# Supplementary material for: How the Destabilization of a Reaction Intermediate Affects Enzymatic Efficiency: The Case of Human Transketolase
Source: ACS Catal. 2020 Feb 7;10(4):2872–81. doi: 10.1021/acscatal.9b04690 (PMC8016368; doi:10.1021/acscatal.9b04690)
Supplement: Supplementary file 2 — cs9b04690_si_002.zip [file cs9b04690_si_002.zip]

Archive with 3 entries (2 files):
- ThDP_X5P_parameters/
- ThDP_X5P_parameters/ThDP_X5P.frcmod.gz
- ThDP_X5P_parameters/ThDP_X5P.prepc.gz
