# Supplementary material for: How the Destabilization of a Reaction Intermediate Affects Enzymatic Efficiency: The Case of Human Transketolase
Source: ACS Catal. 2020 Feb 7;10(4):2872–81. doi: 10.1021/acscatal.9b04690 (PMC8016368; doi:10.1021/acscatal.9b04690)
Supplement: Supplementary file 3 — cs9b04690_si_003.zip [file cs9b04690_si_003.zip]

Archive with 6 entries (5 files):
- Optimized_geometries/
- Optimized_geometries/TK_ES_oniom.pdb
- Optimized_geometries/TK_INT1_oniom.pdb
- Optimized_geometries/TK_INT2_oniom.pdb
- Optimized_geometries/TK_TS1_oniom.pdb
- Optimized_geometries/TK_TS2_oniom.pdb
