# Supplementary material for: How the Destabilization of a Reaction Intermediate Affects Enzymatic Efficiency: The Case of Human Transketolase
Source: ACS Catal. 2020 Feb 7;10(4):2872–81. doi: 10.1021/acscatal.9b04690 (PMC8016368; doi:10.1021/acscatal.9b04690)
Supplement: Supplementary file 3 — cs9b04690_si_003.zip [file cs9b04690_si_003.zip › Optimized_geometries/TK_ES_oniom.pdb]

CRYST1    0.000    0.000    0.000  90.00  90.00  90.00 P 1           1
ATOM      1  CB HHID X  36     -22.518  -6.354  -3.889  0.00  0.00           C
ATOM      2  HB2HHID X  36     -22.527  -6.709  -2.848  0.00  0.00           H
ATOM      3  HB3HHID X  36     -21.989  -7.126  -4.462  0.00  0.00           H
ATOM      4  CG HHID X  36     -21.750  -5.057  -3.934  0.00  0.00           C
ATOM      5  ND1HHID X  36     -21.880  -4.116  -2.914  0.00  0.00           N
ATOM      6  HD1HHID X  36     -22.106  -4.376  -1.953  0.00  0.00           H
ATOM      7  CE1HHID X  36     -21.103  -3.044  -3.237  0.00  0.00           C
ATOM      8  HE1HHID X  36     -20.921  -2.233  -2.548  0.00  0.00           H
ATOM      9  NE2HHID X  36     -20.553  -3.192  -4.422  0.00  0.00           N
ATOM     10  CD2HHID X  36     -20.925  -4.451  -4.852  0.00  0.00           C
ATOM     11  HD2HHID X  36     -20.482  -4.856  -5.748  0.00  0.00           H
ATOM     12  CB HHID X 109     -18.541  -0.889   2.880  0.00  0.00           C
ATOM     13  HB2HHID X 109     -17.882  -0.044   3.110  0.00  0.00           H
ATOM     14  HB3HHID X 109     -18.051  -1.770   3.299  0.00  0.00           H
ATOM     15  CG HHID X 109     -18.699  -1.060   1.406  0.00  0.00           C
ATOM     16  ND1HHID X 109     -18.166  -0.207   0.458  0.00  0.00           N
ATOM     17  HD1HHID X 109     -17.574   0.598   0.636  0.00  0.00           H
ATOM     18  CE1HHID X 109     -18.607  -0.616  -0.769  0.00  0.00           C
ATOM     19  HE1HHID X 109     -18.304  -0.159  -1.698  0.00  0.00           H
ATOM     20  NE2HHID X 109     -19.398  -1.664  -0.665  0.00  0.00           N
ATOM     21  CD2HHID X 109     -19.443  -1.953   0.679  0.00  0.00           C
ATOM     22  HD2HHID X 109     -20.057  -2.753   1.065  0.00  0.00           H
ATOM     23  CE HLYN X 243     -20.097 -11.719  -7.448  0.00  0.00           C
ATOM     24  HE2HLYN X 243     -20.653 -11.021  -8.074  0.00  0.00           H
ATOM     25  HE3HLYN X 243     -20.492 -11.718  -6.432  0.00  0.00           H
ATOM     26  NZ HLYN X 243     -18.677 -11.290  -7.343  0.00  0.00           N
ATOM     27  HZ2HLYN X 243     -18.198 -11.834  -6.591  0.00  0.00           H
ATOM     28  HZ3HLYN X 243     -18.137 -11.443  -8.210  0.00  0.00           H
ATOM     29  CB HHID X 257     -19.429  -8.630  -9.652  0.00  0.00           C
ATOM     30  HB2HHID X 257     -19.054  -9.656  -9.735  0.00  0.00           H
ATOM     31  HB3HHID X 257     -19.135  -8.117 -10.574  0.00  0.00           H
ATOM     32  CG HHID X 257     -18.872  -7.908  -8.458  0.00  0.00           C
ATOM     33  ND1HHID X 257     -18.795  -8.497  -7.216  0.00  0.00           N
ATOM     34  HD1HHID X 257     -18.699  -9.632  -7.161  0.00  0.00           H
ATOM     35  CE1HHID X 257     -18.448  -7.495  -6.389  0.00  0.00           C
ATOM     36  HE1HHID X 257     -18.294  -7.640  -5.327  0.00  0.00           H
ATOM     37  NE2HHID X 257     -18.308  -6.298  -6.993  0.00  0.00           N
ATOM     38  CD2HHID X 257     -18.590  -6.559  -8.314  0.00  0.00           C
ATOM     39  HD2HHID X 257     -18.572  -5.773  -9.062  0.00  0.00           H
ATOM     40  CB HSER X 964     -16.514  -1.012 -11.300  0.00  0.00           C
ATOM     41  HB2HSER X 964     -17.363  -1.619 -10.973  0.00  0.00           H
ATOM     42  HB3HSER X 964     -15.573  -1.517 -11.045  0.00  0.00           H
ATOM     43  OG HSER X 964     -16.564   0.293 -10.723  0.00  0.00           O
ATOM     44  HG HSER X 964     -16.929   0.227  -9.825  0.00  0.00           H
ATOM     45  CG HGLU X 985      -4.945  -2.972  -6.691  0.00  0.00           C
ATOM     46  HG2HGLU X 985      -5.228  -2.005  -6.257  0.00  0.00           H
ATOM     47  HG3HGLU X 985      -4.767  -2.788  -7.755  0.00  0.00           H
ATOM     48  CD HGLU X 985      -6.191  -3.862  -6.527  0.00  0.00           C
ATOM     49  OE1HGLU X 985      -6.236  -4.711  -5.568  0.00  0.00           O
ATOM     50  OE2HGLU X 985      -7.145  -3.613  -7.300  0.00  0.00           O
ATOM     51  CB HHIE X1035     -13.694   4.937  -7.192  0.00  0.00           C
ATOM     52  HB2HHIE X1035     -12.726   4.449  -7.064  0.00  0.00           H
ATOM     53  HB3HHIE X1035     -14.101   5.085  -6.186  0.00  0.00           H
ATOM     54  CG HHIE X1035     -14.633   4.070  -7.967  0.00  0.00           C
ATOM     55  ND1HHIE X1035     -14.372   3.650  -9.257  0.00  0.00           N
ATOM     56  CE1HHIE X1035     -15.402   2.901  -9.607  0.00  0.00           C
ATOM     57  HE1HHIE X1035     -15.484   2.317 -10.511  0.00  0.00           H
ATOM     58  NE2HHIE X1035     -16.322   2.813  -8.615  0.00  0.00           N
ATOM     59  HE2HHIE X1035     -17.221   2.335  -8.689  0.00  0.00           H
ATOM     60  CD2HHIE X1035     -15.842   3.555  -7.557  0.00  0.00           C
ATOM     61  HD2HHIE X1035     -16.354   3.583  -6.607  0.00  0.00           H
ATOM     62  CB HASH X1043     -19.107   2.881  -3.543  0.00  0.00           C
ATOM     63  HB2HASH X1043     -19.024   3.674  -4.294  0.00  0.00           H
ATOM     64  HB3HASH X1043     -18.090   2.704  -3.181  0.00  0.00           H
ATOM     65  CG HASH X1043     -19.545   1.594  -4.223  0.00  0.00           C
ATOM     66  OD1HASH X1043     -20.482   0.885  -3.853  0.00  0.00           O
ATOM     67  OD2HASH X1043     -18.779   1.300  -5.244  0.00  0.00           O
ATOM     68  HD2HASH X1043     -18.924   0.317  -5.476  0.00  0.00           H
ATOM     69  CG HGLN X1047     -16.015   1.323  -1.705  0.00  0.00           C
ATOM     70  HG2HGLN X1047     -15.760   1.259  -0.642  0.00  0.00           H
ATOM     71  HG3HGLN X1047     -17.082   1.522  -1.760  0.00  0.00           H
ATOM     72  CD HGLN X1047     -15.841  -0.002  -2.431  0.00  0.00           C
ATOM     73  OE1HGLN X1047     -16.569  -0.260  -3.386  0.00  0.00           O
ATOM     74  NE2HGLN X1047     -14.913  -0.847  -1.927  0.00  0.00           N
ATOM     75 HE21HGLN X1047     -14.835  -1.777  -2.350  0.00  0.00           H
ATOM     76 HE22HGLN X1047     -14.249  -0.524  -1.232  0.00  0.00           H
ATOM     77  C2 HMOL X1241      -9.084  -4.404  -3.623  0.00  0.00           C
ATOM     78  N1 HMOL X1241      -8.803  -4.631  -4.922  0.00  0.00           N
ATOM     79  C1 HMOL X1241      -9.807  -4.696  -5.843  0.00  0.00           C
ATOM     80  H1 HMOL X1241      -9.471  -4.837  -6.865  0.00  0.00           H
ATOM     81  H2 HMOL X1241      -7.772  -4.745  -5.241  0.00  0.00           H
ATOM     82  C3 HMOL X1241      -7.927  -4.354  -2.666  0.00  0.00           C
ATOM     83  H3 HMOL X1241      -7.960  -3.412  -2.113  0.00  0.00           H
ATOM     84  H4 HMOL X1241      -6.978  -4.437  -3.201  0.00  0.00           H
ATOM     85  H5 HMOL X1241      -8.003  -5.168  -1.937  0.00  0.00           H
ATOM     86  N2 HMOL X1241     -10.315  -4.221  -3.180  0.00  0.00           N
ATOM     87  C4 HMOL X1241     -11.346  -4.262  -4.075  0.00  0.00           C
ATOM     88  N3 HMOL X1241     -12.568  -4.006  -3.625  0.00  0.00           N
ATOM     89  H6 HMOL X1241     -12.675  -3.793  -2.641  0.00  0.00           H
ATOM     90  C5 HMOL X1241     -11.115  -4.553  -5.473  0.00  0.00           C
ATOM     91  C6 HMOL X1241     -12.253  -4.593  -6.474  0.00  0.00           C
ATOM     92  H7 HMOL X1241     -11.860  -4.678  -7.482  0.00  0.00           H
ATOM     93  H8 HMOL X1241     -12.837  -3.671  -6.415  0.00  0.00           H
ATOM     94  N4 HMOL X1241     -13.206  -5.693  -6.245  0.00  0.00           N
ATOM     95  C9 HMOL X1241     -14.211  -5.476  -5.378  0.00  0.00           C
ATOM     96  C10HMOL X1241     -16.143  -2.850  -5.246  0.00  0.00           C
ATOM     97  C11HMOL X1241     -16.528  -3.531  -3.956  0.00  0.00           C
ATOM     98  O1 HMOL X1241     -15.474  -3.477  -3.002  0.00  0.00           O
ATOM     99  H12HMOL X1241     -15.668  -4.135  -2.306  0.00  0.00           H
ATOM    100  H13HMOL X1241     -16.801  -4.565  -4.198  0.00  0.00           H
ATOM    101  H14HMOL X1241     -17.435  -3.030  -3.589  0.00  0.00           H
ATOM    102  C12HMOL X1241     -17.187  -2.946  -6.390  0.00  0.00           C
ATOM    103  C13HMOL X1241     -17.803  -1.543  -6.595  0.00  0.00           C
ATOM    104  C14HMOL X1241     -18.448  -1.361  -7.971  0.00  0.00           C
ATOM    105  O2 HMOL X1241     -18.458   0.067  -8.272  0.00  0.00           O
ATOM    106  P1 HMOL X1241     -19.559   0.682  -9.322  0.00  0.00           P
ATOM    107  O3 HMOL X1241     -18.972   2.081  -9.675  0.00  0.00           O
ATOM    108  O4 HMOL X1241     -19.767  -0.300 -10.441  0.00  0.00           O
ATOM    109  O5 HMOL X1241     -20.869   0.938  -8.422  0.00  0.00           O
ATOM    110  H15HMOL X1241     -19.465  -1.759  -7.963  0.00  0.00           H
ATOM    111  H16HMOL X1241     -17.878  -1.868  -8.758  0.00  0.00           H
ATOM    112  O6 HMOL X1241     -18.745  -1.251  -5.573  0.00  0.00           O
ATOM    113  H17HMOL X1241     -19.315  -2.036  -5.335  0.00  0.00           H
ATOM    114  H18HMOL X1241     -17.010  -0.799  -6.484  0.00  0.00           H
ATOM    115  O7 HMOL X1241     -18.242  -3.824  -6.155  0.00  0.00           O
ATOM    116  H19HMOL X1241     -18.098  -4.802  -6.469  0.00  0.00           H
ATOM    117  H20HMOL X1241     -16.595  -3.206  -7.284  0.00  0.00           H
ATOM    118  O8 HMOL X1241     -15.115  -2.222  -5.402  0.00  0.00           O
ATOM    119  H21HMOL X1241     -13.426  -4.262  -4.176  0.00  0.00           H
ATOM    120  S1 HMOL X1241     -15.127  -6.919  -5.345  0.00  0.00           S
ATOM    121  C7 HMOL X1241     -13.113  -6.954  -6.884  0.00  0.00           C
ATOM    122  C8 HMOL X1241     -12.087  -7.196  -7.947  0.00  0.00           C
ATOM    123  H9 HMOL X1241     -12.277  -6.575  -8.829  0.00  0.00           H
ATOM    124  H10HMOL X1241     -12.119  -8.237  -8.276  0.00  0.00           H
ATOM    125  H11HMOL X1241     -11.065  -6.988  -7.610  0.00  0.00           H
ATOM    126  C15HMOL X1241     -14.096  -7.795  -6.459  0.00  0.00           C
ATOM    127  C16HMOL X1241     -14.336  -9.247  -6.746  0.00  0.00           C
ATOM    128  H22HMOL X1241     -13.651  -9.581  -7.532  0.00  0.00           H
ATOM    129  H23HMOL X1241     -15.356  -9.440  -7.083  0.00  0.00           H
ATOM    130  O  HWAT X1244     -12.736  -5.199   3.310  0.00  0.00           O
ATOM    131  H1 HWAT X1244     -12.998  -6.050   2.897  0.00  0.00           H
ATOM    132  H2 HWAT X1244     -11.938  -4.904   2.815  0.00  0.00           H
ATOM    133  O  HWAT X1245     -15.497  -5.431  -0.853  0.00  0.00           O
ATOM    134  H1 HWAT X1245     -14.790  -4.799  -0.563  0.00  0.00           H
ATOM    135  H2 HWAT X1245     -14.989  -6.144  -1.274  0.00  0.00           H
ATOM    136  CD HARG X 100     -24.844   1.908  -0.762  0.00  0.00           C
ATOM    137  HD2HARG X 100     -25.785   1.356  -0.876  0.00  0.00           H
ATOM    138  HD3HARG X 100     -24.686   2.526  -1.646  0.00  0.00           H
ATOM    139  NE HARG X 100     -23.723   1.001  -0.619  0.00  0.00           N
ATOM    140  HE HARG X 100     -23.436   0.705   0.311  0.00  0.00           H
ATOM    141  CZ HARG X 100     -22.881   0.729  -1.631  0.00  0.00           C
ATOM    142  NH1HARG X 100     -23.159   1.088  -2.890  0.00  0.00           N
ATOM    143 HH11HARG X 100     -24.086   1.384  -3.184  0.00  0.00           H
ATOM    144 HH12HARG X 100     -22.421   0.986  -3.582  0.00  0.00           H
ATOM    145  NH2HARG X 100     -21.746   0.081  -1.382  0.00  0.00           N
ATOM    146 HH21HARG X 100     -21.459  -0.140  -0.429  0.00  0.00           H
ATOM    147 HH22HARG X 100     -21.062  -0.028  -2.124  0.00  0.00           H
ATOM    148  CD HARG X 937     -15.760   4.498 -13.130  0.00  0.00           C
ATOM    149  HD2HARG X 937     -15.426   3.485 -12.916  0.00  0.00           H
ATOM    150  HD3HARG X 937     -15.355   5.135 -12.337  0.00  0.00           H
ATOM    151  NE HARG X 937     -17.229   4.554 -13.186  0.00  0.00           N
ATOM    152  HE HARG X 937     -17.609   5.474 -13.388  0.00  0.00           H
ATOM    153  CZ HARG X 937     -18.053   3.796 -12.393  0.00  0.00           C
ATOM    154  NH1HARG X 937     -19.284   4.304 -12.116  0.00  0.00           N
ATOM    155 HH11HARG X 937     -19.358   5.319 -12.083  0.00  0.00           H
ATOM    156 HH12HARG X 937     -19.821   3.784 -11.427  0.00  0.00           H
ATOM    157  NH2HARG X 937     -17.754   2.608 -11.940  0.00  0.00           N
ATOM    158 HH21HARG X 937     -16.961   2.098 -12.330  0.00  0.00           H
ATOM    159 HH22HARG X 937     -18.266   2.199 -11.089  0.00  0.00           H
ATOM    160  CD HARG X1093     -18.980   5.299  -7.912  0.00  0.00           C
ATOM    161  HD2HARG X1093     -18.124   4.956  -7.326  0.00  0.00           H
ATOM    162  HD3HARG X1093     -19.375   6.211  -7.466  0.00  0.00           H
ATOM    163  NE HARG X1093     -19.994   4.273  -7.923  0.00  0.00           N
ATOM    164  HE HARG X1093     -19.688   3.407  -8.372  0.00  0.00           H
ATOM    165  CZ HARG X1093     -21.343   4.504  -8.091  0.00  0.00           C
ATOM    166  NH1HARG X1093     -21.806   5.770  -7.781  0.00  0.00           N
ATOM    167 HH11HARG X1093     -21.281   6.298  -7.085  0.00  0.00           H
ATOM    168 HH12HARG X1093     -22.796   5.879  -7.552  0.00  0.00           H
ATOM    169  NH2HARG X1093     -22.055   3.510  -8.546  0.00  0.00           N
ATOM    170 HH21HARG X1093     -21.289   1.844  -8.540  0.00  0.00           H
ATOM    171 HH22HARG X1093     -23.049   3.738  -8.554  0.00  0.00           H
ATOM    172  N  LGLU X   1     -16.680 -22.643  25.781  0.00  0.00           N
ATOM    173  H1 LGLU X   1     -16.193 -23.486  26.049  0.00  0.00           H
ATOM    174  H2 LGLU X   1     -17.323 -22.391  26.519  0.00  0.00           H
ATOM    175  H3 LGLU X   1     -16.006 -21.969  25.448  0.00  0.00           H
ATOM    176  CA LGLU X   1     -17.531 -22.956  24.612  0.00  0.00           C
ATOM    177  HA LGLU X   1     -18.575 -22.760  24.853  0.00  0.00           H
ATOM    178  CB LGLU X   1     -17.135 -22.089  23.404  0.00  0.00           C
ATOM    179  HB2LGLU X   1     -16.312 -21.445  23.714  0.00  0.00           H
ATOM    180  HB3LGLU X   1     -16.794 -22.757  22.613  0.00  0.00           H
ATOM    181  CG LGLU X   1     -18.290 -21.226  22.881  0.00  0.00           C
ATOM    182  HG2LGLU X   1     -18.633 -20.582  23.692  0.00  0.00           H
ATOM    183  HG3LGLU X   1     -17.899 -20.611  22.071  0.00  0.00           H
ATOM    184  CD LGLU X   1     -19.462 -22.062  22.367  0.00  0.00           C
ATOM    185  OE1LGLU X   1     -19.714 -22.055  21.141  0.00  0.00           O
ATOM    186  OE2LGLU X   1     -20.123 -22.735  23.184  0.00  0.00           O
ATOM    187  C  LGLU X   1     -17.500 -24.457  24.281  0.00  0.00           C
ATOM    188  O  LGLU X   1     -16.516 -25.129  24.586  0.00  0.00           O
ATOM    189  N  LSER X   2     -18.566 -24.981  23.666  0.00  0.00           N
ATOM    190  H  LSER X   2     -19.301 -24.311  23.488  0.00  0.00           H
ATOM    191  CA LSER X   2     -18.796 -26.391  23.285  0.00  0.00           C
ATOM    192  HA LSER X   2     -17.960 -27.019  23.593  0.00  0.00           H
ATOM    193  CB LSER X   2     -20.071 -26.880  24.002  0.00  0.00           C
ATOM    194  HB2LSER X   2     -19.865 -26.877  25.073  0.00  0.00           H
ATOM    195  HB3LSER X   2     -20.863 -26.165  23.783  0.00  0.00           H
ATOM    196  OG LSER X   2     -20.483 -28.182  23.603  0.00  0.00           O
ATOM    197  HG LSER X   2     -21.277 -28.427  24.082  0.00  0.00           H
ATOM    198  C  LSER X   2     -18.915 -26.573  21.758  0.00  0.00           C
ATOM    199  O  LSER X   2     -19.032 -25.600  21.013  0.00  0.00           O
ATOM    200  N  LTYR X   3     -18.950 -27.820  21.274  0.00  0.00           N
ATOM    201  H  LTYR X   3     -18.497 -28.565  21.785  0.00  0.00           H
ATOM    202  CA LTYR X   3     -19.550 -28.133  19.973  0.00  0.00           C
ATOM    203  HA LTYR X   3     -19.155 -27.463  19.209  0.00  0.00           H
ATOM    204  CB LTYR X   3     -19.221 -29.579  19.574  0.00  0.00           C
ATOM    205  HB2LTYR X   3     -18.134 -29.645  19.620  0.00  0.00           H
ATOM    206  HB3LTYR X   3     -19.657 -30.276  20.291  0.00  0.00           H
ATOM    207  CG LTYR X   3     -19.690 -29.932  18.176  0.00  0.00           C
ATOM    208  CD1LTYR X   3     -19.091 -29.293  17.075  0.00  0.00           C
ATOM    209  HD1LTYR X   3     -18.223 -28.653  17.231  0.00  0.00           H
ATOM    210  CE1LTYR X   3     -19.605 -29.478  15.778  0.00  0.00           C
ATOM    211  HE1LTYR X   3     -19.152 -28.969  14.928  0.00  0.00           H
ATOM    212  CZ LTYR X   3     -20.698 -30.348  15.579  0.00  0.00           C
ATOM    213  OH LTYR X   3     -21.236 -30.482  14.340  0.00  0.00           O
ATOM    214  HH LTYR X   3     -20.797 -29.941  13.680  0.00  0.00           H
ATOM    215  CE2LTYR X   3     -21.244 -31.054  16.671  0.00  0.00           C
ATOM    216  HE2LTYR X   3     -22.044 -31.775  16.506  0.00  0.00           H
ATOM    217  CD2LTYR X   3     -20.756 -30.830  17.974  0.00  0.00           C
ATOM    218  HD2LTYR X   3     -21.203 -31.352  18.820  0.00  0.00           H
ATOM    219  C  LTYR X   3     -21.074 -27.882  19.982  0.00  0.00           C
ATOM    220  O  LTYR X   3     -21.725 -27.999  21.029  0.00  0.00           O
ATOM    221  N  LHIE X   4     -21.640 -27.557  18.813  0.00  0.00           N
ATOM    222  H  LHIE X   4     -21.036 -27.595  18.004  0.00  0.00           H
ATOM    223  CA LHIE X   4     -23.033 -27.121  18.623  0.00  0.00           C
ATOM    224  HA LHIE X   4     -23.661 -27.497  19.430  0.00  0.00           H
ATOM    225  CB LHIE X   4     -23.092 -25.586  18.628  0.00  0.00           C
ATOM    226  HB2LHIE X   4     -22.261 -25.188  18.047  0.00  0.00           H
ATOM    227  HB3LHIE X   4     -24.031 -25.213  18.220  0.00  0.00           H
ATOM    228  CG LHIE X   4     -22.965 -25.013  20.009  0.00  0.00           C
ATOM    229  ND1LHIE X   4     -23.981 -24.995  20.968  0.00  0.00           N
ATOM    230  CE1LHIE X   4     -23.435 -24.411  22.052  0.00  0.00           C
ATOM    231  HE1LHIE X   4     -24.055 -24.286  22.940  0.00  0.00           H
ATOM    232  NE2LHIE X   4     -22.156 -24.076  21.815  0.00  0.00           N
ATOM    233  HE2LHIE X   4     -21.522 -23.622  22.456  0.00  0.00           H
ATOM    234  CD2LHIE X   4     -21.842 -24.458  20.535  0.00  0.00           C
ATOM    235  HD2LHIE X   4     -20.838 -24.285  20.145  0.00  0.00           H
ATOM    236  C  LHIE X   4     -23.631 -27.655  17.320  0.00  0.00           C
ATOM    237  O  LHIE X   4     -23.051 -27.469  16.251  0.00  0.00           O
ATOM    238  N  LLYS X   5     -24.830 -28.248  17.384  0.00  0.00           N
ATOM    239  H  LLYS X   5     -25.304 -28.249  18.276  0.00  0.00           H
ATOM    240  CA LLYS X   5     -25.442 -28.992  16.267  0.00  0.00           C
ATOM    241  HA LLYS X   5     -25.086 -28.627  15.303  0.00  0.00           H
ATOM    242  CB LLYS X   5     -25.024 -30.466  16.420  0.00  0.00           C
ATOM    243  HB2LLYS X   5     -23.952 -30.469  16.615  0.00  0.00           H
ATOM    244  HB3LLYS X   5     -25.551 -30.853  17.291  0.00  0.00           H
ATOM    245  CG LLYS X   5     -25.325 -31.355  15.205  0.00  0.00           C
ATOM    246  HG2LLYS X   5     -25.320 -30.727  14.314  0.00  0.00           H
ATOM    247  HG3LLYS X   5     -24.537 -32.103  15.126  0.00  0.00           H
ATOM    248  CD LLYS X   5     -26.683 -32.055  15.328  0.00  0.00           C
ATOM    249  HD2LLYS X   5     -26.641 -32.746  16.170  0.00  0.00           H
ATOM    250  HD3LLYS X   5     -27.446 -31.301  15.515  0.00  0.00           H
ATOM    251  CE LLYS X   5     -27.029 -32.825  14.054  0.00  0.00           C
ATOM    252  HE2LLYS X   5     -26.130 -33.350  13.731  0.00  0.00           H
ATOM    253  HE3LLYS X   5     -27.803 -33.551  14.306  0.00  0.00           H
ATOM    254  NZ LLYS X   5     -27.511 -31.951  12.960  0.00  0.00           N
ATOM    255  HZ1LLYS X   5     -26.794 -31.280  12.726  0.00  0.00           H
ATOM    256  HZ2LLYS X   5     -27.723 -32.514  12.149  0.00  0.00           H
ATOM    257  HZ3LLYS X   5     -28.343 -31.465  13.260  0.00  0.00           H
ATOM    258  C  LLYS X   5     -26.970 -28.784  16.201  0.00  0.00           C
ATOM    259  O  LLYS X   5     -27.625 -28.880  17.239  0.00  0.00           O
ATOM    260  N  LPRO X   6     -27.554 -28.446  15.032  0.00  0.00           N
ATOM    261  CD LPRO X   6     -26.853 -28.171  13.782  0.00  0.00           C
ATOM    262  HD2LPRO X   6     -26.281 -29.059  13.515  0.00  0.00           H
ATOM    263  HD3LPRO X   6     -26.171 -27.338  13.954  0.00  0.00           H
ATOM    264  CG LPRO X   6     -27.928 -27.839  12.758  0.00  0.00           C
ATOM    265  HG2LPRO X   6     -28.260 -28.733  12.231  0.00  0.00           H
ATOM    266  HG3LPRO X   6     -27.570 -27.104  12.037  0.00  0.00           H
ATOM    267  CB LPRO X   6     -29.041 -27.257  13.622  0.00  0.00           C
ATOM    268  HB2LPRO X   6     -30.014 -27.361  13.142  0.00  0.00           H
ATOM    269  HB3LPRO X   6     -28.876 -26.213  13.887  0.00  0.00           H
ATOM    270  CA LPRO X   6     -28.985 -28.131  14.881  0.00  0.00           C
ATOM    271  HA LPRO X   6     -29.293 -27.581  15.771  0.00  0.00           H
ATOM    272  C  LPRO X   6     -29.878 -29.376  14.712  0.00  0.00           C
ATOM    273  O  LPRO X   6     -29.433 -30.381  14.160  0.00  0.00           O
ATOM    274  N  LASP X   7     -31.154 -29.300  15.110  0.00  0.00           N
ATOM    275  H  LASP X   7     -31.404 -28.598  15.791  0.00  0.00           H
ATOM    276  CA LASP X   7     -32.188 -30.265  14.689  0.00  0.00           C
ATOM    277  HA LASP X   7     -31.756 -31.262  14.609  0.00  0.00           H
ATOM    278  CB LASP X   7     -33.331 -30.305  15.726  0.00  0.00           C
ATOM    279  HB2LASP X   7     -33.620 -31.356  15.712  0.00  0.00           H
ATOM    280  HB3LASP X   7     -32.990 -30.037  16.725  0.00  0.00           H
ATOM    281  CG LASP X   7     -34.536 -29.440  15.348  0.00  0.00           C
ATOM    282  OD1LASP X   7     -35.552 -30.028  14.920  0.00  0.00           O
ATOM    283  OD2LASP X   7     -34.440 -28.196  15.360  0.00  0.00           O
ATOM    284  C  LASP X   7     -32.701 -29.959  13.259  0.00  0.00           C
ATOM    285  O  LASP X   7     -32.357 -28.924  12.689  0.00  0.00           O
ATOM    286  N  LGLN X   8     -33.560 -30.805  12.676  0.00  0.00           N
ATOM    287  H  LGLN X   8     -33.755 -31.687  13.127  0.00  0.00           H
ATOM    288  CA LGLN X   8     -34.153 -30.552  11.349  0.00  0.00           C
ATOM    289  HA LGLN X   8     -33.368 -30.424  10.603  0.00  0.00           H
ATOM    290  CB LGLN X   8     -35.029 -31.749  10.941  0.00  0.00           C
ATOM    291  HB2LGLN X   8     -34.374 -32.619  10.898  0.00  0.00           H
ATOM    292  HB3LGLN X   8     -35.763 -31.887  11.735  0.00  0.00           H
ATOM    293  CG LGLN X   8     -35.757 -31.589   9.592  0.00  0.00           C
ATOM    294  HG2LGLN X   8     -36.364 -32.479   9.429  0.00  0.00           H
ATOM    295  HG3LGLN X   8     -36.406 -30.714   9.655  0.00  0.00           H
ATOM    296  CD LGLN X   8     -34.817 -31.415   8.401  0.00  0.00           C
ATOM    297  OE1LGLN X   8     -34.321 -32.377   7.833  0.00  0.00           O
ATOM    298  NE2LGLN X   8     -34.538 -30.200   7.988  0.00  0.00           N
ATOM    299 HE21LGLN X   8     -33.918 -30.067   7.202  0.00  0.00           H
ATOM    300 HE22LGLN X   8     -34.944 -29.404   8.460  0.00  0.00           H
ATOM    301  C  LGLN X   8     -34.942 -29.229  11.272  0.00  0.00           C
ATOM    302  O  LGLN X   8     -34.865 -28.529  10.257  0.00  0.00           O
ATOM    303  N  LGLN X   9     -35.668 -28.845  12.325  0.00  0.00           N
ATOM    304  H  LGLN X   9     -35.843 -29.508  13.066  0.00  0.00           H
ATOM    305  CA LGLN X   9     -36.359 -27.556  12.369  0.00  0.00           C
ATOM    306  HA LGLN X   9     -36.871 -27.371  11.425  0.00  0.00           H
ATOM    307  CB LGLN X   9     -37.401 -27.565  13.500  0.00  0.00           C
ATOM    308  HB2LGLN X   9     -38.222 -28.200  13.169  0.00  0.00           H
ATOM    309  HB3LGLN X   9     -36.921 -28.014  14.370  0.00  0.00           H
ATOM    310  CG LGLN X   9     -37.948 -26.174  13.878  0.00  0.00           C
ATOM    311  HG2LGLN X   9     -37.931 -25.539  12.992  0.00  0.00           H
ATOM    312  HG3LGLN X   9     -38.981 -26.357  14.174  0.00  0.00           H
ATOM    313  CD LGLN X   9     -37.233 -25.443  15.019  0.00  0.00           C
ATOM    314  OE1LGLN X   9     -37.577 -24.305  15.320  0.00  0.00           O
ATOM    315  NE2LGLN X   9     -36.285 -26.036  15.722  0.00  0.00           N
ATOM    316 HE21LGLN X   9     -35.827 -25.535  16.470  0.00  0.00           H
ATOM    317 HE22LGLN X   9     -36.023 -26.987  15.509  0.00  0.00           H
ATOM    318  C  LGLN X   9     -35.368 -26.383  12.430  0.00  0.00           C
ATOM    319  O  LGLN X   9     -35.567 -25.409  11.710  0.00  0.00           O
ATOM    320  N  LLYS X  10     -34.279 -26.464  13.204  0.00  0.00           N
ATOM    321  H  LLYS X  10     -34.221 -27.230  13.860  0.00  0.00           H
ATOM    322  CA LLYS X  10     -33.223 -25.439  13.234  0.00  0.00           C
ATOM    323  HA LLYS X  10     -33.663 -24.446  13.335  0.00  0.00           H
ATOM    324  CB LLYS X  10     -32.296 -25.691  14.440  0.00  0.00           C
ATOM    325  HB2LLYS X  10     -32.924 -25.660  15.331  0.00  0.00           H
ATOM    326  HB3LLYS X  10     -31.888 -26.694  14.318  0.00  0.00           H
ATOM    327  CG LLYS X  10     -31.139 -24.680  14.590  0.00  0.00           C
ATOM    328  HG2LLYS X  10     -30.447 -25.087  15.327  0.00  0.00           H
ATOM    329  HG3LLYS X  10     -30.640 -24.613  13.622  0.00  0.00           H
ATOM    330  CD LLYS X  10     -31.593 -23.280  15.031  0.00  0.00           C
ATOM    331  HD2LLYS X  10     -32.449 -23.009  14.413  0.00  0.00           H
ATOM    332  HD3LLYS X  10     -31.906 -23.356  16.072  0.00  0.00           H
ATOM    333  CE LLYS X  10     -30.504 -22.201  14.900  0.00  0.00           C
ATOM    334  HE2LLYS X  10     -30.268 -22.109  13.840  0.00  0.00           H
ATOM    335  HE3LLYS X  10     -30.933 -21.265  15.259  0.00  0.00           H
ATOM    336  NZ LLYS X  10     -29.265 -22.500  15.659  0.00  0.00           N
ATOM    337  HZ1LLYS X  10     -28.868 -23.367  15.326  0.00  0.00           H
ATOM    338  HZ2LLYS X  10     -28.600 -21.752  15.526  0.00  0.00           H
ATOM    339  HZ3LLYS X  10     -29.484 -22.586  16.642  0.00  0.00           H
ATOM    340  C  LLYS X  10     -32.465 -25.372  11.903  0.00  0.00           C
ATOM    341  O  LLYS X  10     -32.181 -24.270  11.444  0.00  0.00           O
ATOM    342  N  LLEU X  11     -32.182 -26.508  11.254  0.00  0.00           N
ATOM    343  H  LLEU X  11     -32.424 -27.382  11.712  0.00  0.00           H
ATOM    344  CA LLEU X  11     -31.584 -26.566   9.909  0.00  0.00           C
ATOM    345  HA LLEU X  11     -30.613 -26.073   9.928  0.00  0.00           H
ATOM    346  CB LLEU X  11     -31.409 -28.031   9.449  0.00  0.00           C
ATOM    347  HB2LLEU X  11     -32.321 -28.578   9.678  0.00  0.00           H
ATOM    348  HB3LLEU X  11     -31.291 -28.047   8.364  0.00  0.00           H
ATOM    349  CG LLEU X  11     -30.215 -28.780  10.062  0.00  0.00           C
ATOM    350  HG LLEU X  11     -30.228 -28.655  11.141  0.00  0.00           H
ATOM    351  CD1LLEU X  11     -30.291 -30.273   9.748  0.00  0.00           C
ATOM    352 HD11LLEU X  11     -30.312 -30.433   8.669  0.00  0.00           H
ATOM    353 HD12LLEU X  11     -29.422 -30.785  10.164  0.00  0.00           H
ATOM    354 HD13LLEU X  11     -31.187 -30.701  10.192  0.00  0.00           H
ATOM    355  CD2LLEU X  11     -28.890 -28.260   9.503  0.00  0.00           C
ATOM    356 HD21LLEU X  11     -28.739 -27.226   9.798  0.00  0.00           H
ATOM    357 HD22LLEU X  11     -28.065 -28.854   9.896  0.00  0.00           H
ATOM    358 HD23LLEU X  11     -28.887 -28.338   8.416  0.00  0.00           H
ATOM    359  C  LLEU X  11     -32.440 -25.808   8.888  0.00  0.00           C
ATOM    360  O  LLEU X  11     -31.929 -24.931   8.192  0.00  0.00           O
ATOM    361  N  LGLN X  12     -33.743 -26.100   8.836  0.00  0.00           N
ATOM    362  H  LGLN X  12     -34.110 -26.834   9.431  0.00  0.00           H
ATOM    363  CA LGLN X  12     -34.658 -25.389   7.944  0.00  0.00           C
ATOM    364  HA LGLN X  12     -34.231 -25.414   6.940  0.00  0.00           H
ATOM    365  CB LGLN X  12     -36.014 -26.108   7.902  0.00  0.00           C
ATOM    366  HB2LGLN X  12     -35.862 -27.137   7.573  0.00  0.00           H
ATOM    367  HB3LGLN X  12     -36.444 -26.130   8.905  0.00  0.00           H
ATOM    368  CG LGLN X  12     -37.012 -25.423   6.953  0.00  0.00           C
ATOM    369  HG2LGLN X  12     -37.933 -26.003   6.944  0.00  0.00           H
ATOM    370  HG3LGLN X  12     -37.255 -24.436   7.337  0.00  0.00           H
ATOM    371  CD LGLN X  12     -36.504 -25.299   5.516  0.00  0.00           C
ATOM    372  OE1LGLN X  12     -35.959 -26.225   4.936  0.00  0.00           O
ATOM    373  NE2LGLN X  12     -36.670 -24.169   4.869  0.00  0.00           N
ATOM    374 HE21LGLN X  12     -36.338 -24.112   3.929  0.00  0.00           H
ATOM    375 HE22LGLN X  12     -37.022 -23.332   5.346  0.00  0.00           H
ATOM    376  C  LGLN X  12     -34.793 -23.912   8.337  0.00  0.00           C
ATOM    377  O  LGLN X  12     -34.670 -23.048   7.475  0.00  0.00           O
ATOM    378  N  LALA X  13     -34.947 -23.601   9.628  0.00  0.00           N
ATOM    379  H  LALA X  13     -35.066 -24.353  10.297  0.00  0.00           H
ATOM    380  CA LALA X  13     -35.076 -22.230  10.116  0.00  0.00           C
ATOM    381  HA LALA X  13     -35.933 -21.779   9.623  0.00  0.00           H
ATOM    382  CB LALA X  13     -35.380 -22.257  11.618  0.00  0.00           C
ATOM    383  HB1LALA X  13     -34.527 -22.659  12.165  0.00  0.00           H
ATOM    384  HB2LALA X  13     -35.592 -21.246  11.965  0.00  0.00           H
ATOM    385  HB3LALA X  13     -36.259 -22.874  11.806  0.00  0.00           H
ATOM    386  C  LALA X  13     -33.849 -21.359   9.788  0.00  0.00           C
ATOM    387  O  LALA X  13     -34.004 -20.174   9.505  0.00  0.00           O
ATOM    388  N  LLEU X  14     -32.640 -21.931   9.757  0.00  0.00           N
ATOM    389  H  LLEU X  14     -32.562 -22.904  10.034  0.00  0.00           H
ATOM    390  CA LLEU X  14     -31.431 -21.238   9.295  0.00  0.00           C
ATOM    391  HA LLEU X  14     -31.355 -20.285   9.820  0.00  0.00           H
ATOM    392  CB LLEU X  14     -30.197 -22.093   9.637  0.00  0.00           C
ATOM    393  HB2LLEU X  14     -30.404 -23.114   9.325  0.00  0.00           H
ATOM    394  HB3LLEU X  14     -29.338 -21.739   9.065  0.00  0.00           H
ATOM    395  CG LLEU X  14     -29.837 -22.084  11.137  0.00  0.00           C
ATOM    396  HG LLEU X  14     -30.743 -22.134  11.739  0.00  0.00           H
ATOM    397  CD1LLEU X  14     -28.956 -23.282  11.497  0.00  0.00           C
ATOM    398 HD11LLEU X  14     -28.053 -23.271  10.891  0.00  0.00           H
ATOM    399 HD12LLEU X  14     -28.678 -23.251  12.548  0.00  0.00           H
ATOM    400 HD13LLEU X  14     -29.497 -24.206  11.296  0.00  0.00           H
ATOM    401  CD2LLEU X  14     -29.077 -20.817  11.523  0.00  0.00           C
ATOM    402 HD21LLEU X  14     -29.687 -19.937  11.321  0.00  0.00           H
ATOM    403 HD22LLEU X  14     -28.825 -20.829  12.582  0.00  0.00           H
ATOM    404 HD23LLEU X  14     -28.157 -20.750  10.944  0.00  0.00           H
ATOM    405  C  LLEU X  14     -31.492 -20.896   7.794  0.00  0.00           C
ATOM    406  O  LLEU X  14     -31.045 -19.815   7.413  0.00  0.00           O
ATOM    407  N  LLYS X  15     -32.101 -21.738   6.943  0.00  0.00           N
ATOM    408  H  LLYS X  15     -32.472 -22.609   7.308  0.00  0.00           H
ATOM    409  CA LLYS X  15     -32.403 -21.371   5.546  0.00  0.00           C
ATOM    410  HA LLYS X  15     -31.533 -20.847   5.152  0.00  0.00           H
ATOM    411  CB LLYS X  15     -32.598 -22.623   4.674  0.00  0.00           C
ATOM    412  HB2LLYS X  15     -31.677 -23.207   4.696  0.00  0.00           H
ATOM    413  HB3LLYS X  15     -33.417 -23.235   5.055  0.00  0.00           H
ATOM    414  CG LLYS X  15     -32.905 -22.193   3.227  0.00  0.00           C
ATOM    415  HG2LLYS X  15     -33.962 -21.935   3.147  0.00  0.00           H
ATOM    416  HG3LLYS X  15     -32.316 -21.304   3.002  0.00  0.00           H
ATOM    417  CD LLYS X  15     -32.570 -23.261   2.181  0.00  0.00           C
ATOM    418  HD2LLYS X  15     -31.502 -23.482   2.227  0.00  0.00           H
ATOM    419  HD3LLYS X  15     -33.124 -24.174   2.408  0.00  0.00           H
ATOM    420  CE LLYS X  15     -32.930 -22.793   0.761  0.00  0.00           C
ATOM    421  HE2LLYS X  15     -32.615 -23.570   0.059  0.00  0.00           H
ATOM    422  HE3LLYS X  15     -34.015 -22.684   0.678  0.00  0.00           H
ATOM    423  NZ LLYS X  15     -32.274 -21.510   0.407  0.00  0.00           N
ATOM    424  HZ1LLYS X  15     -31.292 -21.507   0.701  0.00  0.00           H
ATOM    425  HZ2LLYS X  15     -32.356 -21.311  -0.579  0.00  0.00           H
ATOM    426  HZ3LLYS X  15     -32.689 -20.731   0.910  0.00  0.00           H
ATOM    427  C  LLYS X  15     -33.579 -20.392   5.425  0.00  0.00           C
ATOM    428  O  LLYS X  15     -33.538 -19.491   4.589  0.00  0.00           O
ATOM    429  N  LASP X  16     -34.592 -20.505   6.278  0.00  0.00           N
ATOM    430  H  LASP X  16     -34.615 -21.329   6.869  0.00  0.00           H
ATOM    431  CA LASP X  16     -35.690 -19.535   6.368  0.00  0.00           C
ATOM    432  HA LASP X  16     -36.179 -19.475   5.395  0.00  0.00           H
ATOM    433  CB LASP X  16     -36.727 -20.002   7.402  0.00  0.00           C
ATOM    434  HB2LASP X  16     -36.278 -20.002   8.392  0.00  0.00           H
ATOM    435  HB3LASP X  16     -37.541 -19.282   7.430  0.00  0.00           H
ATOM    436  CG LASP X  16     -37.324 -21.379   7.109  0.00  0.00           C
ATOM    437  OD1LASP X  16     -37.459 -21.737   5.921  0.00  0.00           O
ATOM    438  OD2LASP X  16     -37.764 -22.047   8.066  0.00  0.00           O
ATOM    439  C  LASP X  16     -35.164 -18.134   6.719  0.00  0.00           C
ATOM    440  O  LASP X  16     -35.600 -17.141   6.133  0.00  0.00           O
ATOM    441  N  LTHR X  17     -34.174 -18.064   7.615  0.00  0.00           N
ATOM    442  H  LTHR X  17     -33.946 -18.906   8.136  0.00  0.00           H
ATOM    443  CA LTHR X  17     -33.343 -16.880   7.852  0.00  0.00           C
ATOM    444  HA LTHR X  17     -33.989 -16.036   8.087  0.00  0.00           H
ATOM    445  CB LTHR X  17     -32.397 -17.093   9.041  0.00  0.00           C
ATOM    446  HB LTHR X  17     -31.938 -18.078   8.975  0.00  0.00           H
ATOM    447  CG2LTHR X  17     -31.286 -16.051   9.134  0.00  0.00           C
ATOM    448 HG21LTHR X  17     -31.686 -15.056   8.942  0.00  0.00           H
ATOM    449 HG22LTHR X  17     -30.846 -16.088  10.125  0.00  0.00           H
ATOM    450 HG23LTHR X  17     -30.508 -16.268   8.403  0.00  0.00           H
ATOM    451  OG1LTHR X  17     -33.126 -17.027  10.239  0.00  0.00           O
ATOM    452  HG1LTHR X  17     -33.420 -16.103  10.371  0.00  0.00           H
ATOM    453  C  LTHR X  17     -32.560 -16.498   6.604  0.00  0.00           C
ATOM    454  O  LTHR X  17     -32.729 -15.379   6.140  0.00  0.00           O
ATOM    455  N  LALA X  18     -31.753 -17.389   6.019  0.00  0.00           N
ATOM    456  H  LALA X  18     -31.639 -18.302   6.448  0.00  0.00           H
ATOM    457  CA LALA X  18     -30.923 -17.079   4.850  0.00  0.00           C
ATOM    458  HA LALA X  18     -30.146 -16.373   5.148  0.00  0.00           H
ATOM    459  CB LALA X  18     -30.249 -18.370   4.379  0.00  0.00           C
ATOM    460  HB1LALA X  18     -30.993 -19.069   4.000  0.00  0.00           H
ATOM    461  HB2LALA X  18     -29.556 -18.149   3.571  0.00  0.00           H
ATOM    462  HB3LALA X  18     -29.705 -18.825   5.206  0.00  0.00           H
ATOM    463  C  LALA X  18     -31.730 -16.441   3.705  0.00  0.00           C
ATOM    464  O  LALA X  18     -31.318 -15.441   3.123  0.00  0.00           O
ATOM    465  N  LASN X  19     -32.924 -16.957   3.420  0.00  0.00           N
ATOM    466  H  LASN X  19     -33.208 -17.801   3.909  0.00  0.00           H
ATOM    467  CA LASN X  19     -33.819 -16.386   2.420  0.00  0.00           C
ATOM    468  HA LASN X  19     -33.235 -16.165   1.526  0.00  0.00           H
ATOM    469  CB LASN X  19     -34.858 -17.446   2.045  0.00  0.00           C
ATOM    470  HB2LASN X  19     -35.178 -17.992   2.931  0.00  0.00           H
ATOM    471  HB3LASN X  19     -35.724 -16.950   1.613  0.00  0.00           H
ATOM    472  CG LASN X  19     -34.327 -18.437   1.026  0.00  0.00           C
ATOM    473  OD1LASN X  19     -33.196 -18.904   1.061  0.00  0.00           O
ATOM    474  ND2LASN X  19     -35.116 -18.760   0.038  0.00  0.00           N
ATOM    475 HD21LASN X  19     -34.803 -19.457  -0.626  0.00  0.00           H
ATOM    476 HD22LASN X  19     -36.048 -18.359  -0.023  0.00  0.00           H
ATOM    477  C  LASN X  19     -34.433 -15.037   2.844  0.00  0.00           C
ATOM    478  O  LASN X  19     -34.592 -14.175   1.981  0.00  0.00           O
ATOM    479  N  LARG X  20     -34.686 -14.776   4.138  0.00  0.00           N
ATOM    480  H  LARG X  20     -34.510 -15.504   4.825  0.00  0.00           H
ATOM    481  CA LARG X  20     -34.942 -13.398   4.615  0.00  0.00           C
ATOM    482  HA LARG X  20     -35.745 -12.962   4.020  0.00  0.00           H
ATOM    483  CB LARG X  20     -35.353 -13.353   6.098  0.00  0.00           C
ATOM    484  HB2LARG X  20     -34.658 -13.928   6.707  0.00  0.00           H
ATOM    485  HB3LARG X  20     -35.312 -12.315   6.436  0.00  0.00           H
ATOM    486  CG LARG X  20     -36.781 -13.864   6.313  0.00  0.00           C
ATOM    487  HG2LARG X  20     -37.462 -13.277   5.695  0.00  0.00           H
ATOM    488  HG3LARG X  20     -36.846 -14.905   6.013  0.00  0.00           H
ATOM    489  CD LARG X  20     -37.217 -13.735   7.776  0.00  0.00           C
ATOM    490  HD2LARG X  20     -37.012 -12.718   8.116  0.00  0.00           H
ATOM    491  HD3LARG X  20     -38.293 -13.897   7.842  0.00  0.00           H
ATOM    492  NE LARG X  20     -36.518 -14.687   8.658  0.00  0.00           N
ATOM    493  HE LARG X  20     -35.721 -14.318   9.186  0.00  0.00           H
ATOM    494  CZ LARG X  20     -36.858 -15.933   8.926  0.00  0.00           C
ATOM    495  NH1LARG X  20     -36.207 -16.603   9.819  0.00  0.00           N
ATOM    496 HH11LARG X  20     -35.402 -16.147  10.246  0.00  0.00           H
ATOM    497 HH12LARG X  20     -36.489 -17.517  10.117  0.00  0.00           H
ATOM    498  NH2LARG X  20     -37.853 -16.525   8.331  0.00  0.00           N
ATOM    499 HH21LARG X  20     -38.146 -16.145   7.456  0.00  0.00           H
ATOM    500 HH22LARG X  20     -38.105 -17.470   8.602  0.00  0.00           H
ATOM    501  C  LARG X  20     -33.734 -12.492   4.381  0.00  0.00           C
ATOM    502  O  LARG X  20     -33.920 -11.398   3.861  0.00  0.00           O
ATOM    503  N  LLEU X  21     -32.512 -12.952   4.669  0.00  0.00           N
ATOM    504  H  LLEU X  21     -32.442 -13.866   5.102  0.00  0.00           H
ATOM    505  CA LLEU X  21     -31.285 -12.181   4.424  0.00  0.00           C
ATOM    506  HA LLEU X  21     -31.369 -11.240   4.967  0.00  0.00           H
ATOM    507  CB LLEU X  21     -30.030 -12.920   4.933  0.00  0.00           C
ATOM    508  HB2LLEU X  21     -29.846 -13.792   4.309  0.00  0.00           H
ATOM    509  HB3LLEU X  21     -29.196 -12.243   4.784  0.00  0.00           H
ATOM    510  CG LLEU X  21     -30.018 -13.370   6.406  0.00  0.00           C
ATOM    511  HG LLEU X  21     -30.757 -14.143   6.553  0.00  0.00           H
ATOM    512  CD1LLEU X  21     -28.661 -13.967   6.781  0.00  0.00           C
ATOM    513 HD11LLEU X  21     -27.888 -13.199   6.746  0.00  0.00           H
ATOM    514 HD12LLEU X  21     -28.705 -14.383   7.786  0.00  0.00           H
ATOM    515 HD13LLEU X  21     -28.405 -14.770   6.089  0.00  0.00           H
ATOM    516  CD2LLEU X  21     -30.321 -12.232   7.372  0.00  0.00           C
ATOM    517 HD21LLEU X  21     -31.322 -11.838   7.196  0.00  0.00           H
ATOM    518 HD22LLEU X  21     -30.281 -12.603   8.394  0.00  0.00           H
ATOM    519 HD23LLEU X  21     -29.589 -11.439   7.233  0.00  0.00           H
ATOM    520  C  LLEU X  21     -31.129 -11.813   2.939  0.00  0.00           C
ATOM    521  O  LLEU X  21     -30.793 -10.669   2.632  0.00  0.00           O
ATOM    522  N  LARG X  22     -31.445 -12.741   2.023  0.00  0.00           N
ATOM    523  H  LARG X  22     -31.639 -13.677   2.367  0.00  0.00           H
ATOM    524  CA LARG X  22     -31.516 -12.489   0.571  0.00  0.00           C
ATOM    525  HA LARG X  22     -30.547 -12.125   0.223  0.00  0.00           H
ATOM    526  CB LARG X  22     -31.861 -13.779  -0.194  0.00  0.00           C
ATOM    527  HB2LARG X  22     -32.768 -14.209   0.220  0.00  0.00           H
ATOM    528  HB3LARG X  22     -32.050 -13.504  -1.232  0.00  0.00           H
ATOM    529  CG LARG X  22     -30.764 -14.851  -0.188  0.00  0.00           C
ATOM    530  HG2LARG X  22     -29.868 -14.433  -0.632  0.00  0.00           H
ATOM    531  HG3LARG X  22     -30.525 -15.147   0.828  0.00  0.00           H
ATOM    532  CD LARG X  22     -31.200 -16.088  -0.987  0.00  0.00           C
ATOM    533  HD2LARG X  22     -32.016 -16.593  -0.468  0.00  0.00           H
ATOM    534  HD3LARG X  22     -31.562 -15.767  -1.965  0.00  0.00           H
ATOM    535  NE LARG X  22     -30.069 -17.005  -1.198  0.00  0.00           N
ATOM    536  HE LARG X  22     -29.476 -16.824  -2.005  0.00  0.00           H
ATOM    537  CZ LARG X  22     -29.694 -18.046  -0.485  0.00  0.00           C
ATOM    538  NH1LARG X  22     -30.412 -18.573   0.462  0.00  0.00           N
ATOM    539 HH11LARG X  22     -31.347 -18.263   0.663  0.00  0.00           H
ATOM    540 HH12LARG X  22     -30.002 -19.355   0.982  0.00  0.00           H
ATOM    541  NH2LARG X  22     -28.540 -18.590  -0.705  0.00  0.00           N
ATOM    542 HH21LARG X  22     -27.864 -18.061  -1.248  0.00  0.00           H
ATOM    543 HH22LARG X  22     -28.201 -19.246   0.004  0.00  0.00           H
ATOM    544  C  LARG X  22     -32.529 -11.389   0.229  0.00  0.00           C
ATOM    545  O  LARG X  22     -32.148 -10.391  -0.374  0.00  0.00           O
ATOM    546  N  LILE X  23     -33.792 -11.539   0.646  0.00  0.00           N
ATOM    547  H  LILE X  23     -34.017 -12.382   1.164  0.00  0.00           H
ATOM    548  CA LILE X  23     -34.884 -10.575   0.381  0.00  0.00           C
ATOM    549  HA LILE X  23     -35.031 -10.495  -0.696  0.00  0.00           H
ATOM    550  CB LILE X  23     -36.199 -11.077   1.037  0.00  0.00           C
ATOM    551  HB LILE X  23     -35.969 -11.347   2.069  0.00  0.00           H
ATOM    552  CG2LILE X  23     -37.300  -9.998   1.087  0.00  0.00           C
ATOM    553 HG21LILE X  23     -37.496  -9.609   0.090  0.00  0.00           H
ATOM    554 HG22LILE X  23     -38.224 -10.404   1.493  0.00  0.00           H
ATOM    555 HG23LILE X  23     -37.002  -9.169   1.730  0.00  0.00           H
ATOM    556  CG1LILE X  23     -36.720 -12.341   0.320  0.00  0.00           C
ATOM    557 HG12LILE X  23     -37.194 -12.079  -0.622  0.00  0.00           H
ATOM    558 HG13LILE X  23     -35.881 -12.985   0.085  0.00  0.00           H
ATOM    559  CD1LILE X  23     -37.703 -13.160   1.160  0.00  0.00           C
ATOM    560 HD11LILE X  23     -38.617 -12.596   1.323  0.00  0.00           H
ATOM    561 HD12LILE X  23     -37.951 -14.079   0.631  0.00  0.00           H
ATOM    562 HD13LILE X  23     -37.256 -13.409   2.122  0.00  0.00           H
ATOM    563  C  LILE X  23     -34.519  -9.174   0.889  0.00  0.00           C
ATOM    564  O  LILE X  23     -34.582  -8.192   0.149  0.00  0.00           O
ATOM    565  N  LSER X  24     -34.081  -9.114   2.144  0.00  0.00           N
ATOM    566  H  LSER X  24     -34.055  -9.984   2.665  0.00  0.00           H
ATOM    567  CA LSER X  24     -33.688  -7.907   2.868  0.00  0.00           C
ATOM    568  HA LSER X  24     -34.533  -7.219   2.908  0.00  0.00           H
ATOM    569  CB LSER X  24     -33.375  -8.375   4.296  0.00  0.00           C
ATOM    570  HB2LSER X  24     -34.210  -8.983   4.645  0.00  0.00           H
ATOM    571  HB3LSER X  24     -32.485  -9.003   4.278  0.00  0.00           H
ATOM    572  OG LSER X  24     -33.206  -7.344   5.231  0.00  0.00           O
ATOM    573  HG LSER X  24     -33.647  -7.649   6.053  0.00  0.00           H
ATOM    574  C  LSER X  24     -32.520  -7.188   2.168  0.00  0.00           C
ATOM    575  O  LSER X  24     -32.601  -5.992   1.883  0.00  0.00           O
ATOM    576  N  LSER X  25     -31.497  -7.937   1.733  0.00  0.00           N
ATOM    577  H  LSER X  25     -31.495  -8.920   1.973  0.00  0.00           H
ATOM    578  CA LSER X  25     -30.377  -7.420   0.925  0.00  0.00           C
ATOM    579  HA LSER X  25     -29.908  -6.597   1.464  0.00  0.00           H
ATOM    580  CB LSER X  25     -29.328  -8.512   0.697  0.00  0.00           C
ATOM    581  HB2LSER X  25     -29.766  -9.336   0.132  0.00  0.00           H
ATOM    582  HB3LSER X  25     -28.503  -8.098   0.117  0.00  0.00           H
ATOM    583  OG LSER X  25     -28.828  -9.005   1.920  0.00  0.00           O
ATOM    584  HG LSER X  25     -29.512  -9.586   2.302  0.00  0.00           H
ATOM    585  C  LSER X  25     -30.803  -6.905  -0.457  0.00  0.00           C
ATOM    586  O  LSER X  25     -30.283  -5.891  -0.933  0.00  0.00           O
ATOM    587  N  LILE X  26     -31.736  -7.592  -1.122  0.00  0.00           N
ATOM    588  H  LILE X  26     -32.113  -8.433  -0.694  0.00  0.00           H
ATOM    589  CA LILE X  26     -32.240  -7.209  -2.448  0.00  0.00           C
ATOM    590  HA LILE X  26     -31.389  -7.023  -3.104  0.00  0.00           H
ATOM    591  CB LILE X  26     -33.056  -8.370  -3.068  0.00  0.00           C
ATOM    592  HB LILE X  26     -33.731  -8.766  -2.308  0.00  0.00           H
ATOM    593  CG2LILE X  26     -33.906  -7.902  -4.260  0.00  0.00           C
ATOM    594 HG21LILE X  26     -33.274  -7.423  -5.008  0.00  0.00           H
ATOM    595 HG22LILE X  26     -34.431  -8.742  -4.714  0.00  0.00           H
ATOM    596 HG23LILE X  26     -34.665  -7.195  -3.927  0.00  0.00           H
ATOM    597  CG1LILE X  26     -32.098  -9.497  -3.525  0.00  0.00           C
ATOM    598 HG12LILE X  26     -31.587  -9.193  -4.439  0.00  0.00           H
ATOM    599 HG13LILE X  26     -31.335  -9.660  -2.764  0.00  0.00           H
ATOM    600  CD1LILE X  26     -32.798 -10.841  -3.764  0.00  0.00           C
ATOM    601 HD11LILE X  26     -33.481 -10.773  -4.609  0.00  0.00           H
ATOM    602 HD12LILE X  26     -32.049 -11.602  -3.984  0.00  0.00           H
ATOM    603 HD13LILE X  26     -33.350 -11.137  -2.872  0.00  0.00           H
ATOM    604  C  LILE X  26     -33.010  -5.883  -2.367  0.00  0.00           C
ATOM    605  O  LILE X  26     -32.703  -4.964  -3.128  0.00  0.00           O
ATOM    606  N  LGLN X  27     -33.942  -5.719  -1.421  0.00  0.00           N
ATOM    607  H  LGLN X  27     -34.160  -6.491  -0.797  0.00  0.00           H
ATOM    608  CA LGLN X  27     -34.654  -4.441  -1.268  0.00  0.00           C
ATOM    609  HA LGLN X  27     -35.033  -4.145  -2.248  0.00  0.00           H
ATOM    610  CB LGLN X  27     -35.861  -4.574  -0.333  0.00  0.00           C
ATOM    611  HB2LGLN X  27     -35.537  -4.859   0.670  0.00  0.00           H
ATOM    612  HB3LGLN X  27     -36.337  -3.596  -0.286  0.00  0.00           H
ATOM    613  CG LGLN X  27     -36.907  -5.571  -0.842  0.00  0.00           C
ATOM    614  HG2LGLN X  27     -36.991  -5.494  -1.927  0.00  0.00           H
ATOM    615  HG3LGLN X  27     -36.588  -6.576  -0.578  0.00  0.00           H
ATOM    616  CD LGLN X  27     -38.278  -5.317  -0.229  0.00  0.00           C
ATOM    617  OE1LGLN X  27     -38.592  -5.771   0.858  0.00  0.00           O
ATOM    618  NE2LGLN X  27     -39.154  -4.583  -0.878  0.00  0.00           N
ATOM    619 HE21LGLN X  27     -40.048  -4.477  -0.443  0.00  0.00           H
ATOM    620 HE22LGLN X  27     -38.961  -4.200  -1.807  0.00  0.00           H
ATOM    621  C  LGLN X  27     -33.731  -3.304  -0.797  0.00  0.00           C
ATOM    622  O  LGLN X  27     -33.847  -2.187  -1.303  0.00  0.00           O
ATOM    623  N  LALA X  28     -32.778  -3.581   0.102  0.00  0.00           N
ATOM    624  H  LALA X  28     -32.759  -4.499   0.536  0.00  0.00           H
ATOM    625  CA LALA X  28     -31.797  -2.592   0.554  0.00  0.00           C
ATOM    626  HA LALA X  28     -32.332  -1.732   0.960  0.00  0.00           H
ATOM    627  CB LALA X  28     -30.965  -3.209   1.684  0.00  0.00           C
ATOM    628  HB1LALA X  28     -30.410  -4.073   1.320  0.00  0.00           H
ATOM    629  HB2LALA X  28     -30.269  -2.465   2.072  0.00  0.00           H
ATOM    630  HB3LALA X  28     -31.624  -3.523   2.494  0.00  0.00           H
ATOM    631  C  LALA X  28     -30.909  -2.078  -0.595  0.00  0.00           C
ATOM    632  O  LALA X  28     -30.777  -0.870  -0.774  0.00  0.00           O
ATOM    633  N  LTHR X  29     -30.342  -2.967  -1.420  0.00  0.00           N
ATOM    634  H  LTHR X  29     -30.485  -3.953  -1.232  0.00  0.00           H
ATOM    635  CA LTHR X  29     -29.535  -2.566  -2.597  0.00  0.00           C
ATOM    636  HA LTHR X  29     -28.784  -1.849  -2.268  0.00  0.00           H
ATOM    637  CB LTHR X  29     -28.790  -3.749  -3.233  0.00  0.00           C
ATOM    638  HB LTHR X  29     -28.340  -3.422  -4.171  0.00  0.00           H
ATOM    639  CG2LTHR X  29     -27.681  -4.257  -2.325  0.00  0.00           C
ATOM    640 HG21LTHR X  29     -28.098  -4.558  -1.366  0.00  0.00           H
ATOM    641 HG22LTHR X  29     -27.188  -5.111  -2.786  0.00  0.00           H
ATOM    642 HG23LTHR X  29     -26.955  -3.461  -2.167  0.00  0.00           H
ATOM    643  OG1LTHR X  29     -29.638  -4.840  -3.498  0.00  0.00           O
ATOM    644  HG1LTHR X  29     -29.907  -5.214  -2.644  0.00  0.00           H
ATOM    645  C  LTHR X  29     -30.361  -1.857  -3.670  0.00  0.00           C
ATOM    646  O  LTHR X  29     -29.896  -0.878  -4.256  0.00  0.00           O
ATOM    647  N  LTHR X  30     -31.614  -2.275  -3.871  0.00  0.00           N
ATOM    648  H  LTHR X  30     -31.917  -3.118  -3.397  0.00  0.00           H
ATOM    649  CA LTHR X  30     -32.565  -1.580  -4.753  0.00  0.00           C
ATOM    650  HA LTHR X  30     -32.163  -1.561  -5.766  0.00  0.00           H
ATOM    651  CB LTHR X  30     -33.919  -2.310  -4.793  0.00  0.00           C
ATOM    652  HB LTHR X  30     -34.366  -2.305  -3.800  0.00  0.00           H
ATOM    653  CG2LTHR X  30     -34.903  -1.678  -5.770  0.00  0.00           C
ATOM    654 HG21LTHR X  30     -34.483  -1.700  -6.777  0.00  0.00           H
ATOM    655 HG22LTHR X  30     -35.831  -2.247  -5.750  0.00  0.00           H
ATOM    656 HG23LTHR X  30     -35.114  -0.646  -5.490  0.00  0.00           H
ATOM    657  OG1LTHR X  30     -33.767  -3.646  -5.205  0.00  0.00           O
ATOM    658  HG1LTHR X  30     -33.298  -4.133  -4.506  0.00  0.00           H
ATOM    659  C  LTHR X  30     -32.759  -0.128  -4.298  0.00  0.00           C
ATOM    660  O  LTHR X  30     -32.474   0.804  -5.046  0.00  0.00           O
ATOM    661  N  LALA X  31     -33.166   0.082  -3.041  0.00  0.00           N
ATOM    662  H  LALA X  31     -33.330  -0.722  -2.443  0.00  0.00           H
ATOM    663  CA LALA X  31     -33.450   1.407  -2.481  0.00  0.00           C
ATOM    664  HA LALA X  31     -34.001   1.978  -3.231  0.00  0.00           H
ATOM    665  CB LALA X  31     -34.369   1.200  -1.276  0.00  0.00           C
ATOM    666  HB1LALA X  31     -33.819   0.698  -0.480  0.00  0.00           H
ATOM    667  HB2LALA X  31     -34.727   2.167  -0.926  0.00  0.00           H
ATOM    668  HB3LALA X  31     -35.228   0.590  -1.559  0.00  0.00           H
ATOM    669  C  LALA X  31     -32.193   2.243  -2.133  0.00  0.00           C
ATOM    670  O  LALA X  31     -32.293   3.442  -1.864  0.00  0.00           O
ATOM    671  N  LALA X  32     -31.002   1.642  -2.176  0.00  0.00           N
ATOM    672  H  LALA X  32     -30.983   0.630  -2.215  0.00  0.00           H
ATOM    673  CA LALA X  32     -29.719   2.343  -2.215  0.00  0.00           C
ATOM    674  HA LALA X  32     -29.762   3.207  -1.552  0.00  0.00           H
ATOM    675  CB LALA X  32     -28.651   1.379  -1.696  0.00  0.00           C
ATOM    676  HB1LALA X  32     -28.606   0.490  -2.324  0.00  0.00           H
ATOM    677  HB2LALA X  32     -27.685   1.872  -1.716  0.00  0.00           H
ATOM    678  HB3LALA X  32     -28.888   1.090  -0.674  0.00  0.00           H
ATOM    679  C  LALA X  32     -29.337   2.846  -3.623  0.00  0.00           C
ATOM    680  O  LALA X  32     -28.378   3.620  -3.760  0.00  0.00           O
ATOM    681  N  LGLY X  33     -30.034   2.379  -4.668  0.00  0.00           N
ATOM    682  H  LGLY X  33     -30.815   1.755  -4.483  0.00  0.00           H
ATOM    683  CA LGLY X  33     -29.671   2.553  -6.078  0.00  0.00           C
ATOM    684  HA2LGLY X  33     -30.458   2.120  -6.696  0.00  0.00           H
ATOM    685  HA3LGLY X  33     -29.595   3.616  -6.310  0.00  0.00           H
ATOM    686  C  LGLY X  33     -28.348   1.878  -6.461  0.00  0.00           C
ATOM    687  O  LGLY X  33     -27.705   2.307  -7.415  0.00  0.00           O
ATOM    688  N  LSER X  34     -27.865   0.912  -5.667  0.00  0.00           N
ATOM    689  H  LSER X  34     -28.472   0.512  -4.957  0.00  0.00           H
ATOM    690  CA LSER X  34     -26.499   0.381  -5.777  0.00  0.00           C
ATOM    691  HA LSER X  34     -26.312   0.092  -6.811  0.00  0.00           H
ATOM    692  CB LSER X  34     -25.492   1.469  -5.387  0.00  0.00           C
ATOM    693  HB2LSER X  34     -24.478   1.078  -5.476  0.00  0.00           H
ATOM    694  HB3LSER X  34     -25.587   2.301  -6.080  0.00  0.00           H
ATOM    695  OG LSER X  34     -25.710   1.918  -4.058  0.00  0.00           O
ATOM    696  HG LSER X  34     -26.581   2.345  -4.045  0.00  0.00           H
ATOM    697  C  LSER X  34     -26.242  -0.828  -4.877  0.00  0.00           C
ATOM    698  O  LSER X  34     -26.944  -1.065  -3.897  0.00  0.00           O
ATOM    699  N  LGLY X  35     -25.157  -1.547  -5.164  0.00  0.00           N
ATOM    700  H  LGLY X  35     -24.651  -1.356  -6.018  0.00  0.00           H
ATOM    701  CA LGLY X  35     -24.611  -2.578  -4.290  0.00  0.00           C
ATOM    702  HA2LGLY X  35     -23.560  -2.355  -4.116  0.00  0.00           H
ATOM    703  HA3LGLY X  35     -25.113  -2.565  -3.323  0.00  0.00           H
ATOM    704  C  LGLY X  35     -24.703  -3.982  -4.875  0.00  0.00           C
ATOM    705  O  LGLY X  35     -24.881  -4.167  -6.076  0.00  0.00           O
ATOM    706  N  LHID X  36     -24.534  -4.979  -4.008  0.00  0.00           N
ATOM    707  H  LHID X  36     -24.413  -4.725  -3.042  0.00  0.00           H
ATOM    708  CA LHID X  36     -23.990  -6.283  -4.394  0.00  0.00           C
ATOM    709  HA LHID X  36     -23.953  -6.335  -5.483  0.00  0.00           H
ATOM    710  C  LHID X  36     -24.913  -7.443  -3.949  0.00  0.00           C
ATOM    711  O  LHID X  36     -24.508  -8.292  -3.152  0.00  0.00           O
ATOM    712  N  LPRO X  37     -26.187  -7.490  -4.401  0.00  0.00           N
ATOM    713  CD LPRO X  37     -26.786  -6.653  -5.430  0.00  0.00           C
ATOM    714  HD2LPRO X  37     -26.110  -6.536  -6.275  0.00  0.00           H
ATOM    715  HD3LPRO X  37     -27.044  -5.678  -5.017  0.00  0.00           H
ATOM    716  CG LPRO X  37     -28.064  -7.370  -5.868  0.00  0.00           C
ATOM    717  HG2LPRO X  37     -27.833  -8.089  -6.655  0.00  0.00           H
ATOM    718  HG3LPRO X  37     -28.831  -6.672  -6.200  0.00  0.00           H
ATOM    719  CB LPRO X  37     -28.488  -8.102  -4.598  0.00  0.00           C
ATOM    720  HB2LPRO X  37     -29.109  -8.971  -4.822  0.00  0.00           H
ATOM    721  HB3LPRO X  37     -29.024  -7.418  -3.941  0.00  0.00           H
ATOM    722  CA LPRO X  37     -27.156  -8.490  -3.949  0.00  0.00           C
ATOM    723  HA LPRO X  37     -27.260  -8.439  -2.865  0.00  0.00           H
ATOM    724  C  LPRO X  37     -26.756  -9.919  -4.330  0.00  0.00           C
ATOM    725  O  LPRO X  37     -27.027 -10.839  -3.565  0.00  0.00           O
ATOM    726  N  LTHR X  38     -26.073 -10.124  -5.461  0.00  0.00           N
ATOM    727  H  LTHR X  38     -25.840  -9.338  -6.052  0.00  0.00           H
ATOM    728  CA LTHR X  38     -25.575 -11.445  -5.879  0.00  0.00           C
ATOM    729  HA LTHR X  38     -26.422 -12.124  -5.901  0.00  0.00           H
ATOM    730  CB LTHR X  38     -24.976 -11.383  -7.296  0.00  0.00           C
ATOM    731  HB LTHR X  38     -24.443 -12.310  -7.501  0.00  0.00           H
ATOM    732  CG2LTHR X  38     -26.066 -11.207  -8.353  0.00  0.00           C
ATOM    733 HG21LTHR X  38     -26.610 -10.276  -8.195  0.00  0.00           H
ATOM    734 HG22LTHR X  38     -25.617 -11.193  -9.345  0.00  0.00           H
ATOM    735 HG23LTHR X  38     -26.758 -12.046  -8.311  0.00  0.00           H
ATOM    736  OG1LTHR X  38     -24.090 -10.293  -7.421  0.00  0.00           O
ATOM    737  HG1LTHR X  38     -23.813 -10.269  -8.358  0.00  0.00           H
ATOM    738  C  LTHR X  38     -24.571 -12.018  -4.871  0.00  0.00           C
ATOM    739  O  LTHR X  38     -24.723 -13.163  -4.442  0.00  0.00           O
ATOM    740  N  LSER X  39     -23.634 -11.194  -4.401  0.00  0.00           N
ATOM    741  H  LSER X  39     -23.508 -10.310  -4.874  0.00  0.00           H
ATOM    742  CA LSER X  39     -22.694 -11.489  -3.308  0.00  0.00           C
ATOM    743  HA LSER X  39     -22.133 -12.396  -3.542  0.00  0.00           H
ATOM    744  CB LSER X  39     -21.717 -10.320  -3.206  0.00  0.00           C
ATOM    745  HB2LSER X  39     -22.248  -9.373  -3.128  0.00  0.00           H
ATOM    746  HB3LSER X  39     -21.081 -10.446  -2.329  0.00  0.00           H
ATOM    747  OG LSER X  39     -20.928 -10.340  -4.368  0.00  0.00           O
ATOM    748  HG LSER X  39     -20.298 -11.085  -4.173  0.00  0.00           H
ATOM    749  C  LSER X  39     -23.361 -11.697  -1.946  0.00  0.00           C
ATOM    750  O  LSER X  39     -22.964 -12.568  -1.173  0.00  0.00           O
ATOM    751  N  LCYS X  40     -24.422 -10.941  -1.651  0.00  0.00           N
ATOM    752  H  LCYS X  40     -24.682 -10.206  -2.295  0.00  0.00           H
ATOM    753  CA LCYS X  40     -25.238 -11.167  -0.453  0.00  0.00           C
ATOM    754  HA LCYS X  40     -24.587 -11.188   0.421  0.00  0.00           H
ATOM    755  CB LCYS X  40     -26.237 -10.012  -0.302  0.00  0.00           C
ATOM    756  HB2LCYS X  40     -26.899  -9.978  -1.167  0.00  0.00           H
ATOM    757  HB3LCYS X  40     -26.846 -10.187   0.585  0.00  0.00           H
ATOM    758  SG LCYS X  40     -25.372  -8.426  -0.122  0.00  0.00           S
ATOM    759  HG LCYS X  40     -24.786  -8.414  -1.330  0.00  0.00           H
ATOM    760  C  LCYS X  40     -25.980 -12.516  -0.499  0.00  0.00           C
ATOM    761  O  LCYS X  40     -26.247 -13.113   0.542  0.00  0.00           O
ATOM    762  N  LCYS X  41     -26.325 -12.998  -1.697  0.00  0.00           N
ATOM    763  H  LCYS X  41     -26.117 -12.437  -2.514  0.00  0.00           H
ATOM    764  CA LCYS X  41     -27.092 -14.226  -1.886  0.00  0.00           C
ATOM    765  HA LCYS X  41     -27.764 -14.333  -1.037  0.00  0.00           H
ATOM    766  CB LCYS X  41     -27.957 -14.084  -3.146  0.00  0.00           C
ATOM    767  HB2LCYS X  41     -27.342 -13.780  -3.993  0.00  0.00           H
ATOM    768  HB3LCYS X  41     -28.423 -15.039  -3.376  0.00  0.00           H
ATOM    769  SG LCYS X  41     -29.266 -12.860  -2.849  0.00  0.00           S
ATOM    770  HG LCYS X  41     -28.469 -11.784  -2.948  0.00  0.00           H
ATOM    771  C  LCYS X  41     -26.250 -15.512  -1.887  0.00  0.00           C
ATOM    772  O  LCYS X  41     -26.792 -16.551  -1.507  0.00  0.00           O
ATOM    773  N  LSER X  42     -24.955 -15.479  -2.233  0.00  0.00           N
ATOM    774  H  LSER X  42     -24.541 -14.609  -2.548  0.00  0.00           H
ATOM    775  CA LSER X  42     -24.057 -16.629  -2.001  0.00  0.00           C
ATOM    776  HA LSER X  42     -24.541 -17.533  -2.364  0.00  0.00           H
ATOM    777  CB LSER X  42     -22.747 -16.484  -2.786  0.00  0.00           C
ATOM    778  HB2LSER X  42     -22.128 -17.364  -2.620  0.00  0.00           H
ATOM    779  HB3LSER X  42     -22.984 -16.421  -3.846  0.00  0.00           H
ATOM    780  OG LSER X  42     -22.016 -15.330  -2.433  0.00  0.00           O
ATOM    781  HG LSER X  42     -21.429 -15.554  -1.663  0.00  0.00           H
ATOM    782  C  LSER X  42     -23.794 -16.834  -0.505  0.00  0.00           C
ATOM    783  O  LSER X  42     -23.981 -17.935   0.006  0.00  0.00           O
ATOM    784  N  LALA X  43     -23.494 -15.755   0.222  0.00  0.00           N
ATOM    785  H  LALA X  43     -23.320 -14.894  -0.281  0.00  0.00           H
ATOM    786  CA LALA X  43     -23.158 -15.773   1.646  0.00  0.00           C
ATOM    787  HA LALA X  43     -22.392 -16.535   1.799  0.00  0.00           H
ATOM    788  CB LALA X  43     -22.546 -14.404   1.974  0.00  0.00           C
ATOM    789  HB1LALA X  43     -23.280 -13.616   1.797  0.00  0.00           H
ATOM    790  HB2LALA X  43     -22.241 -14.379   3.019  0.00  0.00           H
ATOM    791  HB3LALA X  43     -21.672 -14.229   1.346  0.00  0.00           H
ATOM    792  C  LALA X  43     -24.327 -16.102   2.610  0.00  0.00           C
ATOM    793  O  LALA X  43     -24.142 -16.061   3.826  0.00  0.00           O
ATOM    794  N  LALA X  44     -25.539 -16.378   2.120  0.00  0.00           N
ATOM    795  H  LALA X  44     -25.629 -16.472   1.119  0.00  0.00           H
ATOM    796  CA LALA X  44     -26.757 -16.308   2.931  0.00  0.00           C
ATOM    797  HA LALA X  44     -26.747 -15.354   3.439  0.00  0.00           H
ATOM    798  CB LALA X  44     -27.962 -16.299   1.995  0.00  0.00           C
ATOM    799  HB1LALA X  44     -28.045 -17.270   1.519  0.00  0.00           H
ATOM    800  HB2LALA X  44     -28.863 -16.094   2.568  0.00  0.00           H
ATOM    801  HB3LALA X  44     -27.841 -15.523   1.237  0.00  0.00           H
ATOM    802  C  LALA X  44     -26.864 -17.371   4.045  0.00  0.00           C
ATOM    803  O  LALA X  44     -26.987 -17.022   5.221  0.00  0.00           O
ATOM    804  N  LGLU X  45     -26.805 -18.662   3.709  0.00  0.00           N
ATOM    805  H  LGLU X  45     -26.821 -18.919   2.724  0.00  0.00           H
ATOM    806  CA LGLU X  45     -26.798 -19.752   4.696  0.00  0.00           C
ATOM    807  HA LGLU X  45     -27.638 -19.633   5.378  0.00  0.00           H
ATOM    808  CB LGLU X  45     -26.942 -21.107   3.980  0.00  0.00           C
ATOM    809  HB2LGLU X  45     -26.258 -21.139   3.136  0.00  0.00           H
ATOM    810  HB3LGLU X  45     -26.640 -21.886   4.681  0.00  0.00           H
ATOM    811  CG LGLU X  45     -28.369 -21.457   3.504  0.00  0.00           C
ATOM    812  HG2LGLU X  45     -28.411 -22.538   3.355  0.00  0.00           H
ATOM    813  HG3LGLU X  45     -29.077 -21.215   4.299  0.00  0.00           H
ATOM    814  CD LGLU X  45     -28.820 -20.792   2.191  0.00  0.00           C
ATOM    815  OE1LGLU X  45     -28.081 -19.991   1.580  0.00  0.00           O
ATOM    816  OE2LGLU X  45     -29.973 -21.014   1.750  0.00  0.00           O
ATOM    817  C  LGLU X  45     -25.530 -19.721   5.572  0.00  0.00           C
ATOM    818  O  LGLU X  45     -25.603 -19.997   6.770  0.00  0.00           O
ATOM    819  N  LILE X  46     -24.394 -19.289   5.012  0.00  0.00           N
ATOM    820  H  LILE X  46     -24.413 -19.090   4.022  0.00  0.00           H
ATOM    821  CA LILE X  46     -23.130 -19.086   5.736  0.00  0.00           C
ATOM    822  HA LILE X  46     -22.842 -20.028   6.200  0.00  0.00           H
ATOM    823  CB LILE X  46     -22.011 -18.674   4.744  0.00  0.00           C
ATOM    824  HB LILE X  46     -22.303 -17.748   4.253  0.00  0.00           H
ATOM    825  CG2LILE X  46     -20.701 -18.401   5.499  0.00  0.00           C
ATOM    826 HG21LILE X  46     -20.349 -19.318   5.972  0.00  0.00           H
ATOM    827 HG22LILE X  46     -19.944 -18.032   4.808  0.00  0.00           H
ATOM    828 HG23LILE X  46     -20.838 -17.630   6.256  0.00  0.00           H
ATOM    829  CG1LILE X  46     -21.797 -19.746   3.646  0.00  0.00           C
ATOM    830 HG12LILE X  46     -21.495 -20.685   4.109  0.00  0.00           H
ATOM    831 HG13LILE X  46     -22.738 -19.916   3.124  0.00  0.00           H
ATOM    832  CD1LILE X  46     -20.763 -19.369   2.576  0.00  0.00           C
ATOM    833 HD11LILE X  46     -19.762 -19.322   3.002  0.00  0.00           H
ATOM    834 HD12LILE X  46     -20.764 -20.128   1.795  0.00  0.00           H
ATOM    835 HD13LILE X  46     -21.018 -18.407   2.131  0.00  0.00           H
ATOM    836  C  LILE X  46     -23.310 -18.058   6.870  0.00  0.00           C
ATOM    837  O  LILE X  46     -22.981 -18.335   8.026  0.00  0.00           O
ATOM    838  N  LMET X  47     -23.885 -16.891   6.562  0.00  0.00           N
ATOM    839  H  LMET X  47     -24.121 -16.721   5.588  0.00  0.00           H
ATOM    840  CA LMET X  47     -24.194 -15.834   7.534  0.00  0.00           C
ATOM    841  HA LMET X  47     -23.286 -15.582   8.081  0.00  0.00           H
ATOM    842  CB LMET X  47     -24.668 -14.574   6.791  0.00  0.00           C
ATOM    843  HB2LMET X  47     -25.415 -14.858   6.050  0.00  0.00           H
ATOM    844  HB3LMET X  47     -25.135 -13.884   7.495  0.00  0.00           H
ATOM    845  CG LMET X  47     -23.503 -13.859   6.090  0.00  0.00           C
ATOM    846  HG2LMET X  47     -22.878 -14.601   5.592  0.00  0.00           H
ATOM    847  HG3LMET X  47     -23.902 -13.206   5.316  0.00  0.00           H
ATOM    848  SD LMET X  47     -22.448 -12.866   7.186  0.00  0.00           S
ATOM    849  CE LMET X  47     -23.478 -11.388   7.403  0.00  0.00           C
ATOM    850  HE1LMET X  47     -24.459 -11.667   7.785  0.00  0.00           H
ATOM    851  HE2LMET X  47     -22.997 -10.713   8.110  0.00  0.00           H
ATOM    852  HE3LMET X  47     -23.593 -10.879   6.446  0.00  0.00           H
ATOM    853  C  LMET X  47     -25.231 -16.278   8.574  0.00  0.00           C
ATOM    854  O  LMET X  47     -25.124 -15.898   9.740  0.00  0.00           O
ATOM    855  N  LALA X  48     -26.195 -17.126   8.200  0.00  0.00           N
ATOM    856  H  LALA X  48     -26.264 -17.390   7.223  0.00  0.00           H
ATOM    857  CA LALA X  48     -27.139 -17.700   9.158  0.00  0.00           C
ATOM    858  HA LALA X  48     -27.594 -16.877   9.711  0.00  0.00           H
ATOM    859  CB LALA X  48     -28.251 -18.427   8.392  0.00  0.00           C
ATOM    860  HB1LALA X  48     -27.855 -19.307   7.887  0.00  0.00           H
ATOM    861  HB2LALA X  48     -29.028 -18.741   9.089  0.00  0.00           H
ATOM    862  HB3LALA X  48     -28.691 -17.760   7.650  0.00  0.00           H
ATOM    863  C  LALA X  48     -26.440 -18.613  10.189  0.00  0.00           C
ATOM    864  O  LALA X  48     -26.670 -18.469  11.392  0.00  0.00           O
ATOM    865  N  LVAL X  49     -25.561 -19.527   9.752  0.00  0.00           N
ATOM    866  H  LVAL X  49     -25.408 -19.611   8.749  0.00  0.00           H
ATOM    867  CA LVAL X  49     -24.825 -20.429  10.667  0.00  0.00           C
ATOM    868  HA LVAL X  49     -25.542 -20.808  11.394  0.00  0.00           H
ATOM    869  CB LVAL X  49     -24.250 -21.657   9.929  0.00  0.00           C
ATOM    870  HB LVAL X  49     -23.514 -21.332   9.193  0.00  0.00           H
ATOM    871  CG1LVAL X  49     -23.594 -22.655  10.897  0.00  0.00           C
ATOM    872 HG11LVAL X  49     -24.305 -22.954  11.666  0.00  0.00           H
ATOM    873 HG12LVAL X  49     -23.275 -23.547  10.361  0.00  0.00           H
ATOM    874 HG13LVAL X  49     -22.721 -22.210  11.370  0.00  0.00           H
ATOM    875  CG2LVAL X  49     -25.361 -22.442   9.222  0.00  0.00           C
ATOM    876 HG21LVAL X  49     -25.862 -21.822   8.482  0.00  0.00           H
ATOM    877 HG22LVAL X  49     -24.943 -23.305   8.706  0.00  0.00           H
ATOM    878 HG23LVAL X  49     -26.089 -22.787   9.952  0.00  0.00           H
ATOM    879  C  LVAL X  49     -23.754 -19.686  11.483  0.00  0.00           C
ATOM    880  O  LVAL X  49     -23.453 -20.092  12.608  0.00  0.00           O
ATOM    881  N  LLEU X  50     -23.237 -18.554  10.997  0.00  0.00           N
ATOM    882  H  LLEU X  50     -23.444 -18.302  10.036  0.00  0.00           H
ATOM    883  CA LLEU X  50     -22.486 -17.606  11.826  0.00  0.00           C
ATOM    884  HA LLEU X  50     -21.678 -18.147  12.316  0.00  0.00           H
ATOM    885  CB LLEU X  50     -21.870 -16.492  10.953  0.00  0.00           C
ATOM    886  HB2LLEU X  50     -22.603 -16.181  10.212  0.00  0.00           H
ATOM    887  HB3LLEU X  50     -21.650 -15.623  11.575  0.00  0.00           H
ATOM    888  CG LLEU X  50     -20.578 -16.905  10.233  0.00  0.00           C
ATOM    889  HG LLEU X  50     -20.719 -17.871   9.752  0.00  0.00           H
ATOM    890  CD1LLEU X  50     -20.217 -15.877   9.160  0.00  0.00           C
ATOM    891 HD11LLEU X  50     -20.110 -14.893   9.613  0.00  0.00           H
ATOM    892 HD12LLEU X  50     -19.283 -16.158   8.672  0.00  0.00           H
ATOM    893 HD13LLEU X  50     -21.002 -15.843   8.406  0.00  0.00           H
ATOM    894  CD2LLEU X  50     -19.411 -16.987  11.221  0.00  0.00           C
ATOM    895 HD21LLEU X  50     -19.565 -17.803  11.924  0.00  0.00           H
ATOM    896 HD22LLEU X  50     -18.486 -17.170  10.681  0.00  0.00           H
ATOM    897 HD23LLEU X  50     -19.320 -16.050  11.772  0.00  0.00           H
ATOM    898  C  LLEU X  50     -23.364 -17.045  12.958  0.00  0.00           C
ATOM    899  O  LLEU X  50     -23.279 -17.516  14.095  0.00  0.00           O
ATOM    900  N  LPHE X  51     -24.217 -16.064  12.658  0.00  0.00           N
ATOM    901  H  LPHE X  51     -24.317 -15.798  11.685  0.00  0.00           H
ATOM    902  CA LPHE X  51     -24.874 -15.221  13.666  0.00  0.00           C
ATOM    903  HA LPHE X  51     -24.116 -14.878  14.370  0.00  0.00           H
ATOM    904  CB LPHE X  51     -25.440 -13.975  12.967  0.00  0.00           C
ATOM    905  HB2LPHE X  51     -26.033 -14.289  12.107  0.00  0.00           H
ATOM    906  HB3LPHE X  51     -26.118 -13.466  13.653  0.00  0.00           H
ATOM    907  CG LPHE X  51     -24.373 -12.982  12.523  0.00  0.00           C
ATOM    908  CD1LPHE X  51     -23.982 -11.939  13.386  0.00  0.00           C
ATOM    909  HD1LPHE X  51     -24.440 -11.844  14.355  0.00  0.00           H
ATOM    910  CE1LPHE X  51     -22.970 -11.038  13.010  0.00  0.00           C
ATOM    911  HE1LPHE X  51     -22.648 -10.270  13.697  0.00  0.00           H
ATOM    912  CZ LPHE X  51     -22.344 -11.169  11.761  0.00  0.00           C
ATOM    913  HZ LPHE X  51     -21.558 -10.486  11.471  0.00  0.00           H
ATOM    914  CE2LPHE X  51     -22.715 -12.214  10.901  0.00  0.00           C
ATOM    915  HE2LPHE X  51     -22.209 -12.332   9.955  0.00  0.00           H
ATOM    916  CD2LPHE X  51     -23.730 -13.114  11.277  0.00  0.00           C
ATOM    917  HD2LPHE X  51     -24.006 -13.907  10.604  0.00  0.00           H
ATOM    918  C  LPHE X  51     -25.937 -15.949  14.511  0.00  0.00           C
ATOM    919  O  LPHE X  51     -26.243 -15.508  15.617  0.00  0.00           O
ATOM    920  N  LPHE X  52     -26.466 -17.088  14.050  0.00  0.00           N
ATOM    921  H  LPHE X  52     -26.231 -17.378  13.107  0.00  0.00           H
ATOM    922  CA LPHE X  52     -27.530 -17.823  14.751  0.00  0.00           C
ATOM    923  HA LPHE X  52     -27.727 -17.328  15.702  0.00  0.00           H
ATOM    924  CB LPHE X  52     -28.823 -17.748  13.941  0.00  0.00           C
ATOM    925  HB2LPHE X  52     -28.710 -18.321  13.022  0.00  0.00           H
ATOM    926  HB3LPHE X  52     -29.618 -18.198  14.524  0.00  0.00           H
ATOM    927  CG LPHE X  52     -29.206 -16.327  13.615  0.00  0.00           C
ATOM    928  CD1LPHE X  52     -29.455 -15.421  14.659  0.00  0.00           C
ATOM    929  HD1LPHE X  52     -29.424 -15.752  15.685  0.00  0.00           H
ATOM    930  CE1LPHE X  52     -29.701 -14.073  14.372  0.00  0.00           C
ATOM    931  HE1LPHE X  52     -29.884 -13.380  15.177  0.00  0.00           H
ATOM    932  CZ LPHE X  52     -29.723 -13.635  13.040  0.00  0.00           C
ATOM    933  HZ LPHE X  52     -29.923 -12.600  12.820  0.00  0.00           H
ATOM    934  CE2LPHE X  52     -29.485 -14.542  11.995  0.00  0.00           C
ATOM    935  HE2LPHE X  52     -29.512 -14.204  10.973  0.00  0.00           H
ATOM    936  CD2LPHE X  52     -29.212 -15.888  12.282  0.00  0.00           C
ATOM    937  HD2LPHE X  52     -28.995 -16.580  11.484  0.00  0.00           H
ATOM    938  C  LPHE X  52     -27.168 -19.253  15.139  0.00  0.00           C
ATOM    939  O  LPHE X  52     -28.043 -20.055  15.482  0.00  0.00           O
ATOM    940  N  LHIE X  53     -25.883 -19.608  15.106  0.00  0.00           N
ATOM    941  H  LHIE X  53     -25.207 -18.919  14.796  0.00  0.00           H
ATOM    942  CA LHIE X  53     -25.431 -20.923  15.567  0.00  0.00           C
ATOM    943  HA LHIE X  53     -26.072 -21.246  16.388  0.00  0.00           H
ATOM    944  CB LHIE X  53     -25.601 -21.937  14.424  0.00  0.00           C
ATOM    945  HB2LHIE X  53     -26.554 -21.774  13.920  0.00  0.00           H
ATOM    946  HB3LHIE X  53     -24.813 -21.803  13.691  0.00  0.00           H
ATOM    947  CG LHIE X  53     -25.575 -23.361  14.895  0.00  0.00           C
ATOM    948  ND1LHIE X  53     -26.624 -24.022  15.548  0.00  0.00           N
ATOM    949  CE1LHIE X  53     -26.126 -25.234  15.854  0.00  0.00           C
ATOM    950  HE1LHIE X  53     -26.665 -25.995  16.402  0.00  0.00           H
ATOM    951  NE2LHIE X  53     -24.862 -25.362  15.410  0.00  0.00           N
ATOM    952  HE2LHIE X  53     -24.251 -26.169  15.535  0.00  0.00           H
ATOM    953  CD2LHIE X  53     -24.496 -24.184  14.810  0.00  0.00           C
ATOM    954  HD2LHIE X  53     -23.534 -23.941  14.375  0.00  0.00           H
ATOM    955  C  LHIE X  53     -24.013 -20.897  16.145  0.00  0.00           C
ATOM    956  O  LHIE X  53     -23.797 -21.463  17.216  0.00  0.00           O
ATOM    957  N  LTHR X  54     -23.078 -20.181  15.519  0.00  0.00           N
ATOM    958  H  LTHR X  54     -23.318 -19.727  14.642  0.00  0.00           H
ATOM    959  CA LTHR X  54     -21.654 -20.201  15.906  0.00  0.00           C
ATOM    960  HA LTHR X  54     -21.451 -21.110  16.471  0.00  0.00           H
ATOM    961  CB LTHR X  54     -20.757 -20.243  14.662  0.00  0.00           C
ATOM    962  HB LTHR X  54     -20.772 -19.273  14.163  0.00  0.00           H
ATOM    963  CG2LTHR X  54     -19.320 -20.601  15.033  0.00  0.00           C
ATOM    964 HG21LTHR X  54     -19.282 -21.602  15.463  0.00  0.00           H
ATOM    965 HG22LTHR X  54     -18.697 -20.560  14.143  0.00  0.00           H
ATOM    966 HG23LTHR X  54     -18.928 -19.895  15.762  0.00  0.00           H
ATOM    967  OG1LTHR X  54     -21.227 -21.226  13.767  0.00  0.00           O
ATOM    968  HG1LTHR X  54     -21.998 -20.854  13.306  0.00  0.00           H
ATOM    969  C  LTHR X  54     -21.227 -19.027  16.790  0.00  0.00           C
ATOM    970  O  LTHR X  54     -20.521 -19.239  17.769  0.00  0.00           O
ATOM    971  N  LMET X  55     -21.651 -17.804  16.468  0.00  0.00           N
ATOM    972  H  LMET X  55     -22.270 -17.697  15.673  0.00  0.00           H
ATOM    973  CA LMET X  55     -21.228 -16.584  17.171  0.00  0.00           C
ATOM    974  HA LMET X  55     -20.144 -16.601  17.274  0.00  0.00           H
ATOM    975  CB LMET X  55     -21.605 -15.354  16.337  0.00  0.00           C
ATOM    976  HB2LMET X  55     -22.679 -15.350  16.149  0.00  0.00           H
ATOM    977  HB3LMET X  55     -21.346 -14.461  16.904  0.00  0.00           H
ATOM    978  CG LMET X  55     -20.843 -15.331  15.006  0.00  0.00           C
ATOM    979  HG2LMET X  55     -19.782 -15.366  15.222  0.00  0.00           H
ATOM    980  HG3LMET X  55     -21.086 -16.224  14.434  0.00  0.00           H
ATOM    981  SD LMET X  55     -21.144 -13.896  13.949  0.00  0.00           S
ATOM    982  CE LMET X  55     -20.605 -12.546  15.034  0.00  0.00           C
ATOM    983  HE1LMET X  55     -19.586 -12.731  15.377  0.00  0.00           H
ATOM    984  HE2LMET X  55     -20.637 -11.609  14.481  0.00  0.00           H
ATOM    985  HE3LMET X  55     -21.273 -12.466  15.890  0.00  0.00           H
ATOM    986  C  LMET X  55     -21.803 -16.474  18.590  0.00  0.00           C
ATOM    987  O  LMET X  55     -22.793 -17.124  18.916  0.00  0.00           O
ATOM    988  N  LARG X  56     -21.187 -15.653  19.444  0.00  0.00           N
ATOM    989  H  LARG X  56     -20.268 -15.311  19.163  0.00  0.00           H
ATOM    990  CA LARG X  56     -21.540 -15.487  20.862  0.00  0.00           C
ATOM    991  HA LARG X  56     -22.521 -15.922  21.055  0.00  0.00           H
ATOM    992  CB LARG X  56     -20.490 -16.240  21.717  0.00  0.00           C
ATOM    993  HB2LARG X  56     -19.525 -15.744  21.621  0.00  0.00           H
ATOM    994  HB3LARG X  56     -20.774 -16.202  22.762  0.00  0.00           H
ATOM    995  CG LARG X  56     -20.300 -17.723  21.353  0.00  0.00           C
ATOM    996  HG2LARG X  56     -19.988 -17.811  20.311  0.00  0.00           H
ATOM    997  HG3LARG X  56     -19.497 -18.133  21.967  0.00  0.00           H
ATOM    998  CD LARG X  56     -21.569 -18.552  21.589  0.00  0.00           C
ATOM    999  HD2LARG X  56     -21.717 -18.670  22.664  0.00  0.00           H
ATOM   1000  HD3LARG X  56     -22.439 -18.028  21.198  0.00  0.00           H
ATOM   1001  NE LARG X  56     -21.453 -19.875  20.958  0.00  0.00           N
ATOM   1002  HE LARG X  56     -20.666 -20.461  21.215  0.00  0.00           H
ATOM   1003  CZ LARG X  56     -22.186 -20.400  20.002  0.00  0.00           C
ATOM   1004  NH1LARG X  56     -23.174 -19.800  19.416  0.00  0.00           N
ATOM   1005 HH11LARG X  56     -23.170 -18.783  19.470  0.00  0.00           H
ATOM   1006 HH12LARG X  56     -23.549 -20.283  18.620  0.00  0.00           H
ATOM   1007  NH2LARG X  56     -21.918 -21.593  19.586  0.00  0.00           N
ATOM   1008 HH21LARG X  56     -21.113 -22.049  20.027  0.00  0.00           H
ATOM   1009 HH22LARG X  56     -22.457 -22.022  18.859  0.00  0.00           H
ATOM   1010  C  LARG X  56     -21.656 -13.999  21.206  0.00  0.00           C
ATOM   1011  O  LARG X  56     -20.663 -13.345  21.516  0.00  0.00           O
ATOM   1012  N  LTYR X  57     -22.858 -13.430  21.090  0.00  0.00           N
ATOM   1013  H  LTYR X  57     -23.647 -14.012  20.819  0.00  0.00           H
ATOM   1014  CA LTYR X  57     -23.087 -11.984  21.209  0.00  0.00           C
ATOM   1015  HA LTYR X  57     -22.420 -11.607  21.984  0.00  0.00           H
ATOM   1016  CB LTYR X  57     -22.714 -11.300  19.883  0.00  0.00           C
ATOM   1017  HB2LTYR X  57     -22.588 -10.234  20.074  0.00  0.00           H
ATOM   1018  HB3LTYR X  57     -21.751 -11.672  19.532  0.00  0.00           H
ATOM   1019  CG LTYR X  57     -23.746 -11.466  18.782  0.00  0.00           C
ATOM   1020  CD1LTYR X  57     -24.671 -10.434  18.538  0.00  0.00           C
ATOM   1021  HD1LTYR X  57     -24.628  -9.528  19.122  0.00  0.00           H
ATOM   1022  CE1LTYR X  57     -25.638 -10.569  17.525  0.00  0.00           C
ATOM   1023  HE1LTYR X  57     -26.328  -9.765  17.324  0.00  0.00           H
ATOM   1024  CZ LTYR X  57     -25.689 -11.748  16.757  0.00  0.00           C
ATOM   1025  OH LTYR X  57     -26.615 -11.867  15.772  0.00  0.00           O
ATOM   1026  HH LTYR X  57     -26.883 -11.013  15.429  0.00  0.00           H
ATOM   1027  CE2LTYR X  57     -24.778 -12.793  17.018  0.00  0.00           C
ATOM   1028  HE2LTYR X  57     -24.836 -13.701  16.444  0.00  0.00           H
ATOM   1029  CD2LTYR X  57     -23.809 -12.653  18.029  0.00  0.00           C
ATOM   1030  HD2LTYR X  57     -23.129 -13.465  18.240  0.00  0.00           H
ATOM   1031  C  LTYR X  57     -24.526 -11.602  21.609  0.00  0.00           C
ATOM   1032  O  LTYR X  57     -25.491 -12.323  21.361  0.00  0.00           O
ATOM   1033  N  LLYS X  58     -24.682 -10.431  22.232  0.00  0.00           N
ATOM   1034  H  LLYS X  58     -23.839  -9.911  22.463  0.00  0.00           H
ATOM   1035  CA LLYS X  58     -25.975  -9.775  22.485  0.00  0.00           C
ATOM   1036  HA LLYS X  58     -26.749 -10.528  22.641  0.00  0.00           H
ATOM   1037  CB LLYS X  58     -25.851  -8.891  23.741  0.00  0.00           C
ATOM   1038  HB2LLYS X  58     -24.964  -8.263  23.637  0.00  0.00           H
ATOM   1039  HB3LLYS X  58     -26.720  -8.235  23.819  0.00  0.00           H
ATOM   1040  CG LLYS X  58     -25.746  -9.721  25.030  0.00  0.00           C
ATOM   1041  HG2LLYS X  58     -26.742 -10.045  25.334  0.00  0.00           H
ATOM   1042  HG3LLYS X  58     -25.144 -10.605  24.842  0.00  0.00           H
ATOM   1043  CD LLYS X  58     -25.086  -8.925  26.161  0.00  0.00           C
ATOM   1044  HD2LLYS X  58     -24.107  -8.583  25.821  0.00  0.00           H
ATOM   1045  HD3LLYS X  58     -25.700  -8.059  26.414  0.00  0.00           H
ATOM   1046  CE LLYS X  58     -24.901  -9.821  27.391  0.00  0.00           C
ATOM   1047  HE2LLYS X  58     -25.875 -10.120  27.789  0.00  0.00           H
ATOM   1048  HE3LLYS X  58     -24.379 -10.735  27.095  0.00  0.00           H
ATOM   1049  NZ LLYS X  58     -24.110  -9.148  28.441  0.00  0.00           N
ATOM   1050  HZ1LLYS X  58     -24.594  -8.382  28.872  0.00  0.00           H
ATOM   1051  HZ2LLYS X  58     -23.873  -9.827  29.177  0.00  0.00           H
ATOM   1052  HZ3LLYS X  58     -23.203  -8.842  28.095  0.00  0.00           H
ATOM   1053  C  LLYS X  58     -26.354  -8.922  21.276  0.00  0.00           C
ATOM   1054  O  LLYS X  58     -25.624  -7.998  20.937  0.00  0.00           O
ATOM   1055  N  LSER X  59     -27.513  -9.155  20.654  0.00  0.00           N
ATOM   1056  H  LSER X  59     -28.069  -9.958  20.903  0.00  0.00           H
ATOM   1057  CA LSER X  59     -27.998  -8.232  19.611  0.00  0.00           C
ATOM   1058  HA LSER X  59     -27.177  -8.042  18.924  0.00  0.00           H
ATOM   1059  CB LSER X  59     -29.127  -8.847  18.785  0.00  0.00           C
ATOM   1060  HB2LSER X  59     -29.376  -8.166  17.970  0.00  0.00           H
ATOM   1061  HB3LSER X  59     -28.780  -9.782  18.351  0.00  0.00           H
ATOM   1062  OG LSER X  59     -30.294  -9.089  19.549  0.00  0.00           O
ATOM   1063  HG LSER X  59     -30.967  -9.387  18.902  0.00  0.00           H
ATOM   1064  C  LSER X  59     -28.426  -6.877  20.184  0.00  0.00           C
ATOM   1065  O  LSER X  59     -28.237  -5.855  19.539  0.00  0.00           O
ATOM   1066  N  LGLN X  60     -28.959  -6.863  21.411  0.00  0.00           N
ATOM   1067  H  LGLN X  60     -29.105  -7.751  21.859  0.00  0.00           H
ATOM   1068  CA LGLN X  60     -29.462  -5.659  22.093  0.00  0.00           C
ATOM   1069  HA LGLN X  60     -30.031  -5.067  21.373  0.00  0.00           H
ATOM   1070  CB LGLN X  60     -30.414  -6.084  23.227  0.00  0.00           C
ATOM   1071  HB2LGLN X  60     -29.832  -6.563  24.016  0.00  0.00           H
ATOM   1072  HB3LGLN X  60     -30.874  -5.188  23.647  0.00  0.00           H
ATOM   1073  CG LGLN X  60     -31.535  -7.052  22.798  0.00  0.00           C
ATOM   1074  HG2LGLN X  60     -31.109  -8.007  22.490  0.00  0.00           H
ATOM   1075  HG3LGLN X  60     -32.175  -7.243  23.659  0.00  0.00           H
ATOM   1076  CD LGLN X  60     -32.406  -6.497  21.675  0.00  0.00           C
ATOM   1077  OE1LGLN X  60     -33.299  -5.701  21.900  0.00  0.00           O
ATOM   1078  NE2LGLN X  60     -32.189  -6.903  20.443  0.00  0.00           N
ATOM   1079 HE21LGLN X  60     -32.770  -6.488  19.718  0.00  0.00           H
ATOM   1080 HE22LGLN X  60     -31.461  -7.565  20.227  0.00  0.00           H
ATOM   1081  C  LGLN X  60     -28.352  -4.732  22.634  0.00  0.00           C
ATOM   1082  O  LGLN X  60     -28.620  -3.583  22.964  0.00  0.00           O
ATOM   1083  N  LASP X  61     -27.109  -5.217  22.701  0.00  0.00           N
ATOM   1084  H  LASP X  61     -26.960  -6.158  22.374  0.00  0.00           H
ATOM   1085  CA LASP X  61     -25.900  -4.412  22.905  0.00  0.00           C
ATOM   1086  HA LASP X  61     -26.076  -3.387  22.579  0.00  0.00           H
ATOM   1087  CB LASP X  61     -25.498  -4.338  24.391  0.00  0.00           C
ATOM   1088  HB2LASP X  61     -26.245  -3.757  24.933  0.00  0.00           H
ATOM   1089  HB3LASP X  61     -25.486  -5.348  24.808  0.00  0.00           H
ATOM   1090  CG LASP X  61     -24.110  -3.699  24.605  0.00  0.00           C
ATOM   1091  OD1LASP X  61     -23.549  -3.105  23.653  0.00  0.00           O
ATOM   1092  OD2LASP X  61     -23.568  -3.871  25.720  0.00  0.00           O
ATOM   1093  C  LASP X  61     -24.775  -5.026  22.058  0.00  0.00           C
ATOM   1094  O  LASP X  61     -24.124  -5.970  22.516  0.00  0.00           O
ATOM   1095  N  LPRO X  62     -24.524  -4.513  20.839  0.00  0.00           N
ATOM   1096  CD LPRO X  62     -25.321  -3.502  20.157  0.00  0.00           C
ATOM   1097  HD2LPRO X  62     -25.014  -2.511  20.495  0.00  0.00           H
ATOM   1098  HD3LPRO X  62     -26.389  -3.645  20.327  0.00  0.00           H
ATOM   1099  CG LPRO X  62     -25.015  -3.663  18.674  0.00  0.00           C
ATOM   1100  HG2LPRO X  62     -25.074  -2.712  18.147  0.00  0.00           H
ATOM   1101  HG3LPRO X  62     -25.706  -4.379  18.235  0.00  0.00           H
ATOM   1102  CB LPRO X  62     -23.592  -4.215  18.673  0.00  0.00           C
ATOM   1103  HB2LPRO X  62     -22.899  -3.374  18.672  0.00  0.00           H
ATOM   1104  HB3LPRO X  62     -23.418  -4.854  17.810  0.00  0.00           H
ATOM   1105  CA LPRO X  62     -23.446  -5.000  19.981  0.00  0.00           C
ATOM   1106  HA LPRO X  62     -23.603  -6.062  19.788  0.00  0.00           H
ATOM   1107  C  LPRO X  62     -22.039  -4.792  20.572  0.00  0.00           C
ATOM   1108  O  LPRO X  62     -21.125  -5.562  20.271  0.00  0.00           O
ATOM   1109  N  LARG X  63     -21.858  -3.769  21.419  0.00  0.00           N
ATOM   1110  H  LARG X  63     -22.690  -3.319  21.799  0.00  0.00           H
ATOM   1111  CA LARG X  63     -20.560  -3.281  21.918  0.00  0.00           C
ATOM   1112  HA LARG X  63     -19.792  -3.531  21.184  0.00  0.00           H
ATOM   1113  CB LARG X  63     -20.643  -1.747  22.070  0.00  0.00           C
ATOM   1114  HB2LARG X  63     -21.643  -1.468  22.408  0.00  0.00           H
ATOM   1115  HB3LARG X  63     -19.935  -1.392  22.820  0.00  0.00           H
ATOM   1116  CG LARG X  63     -20.341  -1.058  20.732  0.00  0.00           C
ATOM   1117  HG2LARG X  63     -20.806  -1.632  19.930  0.00  0.00           H
ATOM   1118  HG3LARG X  63     -20.771  -0.056  20.734  0.00  0.00           H
ATOM   1119  CD LARG X  63     -18.826  -0.947  20.492  0.00  0.00           C
ATOM   1120  HD2LARG X  63     -18.483   0.048  20.780  0.00  0.00           H
ATOM   1121  HD3LARG X  63     -18.310  -1.670  21.127  0.00  0.00           H
ATOM   1122  NE LARG X  63     -18.456  -1.234  19.099  0.00  0.00           N
ATOM   1123  HE LARG X  63     -18.067  -2.153  18.889  0.00  0.00           H
ATOM   1124  CZ LARG X  63     -18.612  -0.497  18.020  0.00  0.00           C
ATOM   1125  NH1LARG X  63     -18.242  -1.004  16.900  0.00  0.00           N
ATOM   1126 HH11LARG X  63     -17.932  -1.973  16.912  0.00  0.00           H
ATOM   1127 HH12LARG X  63     -18.469  -0.565  16.015  0.00  0.00           H
ATOM   1128  NH2LARG X  63     -19.111   0.705  17.996  0.00  0.00           N
ATOM   1129 HH21LARG X  63     -19.396   1.155  18.839  0.00  0.00           H
ATOM   1130 HH22LARG X  63     -19.177   1.156  17.087  0.00  0.00           H
ATOM   1131  C  LARG X  63     -20.089  -3.945  23.211  0.00  0.00           C
ATOM   1132  O  LARG X  63     -18.956  -3.690  23.620  0.00  0.00           O
ATOM   1133  N  LASN X  64     -20.907  -4.804  23.822  0.00  0.00           N
ATOM   1134  H  LASN X  64     -21.856  -4.847  23.474  0.00  0.00           H
ATOM   1135  CA LASN X  64     -20.598  -5.504  25.072  0.00  0.00           C
ATOM   1136  HA LASN X  64     -20.639  -4.751  25.859  0.00  0.00           H
ATOM   1137  CB LASN X  64     -21.697  -6.563  25.322  0.00  0.00           C
ATOM   1138  HB2LASN X  64     -22.621  -6.261  24.828  0.00  0.00           H
ATOM   1139  HB3LASN X  64     -21.394  -7.521  24.906  0.00  0.00           H
ATOM   1140  CG LASN X  64     -22.024  -6.743  26.791  0.00  0.00           C
ATOM   1141  OD1LASN X  64     -21.813  -7.790  27.382  0.00  0.00           O
ATOM   1142  ND2LASN X  64     -22.555  -5.737  27.435  0.00  0.00           N
ATOM   1143 HD21LASN X  64     -22.719  -5.804  28.418  0.00  0.00           H
ATOM   1144 HD22LASN X  64     -22.856  -4.914  26.891  0.00  0.00           H
ATOM   1145  C  LASN X  64     -19.183  -6.138  25.036  0.00  0.00           C
ATOM   1146  O  LASN X  64     -18.821  -6.759  24.028  0.00  0.00           O
ATOM   1147  N  LPRO X  65     -18.363  -6.026  26.104  0.00  0.00           N
ATOM   1148  CD LPRO X  65     -18.687  -5.464  27.408  0.00  0.00           C
ATOM   1149  HD2LPRO X  65     -19.668  -5.785  27.756  0.00  0.00           H
ATOM   1150  HD3LPRO X  65     -18.642  -4.375  27.354  0.00  0.00           H
ATOM   1151  CG LPRO X  65     -17.606  -5.983  28.358  0.00  0.00           C
ATOM   1152  HG2LPRO X  65     -17.882  -6.971  28.731  0.00  0.00           H
ATOM   1153  HG3LPRO X  65     -17.429  -5.296  29.186  0.00  0.00           H
ATOM   1154  CB LPRO X  65     -16.387  -6.097  27.443  0.00  0.00           C
ATOM   1155  HB2LPRO X  65     -15.657  -6.812  27.827  0.00  0.00           H
ATOM   1156  HB3LPRO X  65     -15.933  -5.113  27.332  0.00  0.00           H
ATOM   1157  CA LPRO X  65     -16.982  -6.531  26.099  0.00  0.00           C
ATOM   1158  HA LPRO X  65     -16.418  -6.069  25.288  0.00  0.00           H
ATOM   1159  C  LPRO X  65     -16.915  -8.054  25.921  0.00  0.00           C
ATOM   1160  O  LPRO X  65     -15.960  -8.565  25.341  0.00  0.00           O
ATOM   1161  N  LHIE X  66     -17.964  -8.748  26.364  0.00  0.00           N
ATOM   1162  H  LHIE X  66     -18.669  -8.240  26.875  0.00  0.00           H
ATOM   1163  CA LHIE X  66     -18.151 -10.194  26.267  0.00  0.00           C
ATOM   1164  HA LHIE X  66     -17.218 -10.701  26.525  0.00  0.00           H
ATOM   1165  CB LHIE X  66     -19.214 -10.582  27.298  0.00  0.00           C
ATOM   1166  HB2LHIE X  66     -20.168 -10.124  27.034  0.00  0.00           H
ATOM   1167  HB3LHIE X  66     -19.338 -11.662  27.273  0.00  0.00           H
ATOM   1168  CG LHIE X  66     -18.837 -10.172  28.698  0.00  0.00           C
ATOM   1169  ND1LHIE X  66     -17.657 -10.545  29.329  0.00  0.00           N
ATOM   1170  CE1LHIE X  66     -17.737 -10.089  30.587  0.00  0.00           C
ATOM   1171  HE1LHIE X  66     -16.993 -10.269  31.356  0.00  0.00           H
ATOM   1172  NE2LHIE X  66     -18.904  -9.448  30.768  0.00  0.00           N
ATOM   1173  HE2LHIE X  66     -19.253  -9.138  31.663  0.00  0.00           H
ATOM   1174  CD2LHIE X  66     -19.611  -9.485  29.585  0.00  0.00           C
ATOM   1175  HD2LHIE X  66     -20.624  -9.143  29.418  0.00  0.00           H
ATOM   1176  C  LHIE X  66     -18.568 -10.696  24.880  0.00  0.00           C
ATOM   1177  O  LHIE X  66     -18.479 -11.892  24.621  0.00  0.00           O
ATOM   1178  N  LASN X  67     -19.047  -9.821  23.989  0.00  0.00           N
ATOM   1179  H  LASN X  67     -19.045  -8.837  24.216  0.00  0.00           H
ATOM   1180  CA LASN X  67     -19.430 -10.234  22.640  0.00  0.00           C
ATOM   1181  HA LASN X  67     -20.074 -11.111  22.704  0.00  0.00           H
ATOM   1182  CB LASN X  67     -20.189  -9.115  21.906  0.00  0.00           C
ATOM   1183  HB2LASN X  67     -19.614  -8.198  21.960  0.00  0.00           H
ATOM   1184  HB3LASN X  67     -20.277  -9.385  20.853  0.00  0.00           H
ATOM   1185  CG LASN X  67     -21.580  -8.796  22.400  0.00  0.00           C
ATOM   1186  OD1LASN X  67     -22.179  -9.463  23.230  0.00  0.00           O
ATOM   1187  ND2LASN X  67     -22.149  -7.762  21.842  0.00  0.00           N
ATOM   1188 HD21LASN X  67     -23.048  -7.429  22.180  0.00  0.00           H
ATOM   1189 HD22LASN X  67     -21.626  -7.187  21.190  0.00  0.00           H
ATOM   1190  C  LASN X  67     -18.200 -10.618  21.809  0.00  0.00           C
ATOM   1191  O  LASN X  67     -17.225  -9.856  21.756  0.00  0.00           O
ATOM   1192  N  LASP X  68     -18.329 -11.693  21.035  0.00  0.00           N
ATOM   1193  H  LASP X  68     -19.111 -12.317  21.213  0.00  0.00           H
ATOM   1194  CA LASP X  68     -17.488 -11.987  19.874  0.00  0.00           C
ATOM   1195  HA LASP X  68     -16.499 -12.287  20.223  0.00  0.00           H
ATOM   1196  CB LASP X  68     -18.098 -13.158  19.079  0.00  0.00           C
ATOM   1197  HB2LASP X  68     -19.168 -12.984  18.950  0.00  0.00           H
ATOM   1198  HB3LASP X  68     -17.655 -13.146  18.085  0.00  0.00           H
ATOM   1199  CG LASP X  68     -17.884 -14.563  19.669  0.00  0.00           C
ATOM   1200  OD1LASP X  68     -17.145 -14.716  20.664  0.00  0.00           O
ATOM   1201  OD2LASP X  68     -18.431 -15.519  19.063  0.00  0.00           O
ATOM   1202  C  LASP X  68     -17.305 -10.763  18.945  0.00  0.00           C
ATOM   1203  O  LASP X  68     -18.063  -9.782  18.972  0.00  0.00           O
ATOM   1204  N  LARG X  69     -16.270 -10.813  18.102  0.00  0.00           N
ATOM   1205  H  LARG X  69     -15.731 -11.677  18.088  0.00  0.00           H
ATOM   1206  CA LARG X  69     -15.981  -9.793  17.077  0.00  0.00           C
ATOM   1207  HA LARG X  69     -16.688  -8.966  17.166  0.00  0.00           H
ATOM   1208  CB LARG X  69     -14.565  -9.228  17.273  0.00  0.00           C
ATOM   1209  HB2LARG X  69     -13.870 -10.048  17.431  0.00  0.00           H
ATOM   1210  HB3LARG X  69     -14.280  -8.745  16.345  0.00  0.00           H
ATOM   1211  CG LARG X  69     -14.365  -8.187  18.390  0.00  0.00           C
ATOM   1212  HG2LARG X  69     -13.318  -7.883  18.353  0.00  0.00           H
ATOM   1213  HG3LARG X  69     -14.965  -7.305  18.171  0.00  0.00           H
ATOM   1214  CD LARG X  69     -14.680  -8.658  19.819  0.00  0.00           C
ATOM   1215  HD2LARG X  69     -15.751  -8.585  19.994  0.00  0.00           H
ATOM   1216  HD3LARG X  69     -14.402  -9.705  19.917  0.00  0.00           H
ATOM   1217  NE LARG X  69     -13.935  -7.859  20.813  0.00  0.00           N
ATOM   1218  HE LARG X  69     -13.191  -7.284  20.456  0.00  0.00           H
ATOM   1219  CZ LARG X  69     -14.000  -7.942  22.133  0.00  0.00           C
ATOM   1220  NH1LARG X  69     -14.914  -8.624  22.756  0.00  0.00           N
ATOM   1221 HH11LARG X  69     -15.594  -9.171  22.243  0.00  0.00           H
ATOM   1222 HH12LARG X  69     -14.946  -8.658  23.771  0.00  0.00           H
ATOM   1223  NH2LARG X  69     -13.102  -7.321  22.840  0.00  0.00           N
ATOM   1224 HH21LARG X  69     -12.276  -6.991  22.382  0.00  0.00           H
ATOM   1225 HH22LARG X  69     -12.962  -7.568  23.826  0.00  0.00           H
ATOM   1226  C  LARG X  69     -16.183 -10.370  15.668  0.00  0.00           C
ATOM   1227  O  LARG X  69     -16.054 -11.573  15.454  0.00  0.00           O
ATOM   1228  N  LPHE X  70     -16.478  -9.519  14.688  0.00  0.00           N
ATOM   1229  H  LPHE X  70     -16.545  -8.533  14.895  0.00  0.00           H
ATOM   1230  CA LPHE X  70     -16.775  -9.938  13.314  0.00  0.00           C
ATOM   1231  HA LPHE X  70     -16.298 -10.898  13.114  0.00  0.00           H
ATOM   1232  CB LPHE X  70     -18.293 -10.129  13.164  0.00  0.00           C
ATOM   1233  HB2LPHE X  70     -18.587 -10.999  13.749  0.00  0.00           H
ATOM   1234  HB3LPHE X  70     -18.804  -9.259  13.582  0.00  0.00           H
ATOM   1235  CG LPHE X  70     -18.761 -10.310  11.733  0.00  0.00           C
ATOM   1236  CD1LPHE X  70     -18.854 -11.595  11.165  0.00  0.00           C
ATOM   1237  HD1LPHE X  70     -18.650 -12.466  11.765  0.00  0.00           H
ATOM   1238  CE1LPHE X  70     -19.214 -11.747   9.814  0.00  0.00           C
ATOM   1239  HE1LPHE X  70     -19.273 -12.732   9.376  0.00  0.00           H
ATOM   1240  CZ LPHE X  70     -19.493 -10.616   9.029  0.00  0.00           C
ATOM   1241  HZ LPHE X  70     -19.771 -10.736   7.991  0.00  0.00           H
ATOM   1242  CE2LPHE X  70     -19.414  -9.334   9.600  0.00  0.00           C
ATOM   1243  HE2LPHE X  70     -19.629  -8.461   9.007  0.00  0.00           H
ATOM   1244  CD2LPHE X  70     -19.058  -9.180  10.948  0.00  0.00           C
ATOM   1245  HD2LPHE X  70     -18.989  -8.189  11.377  0.00  0.00           H
ATOM   1246  C  LPHE X  70     -16.228  -8.947  12.283  0.00  0.00           C
ATOM   1247  O  LPHE X  70     -16.264  -7.736  12.508  0.00  0.00           O
ATOM   1248  N  LVAL X  71     -15.778  -9.465  11.133  0.00  0.00           N
ATOM   1249  H  LVAL X  71     -15.764 -10.476  11.030  0.00  0.00           H
ATOM   1250  CA LVAL X  71     -15.351  -8.659   9.984  0.00  0.00           C
ATOM   1251  HA LVAL X  71     -15.816  -7.678  10.079  0.00  0.00           H
ATOM   1252  CB LVAL X  71     -13.822  -8.449   9.946  0.00  0.00           C
ATOM   1253  HB LVAL X  71     -13.337  -9.346   9.560  0.00  0.00           H
ATOM   1254  CG1LVAL X  71     -13.514  -7.272   9.021  0.00  0.00           C
ATOM   1255 HG11LVAL X  71     -14.101  -6.405   9.321  0.00  0.00           H
ATOM   1256 HG12LVAL X  71     -12.466  -7.005   9.112  0.00  0.00           H
ATOM   1257 HG13LVAL X  71     -13.731  -7.532   7.986  0.00  0.00           H
ATOM   1258  CG2LVAL X  71     -13.197  -8.128  11.305  0.00  0.00           C
ATOM   1259 HG21LVAL X  71     -13.316  -8.976  11.977  0.00  0.00           H
ATOM   1260 HG22LVAL X  71     -12.130  -7.941  11.190  0.00  0.00           H
ATOM   1261 HG23LVAL X  71     -13.672  -7.247  11.735  0.00  0.00           H
ATOM   1262  C  LVAL X  71     -15.824  -9.276   8.666  0.00  0.00           C
ATOM   1263  O  LVAL X  71     -15.502 -10.416   8.337  0.00  0.00           O
ATOM   1264  N  LLEU X  72     -16.558  -8.500   7.870  0.00  0.00           N
ATOM   1265  H  LLEU X  72     -16.793  -7.573   8.190  0.00  0.00           H
ATOM   1266  CA LLEU X  72     -16.891  -8.849   6.491  0.00  0.00           C
ATOM   1267  HA LLEU X  72     -16.950  -9.934   6.389  0.00  0.00           H
ATOM   1268  CB LLEU X  72     -18.271  -8.246   6.172  0.00  0.00           C
ATOM   1269  HB2LLEU X  72     -19.010  -8.633   6.869  0.00  0.00           H
ATOM   1270  HB3LLEU X  72     -18.211  -7.167   6.311  0.00  0.00           H
ATOM   1271  CG LLEU X  72     -18.749  -8.538   4.745  0.00  0.00           C
ATOM   1272  HG LLEU X  72     -17.958  -8.308   4.040  0.00  0.00           H
ATOM   1273  CD1LLEU X  72     -19.142 -10.002   4.577  0.00  0.00           C
ATOM   1274 HD11LLEU X  72     -19.900 -10.272   5.311  0.00  0.00           H
ATOM   1275 HD12LLEU X  72     -19.544 -10.160   3.578  0.00  0.00           H
ATOM   1276 HD13LLEU X  72     -18.265 -10.635   4.688  0.00  0.00           H
ATOM   1277  CD2LLEU X  72     -19.952  -7.666   4.415  0.00  0.00           C
ATOM   1278 HD21LLEU X  72     -19.712  -6.614   4.564  0.00  0.00           H
ATOM   1279 HD22LLEU X  72     -20.182  -7.806   3.365  0.00  0.00           H
ATOM   1280 HD23LLEU X  72     -20.812  -7.941   5.025  0.00  0.00           H
ATOM   1281  C  LLEU X  72     -15.783  -8.334   5.559  0.00  0.00           C
ATOM   1282  O  LLEU X  72     -15.833  -7.178   5.144  0.00  0.00           O
ATOM   1283  N  LSER X  73     -14.775  -9.152   5.253  0.00  0.00           N
ATOM   1284  H  LSER X  73     -14.823 -10.123   5.542  0.00  0.00           H
ATOM   1285  CA LSER X  73     -13.654  -8.742   4.394  0.00  0.00           C
ATOM   1286  HA LSER X  73     -13.279  -7.786   4.762  0.00  0.00           H
ATOM   1287  CB LSER X  73     -12.510  -9.746   4.495  0.00  0.00           C
ATOM   1288  HB2LSER X  73     -12.329  -9.983   5.541  0.00  0.00           H
ATOM   1289  HB3LSER X  73     -12.771 -10.653   3.951  0.00  0.00           H
ATOM   1290  OG LSER X  73     -11.343  -9.181   3.949  0.00  0.00           O
ATOM   1291  HG LSER X  73     -11.411  -9.348   2.970  0.00  0.00           H
ATOM   1292  C  LSER X  73     -14.087  -8.527   2.938  0.00  0.00           C
ATOM   1293  O  LSER X  73     -13.745  -7.485   2.365  0.00  0.00           O
ATOM   1294  N  LLYS X  74     -14.979  -9.390   2.414  0.00  0.00           N
ATOM   1295  H  LLYS X  74     -15.123 -10.259   2.914  0.00  0.00           H
ATOM   1296  CA LLYS X  74     -15.821  -9.128   1.225  0.00  0.00           C
ATOM   1297  HA LLYS X  74     -15.172  -8.684   0.473  0.00  0.00           H
ATOM   1298  CB LLYS X  74     -16.349 -10.432   0.580  0.00  0.00           C
ATOM   1299  HB2LLYS X  74     -16.954 -10.152  -0.281  0.00  0.00           H
ATOM   1300  HB3LLYS X  74     -15.493 -10.987   0.196  0.00  0.00           H
ATOM   1301  CG LLYS X  74     -17.166 -11.384   1.477  0.00  0.00           C
ATOM   1302  HG2LLYS X  74     -16.533 -11.714   2.297  0.00  0.00           H
ATOM   1303  HG3LLYS X  74     -18.024 -10.860   1.895  0.00  0.00           H
ATOM   1304  CD LLYS X  74     -17.661 -12.635   0.723  0.00  0.00           C
ATOM   1305  HD2LLYS X  74     -16.825 -13.081   0.187  0.00  0.00           H
ATOM   1306  HD3LLYS X  74     -18.033 -13.364   1.443  0.00  0.00           H
ATOM   1307  CE LLYS X  74     -18.775 -12.308  -0.276  0.00  0.00           C
ATOM   1308  HE2LLYS X  74     -19.658 -11.956   0.261  0.00  0.00           H
ATOM   1309  HE3LLYS X  74     -18.431 -11.500  -0.926  0.00  0.00           H
ATOM   1310  NZ LLYS X  74     -19.127 -13.465  -1.130  0.00  0.00           N
ATOM   1311  HZ1LLYS X  74     -19.582 -14.246  -0.663  0.00  0.00           H
ATOM   1312  HZ2LLYS X  74     -19.719 -13.150  -1.904  0.00  0.00           H
ATOM   1313  HZ3LLYS X  74     -18.333 -13.802  -1.679  0.00  0.00           H
ATOM   1314  C  LLYS X  74     -16.895  -8.062   1.510  0.00  0.00           C
ATOM   1315  O  LLYS X  74     -18.097  -8.306   1.415  0.00  0.00           O
ATOM   1316  N  LGLY X  75     -16.437  -6.880   1.933  0.00  0.00           N
ATOM   1317  H  LGLY X  75     -15.429  -6.798   1.976  0.00  0.00           H
ATOM   1318  CA LGLY X  75     -17.218  -5.788   2.526  0.00  0.00           C
ATOM   1319  HA2LGLY X  75     -17.624  -6.107   3.482  0.00  0.00           H
ATOM   1320  HA3LGLY X  75     -16.549  -4.947   2.704  0.00  0.00           H
ATOM   1321  C  LGLY X  75     -18.367  -5.280   1.665  0.00  0.00           C
ATOM   1322  O  LGLY X  75     -19.367  -4.807   2.199  0.00  0.00           O
ATOM   1323  N  LHIE X  76     -18.268  -5.458   0.348  0.00  0.00           N
ATOM   1324  H  LHIE X  76     -17.384  -5.807  -0.009  0.00  0.00           H
ATOM   1325  CA LHIE X  76     -19.334  -5.224  -0.625  0.00  0.00           C
ATOM   1326  HA LHIE X  76     -19.545  -4.162  -0.668  0.00  0.00           H
ATOM   1327  CB LHIE X  76     -18.790  -5.618  -2.000  0.00  0.00           C
ATOM   1328  HB2LHIE X  76     -19.530  -5.414  -2.758  0.00  0.00           H
ATOM   1329  HB3LHIE X  76     -17.937  -4.979  -2.209  0.00  0.00           H
ATOM   1330  CG LHIE X  76     -18.362  -7.048  -2.170  0.00  0.00           C
ATOM   1331  ND1LHIE X  76     -19.188  -8.158  -2.025  0.00  0.00           N
ATOM   1332  CE1LHIE X  76     -18.468  -9.195  -2.475  0.00  0.00           C
ATOM   1333  HE1LHIE X  76     -18.839 -10.203  -2.551  0.00  0.00           H
ATOM   1334  NE2LHIE X  76     -17.251  -8.802  -2.880  0.00  0.00           N
ATOM   1335  HE2LHIE X  76     -16.591  -9.396  -3.391  0.00  0.00           H
ATOM   1336  CD2LHIE X  76     -17.167  -7.445  -2.690  0.00  0.00           C
ATOM   1337  HD2LHIE X  76     -16.363  -6.796  -2.995  0.00  0.00           H
ATOM   1338  C  LHIE X  76     -20.664  -5.914  -0.268  0.00  0.00           C
ATOM   1339  O  LHIE X  76     -21.732  -5.327  -0.473  0.00  0.00           O
ATOM   1340  N  LALA X  77     -20.634  -7.075   0.388  0.00  0.00           N
ATOM   1341  H  LALA X  77     -19.731  -7.526   0.505  0.00  0.00           H
ATOM   1342  CA LALA X  77     -21.813  -7.761   0.915  0.00  0.00           C
ATOM   1343  HA LALA X  77     -22.590  -7.682   0.155  0.00  0.00           H
ATOM   1344  CB LALA X  77     -21.477  -9.253   1.048  0.00  0.00           C
ATOM   1345  HB1LALA X  77     -20.690  -9.398   1.783  0.00  0.00           H
ATOM   1346  HB2LALA X  77     -22.361  -9.813   1.349  0.00  0.00           H
ATOM   1347  HB3LALA X  77     -21.133  -9.637   0.086  0.00  0.00           H
ATOM   1348  C  LALA X  77     -22.405  -7.106   2.195  0.00  0.00           C
ATOM   1349  O  LALA X  77     -23.144  -7.741   2.945  0.00  0.00           O
ATOM   1350  N  LALA X  78     -22.130  -5.820   2.453  0.00  0.00           N
ATOM   1351  H  LALA X  78     -21.448  -5.362   1.862  0.00  0.00           H
ATOM   1352  CA LALA X  78     -22.698  -5.036   3.556  0.00  0.00           C
ATOM   1353  HA LALA X  78     -22.203  -5.361   4.473  0.00  0.00           H
ATOM   1354  CB LALA X  78     -22.364  -3.554   3.337  0.00  0.00           C
ATOM   1355  HB1LALA X  78     -23.090  -3.074   2.684  0.00  0.00           H
ATOM   1356  HB2LALA X  78     -22.372  -3.038   4.296  0.00  0.00           H
ATOM   1357  HB3LALA X  78     -21.384  -3.451   2.882  0.00  0.00           H
ATOM   1358  C  LALA X  78     -24.221  -5.210   3.765  0.00  0.00           C
ATOM   1359  O  LALA X  78     -24.635  -5.351   4.918  0.00  0.00           O
ATOM   1360  N  LPRO X  79     -25.066  -5.272   2.709  0.00  0.00           N
ATOM   1361  CD LPRO X  79     -24.750  -5.053   1.303  0.00  0.00           C
ATOM   1362  HD2LPRO X  79     -24.352  -5.968   0.870  0.00  0.00           H
ATOM   1363  HD3LPRO X  79     -24.045  -4.238   1.153  0.00  0.00           H
ATOM   1364  CG LPRO X  79     -26.065  -4.725   0.621  0.00  0.00           C
ATOM   1365  HG2LPRO X  79     -26.045  -5.075  -0.408  0.00  0.00           H
ATOM   1366  HG3LPRO X  79     -26.254  -3.654   0.674  0.00  0.00           H
ATOM   1367  CB LPRO X  79     -27.095  -5.480   1.456  0.00  0.00           C
ATOM   1368  HB2LPRO X  79     -27.164  -6.506   1.100  0.00  0.00           H
ATOM   1369  HB3LPRO X  79     -28.072  -4.999   1.418  0.00  0.00           H
ATOM   1370  CA LPRO X  79     -26.508  -5.452   2.870  0.00  0.00           C
ATOM   1371  HA LPRO X  79     -26.902  -4.581   3.394  0.00  0.00           H
ATOM   1372  C  LPRO X  79     -26.895  -6.706   3.663  0.00  0.00           C
ATOM   1373  O  LPRO X  79     -27.821  -6.620   4.467  0.00  0.00           O
ATOM   1374  N  LILE X  80     -26.176  -7.832   3.526  0.00  0.00           N
ATOM   1375  H  LILE X  80     -25.383  -7.847   2.897  0.00  0.00           H
ATOM   1376  CA LILE X  80     -26.462  -9.024   4.341  0.00  0.00           C
ATOM   1377  HA LILE X  80     -27.545  -9.089   4.408  0.00  0.00           H
ATOM   1378  CB LILE X  80     -26.032 -10.348   3.665  0.00  0.00           C
ATOM   1379  HB LILE X  80     -26.641 -10.460   2.769  0.00  0.00           H
ATOM   1380  CG2LILE X  80     -24.562 -10.402   3.238  0.00  0.00           C
ATOM   1381 HG21LILE X  80     -23.907 -10.112   4.059  0.00  0.00           H
ATOM   1382 HG22LILE X  80     -24.290 -11.401   2.901  0.00  0.00           H
ATOM   1383 HG23LILE X  80     -24.423  -9.729   2.397  0.00  0.00           H
ATOM   1384  CG1LILE X  80     -26.348 -11.534   4.594  0.00  0.00           C
ATOM   1385 HG12LILE X  80     -25.568 -11.640   5.346  0.00  0.00           H
ATOM   1386 HG13LILE X  80     -27.281 -11.333   5.115  0.00  0.00           H
ATOM   1387  CD1LILE X  80     -26.518 -12.858   3.856  0.00  0.00           C
ATOM   1388 HD11LILE X  80     -25.583 -13.168   3.390  0.00  0.00           H
ATOM   1389 HD12LILE X  80     -26.816 -13.609   4.583  0.00  0.00           H
ATOM   1390 HD13LILE X  80     -27.296 -12.769   3.098  0.00  0.00           H
ATOM   1391  C  LILE X  80     -25.971  -8.885   5.790  0.00  0.00           C
ATOM   1392  O  LILE X  80     -26.612  -9.419   6.694  0.00  0.00           O
ATOM   1393  N  LLEU X  81     -24.908  -8.119   6.061  0.00  0.00           N
ATOM   1394  H  LLEU X  81     -24.442  -7.641   5.299  0.00  0.00           H
ATOM   1395  CA LLEU X  81     -24.551  -7.782   7.445  0.00  0.00           C
ATOM   1396  HA LLEU X  81     -24.491  -8.713   8.008  0.00  0.00           H
ATOM   1397  CB LLEU X  81     -23.173  -7.101   7.496  0.00  0.00           C
ATOM   1398  HB2LLEU X  81     -22.433  -7.772   7.058  0.00  0.00           H
ATOM   1399  HB3LLEU X  81     -23.203  -6.191   6.897  0.00  0.00           H
ATOM   1400  CG LLEU X  81     -22.729  -6.723   8.925  0.00  0.00           C
ATOM   1401  HG LLEU X  81     -23.448  -6.032   9.363  0.00  0.00           H
ATOM   1402  CD1LLEU X  81     -22.610  -7.943   9.842  0.00  0.00           C
ATOM   1403 HD11LLEU X  81     -22.023  -8.721   9.359  0.00  0.00           H
ATOM   1404 HD12LLEU X  81     -22.139  -7.658  10.782  0.00  0.00           H
ATOM   1405 HD13LLEU X  81     -23.601  -8.333  10.068  0.00  0.00           H
ATOM   1406  CD2LLEU X  81     -21.384  -6.006   8.856  0.00  0.00           C
ATOM   1407 HD21LLEU X  81     -21.527  -5.034   8.386  0.00  0.00           H
ATOM   1408 HD22LLEU X  81     -20.994  -5.840   9.860  0.00  0.00           H
ATOM   1409 HD23LLEU X  81     -20.667  -6.584   8.277  0.00  0.00           H
ATOM   1410  C  LLEU X  81     -25.643  -6.928   8.107  0.00  0.00           C
ATOM   1411  O  LLEU X  81     -26.015  -7.174   9.251  0.00  0.00           O
ATOM   1412  N  LTYR X  82     -26.216  -5.964   7.392  0.00  0.00           N
ATOM   1413  H  LTYR X  82     -25.851  -5.748   6.469  0.00  0.00           H
ATOM   1414  CA LTYR X  82     -27.328  -5.176   7.926  0.00  0.00           C
ATOM   1415  HA LTYR X  82     -27.070  -4.861   8.937  0.00  0.00           H
ATOM   1416  CB LTYR X  82     -27.500  -3.910   7.077  0.00  0.00           C
ATOM   1417  HB2LTYR X  82     -27.935  -4.187   6.115  0.00  0.00           H
ATOM   1418  HB3LTYR X  82     -28.197  -3.260   7.597  0.00  0.00           H
ATOM   1419  CG LTYR X  82     -26.223  -3.112   6.837  0.00  0.00           C
ATOM   1420  CD1LTYR X  82     -25.237  -3.018   7.842  0.00  0.00           C
ATOM   1421  HD1LTYR X  82     -25.378  -3.513   8.789  0.00  0.00           H
ATOM   1422  CE1LTYR X  82     -24.046  -2.308   7.613  0.00  0.00           C
ATOM   1423  HE1LTYR X  82     -23.286  -2.256   8.376  0.00  0.00           H
ATOM   1424  CZ LTYR X  82     -23.837  -1.673   6.373  0.00  0.00           C
ATOM   1425  OH LTYR X  82     -22.690  -0.985   6.147  0.00  0.00           O
ATOM   1426  HH LTYR X  82     -22.256  -0.749   6.984  0.00  0.00           H
ATOM   1427  CE2LTYR X  82     -24.819  -1.757   5.367  0.00  0.00           C
ATOM   1428  HE2LTYR X  82     -24.635  -1.266   4.424  0.00  0.00           H
ATOM   1429  CD2LTYR X  82     -26.012  -2.472   5.599  0.00  0.00           C
ATOM   1430  HD2LTYR X  82     -26.760  -2.538   4.823  0.00  0.00           H
ATOM   1431  C  LTYR X  82     -28.605  -6.023   8.065  0.00  0.00           C
ATOM   1432  O  LTYR X  82     -29.261  -5.982   9.108  0.00  0.00           O
ATOM   1433  N  LALA X  83     -28.901  -6.886   7.088  0.00  0.00           N
ATOM   1434  H  LALA X  83     -28.360  -6.854   6.230  0.00  0.00           H
ATOM   1435  CA LALA X  83     -30.008  -7.837   7.160  0.00  0.00           C
ATOM   1436  HA LALA X  83     -30.938  -7.283   7.286  0.00  0.00           H
ATOM   1437  CB LALA X  83     -30.099  -8.608   5.843  0.00  0.00           C
ATOM   1438  HB1LALA X  83     -29.221  -9.236   5.713  0.00  0.00           H
ATOM   1439  HB2LALA X  83     -30.980  -9.245   5.879  0.00  0.00           H
ATOM   1440  HB3LALA X  83     -30.192  -7.915   5.005  0.00  0.00           H
ATOM   1441  C  LALA X  83     -29.881  -8.811   8.343  0.00  0.00           C
ATOM   1442  O  LALA X  83     -30.878  -9.096   8.999  0.00  0.00           O
ATOM   1443  N  LVAL X  84     -28.681  -9.311   8.666  0.00  0.00           N
ATOM   1444  H  LVAL X  84     -27.883  -9.094   8.075  0.00  0.00           H
ATOM   1445  CA LVAL X  84     -28.518 -10.288   9.759  0.00  0.00           C
ATOM   1446  HA LVAL X  84     -29.331 -11.001   9.653  0.00  0.00           H
ATOM   1447  CB LVAL X  84     -27.213 -11.102   9.603  0.00  0.00           C
ATOM   1448  HB LVAL X  84     -27.018 -11.240   8.540  0.00  0.00           H
ATOM   1449  CG1LVAL X  84     -25.977 -10.467  10.234  0.00  0.00           C
ATOM   1450 HG11LVAL X  84     -26.088 -10.395  11.317  0.00  0.00           H
ATOM   1451 HG12LVAL X  84     -25.101 -11.072  10.011  0.00  0.00           H
ATOM   1452 HG13LVAL X  84     -25.821  -9.488   9.806  0.00  0.00           H
ATOM   1453  CG2LVAL X  84     -27.362 -12.500  10.197  0.00  0.00           C
ATOM   1454 HG21LVAL X  84     -28.179 -13.014   9.697  0.00  0.00           H
ATOM   1455 HG22LVAL X  84     -26.450 -13.072  10.030  0.00  0.00           H
ATOM   1456 HG23LVAL X  84     -27.561 -12.438  11.267  0.00  0.00           H
ATOM   1457  C  LVAL X  84     -28.729  -9.658  11.142  0.00  0.00           C
ATOM   1458  O  LVAL X  84     -29.197 -10.336  12.053  0.00  0.00           O
ATOM   1459  N  LTRP X  85     -28.526  -8.346  11.298  0.00  0.00           N
ATOM   1460  H  LTRP X  85     -28.133  -7.823  10.523  0.00  0.00           H
ATOM   1461  CA LTRP X  85     -28.904  -7.613  12.518  0.00  0.00           C
ATOM   1462  HA LTRP X  85     -28.863  -8.309  13.354  0.00  0.00           H
ATOM   1463  CB LTRP X  85     -27.848  -6.544  12.825  0.00  0.00           C
ATOM   1464  HB2LTRP X  85     -27.659  -5.942  11.934  0.00  0.00           H
ATOM   1465  HB3LTRP X  85     -28.228  -5.884  13.602  0.00  0.00           H
ATOM   1466  CG LTRP X  85     -26.559  -7.146  13.313  0.00  0.00           C
ATOM   1467  CD1LTRP X  85     -25.670  -7.792  12.529  0.00  0.00           C
ATOM   1468  HD1LTRP X  85     -25.763  -7.902  11.460  0.00  0.00           H
ATOM   1469  NE1LTRP X  85     -24.671  -8.347  13.295  0.00  0.00           N
ATOM   1470  HE1LTRP X  85     -23.923  -8.904  12.903  0.00  0.00           H
ATOM   1471  CE2LTRP X  85     -24.825  -8.034  14.625  0.00  0.00           C
ATOM   1472  CZ2LTRP X  85     -24.033  -8.278  15.757  0.00  0.00           C
ATOM   1473  HZ2LTRP X  85     -23.117  -8.843  15.677  0.00  0.00           H
ATOM   1474  CH2LTRP X  85     -24.407  -7.706  16.984  0.00  0.00           C
ATOM   1475  HH2LTRP X  85     -23.776  -7.828  17.854  0.00  0.00           H
ATOM   1476  CZ3LTRP X  85     -25.602  -6.974  17.077  0.00  0.00           C
ATOM   1477  HZ3LTRP X  85     -25.888  -6.547  18.029  0.00  0.00           H
ATOM   1478  CE3LTRP X  85     -26.407  -6.764  15.941  0.00  0.00           C
ATOM   1479  HE3LTRP X  85     -27.297  -6.165  16.028  0.00  0.00           H
ATOM   1480  CD2LTRP X  85     -26.027  -7.261  14.674  0.00  0.00           C
ATOM   1481  C  LTRP X  85     -30.358  -7.103  12.505  0.00  0.00           C
ATOM   1482  O  LTRP X  85     -30.930  -6.893  13.578  0.00  0.00           O
ATOM   1483  N  LALA X  86     -31.000  -6.998  11.335  0.00  0.00           N
ATOM   1484  H  LALA X  86     -30.462  -7.083  10.481  0.00  0.00           H
ATOM   1485  CA LALA X  86     -32.462  -6.896  11.206  0.00  0.00           C
ATOM   1486  HA LALA X  86     -32.832  -6.238  11.989  0.00  0.00           H
ATOM   1487  CB LALA X  86     -32.789  -6.259   9.853  0.00  0.00           C
ATOM   1488  HB1LALA X  86     -32.467  -6.909   9.040  0.00  0.00           H
ATOM   1489  HB2LALA X  86     -33.865  -6.117   9.782  0.00  0.00           H
ATOM   1490  HB3LALA X  86     -32.299  -5.290   9.768  0.00  0.00           H
ATOM   1491  C  LALA X  86     -33.196  -8.247  11.379  0.00  0.00           C
ATOM   1492  O  LALA X  86     -34.398  -8.297  11.640  0.00  0.00           O
ATOM   1493  N  LGLU X  87     -32.490  -9.369  11.252  0.00  0.00           N
ATOM   1494  H  LGLU X  87     -31.579  -9.294  10.813  0.00  0.00           H
ATOM   1495  CA LGLU X  87     -32.939 -10.690  11.690  0.00  0.00           C
ATOM   1496  HA LGLU X  87     -34.000 -10.799  11.489  0.00  0.00           H
ATOM   1497  CB LGLU X  87     -32.202 -11.759  10.873  0.00  0.00           C
ATOM   1498  HB2LGLU X  87     -32.325 -11.558   9.807  0.00  0.00           H
ATOM   1499  HB3LGLU X  87     -31.139 -11.698  11.091  0.00  0.00           H
ATOM   1500  CG LGLU X  87     -32.671 -13.185  11.173  0.00  0.00           C
ATOM   1501  HG2LGLU X  87     -31.902 -13.863  10.812  0.00  0.00           H
ATOM   1502  HG3LGLU X  87     -32.749 -13.334  12.248  0.00  0.00           H
ATOM   1503  CD LGLU X  87     -33.993 -13.574  10.509  0.00  0.00           C
ATOM   1504  OE1LGLU X  87     -34.686 -12.742   9.877  0.00  0.00           O
ATOM   1505  OE2LGLU X  87     -34.364 -14.767  10.612  0.00  0.00           O
ATOM   1506  C  LGLU X  87     -32.771 -10.847  13.210  0.00  0.00           C
ATOM   1507  O  LGLU X  87     -33.750 -11.129  13.897  0.00  0.00           O
ATOM   1508  N  LALA X  88     -31.582 -10.547  13.747  0.00  0.00           N
ATOM   1509  H  LALA X  88     -30.817 -10.341  13.112  0.00  0.00           H
ATOM   1510  CA LALA X  88     -31.247 -10.681  15.171  0.00  0.00           C
ATOM   1511  HA LALA X  88     -31.518 -11.694  15.469  0.00  0.00           H
ATOM   1512  CB LALA X  88     -29.727 -10.520  15.326  0.00  0.00           C
ATOM   1513  HB1LALA X  88     -29.445  -9.480  15.166  0.00  0.00           H
ATOM   1514  HB2LALA X  88     -29.431 -10.820  16.330  0.00  0.00           H
ATOM   1515  HB3LALA X  88     -29.201 -11.150  14.609  0.00  0.00           H
ATOM   1516  C  LALA X  88     -31.992  -9.720  16.127  0.00  0.00           C
ATOM   1517  O  LALA X  88     -31.736  -9.742  17.335  0.00  0.00           O
ATOM   1518  N  LGLY X  89     -32.883  -8.867  15.611  0.00  0.00           N
ATOM   1519  H  LGLY X  89     -33.080  -8.954  14.624  0.00  0.00           H
ATOM   1520  CA LGLY X  89     -33.719  -7.960  16.401  0.00  0.00           C
ATOM   1521  HA2LGLY X  89     -34.557  -7.641  15.782  0.00  0.00           H
ATOM   1522  HA3LGLY X  89     -34.119  -8.497  17.262  0.00  0.00           H
ATOM   1523  C  LGLY X  89     -33.016  -6.698  16.910  0.00  0.00           C
ATOM   1524  O  LGLY X  89     -33.412  -6.184  17.952  0.00  0.00           O
ATOM   1525  N  LPHE X  90     -31.971  -6.216  16.227  0.00  0.00           N
ATOM   1526  H  LPHE X  90     -31.690  -6.696  15.380  0.00  0.00           H
ATOM   1527  CA LPHE X  90     -31.310  -4.938  16.540  0.00  0.00           C
ATOM   1528  HA LPHE X  90     -31.590  -4.617  17.544  0.00  0.00           H
ATOM   1529  CB LPHE X  90     -29.790  -5.141  16.524  0.00  0.00           C
ATOM   1530  HB2LPHE X  90     -29.533  -5.896  17.265  0.00  0.00           H
ATOM   1531  HB3LPHE X  90     -29.504  -5.530  15.547  0.00  0.00           H
ATOM   1532  CG LPHE X  90     -28.981  -3.886  16.814  0.00  0.00           C
ATOM   1533  CD1LPHE X  90     -29.081  -3.259  18.071  0.00  0.00           C
ATOM   1534  HD1LPHE X  90     -29.717  -3.681  18.836  0.00  0.00           H
ATOM   1535  CE1LPHE X  90     -28.355  -2.087  18.342  0.00  0.00           C
ATOM   1536  HE1LPHE X  90     -28.444  -1.613  19.310  0.00  0.00           H
ATOM   1537  CZ LPHE X  90     -27.527  -1.528  17.354  0.00  0.00           C
ATOM   1538  HZ LPHE X  90     -26.980  -0.619  17.560  0.00  0.00           H
ATOM   1539  CE2LPHE X  90     -27.412  -2.155  16.101  0.00  0.00           C
ATOM   1540  HE2LPHE X  90     -26.775  -1.723  15.343  0.00  0.00           H
ATOM   1541  CD2LPHE X  90     -28.134  -3.333  15.833  0.00  0.00           C
ATOM   1542  HD2LPHE X  90     -28.040  -3.806  14.868  0.00  0.00           H
ATOM   1543  C  LPHE X  90     -31.726  -3.805  15.588  0.00  0.00           C
ATOM   1544  O  LPHE X  90     -32.045  -2.708  16.038  0.00  0.00           O
ATOM   1545  N  LLEU X  91     -31.744  -4.062  14.275  0.00  0.00           N
ATOM   1546  H  LLEU X  91     -31.527  -5.002  13.968  0.00  0.00           H
ATOM   1547  CA LLEU X  91     -32.157  -3.079  13.266  0.00  0.00           C
ATOM   1548  HA LLEU X  91     -32.070  -2.080  13.694  0.00  0.00           H
ATOM   1549  CB LLEU X  91     -31.232  -3.141  12.034  0.00  0.00           C
ATOM   1550  HB2LLEU X  91     -31.325  -4.127  11.581  0.00  0.00           H
ATOM   1551  HB3LLEU X  91     -31.583  -2.409  11.304  0.00  0.00           H
ATOM   1552  CG LLEU X  91     -29.741  -2.877  12.314  0.00  0.00           C
ATOM   1553  HG LLEU X  91     -29.351  -3.663  12.959  0.00  0.00           H
ATOM   1554  CD1LLEU X  91     -28.961  -2.905  11.001  0.00  0.00           C
ATOM   1555 HD11LLEU X  91     -29.292  -2.097  10.349  0.00  0.00           H
ATOM   1556 HD12LLEU X  91     -27.896  -2.794  11.196  0.00  0.00           H
ATOM   1557 HD13LLEU X  91     -29.123  -3.859  10.503  0.00  0.00           H
ATOM   1558  CD2LLEU X  91     -29.495  -1.519  12.975  0.00  0.00           C
ATOM   1559 HD21LLEU X  91     -29.918  -1.510  13.980  0.00  0.00           H
ATOM   1560 HD22LLEU X  91     -28.426  -1.332  13.059  0.00  0.00           H
ATOM   1561 HD23LLEU X  91     -29.948  -0.724  12.382  0.00  0.00           H
ATOM   1562  C  LLEU X  91     -33.628  -3.255  12.864  0.00  0.00           C
ATOM   1563  O  LLEU X  91     -34.132  -4.372  12.754  0.00  0.00           O
ATOM   1564  N  LALA X  92     -34.311  -2.147  12.573  0.00  0.00           N
ATOM   1565  H  LALA X  92     -33.849  -1.256  12.665  0.00  0.00           H
ATOM   1566  CA LALA X  92     -35.601  -2.184  11.893  0.00  0.00           C
ATOM   1567  HA LALA X  92     -36.223  -2.957  12.347  0.00  0.00           H
ATOM   1568  CB LALA X  92     -36.299  -0.830  12.079  0.00  0.00           C
ATOM   1569  HB1LALA X  92     -35.693  -0.032  11.646  0.00  0.00           H
ATOM   1570  HB2LALA X  92     -37.270  -0.846  11.583  0.00  0.00           H
ATOM   1571  HB3LALA X  92     -36.446  -0.633  13.141  0.00  0.00           H
ATOM   1572  C  LALA X  92     -35.390  -2.526  10.407  0.00  0.00           C
ATOM   1573  O  LALA X  92     -34.763  -1.760   9.682  0.00  0.00           O
ATOM   1574  N  LGLU X  93     -35.929  -3.651   9.930  0.00  0.00           N
ATOM   1575  H  LGLU X  93     -36.353  -4.291  10.585  0.00  0.00           H
ATOM   1576  CA LGLU X  93     -35.676  -4.133   8.558  0.00  0.00           C
ATOM   1577  HA LGLU X  93     -34.600  -4.272   8.447  0.00  0.00           H
ATOM   1578  CB LGLU X  93     -36.354  -5.506   8.383  0.00  0.00           C
ATOM   1579  HB2LGLU X  93     -36.138  -6.100   9.272  0.00  0.00           H
ATOM   1580  HB3LGLU X  93     -37.436  -5.383   8.321  0.00  0.00           H
ATOM   1581  CG LGLU X  93     -35.847  -6.276   7.153  0.00  0.00           C
ATOM   1582  HG2LGLU X  93     -36.472  -6.035   6.291  0.00  0.00           H
ATOM   1583  HG3LGLU X  93     -34.828  -5.953   6.932  0.00  0.00           H
ATOM   1584  CD LGLU X  93     -35.838  -7.794   7.396  0.00  0.00           C
ATOM   1585  OE1LGLU X  93     -34.757  -8.418   7.295  0.00  0.00           O
ATOM   1586  OE2LGLU X  93     -36.887  -8.370   7.765  0.00  0.00           O
ATOM   1587  C  LGLU X  93     -36.100  -3.129   7.465  0.00  0.00           C
ATOM   1588  O  LGLU X  93     -35.444  -3.012   6.435  0.00  0.00           O
ATOM   1589  N  LALA X  94     -37.139  -2.327   7.724  0.00  0.00           N
ATOM   1590  H  LALA X  94     -37.618  -2.446   8.600  0.00  0.00           H
ATOM   1591  CA LALA X  94     -37.581  -1.254   6.830  0.00  0.00           C
ATOM   1592  HA LALA X  94     -37.686  -1.667   5.825  0.00  0.00           H
ATOM   1593  CB LALA X  94     -38.961  -0.784   7.305  0.00  0.00           C
ATOM   1594  HB1LALA X  94     -38.888  -0.357   8.306  0.00  0.00           H
ATOM   1595  HB2LALA X  94     -39.338  -0.022   6.621  0.00  0.00           H
ATOM   1596  HB3LALA X  94     -39.657  -1.624   7.313  0.00  0.00           H
ATOM   1597  C  LALA X  94     -36.598  -0.065   6.725  0.00  0.00           C
ATOM   1598  O  LALA X  94     -36.611   0.633   5.716  0.00  0.00           O
ATOM   1599  N  LGLU X  95     -35.734   0.170   7.720  0.00  0.00           N
ATOM   1600  H  LGLU X  95     -35.685  -0.480   8.495  0.00  0.00           H
ATOM   1601  CA LGLU X  95     -34.690   1.209   7.643  0.00  0.00           C
ATOM   1602  HA LGLU X  95     -35.123   2.104   7.194  0.00  0.00           H
ATOM   1603  CB LGLU X  95     -34.221   1.582   9.064  0.00  0.00           C
ATOM   1604  HB2LGLU X  95     -35.063   2.041   9.586  0.00  0.00           H
ATOM   1605  HB3LGLU X  95     -33.968   0.669   9.602  0.00  0.00           H
ATOM   1606  CG LGLU X  95     -33.006   2.523   9.187  0.00  0.00           C
ATOM   1607  HG2LGLU X  95     -32.906   2.808  10.237  0.00  0.00           H
ATOM   1608  HG3LGLU X  95     -32.113   1.951   8.929  0.00  0.00           H
ATOM   1609  CD LGLU X  95     -33.045   3.799   8.327  0.00  0.00           C
ATOM   1610  OE1LGLU X  95     -34.147   4.221   7.898  0.00  0.00           O
ATOM   1611  OE2LGLU X  95     -31.953   4.369   8.098  0.00  0.00           O
ATOM   1612  C  LGLU X  95     -33.532   0.787   6.725  0.00  0.00           C
ATOM   1613  O  LGLU X  95     -32.839   1.637   6.173  0.00  0.00           O
ATOM   1614  N  LLEU X  96     -33.367  -0.512   6.439  0.00  0.00           N
ATOM   1615  H  LLEU X  96     -33.984  -1.192   6.865  0.00  0.00           H
ATOM   1616  CA LLEU X  96     -32.389  -0.967   5.441  0.00  0.00           C
ATOM   1617  HA LLEU X  96     -31.422  -0.543   5.701  0.00  0.00           H
ATOM   1618  CB LLEU X  96     -32.260  -2.497   5.462  0.00  0.00           C
ATOM   1619  HB2LLEU X  96     -33.171  -2.941   5.060  0.00  0.00           H
ATOM   1620  HB3LLEU X  96     -31.440  -2.762   4.794  0.00  0.00           H
ATOM   1621  CG LLEU X  96     -31.981  -3.112   6.846  0.00  0.00           C
ATOM   1622  HG LLEU X  96     -32.883  -3.076   7.456  0.00  0.00           H
ATOM   1623  CD1LLEU X  96     -31.577  -4.569   6.659  0.00  0.00           C
ATOM   1624 HD11LLEU X  96     -30.671  -4.641   6.057  0.00  0.00           H
ATOM   1625 HD12LLEU X  96     -31.406  -5.032   7.627  0.00  0.00           H
ATOM   1626 HD13LLEU X  96     -32.383  -5.098   6.153  0.00  0.00           H
ATOM   1627  CD2LLEU X  96     -30.860  -2.401   7.603  0.00  0.00           C
ATOM   1628 HD21LLEU X  96     -31.223  -1.445   7.978  0.00  0.00           H
ATOM   1629 HD22LLEU X  96     -30.546  -3.004   8.454  0.00  0.00           H
ATOM   1630 HD23LLEU X  96     -30.020  -2.225   6.934  0.00  0.00           H
ATOM   1631  C  LLEU X  96     -32.710  -0.452   4.029  0.00  0.00           C
ATOM   1632  O  LLEU X  96     -31.818  -0.343   3.190  0.00  0.00           O
ATOM   1633  N  LLEU X  97     -33.959  -0.042   3.786  0.00  0.00           N
ATOM   1634  H  LLEU X  97     -34.633  -0.131   4.535  0.00  0.00           H
ATOM   1635  CA LLEU X  97     -34.371   0.666   2.575  0.00  0.00           C
ATOM   1636  HA LLEU X  97     -33.994   0.108   1.717  0.00  0.00           H
ATOM   1637  CB LLEU X  97     -35.910   0.706   2.496  0.00  0.00           C
ATOM   1638  HB2LLEU X  97     -36.273   1.398   3.257  0.00  0.00           H
ATOM   1639  HB3LLEU X  97     -36.192   1.112   1.524  0.00  0.00           H
ATOM   1640  CG LLEU X  97     -36.621  -0.648   2.689  0.00  0.00           C
ATOM   1641  HG LLEU X  97     -36.391  -1.057   3.672  0.00  0.00           H
ATOM   1642  CD1LLEU X  97     -38.135  -0.454   2.600  0.00  0.00           C
ATOM   1643 HD11LLEU X  97     -38.408  -0.067   1.619  0.00  0.00           H
ATOM   1644 HD12LLEU X  97     -38.635  -1.408   2.766  0.00  0.00           H
ATOM   1645 HD13LLEU X  97     -38.453   0.246   3.372  0.00  0.00           H
ATOM   1646  CD2LLEU X  97     -36.206  -1.671   1.634  0.00  0.00           C
ATOM   1647 HD21LLEU X  97     -35.147  -1.906   1.740  0.00  0.00           H
ATOM   1648 HD22LLEU X  97     -36.773  -2.590   1.786  0.00  0.00           H
ATOM   1649 HD23LLEU X  97     -36.394  -1.282   0.634  0.00  0.00           H
ATOM   1650  C  LLEU X  97     -33.782   2.088   2.472  0.00  0.00           C
ATOM   1651  O  LLEU X  97     -33.932   2.722   1.429  0.00  0.00           O
ATOM   1652  N  LASN X  98     -33.126   2.610   3.515  0.00  0.00           N
ATOM   1653  H  LASN X  98     -33.087   2.069   4.376  0.00  0.00           H
ATOM   1654  CA LASN X  98     -32.398   3.886   3.521  0.00  0.00           C
ATOM   1655  HA LASN X  98     -32.623   4.401   2.598  0.00  0.00           H
ATOM   1656  CB LASN X  98     -32.905   4.776   4.662  0.00  0.00           C
ATOM   1657  HB2LASN X  98     -32.805   4.238   5.602  0.00  0.00           H
ATOM   1658  HB3LASN X  98     -32.304   5.680   4.733  0.00  0.00           H
ATOM   1659  CG LASN X  98     -34.345   5.196   4.454  0.00  0.00           C
ATOM   1660  OD1LASN X  98     -34.751   5.554   3.349  0.00  0.00           O
ATOM   1661  ND2LASN X  98     -35.144   5.171   5.489  0.00  0.00           N
ATOM   1662 HD21LASN X  98     -36.105   5.413   5.377  0.00  0.00           H
ATOM   1663 HD22LASN X  98     -34.772   4.853   6.398  0.00  0.00           H
ATOM   1664  C  LASN X  98     -30.869   3.751   3.485  0.00  0.00           C
ATOM   1665  O  LASN X  98     -30.168   4.759   3.597  0.00  0.00           O
ATOM   1666  N  LLEU X  99     -30.364   2.539   3.231  0.00  0.00           N
ATOM   1667  H  LLEU X  99     -31.007   1.760   3.167  0.00  0.00           H
ATOM   1668  CA LLEU X  99     -28.966   2.274   2.901  0.00  0.00           C
ATOM   1669  HA LLEU X  99     -28.375   2.380   3.809  0.00  0.00           H
ATOM   1670  CB LLEU X  99     -28.887   0.810   2.419  0.00  0.00           C
ATOM   1671  HB2LLEU X  99     -29.184   0.156   3.241  0.00  0.00           H
ATOM   1672  HB3LLEU X  99     -29.613   0.677   1.614  0.00  0.00           H
ATOM   1673  CG LLEU X  99     -27.517   0.350   1.898  0.00  0.00           C
ATOM   1674  HG LLEU X  99     -27.199   1.003   1.089  0.00  0.00           H
ATOM   1675  CD1LLEU X  99     -26.465   0.363   3.003  0.00  0.00           C
ATOM   1676 HD11LLEU X  99     -26.794  -0.252   3.838  0.00  0.00           H
ATOM   1677 HD12LLEU X  99     -25.517  -0.012   2.618  0.00  0.00           H
ATOM   1678 HD13LLEU X  99     -26.299   1.377   3.358  0.00  0.00           H
ATOM   1679  CD2LLEU X  99     -27.596  -1.072   1.344  0.00  0.00           C
ATOM   1680 HD21LLEU X  99     -28.339  -1.111   0.548  0.00  0.00           H
ATOM   1681 HD22LLEU X  99     -26.627  -1.351   0.933  0.00  0.00           H
ATOM   1682 HD23LLEU X  99     -27.875  -1.767   2.135  0.00  0.00           H
ATOM   1683  C  LLEU X  99     -28.427   3.277   1.859  0.00  0.00           C
ATOM   1684  O  LLEU X  99     -29.050   3.509   0.822  0.00  0.00           O
ATOM   1685  N  LARG X 100     -27.250   3.855   2.131  0.00  0.00           N
ATOM   1686  H  LARG X 100     -26.828   3.640   3.033  0.00  0.00           H
ATOM   1687  CA LARG X 100     -26.510   4.774   1.246  0.00  0.00           C
ATOM   1688  HA LARG X 100     -25.664   5.151   1.822  0.00  0.00           H
ATOM   1689  CB LARG X 100     -25.946   3.999   0.041  0.00  0.00           C
ATOM   1690  HB2LARG X 100     -26.781   3.592  -0.527  0.00  0.00           H
ATOM   1691  HB3LARG X 100     -25.407   4.689  -0.610  0.00  0.00           H
ATOM   1692  CG LARG X 100     -24.982   2.865   0.427  0.00  0.00           C
ATOM   1693  HG2LARG X 100     -24.021   3.307   0.684  0.00  0.00           H
ATOM   1694  HG3LARG X 100     -25.341   2.310   1.288  0.00  0.00           H
ATOM   1695  C  LARG X 100     -27.315   6.021   0.846  0.00  0.00           C
ATOM   1696  O  LARG X 100     -27.362   6.393  -0.330  0.00  0.00           O
ATOM   1697  N  LLYS X 101     -27.918   6.699   1.827  0.00  0.00           N
ATOM   1698  H  LLYS X 101     -27.873   6.297   2.757  0.00  0.00           H
ATOM   1699  CA LLYS X 101     -28.593   8.007   1.686  0.00  0.00           C
ATOM   1700  HA LLYS X 101     -28.365   8.456   0.717  0.00  0.00           H
ATOM   1701  CB LLYS X 101     -30.117   7.838   1.796  0.00  0.00           C
ATOM   1702  HB2LLYS X 101     -30.350   7.468   2.796  0.00  0.00           H
ATOM   1703  HB3LLYS X 101     -30.589   8.815   1.675  0.00  0.00           H
ATOM   1704  CG LLYS X 101     -30.714   6.871   0.765  0.00  0.00           C
ATOM   1705  HG2LLYS X 101     -30.490   7.216  -0.246  0.00  0.00           H
ATOM   1706  HG3LLYS X 101     -30.279   5.883   0.908  0.00  0.00           H
ATOM   1707  CD LLYS X 101     -32.231   6.775   0.955  0.00  0.00           C
ATOM   1708  HD2LLYS X 101     -32.448   6.678   2.021  0.00  0.00           H
ATOM   1709  HD3LLYS X 101     -32.712   7.678   0.578  0.00  0.00           H
ATOM   1710  CE LLYS X 101     -32.761   5.539   0.226  0.00  0.00           C
ATOM   1711  HE2LLYS X 101     -32.649   5.650  -0.857  0.00  0.00           H
ATOM   1712  HE3LLYS X 101     -32.146   4.680   0.518  0.00  0.00           H
ATOM   1713  NZ LLYS X 101     -34.169   5.258   0.583  0.00  0.00           N
ATOM   1714  HZ1LLYS X 101     -34.821   5.796   0.040  0.00  0.00           H
ATOM   1715  HZ2LLYS X 101     -34.334   4.260   0.452  0.00  0.00           H
ATOM   1716  HZ3LLYS X 101     -34.334   5.412   1.579  0.00  0.00           H
ATOM   1717  C  LLYS X 101     -28.118   8.968   2.774  0.00  0.00           C
ATOM   1718  O  LLYS X 101     -27.826   8.533   3.885  0.00  0.00           O
ATOM   1719  N  LILE X 102     -28.126  10.278   2.520  0.00  0.00           N
ATOM   1720  H  LILE X 102     -28.245  10.583   1.554  0.00  0.00           H
ATOM   1721  CA LILE X 102     -27.816  11.303   3.538  0.00  0.00           C
ATOM   1722  HA LILE X 102     -26.766  11.192   3.799  0.00  0.00           H
ATOM   1723  CB LILE X 102     -27.971  12.715   2.935  0.00  0.00           C
ATOM   1724  HB LILE X 102     -27.301  12.751   2.080  0.00  0.00           H
ATOM   1725  CG2LILE X 102     -29.402  13.007   2.440  0.00  0.00           C
ATOM   1726 HG21LILE X 102     -30.100  13.041   3.277  0.00  0.00           H
ATOM   1727 HG22LILE X 102     -29.429  13.964   1.920  0.00  0.00           H
ATOM   1728 HG23LILE X 102     -29.726  12.242   1.734  0.00  0.00           H
ATOM   1729  CG1LILE X 102     -27.514  13.801   3.935  0.00  0.00           C
ATOM   1730 HG12LILE X 102     -28.306  13.997   4.659  0.00  0.00           H
ATOM   1731 HG13LILE X 102     -26.646  13.439   4.485  0.00  0.00           H
ATOM   1732  CD1LILE X 102     -27.113  15.118   3.258  0.00  0.00           C
ATOM   1733 HD11LILE X 102     -27.963  15.551   2.731  0.00  0.00           H
ATOM   1734 HD12LILE X 102     -26.775  15.824   4.017  0.00  0.00           H
ATOM   1735 HD13LILE X 102     -26.300  14.941   2.554  0.00  0.00           H
ATOM   1736  C  LILE X 102     -28.617  11.134   4.844  0.00  0.00           C
ATOM   1737  O  LILE X 102     -28.095  11.402   5.923  0.00  0.00           O
ATOM   1738  N  LSER X 103     -29.840  10.602   4.768  0.00  0.00           N
ATOM   1739  H  LSER X 103     -30.189  10.337   3.860  0.00  0.00           H
ATOM   1740  CA LSER X 103     -30.709  10.327   5.919  0.00  0.00           C
ATOM   1741  HA LSER X 103     -30.810  11.243   6.502  0.00  0.00           H
ATOM   1742  CB LSER X 103     -32.099   9.935   5.404  0.00  0.00           C
ATOM   1743  HB2LSER X 103     -32.769   9.756   6.248  0.00  0.00           H
ATOM   1744  HB3LSER X 103     -32.502  10.756   4.810  0.00  0.00           H
ATOM   1745  OG LSER X 103     -32.032   8.772   4.596  0.00  0.00           O
ATOM   1746  HG LSER X 103     -32.058   8.003   5.180  0.00  0.00           H
ATOM   1747  C  LSER X 103     -30.209   9.241   6.884  0.00  0.00           C
ATOM   1748  O  LSER X 103     -30.751   9.160   7.980  0.00  0.00           O
ATOM   1749  N  LSER X 104     -29.227   8.406   6.514  0.00  0.00           N
ATOM   1750  H  LSER X 104     -28.820   8.495   5.590  0.00  0.00           H
ATOM   1751  CA LSER X 104     -28.822   7.241   7.317  0.00  0.00           C
ATOM   1752  HA LSER X 104     -29.065   7.426   8.364  0.00  0.00           H
ATOM   1753  CB LSER X 104     -29.623   6.017   6.869  0.00  0.00           C
ATOM   1754  HB2LSER X 104     -30.682   6.275   6.832  0.00  0.00           H
ATOM   1755  HB3LSER X 104     -29.300   5.705   5.876  0.00  0.00           H
ATOM   1756  OG LSER X 104     -29.449   4.957   7.780  0.00  0.00           O
ATOM   1757  HG LSER X 104     -30.374   4.642   7.973  0.00  0.00           H
ATOM   1758  C  LSER X 104     -27.326   6.934   7.227  0.00  0.00           C
ATOM   1759  O  LSER X 104     -26.753   6.939   6.140  0.00  0.00           O
ATOM   1760  N  LASP X 105     -26.687   6.649   8.366  0.00  0.00           N
ATOM   1761  H  LASP X 105     -27.222   6.671   9.221  0.00  0.00           H
ATOM   1762  CA LASP X 105     -25.309   6.131   8.437  0.00  0.00           C
ATOM   1763  HA LASP X 105     -24.773   6.512   7.566  0.00  0.00           H
ATOM   1764  CB LASP X 105     -24.565   6.688   9.668  0.00  0.00           C
ATOM   1765  HB2LASP X 105     -25.241   6.734  10.524  0.00  0.00           H
ATOM   1766  HB3LASP X 105     -23.735   6.033   9.934  0.00  0.00           H
ATOM   1767  CG LASP X 105     -23.988   8.075   9.368  0.00  0.00           C
ATOM   1768  OD1LASP X 105     -22.842   8.144   8.865  0.00  0.00           O
ATOM   1769  OD2LASP X 105     -24.702   9.087   9.530  0.00  0.00           O
ATOM   1770  C  LASP X 105     -25.226   4.597   8.270  0.00  0.00           C
ATOM   1771  O  LASP X 105     -24.190   3.987   8.555  0.00  0.00           O
ATOM   1772  N  LLEU X 106     -26.279   3.975   7.718  0.00  0.00           N
ATOM   1773  H  LLEU X 106     -27.129   4.515   7.604  0.00  0.00           H
ATOM   1774  CA LLEU X 106     -26.138   2.806   6.845  0.00  0.00           C
ATOM   1775  HA LLEU X 106     -25.567   2.033   7.359  0.00  0.00           H
ATOM   1776  CB LLEU X 106     -27.523   2.242   6.485  0.00  0.00           C
ATOM   1777  HB2LLEU X 106     -28.123   3.048   6.057  0.00  0.00           H
ATOM   1778  HB3LLEU X 106     -27.392   1.476   5.721  0.00  0.00           H
ATOM   1779  CG LLEU X 106     -28.296   1.622   7.662  0.00  0.00           C
ATOM   1780  HG LLEU X 106     -28.415   2.352   8.461  0.00  0.00           H
ATOM   1781  CD1LLEU X 106     -29.677   1.206   7.165  0.00  0.00           C
ATOM   1782 HD11LLEU X 106     -29.581   0.491   6.351  0.00  0.00           H
ATOM   1783 HD12LLEU X 106     -30.247   0.765   7.981  0.00  0.00           H
ATOM   1784 HD13LLEU X 106     -30.218   2.086   6.813  0.00  0.00           H
ATOM   1785  CD2LLEU X 106     -27.604   0.374   8.223  0.00  0.00           C
ATOM   1786 HD21LLEU X 106     -26.656   0.647   8.681  0.00  0.00           H
ATOM   1787 HD22LLEU X 106     -28.235  -0.080   8.987  0.00  0.00           H
ATOM   1788 HD23LLEU X 106     -27.428  -0.349   7.426  0.00  0.00           H
ATOM   1789  C  LLEU X 106     -25.337   3.224   5.599  0.00  0.00           C
ATOM   1790  O  LLEU X 106     -25.873   3.680   4.589  0.00  0.00           O
ATOM   1791  N  LASP X 107     -24.021   3.143   5.752  0.00  0.00           N
ATOM   1792  H  LASP X 107     -23.710   2.751   6.626  0.00  0.00           H
ATOM   1793  CA LASP X 107     -22.989   3.698   4.881  0.00  0.00           C
ATOM   1794  HA LASP X 107     -23.303   4.695   4.569  0.00  0.00           H
ATOM   1795  CB LASP X 107     -21.718   3.839   5.754  0.00  0.00           C
ATOM   1796  HB2LASP X 107     -22.019   4.029   6.785  0.00  0.00           H
ATOM   1797  HB3LASP X 107     -21.160   2.902   5.738  0.00  0.00           H
ATOM   1798  CG LASP X 107     -20.792   4.990   5.367  0.00  0.00           C
ATOM   1799  OD1LASP X 107     -20.280   5.659   6.290  0.00  0.00           O
ATOM   1800  OD2LASP X 107     -20.625   5.251   4.158  0.00  0.00           O
ATOM   1801  C  LASP X 107     -22.786   2.840   3.613  0.00  0.00           C
ATOM   1802  O  LASP X 107     -23.558   1.930   3.308  0.00  0.00           O
ATOM   1803  N  LGLY X 108     -21.735   3.118   2.846  0.00  0.00           N
ATOM   1804  H  LGLY X 108     -21.165   3.926   3.093  0.00  0.00           H
ATOM   1805  CA LGLY X 108     -21.344   2.326   1.685  0.00  0.00           C
ATOM   1806  HA2LGLY X 108     -22.086   2.408   0.899  0.00  0.00           H
ATOM   1807  HA3LGLY X 108     -20.402   2.717   1.314  0.00  0.00           H
ATOM   1808  C  LGLY X 108     -21.130   0.862   2.044  0.00  0.00           C
ATOM   1809  O  LGLY X 108     -21.651  -0.020   1.359  0.00  0.00           O
ATOM   1810  N  LHID X 109     -20.396   0.641   3.133  0.00  0.00           N
ATOM   1811  H  LHID X 109     -20.145   1.444   3.691  0.00  0.00           H
ATOM   1812  CA LHID X 109     -19.877  -0.640   3.605  0.00  0.00           C
ATOM   1813  HA LHID X 109     -20.578  -1.423   3.346  0.00  0.00           H
ATOM   1814  C  LHID X 109     -19.723  -0.621   5.144  0.00  0.00           C
ATOM   1815  O  LHID X 109     -19.899   0.444   5.748  0.00  0.00           O
ATOM   1816  N  LPRO X 110     -19.424  -1.764   5.795  0.00  0.00           N
ATOM   1817  CD LPRO X 110     -19.245  -3.083   5.211  0.00  0.00           C
ATOM   1818  HD2LPRO X 110     -18.212  -3.192   4.892  0.00  0.00           H
ATOM   1819  HD3LPRO X 110     -19.908  -3.263   4.374  0.00  0.00           H
ATOM   1820  CG LPRO X 110     -19.536  -4.069   6.330  0.00  0.00           C
ATOM   1821  HG2LPRO X 110     -19.035  -5.021   6.170  0.00  0.00           H
ATOM   1822  HG3LPRO X 110     -20.614  -4.199   6.429  0.00  0.00           H
ATOM   1823  CB LPRO X 110     -18.974  -3.330   7.538  0.00  0.00           C
ATOM   1824  HB2LPRO X 110     -17.892  -3.466   7.568  0.00  0.00           H
ATOM   1825  HB3LPRO X 110     -19.433  -3.676   8.462  0.00  0.00           H
ATOM   1826  CA LPRO X 110     -19.319  -1.866   7.250  0.00  0.00           C
ATOM   1827  HA LPRO X 110     -20.295  -1.666   7.675  0.00  0.00           H
ATOM   1828  C  LPRO X 110     -18.287  -0.897   7.843  0.00  0.00           C
ATOM   1829  O  LPRO X 110     -17.165  -0.824   7.346  0.00  0.00           O
ATOM   1830  N  LVAL X 111     -18.668  -0.167   8.899  0.00  0.00           N
ATOM   1831  H  LVAL X 111     -19.622  -0.279   9.219  0.00  0.00           H
ATOM   1832  CA LVAL X 111     -17.848   0.847   9.603  0.00  0.00           C
ATOM   1833  HA LVAL X 111     -16.817   0.507   9.571  0.00  0.00           H
ATOM   1834  CB LVAL X 111     -17.922   2.238   8.928  0.00  0.00           C
ATOM   1835  HB LVAL X 111     -17.538   2.979   9.628  0.00  0.00           H
ATOM   1836  CG1LVAL X 111     -17.054   2.331   7.669  0.00  0.00           C
ATOM   1837 HG11LVAL X 111     -17.464   1.706   6.876  0.00  0.00           H
ATOM   1838 HG12LVAL X 111     -17.019   3.365   7.324  0.00  0.00           H
ATOM   1839 HG13LVAL X 111     -16.043   2.007   7.903  0.00  0.00           H
ATOM   1840  CG2LVAL X 111     -19.347   2.654   8.544  0.00  0.00           C
ATOM   1841 HG21LVAL X 111     -19.978   2.679   9.430  0.00  0.00           H
ATOM   1842 HG22LVAL X 111     -19.324   3.631   8.066  0.00  0.00           H
ATOM   1843 HG23LVAL X 111     -19.761   1.948   7.828  0.00  0.00           H
ATOM   1844  C  LVAL X 111     -18.255   0.957  11.088  0.00  0.00           C
ATOM   1845  O  LVAL X 111     -19.417   0.688  11.400  0.00  0.00           O
ATOM   1846  N  LPRO X 112     -17.358   1.333  12.027  0.00  0.00           N
ATOM   1847  CD LPRO X 112     -15.998   1.791  11.783  0.00  0.00           C
ATOM   1848  HD2LPRO X 112     -16.000   2.867  11.608  0.00  0.00           H
ATOM   1849  HD3LPRO X 112     -15.528   1.289  10.940  0.00  0.00           H
ATOM   1850  CG LPRO X 112     -15.220   1.473  13.052  0.00  0.00           C
ATOM   1851  HG2LPRO X 112     -14.484   2.236  13.251  0.00  0.00           H
ATOM   1852  HG3LPRO X 112     -14.757   0.495  12.969  0.00  0.00           H
ATOM   1853  CB LPRO X 112     -16.249   1.462  14.166  0.00  0.00           C
ATOM   1854  HB2LPRO X 112     -16.345   2.464  14.580  0.00  0.00           H
ATOM   1855  HB3LPRO X 112     -15.978   0.758  14.953  0.00  0.00           H
ATOM   1856  CA LPRO X 112     -17.536   1.048  13.462  0.00  0.00           C
ATOM   1857  HA LPRO X 112     -17.624  -0.028  13.544  0.00  0.00           H
ATOM   1858  C  LPRO X 112     -18.744   1.674  14.172  0.00  0.00           C
ATOM   1859  O  LPRO X 112     -19.237   1.096  15.150  0.00  0.00           O
ATOM   1860  N  LLYS X 113     -19.258   2.811  13.695  0.00  0.00           N
ATOM   1861  H  LLYS X 113     -18.658   3.367  13.078  0.00  0.00           H
ATOM   1862  CA LLYS X 113     -20.541   3.405  14.116  0.00  0.00           C
ATOM   1863  HA LLYS X 113     -20.477   3.626  15.181  0.00  0.00           H
ATOM   1864  CB LLYS X 113     -20.734   4.741  13.370  0.00  0.00           C
ATOM   1865  HB2LLYS X 113     -21.651   5.219  13.717  0.00  0.00           H
ATOM   1866  HB3LLYS X 113     -19.897   5.394  13.625  0.00  0.00           H
ATOM   1867  CG LLYS X 113     -20.796   4.577  11.841  0.00  0.00           C
ATOM   1868  HG2LLYS X 113     -19.964   3.955  11.510  0.00  0.00           H
ATOM   1869  HG3LLYS X 113     -21.727   4.081  11.566  0.00  0.00           H
ATOM   1870  CD LLYS X 113     -20.707   5.915  11.098  0.00  0.00           C
ATOM   1871  HD2LLYS X 113     -21.606   6.505  11.278  0.00  0.00           H
ATOM   1872  HD3LLYS X 113     -19.825   6.462  11.439  0.00  0.00           H
ATOM   1873  CE LLYS X 113     -20.562   5.586   9.612  0.00  0.00           C
ATOM   1874  HE2LLYS X 113     -19.649   4.997   9.493  0.00  0.00           H
ATOM   1875  HE3LLYS X 113     -21.411   4.973   9.295  0.00  0.00           H
ATOM   1876  NZ LLYS X 113     -20.473   6.784   8.756  0.00  0.00           N
ATOM   1877  HZ1LLYS X 113     -19.685   7.358   9.002  0.00  0.00           H
ATOM   1878  HZ2LLYS X 113     -20.361   6.487   7.782  0.00  0.00           H
ATOM   1879  HZ3LLYS X 113     -21.335   7.331   8.805  0.00  0.00           H
ATOM   1880  C  LLYS X 113     -21.738   2.461  13.931  0.00  0.00           C
ATOM   1881  O  LLYS X 113     -22.682   2.499  14.719  0.00  0.00           O
ATOM   1882  N  LGLN X 114     -21.691   1.565  12.943  0.00  0.00           N
ATOM   1883  H  LGLN X 114     -20.842   1.533  12.386  0.00  0.00           H
ATOM   1884  CA LGLN X 114     -22.630   0.449  12.784  0.00  0.00           C
ATOM   1885  HA LGLN X 114     -23.638   0.782  13.037  0.00  0.00           H
ATOM   1886  CB LGLN X 114     -22.637  -0.040  11.327  0.00  0.00           C
ATOM   1887  HB2LGLN X 114     -21.638  -0.401  11.090  0.00  0.00           H
ATOM   1888  HB3LGLN X 114     -23.318  -0.882  11.232  0.00  0.00           H
ATOM   1889  CG LGLN X 114     -23.053   1.037  10.310  0.00  0.00           C
ATOM   1890  HG2LGLN X 114     -24.139   1.057  10.222  0.00  0.00           H
ATOM   1891  HG3LGLN X 114     -22.731   2.022  10.644  0.00  0.00           H
ATOM   1892  CD LGLN X 114     -22.440   0.810   8.936  0.00  0.00           C
ATOM   1893  OE1LGLN X 114     -21.856  -0.212   8.617  0.00  0.00           O
ATOM   1894  NE2LGLN X 114     -22.544   1.762   8.049  0.00  0.00           N
ATOM   1895 HE21LGLN X 114     -22.028   1.634   7.190  0.00  0.00           H
ATOM   1896 HE22LGLN X 114     -22.997   2.636   8.309  0.00  0.00           H
ATOM   1897  C  LGLN X 114     -22.226  -0.663  13.760  0.00  0.00           C
ATOM   1898  O  LGLN X 114     -21.593  -1.645  13.378  0.00  0.00           O
ATOM   1899  N  LALA X 115     -22.552  -0.453  15.039  0.00  0.00           N
ATOM   1900  H  LALA X 115     -23.071   0.402  15.197  0.00  0.00           H
ATOM   1901  CA LALA X 115     -21.820  -0.934  16.218  0.00  0.00           C
ATOM   1902  HA LALA X 115     -20.842  -0.462  16.194  0.00  0.00           H
ATOM   1903  CB LALA X 115     -22.573  -0.388  17.438  0.00  0.00           C
ATOM   1904  HB1LALA X 115     -23.569  -0.829  17.490  0.00  0.00           H
ATOM   1905  HB2LALA X 115     -22.030  -0.634  18.347  0.00  0.00           H
ATOM   1906  HB3LALA X 115     -22.661   0.697  17.367  0.00  0.00           H
ATOM   1907  C  LALA X 115     -21.543  -2.449  16.363  0.00  0.00           C
ATOM   1908  O  LALA X 115     -20.777  -2.841  17.240  0.00  0.00           O
ATOM   1909  N  LPHE X 116     -22.151  -3.293  15.533  0.00  0.00           N
ATOM   1910  H  LPHE X 116     -22.724  -2.880  14.810  0.00  0.00           H
ATOM   1911  CA LPHE X 116     -21.834  -4.718  15.378  0.00  0.00           C
ATOM   1912  HA LPHE X 116     -21.692  -5.173  16.359  0.00  0.00           H
ATOM   1913  CB LPHE X 116     -23.028  -5.385  14.691  0.00  0.00           C
ATOM   1914  HB2LPHE X 116     -22.715  -6.354  14.304  0.00  0.00           H
ATOM   1915  HB3LPHE X 116     -23.778  -5.549  15.459  0.00  0.00           H
ATOM   1916  CG LPHE X 116     -23.688  -4.596  13.573  0.00  0.00           C
ATOM   1917  CD1LPHE X 116     -23.125  -4.567  12.284  0.00  0.00           C
ATOM   1918  HD1LPHE X 116     -22.231  -5.134  12.068  0.00  0.00           H
ATOM   1919  CE1LPHE X 116     -23.718  -3.785  11.278  0.00  0.00           C
ATOM   1920  HE1LPHE X 116     -23.271  -3.751  10.295  0.00  0.00           H
ATOM   1921  CZ LPHE X 116     -24.881  -3.044  11.555  0.00  0.00           C
ATOM   1922  HZ LPHE X 116     -25.331  -2.431  10.787  0.00  0.00           H
ATOM   1923  CE2LPHE X 116     -25.452  -3.084  12.837  0.00  0.00           C
ATOM   1924  HE2LPHE X 116     -26.345  -2.516  13.048  0.00  0.00           H
ATOM   1925  CD2LPHE X 116     -24.857  -3.861  13.844  0.00  0.00           C
ATOM   1926  HD2LPHE X 116     -25.296  -3.892  14.832  0.00  0.00           H
ATOM   1927  C  LPHE X 116     -20.547  -4.993  14.583  0.00  0.00           C
ATOM   1928  O  LPHE X 116     -19.949  -6.059  14.724  0.00  0.00           O
ATOM   1929  N  LTHR X 117     -20.122  -4.046  13.750  0.00  0.00           N
ATOM   1930  H  LTHR X 117     -20.659  -3.187  13.709  0.00  0.00           H
ATOM   1931  CA LTHR X 117     -18.795  -4.020  13.125  0.00  0.00           C
ATOM   1932  HA LTHR X 117     -18.389  -5.030  13.070  0.00  0.00           H
ATOM   1933  CB LTHR X 117     -18.820  -3.395  11.716  0.00  0.00           C
ATOM   1934  HB LTHR X 117     -18.679  -2.315  11.787  0.00  0.00           H
ATOM   1935  CG2LTHR X 117     -17.700  -3.991  10.865  0.00  0.00           C
ATOM   1936 HG21LTHR X 117     -17.932  -5.025  10.612  0.00  0.00           H
ATOM   1937 HG22LTHR X 117     -17.591  -3.404   9.956  0.00  0.00           H
ATOM   1938 HG23LTHR X 117     -16.754  -3.953  11.402  0.00  0.00           H
ATOM   1939  OG1LTHR X 117     -20.044  -3.629  11.056  0.00  0.00           O
ATOM   1940  HG1LTHR X 117     -20.695  -3.071  11.498  0.00  0.00           H
ATOM   1941  C  LTHR X 117     -17.901  -3.147  13.993  0.00  0.00           C
ATOM   1942  O  LTHR X 117     -18.326  -2.062  14.371  0.00  0.00           O
ATOM   1943  N  LASP X 118     -16.669  -3.560  14.295  0.00  0.00           N
ATOM   1944  H  LASP X 118     -16.392  -4.493  14.026  0.00  0.00           H
ATOM   1945  CA LASP X 118     -15.716  -2.732  15.062  0.00  0.00           C
ATOM   1946  HA LASP X 118     -16.242  -1.864  15.454  0.00  0.00           H
ATOM   1947  CB LASP X 118     -15.200  -3.493  16.290  0.00  0.00           C
ATOM   1948  HB2LASP X 118     -14.518  -4.274  15.963  0.00  0.00           H
ATOM   1949  HB3LASP X 118     -14.640  -2.792  16.909  0.00  0.00           H
ATOM   1950  CG LASP X 118     -16.303  -4.103  17.156  0.00  0.00           C
ATOM   1951  OD1LASP X 118     -17.024  -3.332  17.830  0.00  0.00           O
ATOM   1952  OD2LASP X 118     -16.383  -5.345  17.257  0.00  0.00           O
ATOM   1953  C  LASP X 118     -14.573  -2.126  14.223  0.00  0.00           C
ATOM   1954  O  LASP X 118     -13.700  -1.465  14.777  0.00  0.00           O
ATOM   1955  N  LVAL X 119     -14.589  -2.327  12.901  0.00  0.00           N
ATOM   1956  H  LVAL X 119     -15.392  -2.799  12.514  0.00  0.00           H
ATOM   1957  CA LVAL X 119     -13.615  -1.811  11.915  0.00  0.00           C
ATOM   1958  HA LVAL X 119     -13.117  -0.935  12.330  0.00  0.00           H
ATOM   1959  CB LVAL X 119     -12.526  -2.850  11.570  0.00  0.00           C
ATOM   1960  HB LVAL X 119     -11.843  -2.399  10.849  0.00  0.00           H
ATOM   1961  CG1LVAL X 119     -11.698  -3.215  12.802  0.00  0.00           C
ATOM   1962 HG11LVAL X 119     -12.296  -3.812  13.482  0.00  0.00           H
ATOM   1963 HG12LVAL X 119     -10.820  -3.784  12.506  0.00  0.00           H
ATOM   1964 HG13LVAL X 119     -11.372  -2.307  13.310  0.00  0.00           H
ATOM   1965  CG2LVAL X 119     -13.093  -4.134  10.948  0.00  0.00           C
ATOM   1966 HG21LVAL X 119     -13.635  -3.898  10.033  0.00  0.00           H
ATOM   1967 HG22LVAL X 119     -12.276  -4.806  10.690  0.00  0.00           H
ATOM   1968 HG23LVAL X 119     -13.762  -4.636  11.646  0.00  0.00           H
ATOM   1969  C  LVAL X 119     -14.333  -1.372  10.636  0.00  0.00           C
ATOM   1970  O  LVAL X 119     -15.510  -1.684  10.452  0.00  0.00           O
ATOM   1971  N  LALA X 120     -13.635  -0.669   9.744  0.00  0.00           N
ATOM   1972  H  LALA X 120     -12.665  -0.448   9.942  0.00  0.00           H
ATOM   1973  CA LALA X 120     -14.085  -0.444   8.375  0.00  0.00           C
ATOM   1974  HA LALA X 120     -15.157  -0.283   8.388  0.00  0.00           H
ATOM   1975  CB LALA X 120     -13.431   0.821   7.824  0.00  0.00           C
ATOM   1976  HB1LALA X 120     -12.352   0.688   7.745  0.00  0.00           H
ATOM   1977  HB2LALA X 120     -13.833   1.038   6.835  0.00  0.00           H
ATOM   1978  HB3LALA X 120     -13.651   1.648   8.494  0.00  0.00           H
ATOM   1979  C  LALA X 120     -13.777  -1.641   7.464  0.00  0.00           C
ATOM   1980  O  LALA X 120     -12.728  -2.271   7.597  0.00  0.00           O
ATOM   1981  N  LTHR X 121     -14.640  -1.902   6.482  0.00  0.00           N
ATOM   1982  H  LTHR X 121     -15.523  -1.396   6.468  0.00  0.00           H
ATOM   1983  CA LTHR X 121     -14.390  -2.871   5.400  0.00  0.00           C
ATOM   1984  HA LTHR X 121     -13.311  -2.979   5.296  0.00  0.00           H
ATOM   1985  CB LTHR X 121     -14.909  -4.287   5.728  0.00  0.00           C
ATOM   1986  HB LTHR X 121     -14.275  -4.995   5.201  0.00  0.00           H
ATOM   1987  CG2LTHR X 121     -14.892  -4.688   7.203  0.00  0.00           C
ATOM   1988 HG21LTHR X 121     -15.520  -4.019   7.791  0.00  0.00           H
ATOM   1989 HG22LTHR X 121     -15.268  -5.703   7.307  0.00  0.00           H
ATOM   1990 HG23LTHR X 121     -13.868  -4.650   7.573  0.00  0.00           H
ATOM   1991  OG1LTHR X 121     -16.217  -4.520   5.287  0.00  0.00           O
ATOM   1992  HG1LTHR X 121     -16.256  -5.489   5.196  0.00  0.00           H
ATOM   1993  C  LTHR X 121     -14.890  -2.336   4.048  0.00  0.00           C
ATOM   1994  O  LTHR X 121     -15.587  -1.320   3.988  0.00  0.00           O
ATOM   1995  N  LGLY X 122     -14.465  -2.939   2.935  0.00  0.00           N
ATOM   1996  H  LGLY X 122     -13.890  -3.773   3.048  0.00  0.00           H
ATOM   1997  CA LGLY X 122     -14.775  -2.500   1.565  0.00  0.00           C
ATOM   1998  HA2LGLY X 122     -15.659  -3.029   1.208  0.00  0.00           H
ATOM   1999  HA3LGLY X 122     -14.987  -1.434   1.540  0.00  0.00           H
ATOM   2000  C  LGLY X 122     -13.616  -2.776   0.609  0.00  0.00           C
ATOM   2001  O  LGLY X 122     -13.724  -3.661  -0.241  0.00  0.00           O
ATOM   2002  N  LSER X 123     -12.482  -2.089   0.782  0.00  0.00           N
ATOM   2003  H  LSER X 123     -12.459  -1.349   1.466  0.00  0.00           H
ATOM   2004  CA LSER X 123     -11.213  -2.515   0.173  0.00  0.00           C
ATOM   2005  HA LSER X 123     -11.332  -2.552  -0.911  0.00  0.00           H
ATOM   2006  CB LSER X 123     -10.084  -1.531   0.488  0.00  0.00           C
ATOM   2007  HB2LSER X 123     -10.360  -0.527   0.162  0.00  0.00           H
ATOM   2008  HB3LSER X 123      -9.880  -1.524   1.560  0.00  0.00           H
ATOM   2009  OG LSER X 123      -8.943  -1.960  -0.216  0.00  0.00           O
ATOM   2010  HG LSER X 123      -8.154  -1.438   0.079  0.00  0.00           H
ATOM   2011  C  LSER X 123     -10.859  -3.919   0.677  0.00  0.00           C
ATOM   2012  O  LSER X 123     -10.820  -4.149   1.889  0.00  0.00           O
ATOM   2013  N  LLEU X 124     -10.701  -4.884  -0.229  0.00  0.00           N
ATOM   2014  H  LLEU X 124     -10.655  -4.618  -1.210  0.00  0.00           H
ATOM   2015  CA LLEU X 124     -10.691  -6.315   0.109  0.00  0.00           C
ATOM   2016  HA LLEU X 124     -11.570  -6.535   0.716  0.00  0.00           H
ATOM   2017  CB LLEU X 124     -10.780  -7.143  -1.183  0.00  0.00           C
ATOM   2018  HB2LLEU X 124      -9.996  -6.809  -1.863  0.00  0.00           H
ATOM   2019  HB3LLEU X 124     -10.592  -8.191  -0.960  0.00  0.00           H
ATOM   2020  CG LLEU X 124     -12.145  -7.046  -1.883  0.00  0.00           C
ATOM   2021  HG LLEU X 124     -12.434  -6.005  -1.985  0.00  0.00           H
ATOM   2022  CD1LLEU X 124     -12.033  -7.665  -3.264  0.00  0.00           C
ATOM   2023 HD11LLEU X 124     -11.751  -8.713  -3.182  0.00  0.00           H
ATOM   2024 HD12LLEU X 124     -12.992  -7.596  -3.765  0.00  0.00           H
ATOM   2025 HD13LLEU X 124     -11.298  -7.126  -3.857  0.00  0.00           H
ATOM   2026  CD2LLEU X 124     -13.262  -7.775  -1.142  0.00  0.00           C
ATOM   2027 HD21LLEU X 124     -13.451  -7.289  -0.188  0.00  0.00           H
ATOM   2028 HD22LLEU X 124     -14.171  -7.782  -1.743  0.00  0.00           H
ATOM   2029 HD23LLEU X 124     -12.974  -8.808  -0.957  0.00  0.00           H
ATOM   2030  C  LLEU X 124      -9.479  -6.731   0.952  0.00  0.00           C
ATOM   2031  O  LLEU X 124      -8.508  -5.988   1.089  0.00  0.00           O
ATOM   2032  N  LGLY X 125      -9.545  -7.927   1.530  0.00  0.00           N
ATOM   2033  H  LGLY X 125     -10.403  -8.456   1.386  0.00  0.00           H
ATOM   2034  CA LGLY X 125      -8.475  -8.653   2.221  0.00  0.00           C
ATOM   2035  HA2LGLY X 125      -8.790  -9.690   2.317  0.00  0.00           H
ATOM   2036  HA3LGLY X 125      -7.585  -8.624   1.599  0.00  0.00           H
ATOM   2037  C  LGLY X 125      -8.099  -8.150   3.618  0.00  0.00           C
ATOM   2038  O  LGLY X 125      -7.839  -8.956   4.515  0.00  0.00           O
ATOM   2039  N  LGLN X 126      -8.164  -6.831   3.846  0.00  0.00           N
ATOM   2040  H  LGLN X 126      -8.413  -6.236   3.067  0.00  0.00           H
ATOM   2041  CA LGLN X 126      -7.813  -6.204   5.128  0.00  0.00           C
ATOM   2042  HA LGLN X 126      -6.751  -6.359   5.323  0.00  0.00           H
ATOM   2043  CB LGLN X 126      -8.111  -4.698   5.100  0.00  0.00           C
ATOM   2044  HB2LGLN X 126      -9.191  -4.539   5.059  0.00  0.00           H
ATOM   2045  HB3LGLN X 126      -7.752  -4.304   6.052  0.00  0.00           H
ATOM   2046  CG LGLN X 126      -7.467  -3.898   3.958  0.00  0.00           C
ATOM   2047  HG2LGLN X 126      -6.446  -4.245   3.807  0.00  0.00           H
ATOM   2048  HG3LGLN X 126      -8.034  -4.060   3.042  0.00  0.00           H
ATOM   2049  CD LGLN X 126      -7.423  -2.401   4.260  0.00  0.00           C
ATOM   2050  OE1LGLN X 126      -7.709  -1.943   5.352  0.00  0.00           O
ATOM   2051  NE2LGLN X 126      -7.049  -1.562   3.325  0.00  0.00           N
ATOM   2052 HE21LGLN X 126      -7.021  -0.583   3.584  0.00  0.00           H
ATOM   2053 HE22LGLN X 126      -6.863  -1.843   2.371  0.00  0.00           H
ATOM   2054  C  LGLN X 126      -8.608  -6.782   6.305  0.00  0.00           C
ATOM   2055  O  LGLN X 126      -8.126  -6.816   7.440  0.00  0.00           O
ATOM   2056  N  LGLY X 127      -9.831  -7.252   6.038  0.00  0.00           N
ATOM   2057  H  LGLY X 127     -10.141  -7.279   5.076  0.00  0.00           H
ATOM   2058  CA LGLY X 127     -10.729  -7.752   7.062  0.00  0.00           C
ATOM   2059  HA2LGLY X 127     -10.862  -6.957   7.792  0.00  0.00           H
ATOM   2060  HA3LGLY X 127     -11.690  -7.989   6.611  0.00  0.00           H
ATOM   2061  C  LGLY X 127     -10.209  -8.992   7.786  0.00  0.00           C
ATOM   2062  O  LGLY X 127     -10.578  -9.200   8.942  0.00  0.00           O
ATOM   2063  N  LLEU X 128      -9.324  -9.789   7.170  0.00  0.00           N
ATOM   2064  H  LLEU X 128      -9.045  -9.577   6.216  0.00  0.00           H
ATOM   2065  CA LLEU X 128      -8.673 -10.896   7.876  0.00  0.00           C
ATOM   2066  HA LLEU X 128      -9.425 -11.366   8.507  0.00  0.00           H
ATOM   2067  CB LLEU X 128      -8.168 -11.958   6.891  0.00  0.00           C
ATOM   2068  HB2LLEU X 128      -8.999 -12.265   6.261  0.00  0.00           H
ATOM   2069  HB3LLEU X 128      -7.395 -11.520   6.257  0.00  0.00           H
ATOM   2070  CG LLEU X 128      -7.604 -13.210   7.592  0.00  0.00           C
ATOM   2071  HG LLEU X 128      -6.757 -12.936   8.218  0.00  0.00           H
ATOM   2072  CD1LLEU X 128      -8.639 -13.933   8.459  0.00  0.00           C
ATOM   2073 HD11LLEU X 128      -9.530 -14.149   7.873  0.00  0.00           H
ATOM   2074 HD12LLEU X 128      -8.212 -14.864   8.821  0.00  0.00           H
ATOM   2075 HD13LLEU X 128      -8.897 -13.323   9.323  0.00  0.00           H
ATOM   2076  CD2LLEU X 128      -7.117 -14.206   6.550  0.00  0.00           C
ATOM   2077 HD21LLEU X 128      -6.352 -13.740   5.933  0.00  0.00           H
ATOM   2078 HD22LLEU X 128      -6.681 -15.067   7.052  0.00  0.00           H
ATOM   2079 HD23LLEU X 128      -7.945 -14.534   5.921  0.00  0.00           H
ATOM   2080  C  LLEU X 128      -7.577 -10.404   8.820  0.00  0.00           C
ATOM   2081  O  LLEU X 128      -7.515 -10.868   9.952  0.00  0.00           O
ATOM   2082  N  LGLY X 129      -6.771  -9.419   8.415  0.00  0.00           N
ATOM   2083  H  LGLY X 129      -6.897  -9.043   7.484  0.00  0.00           H
ATOM   2084  CA LGLY X 129      -5.798  -8.785   9.308  0.00  0.00           C
ATOM   2085  HA2LGLY X 129      -5.098  -9.531   9.685  0.00  0.00           H
ATOM   2086  HA3LGLY X 129      -5.243  -8.042   8.740  0.00  0.00           H
ATOM   2087  C  LGLY X 129      -6.474  -8.102  10.504  0.00  0.00           C
ATOM   2088  O  LGLY X 129      -6.048  -8.277  11.644  0.00  0.00           O
ATOM   2089  N  LALA X 130      -7.588  -7.404  10.269  0.00  0.00           N
ATOM   2090  H  LALA X 130      -7.872  -7.257   9.304  0.00  0.00           H
ATOM   2091  CA LALA X 130      -8.412  -6.830  11.331  0.00  0.00           C
ATOM   2092  HA LALA X 130      -7.803  -6.148  11.925  0.00  0.00           H
ATOM   2093  CB LALA X 130      -9.542  -6.031  10.679  0.00  0.00           C
ATOM   2094  HB1LALA X 130     -10.128  -6.673  10.023  0.00  0.00           H
ATOM   2095  HB2LALA X 130     -10.191  -5.635  11.456  0.00  0.00           H
ATOM   2096  HB3LALA X 130      -9.127  -5.205  10.098  0.00  0.00           H
ATOM   2097  C  LALA X 130      -8.959  -7.911  12.283  0.00  0.00           C
ATOM   2098  O  LALA X 130      -8.860  -7.772  13.505  0.00  0.00           O
ATOM   2099  N  LALA X 131      -9.470  -9.021  11.738  0.00  0.00           N
ATOM   2100  H  LALA X 131      -9.555  -9.076  10.729  0.00  0.00           H
ATOM   2101  CA LALA X 131      -9.926 -10.161  12.528  0.00  0.00           C
ATOM   2102  HA LALA X 131     -10.656  -9.798  13.251  0.00  0.00           H
ATOM   2103  CB LALA X 131     -10.633 -11.147  11.597  0.00  0.00           C
ATOM   2104  HB1LALA X 131      -9.931 -11.530  10.857  0.00  0.00           H
ATOM   2105  HB2LALA X 131     -11.028 -11.979  12.176  0.00  0.00           H
ATOM   2106  HB3LALA X 131     -11.459 -10.648  11.090  0.00  0.00           H
ATOM   2107  C  LALA X 131      -8.785 -10.832  13.317  0.00  0.00           C
ATOM   2108  O  LALA X 131      -8.989 -11.214  14.469  0.00  0.00           O
ATOM   2109  N  LCYS X 132      -7.572 -10.919  12.764  0.00  0.00           N
ATOM   2110  H  LCYS X 132      -7.464 -10.673  11.784  0.00  0.00           H
ATOM   2111  CA LCYS X 132      -6.386 -11.366  13.493  0.00  0.00           C
ATOM   2112  HA LCYS X 132      -6.589 -12.350  13.917  0.00  0.00           H
ATOM   2113  CB LCYS X 132      -5.193 -11.501  12.536  0.00  0.00           C
ATOM   2114  HB2LCYS X 132      -5.063 -10.581  11.964  0.00  0.00           H
ATOM   2115  HB3LCYS X 132      -4.289 -11.686  13.117  0.00  0.00           H
ATOM   2116  SG LCYS X 132      -5.446 -12.890  11.401  0.00  0.00           S
ATOM   2117  HG LCYS X 132      -4.279 -12.811  10.745  0.00  0.00           H
ATOM   2118  C  LCYS X 132      -6.060 -10.439  14.674  0.00  0.00           C
ATOM   2119  O  LCYS X 132      -5.783 -10.941  15.760  0.00  0.00           O
ATOM   2120  N  LGLY X 133      -6.158  -9.113  14.524  0.00  0.00           N
ATOM   2121  H  LGLY X 133      -6.354  -8.743  13.596  0.00  0.00           H
ATOM   2122  CA LGLY X 133      -5.962  -8.170  15.635  0.00  0.00           C
ATOM   2123  HA2LGLY X 133      -4.996  -8.354  16.102  0.00  0.00           H
ATOM   2124  HA3LGLY X 133      -5.970  -7.153  15.249  0.00  0.00           H
ATOM   2125  C  LGLY X 133      -7.040  -8.287  16.716  0.00  0.00           C
ATOM   2126  O  LGLY X 133      -6.731  -8.363  17.906  0.00  0.00           O
ATOM   2127  N  LMET X 134      -8.308  -8.415  16.317  0.00  0.00           N
ATOM   2128  H  LMET X 134      -8.509  -8.331  15.324  0.00  0.00           H
ATOM   2129  CA LMET X 134      -9.415  -8.707  17.237  0.00  0.00           C
ATOM   2130  HA LMET X 134      -9.496  -7.908  17.976  0.00  0.00           H
ATOM   2131  CB LMET X 134     -10.723  -8.800  16.447  0.00  0.00           C
ATOM   2132  HB2LMET X 134     -10.560  -9.500  15.633  0.00  0.00           H
ATOM   2133  HB3LMET X 134     -11.503  -9.203  17.091  0.00  0.00           H
ATOM   2134  CG LMET X 134     -11.243  -7.499  15.845  0.00  0.00           C
ATOM   2135  HG2LMET X 134     -11.718  -6.916  16.634  0.00  0.00           H
ATOM   2136  HG3LMET X 134     -10.421  -6.920  15.423  0.00  0.00           H
ATOM   2137  SD LMET X 134     -12.439  -7.859  14.531  0.00  0.00           S
ATOM   2138  CE LMET X 134     -13.625  -6.505  14.703  0.00  0.00           C
ATOM   2139  HE1LMET X 134     -13.145  -5.564  14.450  0.00  0.00           H
ATOM   2140  HE2LMET X 134     -14.461  -6.667  14.024  0.00  0.00           H
ATOM   2141  HE3LMET X 134     -13.998  -6.466  15.727  0.00  0.00           H
ATOM   2142  C  LMET X 134      -9.218 -10.040  17.978  0.00  0.00           C
ATOM   2143  O  LMET X 134      -9.517 -10.133  19.170  0.00  0.00           O
ATOM   2144  N  LALA X 135      -8.733 -11.081  17.295  0.00  0.00           N
ATOM   2145  H  LALA X 135      -8.569 -10.972  16.299  0.00  0.00           H
ATOM   2146  CA LALA X 135      -8.528 -12.408  17.874  0.00  0.00           C
ATOM   2147  HA LALA X 135      -9.404 -12.678  18.464  0.00  0.00           H
ATOM   2148  CB LALA X 135      -8.387 -13.426  16.742  0.00  0.00           C
ATOM   2149  HB1LALA X 135      -7.569 -13.147  16.079  0.00  0.00           H
ATOM   2150  HB2LALA X 135      -8.195 -14.412  17.162  0.00  0.00           H
ATOM   2151  HB3LALA X 135      -9.309 -13.462  16.167  0.00  0.00           H
ATOM   2152  C  LALA X 135      -7.322 -12.433  18.818  0.00  0.00           C
ATOM   2153  O  LALA X 135      -7.431 -12.963  19.924  0.00  0.00           O
ATOM   2154  N  LTYR X 136      -6.223 -11.776  18.437  0.00  0.00           N
ATOM   2155  H  LTYR X 136      -6.197 -11.380  17.503  0.00  0.00           H
ATOM   2156  CA LTYR X 136      -5.076 -11.529  19.310  0.00  0.00           C
ATOM   2157  HA LTYR X 136      -4.667 -12.486  19.632  0.00  0.00           H
ATOM   2158  CB LTYR X 136      -3.995 -10.771  18.522  0.00  0.00           C
ATOM   2159  HB2LTYR X 136      -3.948 -11.181  17.514  0.00  0.00           H
ATOM   2160  HB3LTYR X 136      -4.269  -9.719  18.432  0.00  0.00           H
ATOM   2161  CG LTYR X 136      -2.609 -10.876  19.123  0.00  0.00           C
ATOM   2162  CD1LTYR X 136      -1.614 -11.607  18.445  0.00  0.00           C
ATOM   2163  HD1LTYR X 136      -1.828 -12.056  17.486  0.00  0.00           H
ATOM   2164  CE1LTYR X 136      -0.335 -11.749  19.009  0.00  0.00           C
ATOM   2165  HE1LTYR X 136       0.434 -12.278  18.476  0.00  0.00           H
ATOM   2166  CZ LTYR X 136      -0.054 -11.179  20.267  0.00  0.00           C
ATOM   2167  OH LTYR X 136       1.171 -11.323  20.827  0.00  0.00           O
ATOM   2168  HH LTYR X 136       1.615 -12.115  20.512  0.00  0.00           H
ATOM   2169  CE2LTYR X 136      -1.041 -10.436  20.938  0.00  0.00           C
ATOM   2170  HE2LTYR X 136      -0.811 -10.006  21.901  0.00  0.00           H
ATOM   2171  CD2LTYR X 136      -2.313 -10.272  20.360  0.00  0.00           C
ATOM   2172  HD2LTYR X 136      -3.060  -9.697  20.888  0.00  0.00           H
ATOM   2173  C  LTYR X 136      -5.511 -10.758  20.561  0.00  0.00           C
ATOM   2174  O  LTYR X 136      -5.162 -11.141  21.672  0.00  0.00           O
ATOM   2175  N  LTHR X 137      -6.363  -9.741  20.403  0.00  0.00           N
ATOM   2176  H  LTHR X 137      -6.576  -9.440  19.459  0.00  0.00           H
ATOM   2177  CA LTHR X 137      -6.959  -9.004  21.527  0.00  0.00           C
ATOM   2178  HA LTHR X 137      -6.153  -8.585  22.122  0.00  0.00           H
ATOM   2179  CB LTHR X 137      -7.834  -7.848  21.026  0.00  0.00           C
ATOM   2180  HB LTHR X 137      -8.610  -8.227  20.368  0.00  0.00           H
ATOM   2181  CG2LTHR X 137      -8.492  -7.000  22.116  0.00  0.00           C
ATOM   2182 HG21LTHR X 137      -7.732  -6.520  22.730  0.00  0.00           H
ATOM   2183 HG22LTHR X 137      -9.097  -6.227  21.643  0.00  0.00           H
ATOM   2184 HG23LTHR X 137      -9.138  -7.613  22.744  0.00  0.00           H
ATOM   2185  OG1LTHR X 137      -7.012  -6.980  20.300  0.00  0.00           O
ATOM   2186  HG1LTHR X 137      -6.784  -7.399  19.453  0.00  0.00           H
ATOM   2187  C  LTHR X 137      -7.742  -9.918  22.460  0.00  0.00           C
ATOM   2188  O  LTHR X 137      -7.587  -9.800  23.670  0.00  0.00           O
ATOM   2189  N  LGLY X 138      -8.491 -10.888  21.929  0.00  0.00           N
ATOM   2190  H  LGLY X 138      -8.573 -10.944  20.923  0.00  0.00           H
ATOM   2191  CA LGLY X 138      -9.174 -11.892  22.747  0.00  0.00           C
ATOM   2192  HA2LGLY X 138      -9.790 -11.395  23.494  0.00  0.00           H
ATOM   2193  HA3LGLY X 138      -9.812 -12.511  22.117  0.00  0.00           H
ATOM   2194  C  LGLY X 138      -8.197 -12.791  23.494  0.00  0.00           C
ATOM   2195  O  LGLY X 138      -8.290 -12.909  24.709  0.00  0.00           O
ATOM   2196  N  LLYS X 139      -7.213 -13.362  22.794  0.00  0.00           N
ATOM   2197  H  LLYS X 139      -7.167 -13.175  21.798  0.00  0.00           H
ATOM   2198  CA LLYS X 139      -6.259 -14.317  23.371  0.00  0.00           C
ATOM   2199  HA LLYS X 139      -6.824 -15.004  24.006  0.00  0.00           H
ATOM   2200  CB LLYS X 139      -5.638 -15.131  22.221  0.00  0.00           C
ATOM   2201  HB2LLYS X 139      -6.447 -15.516  21.596  0.00  0.00           H
ATOM   2202  HB3LLYS X 139      -5.006 -14.487  21.607  0.00  0.00           H
ATOM   2203  CG LLYS X 139      -4.817 -16.318  22.746  0.00  0.00           C
ATOM   2204  HG2LLYS X 139      -3.887 -15.954  23.181  0.00  0.00           H
ATOM   2205  HG3LLYS X 139      -5.389 -16.827  23.523  0.00  0.00           H
ATOM   2206  CD LLYS X 139      -4.494 -17.333  21.647  0.00  0.00           C
ATOM   2207  HD2LLYS X 139      -5.432 -17.724  21.249  0.00  0.00           H
ATOM   2208  HD3LLYS X 139      -3.931 -16.857  20.843  0.00  0.00           H
ATOM   2209  CE LLYS X 139      -3.668 -18.467  22.262  0.00  0.00           C
ATOM   2210  HE2LLYS X 139      -2.637 -18.124  22.389  0.00  0.00           H
ATOM   2211  HE3LLYS X 139      -4.084 -18.697  23.247  0.00  0.00           H
ATOM   2212  NZ LLYS X 139      -3.718 -19.681  21.421  0.00  0.00           N
ATOM   2213  HZ1LLYS X 139      -3.380 -19.508  20.478  0.00  0.00           H
ATOM   2214  HZ2LLYS X 139      -3.235 -20.470  21.814  0.00  0.00           H
ATOM   2215  HZ3LLYS X 139      -4.689 -19.987  21.295  0.00  0.00           H
ATOM   2216  C  LLYS X 139      -5.203 -13.688  24.295  0.00  0.00           C
ATOM   2217  O  LLYS X 139      -4.661 -14.400  25.136  0.00  0.00           O
ATOM   2218  N  LTYR X 140      -4.919 -12.386  24.176  0.00  0.00           N
ATOM   2219  H  LTYR X 140      -5.425 -11.842  23.492  0.00  0.00           H
ATOM   2220  CA LTYR X 140      -3.778 -11.757  24.866  0.00  0.00           C
ATOM   2221  HA LTYR X 140      -3.473 -12.363  25.719  0.00  0.00           H
ATOM   2222  CB LTYR X 140      -2.592 -11.637  23.899  0.00  0.00           C
ATOM   2223  HB2LTYR X 140      -2.935 -11.104  23.013  0.00  0.00           H
ATOM   2224  HB3LTYR X 140      -1.832 -11.044  24.409  0.00  0.00           H
ATOM   2225  CG LTYR X 140      -2.002 -12.966  23.491  0.00  0.00           C
ATOM   2226  CD1LTYR X 140      -1.220 -13.682  24.416  0.00  0.00           C
ATOM   2227  HD1LTYR X 140      -1.030 -13.267  25.406  0.00  0.00           H
ATOM   2228  CE1LTYR X 140      -0.685 -14.933  24.064  0.00  0.00           C
ATOM   2229  HE1LTYR X 140      -0.083 -15.491  24.781  0.00  0.00           H
ATOM   2230  CZ LTYR X 140      -0.935 -15.470  22.785  0.00  0.00           C
ATOM   2231  OH LTYR X 140      -0.418 -16.678  22.448  0.00  0.00           O
ATOM   2232  HH LTYR X 140       0.098 -17.074  23.154  0.00  0.00           H
ATOM   2233  CE2LTYR X 140      -1.714 -14.747  21.857  0.00  0.00           C
ATOM   2234  HE2LTYR X 140      -1.907 -15.163  20.868  0.00  0.00           H
ATOM   2235  CD2LTYR X 140      -2.243 -13.491  22.209  0.00  0.00           C
ATOM   2236  HD2LTYR X 140      -2.838 -12.930  21.488  0.00  0.00           H
ATOM   2237  C  LTYR X 140      -4.018 -10.389  25.518  0.00  0.00           C
ATOM   2238  O  LTYR X 140      -3.188 -10.011  26.337  0.00  0.00           O
ATOM   2239  N  LPHE X 141      -5.104  -9.653  25.245  0.00  0.00           N
ATOM   2240  H  LPHE X 141      -5.712  -9.940  24.492  0.00  0.00           H
ATOM   2241  CA LPHE X 141      -5.336  -8.329  25.870  0.00  0.00           C
ATOM   2242  HA LPHE X 141      -4.561  -8.128  26.609  0.00  0.00           H
ATOM   2243  CB LPHE X 141      -5.301  -7.219  24.805  0.00  0.00           C
ATOM   2244  HB2LPHE X 141      -6.161  -7.287  24.139  0.00  0.00           H
ATOM   2245  HB3LPHE X 141      -5.313  -6.256  25.315  0.00  0.00           H
ATOM   2246  CG LPHE X 141      -4.060  -7.229  23.919  0.00  0.00           C
ATOM   2247  CD1LPHE X 141      -2.795  -7.539  24.457  0.00  0.00           C
ATOM   2248  HD1LPHE X 141      -2.694  -7.687  25.532  0.00  0.00           H
ATOM   2249  CE1LPHE X 141      -1.673  -7.658  23.624  0.00  0.00           C
ATOM   2250  HE1LPHE X 141      -0.710  -7.942  24.048  0.00  0.00           H
ATOM   2251  CZ LPHE X 141      -1.788  -7.412  22.251  0.00  0.00           C
ATOM   2252  HZ LPHE X 141      -0.914  -7.488  21.604  0.00  0.00           H
ATOM   2253  CE2LPHE X 141      -3.036  -7.066  21.709  0.00  0.00           C
ATOM   2254  HE2LPHE X 141      -3.126  -6.876  20.639  0.00  0.00           H
ATOM   2255  CD2LPHE X 141      -4.165  -6.965  22.539  0.00  0.00           C
ATOM   2256  HD2LPHE X 141      -5.129  -6.680  22.116  0.00  0.00           H
ATOM   2257  C  LPHE X 141      -6.582  -8.312  26.764  0.00  0.00           C
ATOM   2258  O  LPHE X 141      -6.461  -8.055  27.959  0.00  0.00           O
ATOM   2259  N  LASP X 142      -7.737  -8.733  26.243  0.00  0.00           N
ATOM   2260  H  LASP X 142      -7.880  -8.653  25.246  0.00  0.00           H
ATOM   2261  CA LASP X 142      -8.852  -9.209  27.071  0.00  0.00           C
ATOM   2262  HA LASP X 142      -9.002  -8.536  27.915  0.00  0.00           H
ATOM   2263  CB LASP X 142     -10.152  -9.253  26.239  0.00  0.00           C
ATOM   2264  HB2LASP X 142      -9.815  -9.645  25.280  0.00  0.00           H
ATOM   2265  HB3LASP X 142     -10.871  -9.943  26.680  0.00  0.00           H
ATOM   2266  CG LASP X 142     -10.822  -7.882  26.026  0.00  0.00           C
ATOM   2267  OD1LASP X 142     -10.540  -6.929  26.781  0.00  0.00           O
ATOM   2268  OD2LASP X 142     -11.715  -7.750  25.158  0.00  0.00           O
ATOM   2269  C  LASP X 142      -8.533 -10.575  27.722  0.00  0.00           C
ATOM   2270  O  LASP X 142      -9.056 -10.884  28.791  0.00  0.00           O
ATOM   2271  N  LLYS X 143      -7.628 -11.380  27.140  0.00  0.00           N
ATOM   2272  H  LLYS X 143      -7.395 -11.151  26.185  0.00  0.00           H
ATOM   2273  CA LLYS X 143      -7.100 -12.645  27.708  0.00  0.00           C
ATOM   2274  HA LLYS X 143      -6.558 -13.199  26.942  0.00  0.00           H
ATOM   2275  CB LLYS X 143      -6.128 -12.342  28.884  0.00  0.00           C
ATOM   2276  HB2LLYS X 143      -6.722 -11.895  29.681  0.00  0.00           H
ATOM   2277  HB3LLYS X 143      -5.729 -13.298  29.221  0.00  0.00           H
ATOM   2278  CG LLYS X 143      -4.965 -11.400  28.521  0.00  0.00           C
ATOM   2279  HG2LLYS X 143      -4.314 -11.955  27.845  0.00  0.00           H
ATOM   2280  HG3LLYS X 143      -5.403 -10.555  27.990  0.00  0.00           H
ATOM   2281  CD LLYS X 143      -4.143 -10.884  29.717  0.00  0.00           C
ATOM   2282  HD2LLYS X 143      -4.813 -10.449  30.459  0.00  0.00           H
ATOM   2283  HD3LLYS X 143      -3.593 -11.711  30.165  0.00  0.00           H
ATOM   2284  CE LLYS X 143      -3.151  -9.813  29.232  0.00  0.00           C
ATOM   2285  HE2LLYS X 143      -2.582 -10.249  28.411  0.00  0.00           H
ATOM   2286  HE3LLYS X 143      -3.739  -8.974  28.860  0.00  0.00           H
ATOM   2287  NZ LLYS X 143      -2.219  -9.336  30.281  0.00  0.00           N
ATOM   2288  HZ1LLYS X 143      -1.674 -10.113  30.626  0.00  0.00           H
ATOM   2289  HZ2LLYS X 143      -1.602  -8.638  29.891  0.00  0.00           H
ATOM   2290  HZ3LLYS X 143      -2.747  -8.932  31.041  0.00  0.00           H
ATOM   2291  C  LLYS X 143      -8.218 -13.659  28.058  0.00  0.00           C
ATOM   2292  O  LLYS X 143      -8.131 -14.363  29.070  0.00  0.00           O
ATOM   2293  N  LALA X 144      -9.275 -13.705  27.245  0.00  0.00           N
ATOM   2294  H  LALA X 144      -9.129 -13.233  26.364  0.00  0.00           H
ATOM   2295  CA LALA X 144     -10.600 -14.275  27.517  0.00  0.00           C
ATOM   2296  HA LALA X 144     -10.592 -14.793  28.477  0.00  0.00           H
ATOM   2297  CB LALA X 144     -11.568 -13.083  27.611  0.00  0.00           C
ATOM   2298  HB1LALA X 144     -11.594 -12.561  26.655  0.00  0.00           H
ATOM   2299  HB2LALA X 144     -12.567 -13.445  27.855  0.00  0.00           H
ATOM   2300  HB3LALA X 144     -11.230 -12.400  28.389  0.00  0.00           H
ATOM   2301  C  LALA X 144     -11.039 -15.322  26.461  0.00  0.00           C
ATOM   2302  O  LALA X 144     -10.244 -15.736  25.614  0.00  0.00           O
ATOM   2303  N  LSER X 145     -12.296 -15.786  26.511  0.00  0.00           N
ATOM   2304  H  LSER X 145     -12.923 -15.416  27.212  0.00  0.00           H
ATOM   2305  CA LSER X 145     -12.792 -16.862  25.623  0.00  0.00           C
ATOM   2306  HA LSER X 145     -11.984 -17.554  25.389  0.00  0.00           H
ATOM   2307  CB LSER X 145     -13.914 -17.636  26.312  0.00  0.00           C
ATOM   2308  HB2LSER X 145     -14.728 -16.953  26.554  0.00  0.00           H
ATOM   2309  HB3LSER X 145     -14.279 -18.415  25.642  0.00  0.00           H
ATOM   2310  OG LSER X 145     -13.429 -18.228  27.498  0.00  0.00           O
ATOM   2311  HG LSER X 145     -14.139 -18.713  27.927  0.00  0.00           H
ATOM   2312  C  LSER X 145     -13.311 -16.428  24.246  0.00  0.00           C
ATOM   2313  O  LSER X 145     -13.520 -17.298  23.394  0.00  0.00           O
ATOM   2314  N  LTYR X 146     -13.556 -15.130  24.021  0.00  0.00           N
ATOM   2315  H  LTYR X 146     -13.343 -14.473  24.754  0.00  0.00           H
ATOM   2316  CA LTYR X 146     -14.302 -14.667  22.843  0.00  0.00           C
ATOM   2317  HA LTYR X 146     -15.249 -15.209  22.856  0.00  0.00           H
ATOM   2318  CB LTYR X 146     -14.678 -13.175  22.945  0.00  0.00           C
ATOM   2319  HB2LTYR X 146     -15.556 -13.017  22.318  0.00  0.00           H
ATOM   2320  HB3LTYR X 146     -14.993 -12.959  23.967  0.00  0.00           H
ATOM   2321  CG LTYR X 146     -13.629 -12.163  22.509  0.00  0.00           C
ATOM   2322  CD1LTYR X 146     -13.349 -11.982  21.139  0.00  0.00           C
ATOM   2323  HD1LTYR X 146     -13.864 -12.580  20.406  0.00  0.00           H
ATOM   2324  CE1LTYR X 146     -12.401 -11.032  20.719  0.00  0.00           C
ATOM   2325  HE1LTYR X 146     -12.181 -10.905  19.672  0.00  0.00           H
ATOM   2326  CZ LTYR X 146     -11.784 -10.200  21.670  0.00  0.00           C
ATOM   2327  OH LTYR X 146     -10.954  -9.210  21.250  0.00  0.00           O
ATOM   2328  HH LTYR X 146     -10.470  -9.497  20.458  0.00  0.00           H
ATOM   2329  CE2LTYR X 146     -12.070 -10.368  23.039  0.00  0.00           C
ATOM   2330  HE2LTYR X 146     -11.586  -9.733  23.761  0.00  0.00           H
ATOM   2331  CD2LTYR X 146     -12.978 -11.357  23.462  0.00  0.00           C
ATOM   2332  HD2LTYR X 146     -13.196 -11.475  24.516  0.00  0.00           H
ATOM   2333  C  LTYR X 146     -13.619 -15.022  21.510  0.00  0.00           C
ATOM   2334  O  LTYR X 146     -12.390 -14.969  21.353  0.00  0.00           O
ATOM   2335  N  LARG X 147     -14.449 -15.362  20.522  0.00  0.00           N
ATOM   2336  H  LARG X 147     -15.451 -15.269  20.707  0.00  0.00           H
ATOM   2337  CA LARG X 147     -14.057 -15.740  19.162  0.00  0.00           C
ATOM   2338  HA LARG X 147     -13.001 -15.999  19.158  0.00  0.00           H
ATOM   2339  CB LARG X 147     -14.865 -16.965  18.718  0.00  0.00           C
ATOM   2340  HB2LARG X 147     -15.923 -16.738  18.834  0.00  0.00           H
ATOM   2341  HB3LARG X 147     -14.666 -17.151  17.662  0.00  0.00           H
ATOM   2342  CG LARG X 147     -14.542 -18.232  19.523  0.00  0.00           C
ATOM   2343  HG2LARG X 147     -13.472 -18.278  19.731  0.00  0.00           H
ATOM   2344  HG3LARG X 147     -15.075 -18.190  20.475  0.00  0.00           H
ATOM   2345  CD LARG X 147     -14.965 -19.497  18.757  0.00  0.00           C
ATOM   2346  HD2LARG X 147     -14.963 -20.346  19.442  0.00  0.00           H
ATOM   2347  HD3LARG X 147     -15.990 -19.368  18.400  0.00  0.00           H
ATOM   2348  NE LARG X 147     -14.067 -19.764  17.609  0.00  0.00           N
ATOM   2349  HE LARG X 147     -14.324 -19.336  16.735  0.00  0.00           H
ATOM   2350  CZ LARG X 147     -12.886 -20.356  17.654  0.00  0.00           C
ATOM   2351  NH1LARG X 147     -12.433 -20.935  18.728  0.00  0.00           N
ATOM   2352 HH11LARG X 147     -12.978 -20.908  19.568  0.00  0.00           H
ATOM   2353 HH12LARG X 147     -11.462 -21.232  18.727  0.00  0.00           H
ATOM   2354  NH2LARG X 147     -12.083 -20.369  16.633  0.00  0.00           N
ATOM   2355 HH21LARG X 147     -12.281 -19.843  15.799  0.00  0.00           H
ATOM   2356 HH22LARG X 147     -11.134 -20.698  16.780  0.00  0.00           H
ATOM   2357  C  LARG X 147     -14.222 -14.599  18.162  0.00  0.00           C
ATOM   2358  O  LARG X 147     -14.887 -13.590  18.412  0.00  0.00           O
ATOM   2359  N  LVAL X 148     -13.600 -14.776  16.999  0.00  0.00           N
ATOM   2360  H  LVAL X 148     -13.084 -15.638  16.863  0.00  0.00           H
ATOM   2361  CA LVAL X 148     -13.633 -13.804  15.900  0.00  0.00           C
ATOM   2362  HA LVAL X 148     -14.467 -13.134  16.075  0.00  0.00           H
ATOM   2363  CB LVAL X 148     -12.355 -12.955  15.850  0.00  0.00           C
ATOM   2364  HB LVAL X 148     -11.525 -13.583  15.528  0.00  0.00           H
ATOM   2365  CG1LVAL X 148     -12.493 -11.792  14.861  0.00  0.00           C
ATOM   2366 HG11LVAL X 148     -13.304 -11.130  15.160  0.00  0.00           H
ATOM   2367 HG12LVAL X 148     -11.565 -11.235  14.836  0.00  0.00           H
ATOM   2368 HG13LVAL X 148     -12.672 -12.157  13.853  0.00  0.00           H
ATOM   2369  CG2LVAL X 148     -12.021 -12.385  17.231  0.00  0.00           C
ATOM   2370 HG21LVAL X 148     -11.628 -13.172  17.875  0.00  0.00           H
ATOM   2371 HG22LVAL X 148     -11.276 -11.606  17.136  0.00  0.00           H
ATOM   2372 HG23LVAL X 148     -12.915 -11.971  17.688  0.00  0.00           H
ATOM   2373  C  LVAL X 148     -13.874 -14.494  14.568  0.00  0.00           C
ATOM   2374  O  LVAL X 148     -13.342 -15.577  14.340  0.00  0.00           O
ATOM   2375  N  LTYR X 149     -14.641 -13.857  13.684  0.00  0.00           N
ATOM   2376  H  LTYR X 149     -15.052 -12.976  13.965  0.00  0.00           H
ATOM   2377  CA LTYR X 149     -15.069 -14.428  12.406  0.00  0.00           C
ATOM   2378  HA LTYR X 149     -14.518 -15.347  12.219  0.00  0.00           H
ATOM   2379  CB LTYR X 149     -16.559 -14.797  12.472  0.00  0.00           C
ATOM   2380  HB2LTYR X 149     -17.143 -13.880  12.462  0.00  0.00           H
ATOM   2381  HB3LTYR X 149     -16.834 -15.367  11.587  0.00  0.00           H
ATOM   2382  CG LTYR X 149     -16.933 -15.570  13.716  0.00  0.00           C
ATOM   2383  CD1LTYR X 149     -16.919 -16.978  13.746  0.00  0.00           C
ATOM   2384  HD1LTYR X 149     -16.701 -17.535  12.847  0.00  0.00           H
ATOM   2385  CE1LTYR X 149     -17.179 -17.656  14.955  0.00  0.00           C
ATOM   2386  HE1LTYR X 149     -17.164 -18.731  14.995  0.00  0.00           H
ATOM   2387  CZ LTYR X 149     -17.448 -16.923  16.132  0.00  0.00           C
ATOM   2388  OH LTYR X 149     -17.728 -17.554  17.300  0.00  0.00           O
ATOM   2389  HH LTYR X 149     -17.977 -16.912  17.998  0.00  0.00           H
ATOM   2390  CE2LTYR X 149     -17.434 -15.519  16.088  0.00  0.00           C
ATOM   2391  HE2LTYR X 149     -17.612 -14.951  16.974  0.00  0.00           H
ATOM   2392  CD2LTYR X 149     -17.207 -14.845  14.886  0.00  0.00           C
ATOM   2393  HD2LTYR X 149     -17.212 -13.764  14.872  0.00  0.00           H
ATOM   2394  C  LTYR X 149     -14.789 -13.452  11.265  0.00  0.00           C
ATOM   2395  O  LTYR X 149     -15.275 -12.321  11.287  0.00  0.00           O
ATOM   2396  N  LCYS X 150     -14.021 -13.894  10.271  0.00  0.00           N
ATOM   2397  H  LCYS X 150     -13.614 -14.821  10.352  0.00  0.00           H
ATOM   2398  CA LCYS X 150     -13.747 -13.141   9.053  0.00  0.00           C
ATOM   2399  HA LCYS X 150     -14.147 -12.135   9.150  0.00  0.00           H
ATOM   2400  CB LCYS X 150     -12.237 -13.024   8.870  0.00  0.00           C
ATOM   2401  HB2LCYS X 150     -11.769 -12.657   9.779  0.00  0.00           H
ATOM   2402  HB3LCYS X 150     -11.820 -14.000   8.616  0.00  0.00           H
ATOM   2403  SG LCYS X 150     -11.958 -11.864   7.513  0.00  0.00           S
ATOM   2404  HG LCYS X 150     -11.897 -10.752   8.263  0.00  0.00           H
ATOM   2405  C  LCYS X 150     -14.390 -13.814   7.835  0.00  0.00           C
ATOM   2406  O  LCYS X 150     -14.044 -14.955   7.533  0.00  0.00           O
ATOM   2407  N  LLEU X 151     -15.300 -13.133   7.136  0.00  0.00           N
ATOM   2408  H  LLEU X 151     -15.508 -12.184   7.429  0.00  0.00           H
ATOM   2409  CA LLEU X 151     -15.928 -13.642   5.909  0.00  0.00           C
ATOM   2410  HA LLEU X 151     -15.790 -14.720   5.873  0.00  0.00           H
ATOM   2411  CB LLEU X 151     -17.445 -13.392   5.993  0.00  0.00           C
ATOM   2412  HB2LLEU X 151     -17.831 -13.945   6.852  0.00  0.00           H
ATOM   2413  HB3LLEU X 151     -17.611 -12.332   6.182  0.00  0.00           H
ATOM   2414  CG LLEU X 151     -18.256 -13.795   4.746  0.00  0.00           C
ATOM   2415  HG LLEU X 151     -17.972 -13.161   3.908  0.00  0.00           H
ATOM   2416  CD1LLEU X 151     -18.084 -15.261   4.350  0.00  0.00           C
ATOM   2417 HD11LLEU X 151     -18.273 -15.904   5.207  0.00  0.00           H
ATOM   2418 HD12LLEU X 151     -18.782 -15.513   3.552  0.00  0.00           H
ATOM   2419 HD13LLEU X 151     -17.079 -15.436   3.973  0.00  0.00           H
ATOM   2420  CD2LLEU X 151     -19.744 -13.599   5.027  0.00  0.00           C
ATOM   2421 HD21LLEU X 151     -19.930 -12.585   5.373  0.00  0.00           H
ATOM   2422 HD22LLEU X 151     -20.311 -13.762   4.113  0.00  0.00           H
ATOM   2423 HD23LLEU X 151     -20.080 -14.300   5.792  0.00  0.00           H
ATOM   2424  C  LLEU X 151     -15.252 -13.059   4.654  0.00  0.00           C
ATOM   2425  O  LLEU X 151     -15.197 -11.837   4.503  0.00  0.00           O
ATOM   2426  N  LLEU X 152     -14.762 -13.934   3.770  0.00  0.00           N
ATOM   2427  H  LLEU X 152     -14.882 -14.920   3.977  0.00  0.00           H
ATOM   2428  CA LLEU X 152     -13.984 -13.628   2.559  0.00  0.00           C
ATOM   2429  HA LLEU X 152     -14.011 -12.554   2.396  0.00  0.00           H
ATOM   2430  CB LLEU X 152     -12.518 -14.071   2.746  0.00  0.00           C
ATOM   2431  HB2LLEU X 152     -12.500 -15.158   2.827  0.00  0.00           H
ATOM   2432  HB3LLEU X 152     -11.977 -13.819   1.833  0.00  0.00           H
ATOM   2433  CG LLEU X 152     -11.783 -13.452   3.953  0.00  0.00           C
ATOM   2434  HG LLEU X 152     -12.415 -12.716   4.443  0.00  0.00           H
ATOM   2435  CD1LLEU X 152     -11.408 -14.520   4.982  0.00  0.00           C
ATOM   2436 HD11LLEU X 152     -10.730 -15.247   4.537  0.00  0.00           H
ATOM   2437 HD12LLEU X 152     -10.918 -14.050   5.833  0.00  0.00           H
ATOM   2438 HD13LLEU X 152     -12.312 -15.021   5.328  0.00  0.00           H
ATOM   2439  CD2LLEU X 152     -10.493 -12.763   3.507  0.00  0.00           C
ATOM   2440 HD21LLEU X 152     -10.728 -11.997   2.771  0.00  0.00           H
ATOM   2441 HD22LLEU X 152     -10.025 -12.268   4.352  0.00  0.00           H
ATOM   2442 HD23LLEU X 152      -9.804 -13.484   3.069  0.00  0.00           H
ATOM   2443  C  LLEU X 152     -14.555 -14.318   1.302  0.00  0.00           C
ATOM   2444  O  LLEU X 152     -15.307 -15.285   1.423  0.00  0.00           O
ATOM   2445  N  LGLY X 153     -14.179 -13.855   0.104  0.00  0.00           N
ATOM   2446  H  LGLY X 153     -13.602 -13.014   0.099  0.00  0.00           H
ATOM   2447  CA LGLY X 153     -14.565 -14.448  -1.195  0.00  0.00           C
ATOM   2448  HA2LGLY X 153     -15.403 -15.131  -1.051  0.00  0.00           H
ATOM   2449  HA3LGLY X 153     -14.915 -13.652  -1.853  0.00  0.00           H
ATOM   2450  C  LGLY X 153     -13.448 -15.211  -1.938  0.00  0.00           C
ATOM   2451  O  LGLY X 153     -12.259 -14.953  -1.748  0.00  0.00           O
ATOM   2452  N  LASP X 154     -13.818 -16.128  -2.843  0.00  0.00           N
ATOM   2453  H  LASP X 154     -14.803 -16.386  -2.865  0.00  0.00           H
ATOM   2454  CA LASP X 154     -12.879 -16.907  -3.692  0.00  0.00           C
ATOM   2455  HA LASP X 154     -12.312 -17.583  -3.058  0.00  0.00           H
ATOM   2456  CB LASP X 154     -13.646 -17.775  -4.704  0.00  0.00           C
ATOM   2457  HB2LASP X 154     -12.976 -18.141  -5.481  0.00  0.00           H
ATOM   2458  HB3LASP X 154     -14.048 -18.638  -4.188  0.00  0.00           H
ATOM   2459  CG LASP X 154     -14.774 -17.006  -5.361  0.00  0.00           C
ATOM   2460  OD1LASP X 154     -14.530 -16.119  -6.201  0.00  0.00           O
ATOM   2461  OD2LASP X 154     -15.925 -17.073  -4.893  0.00  0.00           O
ATOM   2462  C  LASP X 154     -11.854 -16.063  -4.477  0.00  0.00           C
ATOM   2463  O  LASP X 154     -10.709 -16.500  -4.632  0.00  0.00           O
ATOM   2464  N  LGLY X 155     -12.248 -14.885  -4.974  0.00  0.00           N
ATOM   2465  H  LGLY X 155     -13.219 -14.629  -4.858  0.00  0.00           H
ATOM   2466  CA LGLY X 155     -11.388 -13.971  -5.726  0.00  0.00           C
ATOM   2467  HA2LGLY X 155     -10.741 -14.537  -6.394  0.00  0.00           H
ATOM   2468  HA3LGLY X 155     -12.017 -13.308  -6.321  0.00  0.00           H
ATOM   2469  C  LGLY X 155     -10.521 -13.112  -4.811  0.00  0.00           C
ATOM   2470  O  LGLY X 155      -9.352 -12.876  -5.113  0.00  0.00           O
ATOM   2471  N  LGLU X 156     -11.063 -12.710  -3.660  0.00  0.00           N
ATOM   2472  H  LGLU X 156     -12.020 -12.977  -3.474  0.00  0.00           H
ATOM   2473  CA LGLU X 156     -10.361 -11.972  -2.603  0.00  0.00           C
ATOM   2474  HA LGLU X 156      -9.953 -11.044  -3.005  0.00  0.00           H
ATOM   2475  CB LGLU X 156     -11.397 -11.618  -1.530  0.00  0.00           C
ATOM   2476  HB2LGLU X 156     -12.057 -10.851  -1.937  0.00  0.00           H
ATOM   2477  HB3LGLU X 156     -12.000 -12.497  -1.317  0.00  0.00           H
ATOM   2478  CG LGLU X 156     -10.804 -11.122  -0.209  0.00  0.00           C
ATOM   2479  HG2LGLU X 156     -10.252 -11.933   0.270  0.00  0.00           H
ATOM   2480  HG3LGLU X 156     -10.108 -10.305  -0.409  0.00  0.00           H
ATOM   2481  CD LGLU X 156     -11.909 -10.659   0.738  0.00  0.00           C
ATOM   2482  OE1LGLU X 156     -12.983 -11.294   0.758  0.00  0.00           O
ATOM   2483  OE2LGLU X 156     -11.672  -9.677   1.478  0.00  0.00           O
ATOM   2484  C  LGLU X 156      -9.176 -12.760  -2.031  0.00  0.00           C
ATOM   2485  O  LGLU X 156      -8.150 -12.176  -1.700  0.00  0.00           O
ATOM   2486  N  LLEU X 157      -9.250 -14.093  -2.031  0.00  0.00           N
ATOM   2487  H  LLEU X 157     -10.148 -14.502  -2.266  0.00  0.00           H
ATOM   2488  CA LLEU X 157      -8.132 -14.993  -1.717  0.00  0.00           C
ATOM   2489  HA LLEU X 157      -7.719 -14.684  -0.755  0.00  0.00           H
ATOM   2490  CB LLEU X 157      -8.707 -16.414  -1.569  0.00  0.00           C
ATOM   2491  HB2LLEU X 157      -9.359 -16.600  -2.421  0.00  0.00           H
ATOM   2492  HB3LLEU X 157      -7.910 -17.155  -1.600  0.00  0.00           H
ATOM   2493  CG LLEU X 157      -9.504 -16.575  -0.259  0.00  0.00           C
ATOM   2494  HG LLEU X 157      -9.965 -15.629   0.022  0.00  0.00           H
ATOM   2495  CD1LLEU X 157     -10.613 -17.607  -0.424  0.00  0.00           C
ATOM   2496 HD11LLEU X 157     -10.205 -18.597  -0.606  0.00  0.00           H
ATOM   2497 HD12LLEU X 157     -11.225 -17.610   0.471  0.00  0.00           H
ATOM   2498 HD13LLEU X 157     -11.252 -17.317  -1.250  0.00  0.00           H
ATOM   2499  CD2LLEU X 157      -8.593 -17.040   0.878  0.00  0.00           C
ATOM   2500 HD21LLEU X 157      -7.745 -16.364   0.972  0.00  0.00           H
ATOM   2501 HD22LLEU X 157      -9.144 -17.030   1.817  0.00  0.00           H
ATOM   2502 HD23LLEU X 157      -8.228 -18.048   0.687  0.00  0.00           H
ATOM   2503  C  LLEU X 157      -6.949 -14.919  -2.715  0.00  0.00           C
ATOM   2504  O  LLEU X 157      -5.982 -15.673  -2.582  0.00  0.00           O
ATOM   2505  N  LSER X 158      -6.978 -14.018  -3.699  0.00  0.00           N
ATOM   2506  H  LSER X 158      -7.813 -13.453  -3.792  0.00  0.00           H
ATOM   2507  CA LSER X 158      -5.787 -13.594  -4.457  0.00  0.00           C
ATOM   2508  HA LSER X 158      -5.187 -14.465  -4.715  0.00  0.00           H
ATOM   2509  CB LSER X 158      -6.192 -12.894  -5.761  0.00  0.00           C
ATOM   2510  HB2LSER X 158      -6.610 -11.915  -5.532  0.00  0.00           H
ATOM   2511  HB3LSER X 158      -5.309 -12.759  -6.387  0.00  0.00           H
ATOM   2512  OG LSER X 158      -7.162 -13.649  -6.461  0.00  0.00           O
ATOM   2513  HG LSER X 158      -8.014 -13.453  -6.025  0.00  0.00           H
ATOM   2514  C  LSER X 158      -4.896 -12.620  -3.672  0.00  0.00           C
ATOM   2515  O  LSER X 158      -3.691 -12.589  -3.910  0.00  0.00           O
ATOM   2516  N  LGLU X 159      -5.483 -11.839  -2.760  0.00  0.00           N
ATOM   2517  H  LGLU X 159      -6.462 -11.990  -2.545  0.00  0.00           H
ATOM   2518  CA LGLU X 159      -4.891 -10.625  -2.190  0.00  0.00           C
ATOM   2519  HA LGLU X 159      -4.381 -10.103  -3.000  0.00  0.00           H
ATOM   2520  CB LGLU X 159      -6.023  -9.703  -1.697  0.00  0.00           C
ATOM   2521  HB2LGLU X 159      -6.766  -9.627  -2.493  0.00  0.00           H
ATOM   2522  HB3LGLU X 159      -6.520 -10.152  -0.837  0.00  0.00           H
ATOM   2523  CG LGLU X 159      -5.573  -8.272  -1.361  0.00  0.00           C
ATOM   2524  HG2LGLU X 159      -4.908  -7.910  -2.148  0.00  0.00           H
ATOM   2525  HG3LGLU X 159      -6.457  -7.631  -1.354  0.00  0.00           H
ATOM   2526  CD LGLU X 159      -4.892  -8.148   0.006  0.00  0.00           C
ATOM   2527  OE1LGLU X 159      -5.303  -8.804   0.985  0.00  0.00           O
ATOM   2528  OE2LGLU X 159      -3.967  -7.327   0.183  0.00  0.00           O
ATOM   2529  C  LGLU X 159      -3.835 -10.901  -1.111  0.00  0.00           C
ATOM   2530  O  LGLU X 159      -3.911 -11.867  -0.349  0.00  0.00           O
ATOM   2531  N  LGLY X 160      -2.825 -10.037  -1.041  0.00  0.00           N
ATOM   2532  H  LGLY X 160      -2.802  -9.240  -1.674  0.00  0.00           H
ATOM   2533  CA LGLY X 160      -1.633 -10.258  -0.245  0.00  0.00           C
ATOM   2534  HA2LGLY X 160      -1.210 -11.229  -0.500  0.00  0.00           H
ATOM   2535  HA3LGLY X 160      -0.939  -9.480  -0.551  0.00  0.00           H
ATOM   2536  C  LGLY X 160      -1.804 -10.176   1.275  0.00  0.00           C
ATOM   2537  O  LGLY X 160      -1.258 -11.017   1.990  0.00  0.00           O
ATOM   2538  N  LSER X 161      -2.552  -9.197   1.786  0.00  0.00           N
ATOM   2539  H  LSER X 161      -3.042  -8.576   1.144  0.00  0.00           H
ATOM   2540  CA LSER X 161      -2.785  -9.015   3.226  0.00  0.00           C
ATOM   2541  HA LSER X 161      -1.813  -8.976   3.716  0.00  0.00           H
ATOM   2542  CB LSER X 161      -3.489  -7.683   3.509  0.00  0.00           C
ATOM   2543  HB2LSER X 161      -3.325  -7.418   4.555  0.00  0.00           H
ATOM   2544  HB3LSER X 161      -3.059  -6.903   2.884  0.00  0.00           H
ATOM   2545  OG LSER X 161      -4.881  -7.744   3.284  0.00  0.00           O
ATOM   2546  HG LSER X 161      -5.033  -8.187   2.409  0.00  0.00           H
ATOM   2547  C  LSER X 161      -3.567 -10.178   3.842  0.00  0.00           C
ATOM   2548  O  LSER X 161      -3.331 -10.509   5.005  0.00  0.00           O
ATOM   2549  N  LVAL X 162      -4.411 -10.865   3.056  0.00  0.00           N
ATOM   2550  H  LVAL X 162      -4.612 -10.490   2.132  0.00  0.00           H
ATOM   2551  CA LVAL X 162      -5.015 -12.149   3.450  0.00  0.00           C
ATOM   2552  HA LVAL X 162      -5.612 -11.986   4.346  0.00  0.00           H
ATOM   2553  CB LVAL X 162      -5.934 -12.726   2.350  0.00  0.00           C
ATOM   2554  HB LVAL X 162      -5.354 -12.890   1.445  0.00  0.00           H
ATOM   2555  CG1LVAL X 162      -6.557 -14.069   2.750  0.00  0.00           C
ATOM   2556 HG11LVAL X 162      -7.133 -13.954   3.667  0.00  0.00           H
ATOM   2557 HG12LVAL X 162      -7.224 -14.403   1.958  0.00  0.00           H
ATOM   2558 HG13LVAL X 162      -5.785 -14.825   2.891  0.00  0.00           H
ATOM   2559  CG2LVAL X 162      -7.089 -11.779   2.024  0.00  0.00           C
ATOM   2560 HG21LVAL X 162      -6.693 -10.847   1.628  0.00  0.00           H
ATOM   2561 HG22LVAL X 162      -7.732 -12.216   1.260  0.00  0.00           H
ATOM   2562 HG23LVAL X 162      -7.669 -11.577   2.924  0.00  0.00           H
ATOM   2563  C  LVAL X 162      -3.918 -13.154   3.797  0.00  0.00           C
ATOM   2564  O  LVAL X 162      -3.936 -13.735   4.877  0.00  0.00           O
ATOM   2565  N  LTRP X 163      -2.926 -13.340   2.924  0.00  0.00           N
ATOM   2566  H  LTRP X 163      -2.928 -12.800   2.067  0.00  0.00           H
ATOM   2567  CA LTRP X 163      -1.851 -14.313   3.141  0.00  0.00           C
ATOM   2568  HA LTRP X 163      -2.316 -15.221   3.519  0.00  0.00           H
ATOM   2569  CB LTRP X 163      -1.221 -14.680   1.791  0.00  0.00           C
ATOM   2570  HB2LTRP X 163      -0.805 -13.783   1.329  0.00  0.00           H
ATOM   2571  HB3LTRP X 163      -0.412 -15.390   1.944  0.00  0.00           H
ATOM   2572  CG LTRP X 163      -2.241 -15.297   0.879  0.00  0.00           C
ATOM   2573  CD1LTRP X 163      -2.749 -14.730  -0.237  0.00  0.00           C
ATOM   2574  HD1LTRP X 163      -2.438 -13.773  -0.645  0.00  0.00           H
ATOM   2575  NE1LTRP X 163      -3.834 -15.461  -0.678  0.00  0.00           N
ATOM   2576  HE1LTRP X 163      -4.456 -15.128  -1.411  0.00  0.00           H
ATOM   2577  CE2LTRP X 163      -4.091 -16.533   0.147  0.00  0.00           C
ATOM   2578  CZ2LTRP X 163      -5.118 -17.488   0.187  0.00  0.00           C
ATOM   2579  HZ2LTRP X 163      -5.939 -17.426  -0.509  0.00  0.00           H
ATOM   2580  CH2LTRP X 163      -5.101 -18.473   1.190  0.00  0.00           C
ATOM   2581  HH2LTRP X 163      -5.905 -19.193   1.264  0.00  0.00           H
ATOM   2582  CZ3LTRP X 163      -4.043 -18.506   2.116  0.00  0.00           C
ATOM   2583  HZ3LTRP X 163      -4.027 -19.262   2.889  0.00  0.00           H
ATOM   2584  CE3LTRP X 163      -3.028 -17.531   2.075  0.00  0.00           C
ATOM   2585  HE3LTRP X 163      -2.248 -17.539   2.821  0.00  0.00           H
ATOM   2586  CD2LTRP X 163      -3.035 -16.505   1.105  0.00  0.00           C
ATOM   2587  C  LTRP X 163      -0.856 -13.893   4.232  0.00  0.00           C
ATOM   2588  O  LTRP X 163      -0.414 -14.754   4.997  0.00  0.00           O
ATOM   2589  N  LGLU X 164      -0.601 -12.594   4.411  0.00  0.00           N
ATOM   2590  H  LGLU X 164      -0.948 -11.933   3.721  0.00  0.00           H
ATOM   2591  CA LGLU X 164       0.110 -12.082   5.594  0.00  0.00           C
ATOM   2592  HA LGLU X 164       1.093 -12.550   5.655  0.00  0.00           H
ATOM   2593  CB LGLU X 164       0.302 -10.561   5.517  0.00  0.00           C
ATOM   2594  HB2LGLU X 164      -0.665 -10.083   5.360  0.00  0.00           H
ATOM   2595  HB3LGLU X 164       0.703 -10.231   6.471  0.00  0.00           H
ATOM   2596  CG LGLU X 164       1.278 -10.106   4.437  0.00  0.00           C
ATOM   2597  HG2LGLU X 164       2.280 -10.412   4.735  0.00  0.00           H
ATOM   2598  HG3LGLU X 164       1.020 -10.593   3.496  0.00  0.00           H
ATOM   2599  CD LGLU X 164       1.268  -8.586   4.252  0.00  0.00           C
ATOM   2600  OE1LGLU X 164       1.199  -7.856   5.267  0.00  0.00           O
ATOM   2601  OE2LGLU X 164       1.334  -8.145   3.080  0.00  0.00           O
ATOM   2602  C  LGLU X 164      -0.641 -12.409   6.894  0.00  0.00           C
ATOM   2603  O  LGLU X 164      -0.055 -12.955   7.829  0.00  0.00           O
ATOM   2604  N  LALA X 165      -1.946 -12.127   6.952  0.00  0.00           N
ATOM   2605  H  LALA X 165      -2.381 -11.672   6.153  0.00  0.00           H
ATOM   2606  CA LALA X 165      -2.782 -12.377   8.125  0.00  0.00           C
ATOM   2607  HA LALA X 165      -2.307 -11.921   8.992  0.00  0.00           H
ATOM   2608  CB LALA X 165      -4.130 -11.688   7.898  0.00  0.00           C
ATOM   2609  HB1LALA X 165      -4.634 -12.121   7.033  0.00  0.00           H
ATOM   2610  HB2LALA X 165      -4.755 -11.807   8.781  0.00  0.00           H
ATOM   2611  HB3LALA X 165      -3.971 -10.624   7.719  0.00  0.00           H
ATOM   2612  C  LALA X 165      -2.938 -13.879   8.423  0.00  0.00           C
ATOM   2613  O  LALA X 165      -2.876 -14.285   9.587  0.00  0.00           O
ATOM   2614  N  LMET X 166      -3.057 -14.717   7.385  0.00  0.00           N
ATOM   2615  H  LMET X 166      -3.165 -14.306   6.460  0.00  0.00           H
ATOM   2616  CA LMET X 166      -3.009 -16.178   7.500  0.00  0.00           C
ATOM   2617  HA LMET X 166      -3.807 -16.497   8.168  0.00  0.00           H
ATOM   2618  CB LMET X 166      -3.219 -16.851   6.130  0.00  0.00           C
ATOM   2619  HB2LMET X 166      -2.527 -16.409   5.416  0.00  0.00           H
ATOM   2620  HB3LMET X 166      -2.968 -17.906   6.214  0.00  0.00           H
ATOM   2621  CG LMET X 166      -4.640 -16.747   5.558  0.00  0.00           C
ATOM   2622  HG2LMET X 166      -4.966 -15.714   5.621  0.00  0.00           H
ATOM   2623  HG3LMET X 166      -4.603 -17.009   4.501  0.00  0.00           H
ATOM   2624  SD LMET X 166      -5.923 -17.763   6.338  0.00  0.00           S
ATOM   2625  CE LMET X 166      -5.391 -19.434   5.898  0.00  0.00           C
ATOM   2626  HE1LMET X 166      -4.405 -19.635   6.314  0.00  0.00           H
ATOM   2627  HE2LMET X 166      -6.101 -20.150   6.311  0.00  0.00           H
ATOM   2628  HE3LMET X 166      -5.366 -19.534   4.814  0.00  0.00           H
ATOM   2629  C  LMET X 166      -1.673 -16.642   8.101  0.00  0.00           C
ATOM   2630  O  LMET X 166      -1.669 -17.480   9.003  0.00  0.00           O
ATOM   2631  N  LALA X 167      -0.537 -16.101   7.645  0.00  0.00           N
ATOM   2632  H  LALA X 167      -0.586 -15.395   6.914  0.00  0.00           H
ATOM   2633  CA LALA X 167       0.779 -16.462   8.175  0.00  0.00           C
ATOM   2634  HA LALA X 167       0.869 -17.549   8.165  0.00  0.00           H
ATOM   2635  CB LALA X 167       1.863 -15.873   7.260  0.00  0.00           C
ATOM   2636  HB1LALA X 167       1.794 -14.784   7.250  0.00  0.00           H
ATOM   2637  HB2LALA X 167       2.850 -16.155   7.628  0.00  0.00           H
ATOM   2638  HB3LALA X 167       1.734 -16.237   6.241  0.00  0.00           H
ATOM   2639  C  LALA X 167       0.950 -16.006   9.635  0.00  0.00           C
ATOM   2640  O  LALA X 167       1.389 -16.790  10.479  0.00  0.00           O
ATOM   2641  N  LPHE X 168       0.554 -14.769   9.941  0.00  0.00           N
ATOM   2642  H  LPHE X 168       0.228 -14.170   9.185  0.00  0.00           H
ATOM   2643  CA LPHE X 168       0.645 -14.179  11.274  0.00  0.00           C
ATOM   2644  HA LPHE X 168       1.680 -14.225  11.604  0.00  0.00           H
ATOM   2645  CB LPHE X 168       0.240 -12.705  11.193  0.00  0.00           C
ATOM   2646  HB2LPHE X 168       0.969 -12.172  10.582  0.00  0.00           H
ATOM   2647  HB3LPHE X 168      -0.731 -12.623  10.702  0.00  0.00           H
ATOM   2648  CG LPHE X 168       0.153 -12.057  12.559  0.00  0.00           C
ATOM   2649  CD1LPHE X 168       1.314 -11.562  13.177  0.00  0.00           C
ATOM   2650  HD1LPHE X 168       2.261 -11.585  12.654  0.00  0.00           H
ATOM   2651  CE1LPHE X 168       1.249 -11.060  14.487  0.00  0.00           C
ATOM   2652  HE1LPHE X 168       2.150 -10.696  14.962  0.00  0.00           H
ATOM   2653  CZ LPHE X 168       0.023 -11.045  15.176  0.00  0.00           C
ATOM   2654  HZ LPHE X 168      -0.032 -10.655  16.181  0.00  0.00           H
ATOM   2655  CE2LPHE X 168      -1.139 -11.530  14.556  0.00  0.00           C
ATOM   2656  HE2LPHE X 168      -2.084 -11.502  15.080  0.00  0.00           H
ATOM   2657  CD2LPHE X 168      -1.075 -12.033  13.246  0.00  0.00           C
ATOM   2658  HD2LPHE X 168      -1.968 -12.408  12.767  0.00  0.00           H
ATOM   2659  C  LPHE X 168      -0.203 -14.917  12.317  0.00  0.00           C
ATOM   2660  O  LPHE X 168       0.281 -15.214  13.413  0.00  0.00           O
ATOM   2661  N  LALA X 169      -1.447 -15.278  11.981  0.00  0.00           N
ATOM   2662  H  LALA X 169      -1.811 -14.993  11.075  0.00  0.00           H
ATOM   2663  CA LALA X 169      -2.342 -15.986  12.898  0.00  0.00           C
ATOM   2664  HA LALA X 169      -2.510 -15.353  13.770  0.00  0.00           H
ATOM   2665  CB LALA X 169      -3.678 -16.211  12.190  0.00  0.00           C
ATOM   2666  HB1LALA X 169      -3.536 -16.860  11.326  0.00  0.00           H
ATOM   2667  HB2LALA X 169      -4.389 -16.668  12.878  0.00  0.00           H
ATOM   2668  HB3LALA X 169      -4.083 -15.259  11.854  0.00  0.00           H
ATOM   2669  C  LALA X 169      -1.748 -17.318  13.394  0.00  0.00           C
ATOM   2670  O  LALA X 169      -2.038 -17.744  14.514  0.00  0.00           O
ATOM   2671  N  LSER X 170      -0.883 -17.949  12.594  0.00  0.00           N
ATOM   2672  H  LSER X 170      -0.729 -17.557  11.673  0.00  0.00           H
ATOM   2673  CA LSER X 170      -0.153 -19.178  12.926  0.00  0.00           C
ATOM   2674  HA LSER X 170      -0.804 -19.810  13.530  0.00  0.00           H
ATOM   2675  CB LSER X 170       0.152 -19.945  11.640  0.00  0.00           C
ATOM   2676  HB2LSER X 170       0.732 -19.316  10.964  0.00  0.00           H
ATOM   2677  HB3LSER X 170       0.720 -20.848  11.867  0.00  0.00           H
ATOM   2678  OG LSER X 170      -1.064 -20.309  11.027  0.00  0.00           O
ATOM   2679  HG LSER X 170      -0.886 -20.377  10.068  0.00  0.00           H
ATOM   2680  C  LSER X 170       1.141 -18.972  13.729  0.00  0.00           C
ATOM   2681  O  LSER X 170       1.743 -19.965  14.145  0.00  0.00           O
ATOM   2682  N  LILE X 171       1.571 -17.731  14.004  0.00  0.00           N
ATOM   2683  H  LILE X 171       1.064 -16.946  13.603  0.00  0.00           H
ATOM   2684  CA LILE X 171       2.706 -17.430  14.900  0.00  0.00           C
ATOM   2685  HA LILE X 171       3.519 -18.118  14.670  0.00  0.00           H
ATOM   2686  CB LILE X 171       3.254 -15.991  14.701  0.00  0.00           C
ATOM   2687  HB LILE X 171       2.455 -15.279  14.913  0.00  0.00           H
ATOM   2688  CG2LILE X 171       4.418 -15.707  15.675  0.00  0.00           C
ATOM   2689 HG21LILE X 171       5.272 -16.345  15.443  0.00  0.00           H
ATOM   2690 HG22LILE X 171       4.727 -14.663  15.600  0.00  0.00           H
ATOM   2691 HG23LILE X 171       4.124 -15.870  16.711  0.00  0.00           H
ATOM   2692  CG1LILE X 171       3.720 -15.765  13.248  0.00  0.00           C
ATOM   2693 HG12LILE X 171       4.592 -16.386  13.051  0.00  0.00           H
ATOM   2694 HG13LILE X 171       2.932 -16.065  12.560  0.00  0.00           H
ATOM   2695  CD1LILE X 171       4.055 -14.300  12.939  0.00  0.00           C
ATOM   2696 HD11LILE X 171       4.936 -13.979  13.490  0.00  0.00           H
ATOM   2697 HD12LILE X 171       4.248 -14.187  11.872  0.00  0.00           H
ATOM   2698 HD13LILE X 171       3.218 -13.664  13.220  0.00  0.00           H
ATOM   2699  C  LILE X 171       2.283 -17.694  16.352  0.00  0.00           C
ATOM   2700  O  LILE X 171       2.625 -18.737  16.914  0.00  0.00           O
ATOM   2701  N  LTYR X 172       1.468 -16.796  16.917  0.00  0.00           N
ATOM   2702  H  LTYR X 172       1.242 -15.973  16.376  0.00  0.00           H
ATOM   2703  CA LTYR X 172       0.889 -16.893  18.267  0.00  0.00           C
ATOM   2704  HA LTYR X 172       1.644 -17.300  18.942  0.00  0.00           H
ATOM   2705  CB LTYR X 172       0.540 -15.480  18.763  0.00  0.00           C
ATOM   2706  HB2LTYR X 172      -0.072 -14.973  18.015  0.00  0.00           H
ATOM   2707  HB3LTYR X 172      -0.072 -15.580  19.657  0.00  0.00           H
ATOM   2708  CG LTYR X 172       1.730 -14.595  19.119  0.00  0.00           C
ATOM   2709  CD1LTYR X 172       2.081 -14.408  20.473  0.00  0.00           C
ATOM   2710  HD1LTYR X 172       1.526 -14.918  21.249  0.00  0.00           H
ATOM   2711  CE1LTYR X 172       3.125 -13.530  20.829  0.00  0.00           C
ATOM   2712  HE1LTYR X 172       3.372 -13.369  21.870  0.00  0.00           H
ATOM   2713  CZ LTYR X 172       3.831 -12.826  19.829  0.00  0.00           C
ATOM   2714  OH LTYR X 172       4.786 -11.919  20.170  0.00  0.00           O
ATOM   2715  HH LTYR X 172       4.517 -11.360  20.921  0.00  0.00           H
ATOM   2716  CE2LTYR X 172       3.493 -13.027  18.474  0.00  0.00           C
ATOM   2717  HE2LTYR X 172       4.025 -12.482  17.707  0.00  0.00           H
ATOM   2718  CD2LTYR X 172       2.446 -13.901  18.120  0.00  0.00           C
ATOM   2719  HD2LTYR X 172       2.178 -14.003  17.078  0.00  0.00           H
ATOM   2720  C  LTYR X 172      -0.324 -17.850  18.346  0.00  0.00           C
ATOM   2721  O  LTYR X 172      -0.823 -18.139  19.431  0.00  0.00           O
ATOM   2722  N  LLYS X 173      -0.759 -18.398  17.200  0.00  0.00           N
ATOM   2723  H  LLYS X 173      -0.350 -18.040  16.349  0.00  0.00           H
ATOM   2724  CA LLYS X 173      -1.744 -19.490  17.059  0.00  0.00           C
ATOM   2725  HA LLYS X 173      -1.899 -19.643  15.993  0.00  0.00           H
ATOM   2726  CB LLYS X 173      -1.196 -20.835  17.589  0.00  0.00           C
ATOM   2727  HB2LLYS X 173      -1.283 -20.882  18.676  0.00  0.00           H
ATOM   2728  HB3LLYS X 173      -1.787 -21.645  17.158  0.00  0.00           H
ATOM   2729  CG LLYS X 173       0.283 -21.004  17.207  0.00  0.00           C
ATOM   2730  HG2LLYS X 173       0.439 -20.523  16.244  0.00  0.00           H
ATOM   2731  HG3LLYS X 173       0.886 -20.494  17.960  0.00  0.00           H
ATOM   2732  CD LLYS X 173       0.780 -22.445  17.071  0.00  0.00           C
ATOM   2733  HD2LLYS X 173       0.452 -23.028  17.935  0.00  0.00           H
ATOM   2734  HD3LLYS X 173       0.337 -22.885  16.175  0.00  0.00           H
ATOM   2735  CE LLYS X 173       2.317 -22.512  16.975  0.00  0.00           C
ATOM   2736  HE2LLYS X 173       2.725 -22.433  17.987  0.00  0.00           H
ATOM   2737  HE3LLYS X 173       2.592 -23.494  16.579  0.00  0.00           H
ATOM   2738  NZ LLYS X 173       2.909 -21.435  16.133  0.00  0.00           N
ATOM   2739  HZ1LLYS X 173       2.789 -20.521  16.572  0.00  0.00           H
ATOM   2740  HZ2LLYS X 173       3.894 -21.570  15.963  0.00  0.00           H
ATOM   2741  HZ3LLYS X 173       2.433 -21.336  15.237  0.00  0.00           H
ATOM   2742  C  LLYS X 173      -3.111 -19.087  17.608  0.00  0.00           C
ATOM   2743  O  LLYS X 173      -3.532 -19.528  18.675  0.00  0.00           O
ATOM   2744  N  LLEU X 174      -3.776 -18.196  16.875  0.00  0.00           N
ATOM   2745  H  LLEU X 174      -3.328 -17.892  16.018  0.00  0.00           H
ATOM   2746  CA LLEU X 174      -5.069 -17.593  17.218  0.00  0.00           C
ATOM   2747  HA LLEU X 174      -5.055 -17.313  18.273  0.00  0.00           H
ATOM   2748  CB LLEU X 174      -5.263 -16.306  16.389  0.00  0.00           C
ATOM   2749  HB2LLEU X 174      -5.346 -16.575  15.336  0.00  0.00           H
ATOM   2750  HB3LLEU X 174      -6.204 -15.845  16.692  0.00  0.00           H
ATOM   2751  CG LLEU X 174      -4.132 -15.267  16.540  0.00  0.00           C
ATOM   2752  HG LLEU X 174      -3.196 -15.690  16.178  0.00  0.00           H
ATOM   2753  CD1LLEU X 174      -4.444 -14.034  15.694  0.00  0.00           C
ATOM   2754 HD11LLEU X 174      -5.329 -13.536  16.082  0.00  0.00           H
ATOM   2755 HD12LLEU X 174      -3.606 -13.340  15.731  0.00  0.00           H
ATOM   2756 HD13LLEU X 174      -4.618 -14.322  14.658  0.00  0.00           H
ATOM   2757  CD2LLEU X 174      -3.940 -14.828  17.993  0.00  0.00           C
ATOM   2758 HD21LLEU X 174      -3.542 -15.651  18.583  0.00  0.00           H
ATOM   2759 HD22LLEU X 174      -3.231 -14.002  18.042  0.00  0.00           H
ATOM   2760 HD23LLEU X 174      -4.894 -14.510  18.414  0.00  0.00           H
ATOM   2761  C  LLEU X 174      -6.228 -18.595  17.063  0.00  0.00           C
ATOM   2762  O  LLEU X 174      -7.049 -18.503  16.161  0.00  0.00           O
ATOM   2763  N  LASP X 175      -6.288 -19.583  17.948  0.00  0.00           N
ATOM   2764  H  LASP X 175      -5.602 -19.577  18.696  0.00  0.00           H
ATOM   2765  CA LASP X 175      -7.303 -20.645  18.000  0.00  0.00           C
ATOM   2766  HA LASP X 175      -7.360 -21.101  17.014  0.00  0.00           H
ATOM   2767  CB LASP X 175      -6.856 -21.744  18.986  0.00  0.00           C
ATOM   2768  HB2LASP X 175      -7.716 -22.346  19.280  0.00  0.00           H
ATOM   2769  HB3LASP X 175      -6.168 -22.381  18.438  0.00  0.00           H
ATOM   2770  CG LASP X 175      -6.119 -21.278  20.246  0.00  0.00           C
ATOM   2771  OD1LASP X 175      -6.315 -20.125  20.687  0.00  0.00           O
ATOM   2772  OD2LASP X 175      -5.239 -22.018  20.738  0.00  0.00           O
ATOM   2773  C  LASP X 175      -8.733 -20.154  18.295  0.00  0.00           C
ATOM   2774  O  LASP X 175      -9.703 -20.874  18.032  0.00  0.00           O
ATOM   2775  N  LASN X 176      -8.896 -18.914  18.764  0.00  0.00           N
ATOM   2776  H  LASN X 176      -8.063 -18.387  19.002  0.00  0.00           H
ATOM   2777  CA LASN X 176     -10.179 -18.212  18.840  0.00  0.00           C
ATOM   2778  HA LASN X 176     -10.941 -18.937  19.103  0.00  0.00           H
ATOM   2779  CB LASN X 176     -10.139 -17.210  20.004  0.00  0.00           C
ATOM   2780  HB2LASN X 176     -11.148 -16.840  20.167  0.00  0.00           H
ATOM   2781  HB3LASN X 176      -9.832 -17.718  20.918  0.00  0.00           H
ATOM   2782  CG LASN X 176      -9.212 -16.028  19.794  0.00  0.00           C
ATOM   2783  OD1LASN X 176      -8.163 -16.126  19.174  0.00  0.00           O
ATOM   2784  ND2LASN X 176      -9.582 -14.877  20.299  0.00  0.00           N
ATOM   2785 HD21LASN X 176      -8.908 -14.128  20.247  0.00  0.00           H
ATOM   2786 HD22LASN X 176     -10.457 -14.811  20.818  0.00  0.00           H
ATOM   2787  C  LASN X 176     -10.633 -17.575  17.501  0.00  0.00           C
ATOM   2788  O  LASN X 176     -11.812 -17.243  17.357  0.00  0.00           O
ATOM   2789  N  LLEU X 177      -9.753 -17.449  16.501  0.00  0.00           N
ATOM   2790  H  LLEU X 177      -8.803 -17.774  16.651  0.00  0.00           H
ATOM   2791  CA LLEU X 177     -10.082 -16.946  15.162  0.00  0.00           C
ATOM   2792  HA LLEU X 177     -10.775 -16.112  15.279  0.00  0.00           H
ATOM   2793  CB LLEU X 177      -8.797 -16.413  14.497  0.00  0.00           C
ATOM   2794  HB2LLEU X 177      -8.323 -15.704  15.172  0.00  0.00           H
ATOM   2795  HB3LLEU X 177      -8.117 -17.251  14.363  0.00  0.00           H
ATOM   2796  CG LLEU X 177      -8.950 -15.753  13.115  0.00  0.00           C
ATOM   2797  HG LLEU X 177      -9.318 -16.486  12.397  0.00  0.00           H
ATOM   2798  CD1LLEU X 177      -9.883 -14.542  13.109  0.00  0.00           C
ATOM   2799 HD11LLEU X 177      -9.525 -13.790  13.810  0.00  0.00           H
ATOM   2800 HD12LLEU X 177      -9.905 -14.114  12.107  0.00  0.00           H
ATOM   2801 HD13LLEU X 177     -10.896 -14.835  13.372  0.00  0.00           H
ATOM   2802  CD2LLEU X 177      -7.573 -15.282  12.657  0.00  0.00           C
ATOM   2803 HD21LLEU X 177      -6.898 -16.133  12.573  0.00  0.00           H
ATOM   2804 HD22LLEU X 177      -7.652 -14.801  11.682  0.00  0.00           H
ATOM   2805 HD23LLEU X 177      -7.163 -14.567  13.369  0.00  0.00           H
ATOM   2806  C  LLEU X 177     -10.760 -18.007  14.278  0.00  0.00           C
ATOM   2807  O  LLEU X 177     -10.451 -19.202  14.337  0.00  0.00           O
ATOM   2808  N  LVAL X 178     -11.659 -17.548  13.412  0.00  0.00           N
ATOM   2809  H  LVAL X 178     -11.961 -16.583  13.511  0.00  0.00           H
ATOM   2810  CA LVAL X 178     -12.277 -18.300  12.320  0.00  0.00           C
ATOM   2811  HA LVAL X 178     -11.712 -19.215  12.178  0.00  0.00           H
ATOM   2812  CB LVAL X 178     -13.737 -18.685  12.640  0.00  0.00           C
ATOM   2813  HB LVAL X 178     -14.349 -17.785  12.632  0.00  0.00           H
ATOM   2814  CG1LVAL X 178     -14.292 -19.658  11.594  0.00  0.00           C
ATOM   2815 HG11LVAL X 178     -13.698 -20.572  11.582  0.00  0.00           H
ATOM   2816 HG12LVAL X 178     -15.327 -19.905  11.827  0.00  0.00           H
ATOM   2817 HG13LVAL X 178     -14.263 -19.207  10.604  0.00  0.00           H
ATOM   2818  CG2LVAL X 178     -13.892 -19.354  14.013  0.00  0.00           C
ATOM   2819 HG21LVAL X 178     -13.642 -18.635  14.793  0.00  0.00           H
ATOM   2820 HG22LVAL X 178     -14.928 -19.664  14.156  0.00  0.00           H
ATOM   2821 HG23LVAL X 178     -13.243 -20.228  14.067  0.00  0.00           H
ATOM   2822  C  LVAL X 178     -12.210 -17.466  11.036  0.00  0.00           C
ATOM   2823  O  LVAL X 178     -12.635 -16.312  11.024  0.00  0.00           O
ATOM   2824  N  LALA X 179     -11.710 -18.047   9.948  0.00  0.00           N
ATOM   2825  H  LALA X 179     -11.420 -19.016  10.032  0.00  0.00           H
ATOM   2826  CA LALA X 179     -11.894 -17.533   8.591  0.00  0.00           C
ATOM   2827  HA LALA X 179     -12.211 -16.490   8.632  0.00  0.00           H
ATOM   2828  CB LALA X 179     -10.576 -17.583   7.812  0.00  0.00           C
ATOM   2829  HB1LALA X 179     -10.214 -18.610   7.745  0.00  0.00           H
ATOM   2830  HB2LALA X 179     -10.732 -17.196   6.804  0.00  0.00           H
ATOM   2831  HB3LALA X 179      -9.829 -16.963   8.307  0.00  0.00           H
ATOM   2832  C  LALA X 179     -13.001 -18.335   7.898  0.00  0.00           C
ATOM   2833  O  LALA X 179     -13.137 -19.537   8.120  0.00  0.00           O
ATOM   2834  N  LILE X 180     -13.796 -17.673   7.067  0.00  0.00           N
ATOM   2835  H  LILE X 180     -13.660 -16.670   6.969  0.00  0.00           H
ATOM   2836  CA LILE X 180     -14.956 -18.238   6.388  0.00  0.00           C
ATOM   2837  HA LILE X 180     -14.918 -19.324   6.439  0.00  0.00           H
ATOM   2838  CB LILE X 180     -16.272 -17.765   7.041  0.00  0.00           C
ATOM   2839  HB LILE X 180     -16.389 -16.691   6.890  0.00  0.00           H
ATOM   2840  CG2LILE X 180     -17.447 -18.470   6.348  0.00  0.00           C
ATOM   2841 HG21LILE X 180     -17.378 -19.551   6.483  0.00  0.00           H
ATOM   2842 HG22LILE X 180     -18.379 -18.112   6.781  0.00  0.00           H
ATOM   2843 HG23LILE X 180     -17.462 -18.244   5.281  0.00  0.00           H
ATOM   2844  CG1LILE X 180     -16.370 -18.062   8.552  0.00  0.00           C
ATOM   2845 HG12LILE X 180     -17.421 -18.160   8.809  0.00  0.00           H
ATOM   2846 HG13LILE X 180     -15.879 -19.009   8.778  0.00  0.00           H
ATOM   2847  CD1LILE X 180     -15.829 -16.955   9.465  0.00  0.00           C
ATOM   2848 HD11LILE X 180     -16.348 -16.019   9.260  0.00  0.00           H
ATOM   2849 HD12LILE X 180     -15.996 -17.241  10.502  0.00  0.00           H
ATOM   2850 HD13LILE X 180     -14.762 -16.811   9.325  0.00  0.00           H
ATOM   2851  C  LILE X 180     -14.875 -17.814   4.930  0.00  0.00           C
ATOM   2852  O  LILE X 180     -14.884 -16.623   4.635  0.00  0.00           O
ATOM   2853  N  LLEU X 181     -14.739 -18.777   4.027  0.00  0.00           N
ATOM   2854  H  LLEU X 181     -14.745 -19.740   4.346  0.00  0.00           H
ATOM   2855  CA LLEU X 181     -14.457 -18.535   2.618  0.00  0.00           C
ATOM   2856  HA LLEU X 181     -14.259 -17.473   2.460  0.00  0.00           H
ATOM   2857  CB LLEU X 181     -13.184 -19.306   2.204  0.00  0.00           C
ATOM   2858  HB2LLEU X 181     -13.447 -20.350   2.040  0.00  0.00           H
ATOM   2859  HB3LLEU X 181     -12.861 -18.899   1.250  0.00  0.00           H
ATOM   2860  CG LLEU X 181     -11.992 -19.276   3.190  0.00  0.00           C
ATOM   2861  HG LLEU X 181     -12.265 -19.811   4.100  0.00  0.00           H
ATOM   2862  CD1LLEU X 181     -10.779 -19.988   2.584  0.00  0.00           C
ATOM   2863 HD11LLEU X 181     -10.414 -19.442   1.717  0.00  0.00           H
ATOM   2864 HD12LLEU X 181      -9.981 -20.050   3.325  0.00  0.00           H
ATOM   2865 HD13LLEU X 181     -11.050 -20.993   2.276  0.00  0.00           H
ATOM   2866  CD2LLEU X 181     -11.538 -17.867   3.576  0.00  0.00           C
ATOM   2867 HD21LLEU X 181     -12.319 -17.361   4.137  0.00  0.00           H
ATOM   2868 HD22LLEU X 181     -10.649 -17.920   4.204  0.00  0.00           H
ATOM   2869 HD23LLEU X 181     -11.317 -17.283   2.687  0.00  0.00           H
ATOM   2870  C  LLEU X 181     -15.697 -18.908   1.794  0.00  0.00           C
ATOM   2871  O  LLEU X 181     -16.026 -20.088   1.683  0.00  0.00           O
ATOM   2872  N  LASP X 182     -16.396 -17.907   1.260  0.00  0.00           N
ATOM   2873  H  LASP X 182     -16.048 -16.962   1.396  0.00  0.00           H
ATOM   2874  CA LASP X 182     -17.533 -18.059   0.346  0.00  0.00           C
ATOM   2875  HA LASP X 182     -18.126 -18.926   0.643  0.00  0.00           H
ATOM   2876  CB LASP X 182     -18.425 -16.809   0.461  0.00  0.00           C
ATOM   2877  HB2LASP X 182     -18.682 -16.669   1.511  0.00  0.00           H
ATOM   2878  HB3LASP X 182     -17.862 -15.932   0.136  0.00  0.00           H
ATOM   2879  CG LASP X 182     -19.736 -16.884  -0.328  0.00  0.00           C
ATOM   2880  OD1LASP X 182     -20.160 -17.984  -0.739  0.00  0.00           O
ATOM   2881  OD2LASP X 182     -20.362 -15.812  -0.507  0.00  0.00           O
ATOM   2882  C  LASP X 182     -17.006 -18.296  -1.080  0.00  0.00           C
ATOM   2883  O  LASP X 182     -16.596 -17.365  -1.780  0.00  0.00           O
ATOM   2884  N  LILE X 183     -16.925 -19.570  -1.470  0.00  0.00           N
ATOM   2885  H  LILE X 183     -17.309 -20.279  -0.853  0.00  0.00           H
ATOM   2886  CA LILE X 183     -16.314 -20.025  -2.720  0.00  0.00           C
ATOM   2887  HA LILE X 183     -15.649 -19.240  -3.063  0.00  0.00           H
ATOM   2888  CB LILE X 183     -15.449 -21.290  -2.480  0.00  0.00           C
ATOM   2889  HB LILE X 183     -16.115 -22.114  -2.224  0.00  0.00           H
ATOM   2890  CG2LILE X 183     -14.698 -21.689  -3.757  0.00  0.00           C
ATOM   2891 HG21LILE X 183     -14.075 -20.873  -4.114  0.00  0.00           H
ATOM   2892 HG22LILE X 183     -14.070 -22.559  -3.574  0.00  0.00           H
ATOM   2893 HG23LILE X 183     -15.415 -21.930  -4.529  0.00  0.00           H
ATOM   2894  CG1LILE X 183     -14.422 -21.167  -1.330  0.00  0.00           C
ATOM   2895 HG12LILE X 183     -14.957 -21.087  -0.387  0.00  0.00           H
ATOM   2896 HG13LILE X 183     -13.846 -22.092  -1.283  0.00  0.00           H
ATOM   2897  CD1LILE X 183     -13.434 -19.996  -1.433  0.00  0.00           C
ATOM   2898 HD11LILE X 183     -13.958 -19.048  -1.309  0.00  0.00           H
ATOM   2899 HD12LILE X 183     -12.683 -20.097  -0.653  0.00  0.00           H
ATOM   2900 HD13LILE X 183     -12.921 -20.004  -2.392  0.00  0.00           H
ATOM   2901  C  LILE X 183     -17.404 -20.183  -3.792  0.00  0.00           C
ATOM   2902  O  LILE X 183     -17.936 -21.273  -4.022  0.00  0.00           O
ATOM   2903  N  LASN X 184     -17.757 -19.066  -4.432  0.00  0.00           N
ATOM   2904  H  LASN X 184     -17.214 -18.229  -4.224  0.00  0.00           H
ATOM   2905  CA LASN X 184     -18.942 -18.891  -5.278  0.00  0.00           C
ATOM   2906  HA LASN X 184     -19.553 -19.775  -5.122  0.00  0.00           H
ATOM   2907  CB LASN X 184     -19.779 -17.710  -4.730  0.00  0.00           C
ATOM   2908  HB2LASN X 184     -20.826 -17.900  -4.932  0.00  0.00           H
ATOM   2909  HB3LASN X 184     -19.665 -17.665  -3.647  0.00  0.00           H
ATOM   2910  CG LASN X 184     -19.457 -16.330  -5.250  0.00  0.00           C
ATOM   2911  OD1LASN X 184     -18.615 -16.121  -6.111  0.00  0.00           O
ATOM   2912  ND2LASN X 184     -20.097 -15.320  -4.716  0.00  0.00           N
ATOM   2913 HD21LASN X 184     -19.733 -14.383  -4.919  0.00  0.00           H
ATOM   2914 HD22LASN X 184     -20.703 -15.441  -3.917  0.00  0.00           H
ATOM   2915  C  LASN X 184     -18.661 -18.879  -6.802  0.00  0.00           C
ATOM   2916  O  LASN X 184     -19.500 -18.426  -7.583  0.00  0.00           O
ATOM   2917  N  LARG X 185     -17.494 -19.399  -7.220  0.00  0.00           N
ATOM   2918  H  LARG X 185     -16.889 -19.738  -6.482  0.00  0.00           H
ATOM   2919  CA LARG X 185     -16.946 -19.481  -8.596  0.00  0.00           C
ATOM   2920  HA LARG X 185     -16.079 -20.131  -8.541  0.00  0.00           H
ATOM   2921  CB LARG X 185     -17.957 -20.155  -9.548  0.00  0.00           C
ATOM   2922  HB2LARG X 185     -18.590 -20.843  -8.998  0.00  0.00           H
ATOM   2923  HB3LARG X 185     -18.612 -19.395  -9.975  0.00  0.00           H
ATOM   2924  CG LARG X 185     -17.242 -20.920 -10.672  0.00  0.00           C
ATOM   2925  HG2LARG X 185     -16.555 -20.253 -11.191  0.00  0.00           H
ATOM   2926  HG3LARG X 185     -16.667 -21.728 -10.224  0.00  0.00           H
ATOM   2927  CD LARG X 185     -18.193 -21.549 -11.696  0.00  0.00           C
ATOM   2928  HD2LARG X 185     -17.604 -22.069 -12.453  0.00  0.00           H
ATOM   2929  HD3LARG X 185     -18.816 -22.285 -11.186  0.00  0.00           H
ATOM   2930  NE LARG X 185     -19.072 -20.566 -12.347  0.00  0.00           N
ATOM   2931  HE LARG X 185     -20.058 -20.556 -12.066  0.00  0.00           H
ATOM   2932  CZ LARG X 185     -18.776 -19.640 -13.236  0.00  0.00           C
ATOM   2933  NH1LARG X 185     -19.728 -18.930 -13.746  0.00  0.00           N
ATOM   2934 HH11LARG X 185     -20.674 -19.289 -13.606  0.00  0.00           H
ATOM   2935 HH12LARG X 185     -19.533 -18.301 -14.521  0.00  0.00           H
ATOM   2936  NH2LARG X 185     -17.559 -19.404 -13.630  0.00  0.00           N
ATOM   2937 HH21LARG X 185     -16.804 -19.950 -13.274  0.00  0.00           H
ATOM   2938 HH22LARG X 185     -17.429 -18.634 -14.294  0.00  0.00           H
ATOM   2939  C  LARG X 185     -16.434 -18.180  -9.221  0.00  0.00           C
ATOM   2940  O  LARG X 185     -15.420 -18.200  -9.919  0.00  0.00           O
ATOM   2941  N  LLEU X 186     -17.157 -17.083  -9.042  0.00  0.00           N
ATOM   2942  H  LLEU X 186     -17.968 -17.170  -8.440  0.00  0.00           H
ATOM   2943  CA LLEU X 186     -17.077 -15.906  -9.915  0.00  0.00           C
ATOM   2944  HA LLEU X 186     -16.580 -16.177 -10.848  0.00  0.00           H
ATOM   2945  CB LLEU X 186     -18.516 -15.494 -10.232  0.00  0.00           C
ATOM   2946  HB2LLEU X 186     -19.108 -15.594  -9.327  0.00  0.00           H
ATOM   2947  HB3LLEU X 186     -18.553 -14.444 -10.528  0.00  0.00           H
ATOM   2948  CG LLEU X 186     -19.108 -16.381 -11.338  0.00  0.00           C
ATOM   2949  HG LLEU X 186     -18.671 -17.379 -11.308  0.00  0.00           H
ATOM   2950  CD1LLEU X 186     -20.615 -16.523 -11.192  0.00  0.00           C
ATOM   2951 HD11LLEU X 186     -21.083 -15.541 -11.164  0.00  0.00           H
ATOM   2952 HD12LLEU X 186     -21.004 -17.084 -12.041  0.00  0.00           H
ATOM   2953 HD13LLEU X 186     -20.837 -17.081 -10.283  0.00  0.00           H
ATOM   2954  CD2LLEU X 186     -18.791 -15.737 -12.678  0.00  0.00           C
ATOM   2955 HD21LLEU X 186     -17.720 -15.773 -12.879  0.00  0.00           H
ATOM   2956 HD22LLEU X 186     -19.314 -16.275 -13.463  0.00  0.00           H
ATOM   2957 HD23LLEU X 186     -19.133 -14.704 -12.666  0.00  0.00           H
ATOM   2958  C  LLEU X 186     -16.292 -14.741  -9.313  0.00  0.00           C
ATOM   2959  O  LLEU X 186     -16.382 -14.507  -8.112  0.00  0.00           O
ATOM   2960  N  LGLY X 187     -15.564 -13.989 -10.143  0.00  0.00           N
ATOM   2961  H  LGLY X 187     -15.563 -14.205 -11.129  0.00  0.00           H
ATOM   2962  CA LGLY X 187     -14.887 -12.751  -9.740  0.00  0.00           C
ATOM   2963  HA2LGLY X 187     -14.479 -12.851  -8.734  0.00  0.00           H
ATOM   2964  HA3LGLY X 187     -14.058 -12.570 -10.426  0.00  0.00           H
ATOM   2965  C  LGLY X 187     -15.814 -11.530  -9.762  0.00  0.00           C
ATOM   2966  O  LGLY X 187     -17.036 -11.648  -9.609  0.00  0.00           O
ATOM   2967  N  LGLN X 188     -15.233 -10.355 -10.003  0.00  0.00           N
ATOM   2968  H  LGLN X 188     -14.239 -10.367 -10.229  0.00  0.00           H
ATOM   2969  CA LGLN X 188     -15.979  -9.167 -10.417  0.00  0.00           C
ATOM   2970  HA LGLN X 188     -16.919  -9.164  -9.877  0.00  0.00           H
ATOM   2971  CB LGLN X 188     -15.235  -7.892  -9.976  0.00  0.00           C
ATOM   2972  HB2LGLN X 188     -15.293  -7.843  -8.893  0.00  0.00           H
ATOM   2973  HB3LGLN X 188     -14.186  -7.951 -10.261  0.00  0.00           H
ATOM   2974  CG LGLN X 188     -15.863  -6.606 -10.538  0.00  0.00           C
ATOM   2975  HG2LGLN X 188     -15.526  -6.467 -11.561  0.00  0.00           H
ATOM   2976  HG3LGLN X 188     -16.944  -6.723 -10.549  0.00  0.00           H
ATOM   2977  CD LGLN X 188     -15.551  -5.333  -9.755  0.00  0.00           C
ATOM   2978  OE1LGLN X 188     -14.616  -5.219  -8.982  0.00  0.00           O
ATOM   2979  NE2LGLN X 188     -16.304  -4.278  -9.968  0.00  0.00           N
ATOM   2980 HE21LGLN X 188     -16.082  -3.471  -9.419  0.00  0.00           H
ATOM   2981 HE22LGLN X 188     -17.129  -4.358 -10.551  0.00  0.00           H
ATOM   2982  C  LGLN X 188     -16.336  -9.215 -11.919  0.00  0.00           C
ATOM   2983  O  LGLN X 188     -17.386  -8.697 -12.302  0.00  0.00           O
ATOM   2984  N  LSER X 189     -15.544  -9.885 -12.770  0.00  0.00           N
ATOM   2985  H  LSER X 189     -14.653 -10.248 -12.428  0.00  0.00           H
ATOM   2986  CA LSER X 189     -15.943 -10.181 -14.156  0.00  0.00           C
ATOM   2987  HA LSER X 189     -17.002 -10.402 -14.131  0.00  0.00           H
ATOM   2988  CB LSER X 189     -15.801  -8.942 -15.047  0.00  0.00           C
ATOM   2989  HB2LSER X 189     -16.121  -9.189 -16.059  0.00  0.00           H
ATOM   2990  HB3LSER X 189     -16.459  -8.160 -14.670  0.00  0.00           H
ATOM   2991  OG LSER X 189     -14.482  -8.443 -15.080  0.00  0.00           O
ATOM   2992  HG LSER X 189     -14.040  -8.715 -14.240  0.00  0.00           H
ATOM   2993  C  LSER X 189     -15.325 -11.439 -14.780  0.00  0.00           C
ATOM   2994  O  LSER X 189     -16.095 -12.341 -15.113  0.00  0.00           O
ATOM   2995  N  LASP X 190     -13.996 -11.548 -14.922  0.00  0.00           N
ATOM   2996  H  LASP X 190     -13.415 -10.861 -14.448  0.00  0.00           H
ATOM   2997  CA LASP X 190     -13.371 -12.785 -15.431  0.00  0.00           C
ATOM   2998  HA LASP X 190     -13.986 -13.119 -16.266  0.00  0.00           H
ATOM   2999  CB LASP X 190     -11.939 -12.564 -15.999  0.00  0.00           C
ATOM   3000  HB2LASP X 190     -11.338 -12.070 -15.234  0.00  0.00           H
ATOM   3001  HB3LASP X 190     -11.492 -13.541 -16.180  0.00  0.00           H
ATOM   3002  CG LASP X 190     -11.814 -11.755 -17.316  0.00  0.00           C
ATOM   3003  OD1LASP X 190     -10.749 -11.792 -17.981  0.00  0.00           O
ATOM   3004  OD2LASP X 190     -12.728 -10.982 -17.673  0.00  0.00           O
ATOM   3005  C  LASP X 190     -13.426 -13.897 -14.341  0.00  0.00           C
ATOM   3006  O  LASP X 190     -13.497 -13.597 -13.144  0.00  0.00           O
ATOM   3007  N  LPRO X 191     -13.410 -15.202 -14.689  0.00  0.00           N
ATOM   3008  CD LPRO X 191     -13.365 -15.746 -16.039  0.00  0.00           C
ATOM   3009  HD2LPRO X 191     -12.326 -15.867 -16.346  0.00  0.00           H
ATOM   3010  HD3LPRO X 191     -13.900 -15.126 -16.758  0.00  0.00           H
ATOM   3011  CG LPRO X 191     -14.043 -17.107 -15.943  0.00  0.00           C
ATOM   3012  HG2LPRO X 191     -13.672 -17.797 -16.702  0.00  0.00           H
ATOM   3013  HG3LPRO X 191     -15.118 -16.976 -16.041  0.00  0.00           H
ATOM   3014  CB LPRO X 191     -13.699 -17.576 -14.529  0.00  0.00           C
ATOM   3015  HB2LPRO X 191     -12.728 -18.068 -14.554  0.00  0.00           H
ATOM   3016  HB3LPRO X 191     -14.458 -18.253 -14.136  0.00  0.00           H
ATOM   3017  CA LPRO X 191     -13.621 -16.280 -13.711  0.00  0.00           C
ATOM   3018  HA LPRO X 191     -14.584 -16.114 -13.226  0.00  0.00           H
ATOM   3019  C  LPRO X 191     -12.511 -16.326 -12.642  0.00  0.00           C
ATOM   3020  O  LPRO X 191     -11.328 -16.370 -12.996  0.00  0.00           O
ATOM   3021  N  LALA X 192     -12.868 -16.331 -11.350  0.00  0.00           N
ATOM   3022  H  LALA X 192     -13.848 -16.393 -11.122  0.00  0.00           H
ATOM   3023  CA LALA X 192     -11.937 -16.072 -10.238  0.00  0.00           C
ATOM   3024  HA LALA X 192     -11.544 -15.070 -10.397  0.00  0.00           H
ATOM   3025  CB LALA X 192     -12.721 -16.074  -8.920  0.00  0.00           C
ATOM   3026  HB1LALA X 192     -13.202 -17.041  -8.766  0.00  0.00           H
ATOM   3027  HB2LALA X 192     -12.050 -15.880  -8.083  0.00  0.00           H
ATOM   3028  HB3LALA X 192     -13.482 -15.296  -8.932  0.00  0.00           H
ATOM   3029  C  LALA X 192     -10.758 -17.073 -10.166  0.00  0.00           C
ATOM   3030  O  LALA X 192     -10.964 -18.249 -10.459  0.00  0.00           O
ATOM   3031  N  LPRO X 193      -9.539 -16.688  -9.720  0.00  0.00           N
ATOM   3032  CD LPRO X 193      -9.175 -15.366  -9.216  0.00  0.00           C
ATOM   3033  HD2LPRO X 193      -9.308 -15.341  -8.133  0.00  0.00           H
ATOM   3034  HD3LPRO X 193      -9.740 -14.561  -9.677  0.00  0.00           H
ATOM   3035  CG LPRO X 193      -7.697 -15.198  -9.555  0.00  0.00           C
ATOM   3036  HG2LPRO X 193      -7.196 -14.484  -8.905  0.00  0.00           H
ATOM   3037  HG3LPRO X 193      -7.591 -14.908 -10.600  0.00  0.00           H
ATOM   3038  CB LPRO X 193      -7.177 -16.617  -9.368  0.00  0.00           C
ATOM   3039  HB2LPRO X 193      -7.085 -16.838  -8.302  0.00  0.00           H
ATOM   3040  HB3LPRO X 193      -6.227 -16.778  -9.877  0.00  0.00           H
ATOM   3041  CA LPRO X 193      -8.302 -17.444  -9.992  0.00  0.00           C
ATOM   3042  HA LPRO X 193      -8.159 -17.443 -11.073  0.00  0.00           H
ATOM   3043  C  LPRO X 193      -8.206 -18.909  -9.530  0.00  0.00           C
ATOM   3044  O  LPRO X 193      -7.324 -19.618 -10.010  0.00  0.00           O
ATOM   3045  N  LLEU X 194      -9.082 -19.368  -8.628  0.00  0.00           N
ATOM   3046  H  LLEU X 194      -9.743 -18.707  -8.252  0.00  0.00           H
ATOM   3047  CA LLEU X 194      -9.236 -20.784  -8.254  0.00  0.00           C
ATOM   3048  HA LLEU X 194      -8.769 -21.398  -9.024  0.00  0.00           H
ATOM   3049  CB LLEU X 194      -8.509 -21.039  -6.917  0.00  0.00           C
ATOM   3050  HB2LLEU X 194      -8.787 -20.246  -6.232  0.00  0.00           H
ATOM   3051  HB3LLEU X 194      -8.858 -21.979  -6.491  0.00  0.00           H
ATOM   3052  CG LLEU X 194      -6.974 -21.079  -6.966  0.00  0.00           C
ATOM   3053  HG LLEU X 194      -6.585 -20.152  -7.388  0.00  0.00           H
ATOM   3054  CD1LLEU X 194      -6.451 -21.209  -5.533  0.00  0.00           C
ATOM   3055 HD11LLEU X 194      -6.905 -22.077  -5.054  0.00  0.00           H
ATOM   3056 HD12LLEU X 194      -5.370 -21.327  -5.540  0.00  0.00           H
ATOM   3057 HD13LLEU X 194      -6.719 -20.318  -4.966  0.00  0.00           H
ATOM   3058  CD2LLEU X 194      -6.449 -22.264  -7.777  0.00  0.00           C
ATOM   3059 HD21LLEU X 194      -6.718 -22.141  -8.826  0.00  0.00           H
ATOM   3060 HD22LLEU X 194      -5.363 -22.311  -7.711  0.00  0.00           H
ATOM   3061 HD23LLEU X 194      -6.881 -23.190  -7.400  0.00  0.00           H
ATOM   3062  C  LLEU X 194     -10.705 -21.268  -8.215  0.00  0.00           C
ATOM   3063  O  LLEU X 194     -10.938 -22.445  -7.949  0.00  0.00           O
ATOM   3064  N  LGLN X 195     -11.682 -20.403  -8.522  0.00  0.00           N
ATOM   3065  H  LGLN X 195     -11.379 -19.499  -8.859  0.00  0.00           H
ATOM   3066  CA LGLN X 195     -13.129 -20.666  -8.668  0.00  0.00           C
ATOM   3067  HA LGLN X 195     -13.625 -19.694  -8.655  0.00  0.00           H
ATOM   3068  CB LGLN X 195     -13.418 -21.296 -10.038  0.00  0.00           C
ATOM   3069  HB2LGLN X 195     -12.915 -22.261 -10.108  0.00  0.00           H
ATOM   3070  HB3LGLN X 195     -14.489 -21.472 -10.082  0.00  0.00           H
ATOM   3071  CG LGLN X 195     -13.012 -20.468 -11.261  0.00  0.00           C
ATOM   3072  HG2LGLN X 195     -13.403 -19.455 -11.181  0.00  0.00           H
ATOM   3073  HG3LGLN X 195     -11.925 -20.428 -11.310  0.00  0.00           H
ATOM   3074  CD LGLN X 195     -13.534 -21.099 -12.545  0.00  0.00           C
ATOM   3075  OE1LGLN X 195     -14.529 -21.810 -12.565  0.00  0.00           O
ATOM   3076  NE2LGLN X 195     -12.864 -20.917 -13.656  0.00  0.00           N
ATOM   3077 HE21LGLN X 195     -13.181 -21.430 -14.458  0.00  0.00           H
ATOM   3078 HE22LGLN X 195     -12.007 -20.362 -13.632  0.00  0.00           H
ATOM   3079  C  LGLN X 195     -13.830 -21.505  -7.575  0.00  0.00           C
ATOM   3080  O  LGLN X 195     -14.603 -20.981  -6.780  0.00  0.00           O
ATOM   3081  N  LHIE X 196     -13.623 -22.825  -7.613  0.00  0.00           N
ATOM   3082  H  LHIE X 196     -12.902 -23.114  -8.261  0.00  0.00           H
ATOM   3083  CA LHIE X 196     -14.294 -23.894  -6.861  0.00  0.00           C
ATOM   3084  HA LHIE X 196     -14.707 -23.485  -5.942  0.00  0.00           H
ATOM   3085  CB LHIE X 196     -15.443 -24.485  -7.716  0.00  0.00           C
ATOM   3086  HB2LHIE X 196     -15.104 -24.581  -8.749  0.00  0.00           H
ATOM   3087  HB3LHIE X 196     -15.666 -25.492  -7.368  0.00  0.00           H
ATOM   3088  CG LHIE X 196     -16.772 -23.759  -7.710  0.00  0.00           C
ATOM   3089  ND1LHIE X 196     -17.763 -23.928  -8.684  0.00  0.00           N
ATOM   3090  CE1LHIE X 196     -18.844 -23.258  -8.247  0.00  0.00           C
ATOM   3091  HE1LHIE X 196     -19.774 -23.142  -8.793  0.00  0.00           H
ATOM   3092  NE2LHIE X 196     -18.610 -22.748  -7.030  0.00  0.00           N
ATOM   3093  HE2LHIE X 196     -19.290 -22.229  -6.467  0.00  0.00           H
ATOM   3094  CD2LHIE X 196     -17.319 -23.063  -6.672  0.00  0.00           C
ATOM   3095  HD2LHIE X 196     -16.855 -22.835  -5.727  0.00  0.00           H
ATOM   3096  C  LHIE X 196     -13.303 -24.992  -6.417  0.00  0.00           C
ATOM   3097  O  LHIE X 196     -13.730 -26.058  -5.979  0.00  0.00           O
ATOM   3098  N  LGLN X 197     -11.987 -24.761  -6.522  0.00  0.00           N
ATOM   3099  H  LGLN X 197     -11.683 -23.868  -6.897  0.00  0.00           H
ATOM   3100  CA LGLN X 197     -10.930 -25.685  -6.081  0.00  0.00           C
ATOM   3101  HA LGLN X 197     -11.190 -26.695  -6.403  0.00  0.00           H
ATOM   3102  CB LGLN X 197      -9.590 -25.313  -6.738  0.00  0.00           C
ATOM   3103  HB2LGLN X 197      -9.378 -24.265  -6.526  0.00  0.00           H
ATOM   3104  HB3LGLN X 197      -8.793 -25.903  -6.289  0.00  0.00           H
ATOM   3105  CG LGLN X 197      -9.555 -25.525  -8.261  0.00  0.00           C
ATOM   3106  HG2LGLN X 197     -10.442 -25.082  -8.713  0.00  0.00           H
ATOM   3107  HG3LGLN X 197      -8.690 -24.988  -8.648  0.00  0.00           H
ATOM   3108  CD LGLN X 197      -9.436 -26.975  -8.744  0.00  0.00           C
ATOM   3109  OE1LGLN X 197      -9.500 -27.226  -9.935  0.00  0.00           O
ATOM   3110  NE2LGLN X 197      -9.253 -27.977  -7.910  0.00  0.00           N
ATOM   3111 HE21LGLN X 197      -9.141 -28.893  -8.301  0.00  0.00           H
ATOM   3112 HE22LGLN X 197      -9.181 -27.880  -6.895  0.00  0.00           H
ATOM   3113  C  LGLN X 197     -10.822 -25.724  -4.546  0.00  0.00           C
ATOM   3114  O  LGLN X 197      -9.886 -25.195  -3.940  0.00  0.00           O
ATOM   3115  N  LMET X 198     -11.822 -26.338  -3.909  0.00  0.00           N
ATOM   3116  H  LMET X 198     -12.593 -26.658  -4.485  0.00  0.00           H
ATOM   3117  CA LMET X 198     -11.937 -26.481  -2.452  0.00  0.00           C
ATOM   3118  HA LMET X 198     -12.043 -25.492  -2.005  0.00  0.00           H
ATOM   3119  CB LMET X 198     -13.177 -27.326  -2.105  0.00  0.00           C
ATOM   3120  HB2LMET X 198     -12.985 -28.368  -2.365  0.00  0.00           H
ATOM   3121  HB3LMET X 198     -13.328 -27.274  -1.030  0.00  0.00           H
ATOM   3122  CG LMET X 198     -14.473 -26.905  -2.807  0.00  0.00           C
ATOM   3123  HG2LMET X 198     -14.394 -27.153  -3.863  0.00  0.00           H
ATOM   3124  HG3LMET X 198     -15.295 -27.494  -2.400  0.00  0.00           H
ATOM   3125  SD LMET X 198     -14.895 -25.152  -2.658  0.00  0.00           S
ATOM   3126  CE LMET X 198     -15.346 -25.112  -0.908  0.00  0.00           C
ATOM   3127  HE1LMET X 198     -14.517 -25.467  -0.299  0.00  0.00           H
ATOM   3128  HE2LMET X 198     -15.587 -24.089  -0.625  0.00  0.00           H
ATOM   3129  HE3LMET X 198     -16.210 -25.752  -0.732  0.00  0.00           H
ATOM   3130  C  LMET X 198     -10.705 -27.153  -1.835  0.00  0.00           C
ATOM   3131  O  LMET X 198     -10.286 -26.801  -0.737  0.00  0.00           O
ATOM   3132  N  LASP X 199     -10.117 -28.094  -2.570  0.00  0.00           N
ATOM   3133  H  LASP X 199     -10.445 -28.186  -3.526  0.00  0.00           H
ATOM   3134  CA LASP X 199      -8.859 -28.779  -2.291  0.00  0.00           C
ATOM   3135  HA LASP X 199      -8.928 -29.272  -1.322  0.00  0.00           H
ATOM   3136  CB LASP X 199      -8.621 -29.854  -3.375  0.00  0.00           C
ATOM   3137  HB2LASP X 199      -7.641 -30.304  -3.205  0.00  0.00           H
ATOM   3138  HB3LASP X 199      -9.366 -30.639  -3.234  0.00  0.00           H
ATOM   3139  CG LASP X 199      -8.708 -29.383  -4.844  0.00  0.00           C
ATOM   3140  OD1LASP X 199      -8.277 -30.157  -5.717  0.00  0.00           O
ATOM   3141  OD2LASP X 199      -9.205 -28.260  -5.116  0.00  0.00           O
ATOM   3142  C  LASP X 199      -7.666 -27.814  -2.236  0.00  0.00           C
ATOM   3143  O  LASP X 199      -6.899 -27.834  -1.274  0.00  0.00           O
ATOM   3144  N  LILE X 200      -7.514 -26.940  -3.233  0.00  0.00           N
ATOM   3145  H  LILE X 200      -8.181 -26.985  -4.002  0.00  0.00           H
ATOM   3146  CA LILE X 200      -6.407 -25.981  -3.295  0.00  0.00           C
ATOM   3147  HA LILE X 200      -5.486 -26.518  -3.061  0.00  0.00           H
ATOM   3148  CB LILE X 200      -6.251 -25.404  -4.721  0.00  0.00           C
ATOM   3149  HB LILE X 200      -7.174 -24.895  -5.000  0.00  0.00           H
ATOM   3150  CG2LILE X 200      -5.106 -24.379  -4.763  0.00  0.00           C
ATOM   3151 HG21LILE X 200      -4.163 -24.878  -4.553  0.00  0.00           H
ATOM   3152 HG22LILE X 200      -5.047 -23.914  -5.744  0.00  0.00           H
ATOM   3153 HG23LILE X 200      -5.261 -23.586  -4.032  0.00  0.00           H
ATOM   3154  CG1LILE X 200      -5.967 -26.553  -5.724  0.00  0.00           C
ATOM   3155 HG12LILE X 200      -5.078 -27.097  -5.403  0.00  0.00           H
ATOM   3156 HG13LILE X 200      -6.801 -27.253  -5.713  0.00  0.00           H
ATOM   3157  CD1LILE X 200      -5.768 -26.125  -7.183  0.00  0.00           C
ATOM   3158 HD11LILE X 200      -4.841 -25.563  -7.297  0.00  0.00           H
ATOM   3159 HD12LILE X 200      -5.711 -27.015  -7.811  0.00  0.00           H
ATOM   3160 HD13LILE X 200      -6.609 -25.518  -7.512  0.00  0.00           H
ATOM   3161  C  LILE X 200      -6.570 -24.912  -2.206  0.00  0.00           C
ATOM   3162  O  LILE X 200      -5.604 -24.623  -1.499  0.00  0.00           O
ATOM   3163  N  LTYR X 201      -7.783 -24.390  -1.980  0.00  0.00           N
ATOM   3164  H  LTYR X 201      -8.549 -24.662  -2.591  0.00  0.00           H
ATOM   3165  CA LTYR X 201      -8.057 -23.490  -0.848  0.00  0.00           C
ATOM   3166  HA LTYR X 201      -7.381 -22.638  -0.919  0.00  0.00           H
ATOM   3167  CB LTYR X 201      -9.499 -22.959  -0.916  0.00  0.00           C
ATOM   3168  HB2LTYR X 201     -10.182 -23.807  -0.986  0.00  0.00           H
ATOM   3169  HB3LTYR X 201      -9.718 -22.443   0.019  0.00  0.00           H
ATOM   3170  CG LTYR X 201      -9.787 -21.981  -2.048  0.00  0.00           C
ATOM   3171  CD1LTYR X 201      -9.138 -20.729  -2.082  0.00  0.00           C
ATOM   3172  HD1LTYR X 201      -8.421 -20.474  -1.316  0.00  0.00           H
ATOM   3173  CE1LTYR X 201      -9.443 -19.796  -3.094  0.00  0.00           C
ATOM   3174  HE1LTYR X 201      -8.954 -18.836  -3.123  0.00  0.00           H
ATOM   3175  CZ LTYR X 201     -10.404 -20.110  -4.078  0.00  0.00           C
ATOM   3176  OH LTYR X 201     -10.708 -19.218  -5.057  0.00  0.00           O
ATOM   3177  HH LTYR X 201     -10.538 -18.293  -4.811  0.00  0.00           H
ATOM   3178  CE2LTYR X 201     -11.039 -21.368  -4.058  0.00  0.00           C
ATOM   3179  HE2LTYR X 201     -11.767 -21.602  -4.820  0.00  0.00           H
ATOM   3180  CD2LTYR X 201     -10.742 -22.293  -3.037  0.00  0.00           C
ATOM   3181  HD2LTYR X 201     -11.259 -23.241  -3.010  0.00  0.00           H
ATOM   3182  C  LTYR X 201      -7.771 -24.166   0.509  0.00  0.00           C
ATOM   3183  O  LTYR X 201      -7.089 -23.578   1.349  0.00  0.00           O
ATOM   3184  N  LGLN X 202      -8.193 -25.421   0.705  0.00  0.00           N
ATOM   3185  H  LGLN X 202      -8.774 -25.852  -0.008  0.00  0.00           H
ATOM   3186  CA LGLN X 202      -7.868 -26.230   1.889  0.00  0.00           C
ATOM   3187  HA LGLN X 202      -8.262 -25.741   2.778  0.00  0.00           H
ATOM   3188  CB LGLN X 202      -8.563 -27.598   1.741  0.00  0.00           C
ATOM   3189  HB2LGLN X 202      -9.642 -27.446   1.755  0.00  0.00           H
ATOM   3190  HB3LGLN X 202      -8.315 -27.998   0.762  0.00  0.00           H
ATOM   3191  CG LGLN X 202      -8.184 -28.687   2.759  0.00  0.00           C
ATOM   3192  HG2LGLN X 202      -8.429 -29.655   2.323  0.00  0.00           H
ATOM   3193  HG3LGLN X 202      -7.112 -28.680   2.933  0.00  0.00           H
ATOM   3194  CD LGLN X 202      -8.922 -28.609   4.092  0.00  0.00           C
ATOM   3195  OE1LGLN X 202      -9.998 -28.050   4.221  0.00  0.00           O
ATOM   3196  NE2LGLN X 202      -8.384 -29.209   5.126  0.00  0.00           N
ATOM   3197 HE21LGLN X 202      -8.874 -29.129   6.009  0.00  0.00           H
ATOM   3198 HE22LGLN X 202      -7.431 -29.576   5.057  0.00  0.00           H
ATOM   3199  C  LGLN X 202      -6.352 -26.355   2.094  0.00  0.00           C
ATOM   3200  O  LGLN X 202      -5.857 -26.101   3.195  0.00  0.00           O
ATOM   3201  N  LLYS X 203      -5.594 -26.706   1.046  0.00  0.00           N
ATOM   3202  H  LLYS X 203      -6.056 -26.915   0.162  0.00  0.00           H
ATOM   3203  CA LLYS X 203      -4.133 -26.851   1.144  0.00  0.00           C
ATOM   3204  HA LLYS X 203      -3.909 -27.334   2.093  0.00  0.00           H
ATOM   3205  CB LLYS X 203      -3.584 -27.747   0.017  0.00  0.00           C
ATOM   3206  HB2LLYS X 203      -3.824 -27.304  -0.952  0.00  0.00           H
ATOM   3207  HB3LLYS X 203      -2.497 -27.775   0.110  0.00  0.00           H
ATOM   3208  CG LLYS X 203      -4.097 -29.205   0.048  0.00  0.00           C
ATOM   3209  HG2LLYS X 203      -5.099 -29.246  -0.369  0.00  0.00           H
ATOM   3210  HG3LLYS X 203      -3.449 -29.811  -0.586  0.00  0.00           H
ATOM   3211  CD LLYS X 203      -4.144 -29.817   1.456  0.00  0.00           C
ATOM   3212  HD2LLYS X 203      -3.155 -29.745   1.915  0.00  0.00           H
ATOM   3213  HD3LLYS X 203      -4.855 -29.255   2.061  0.00  0.00           H
ATOM   3214  CE LLYS X 203      -4.603 -31.275   1.456  0.00  0.00           C
ATOM   3215  HE2LLYS X 203      -5.544 -31.350   0.904  0.00  0.00           H
ATOM   3216  HE3LLYS X 203      -3.848 -31.883   0.951  0.00  0.00           H
ATOM   3217  NZ LLYS X 203      -4.792 -31.731   2.853  0.00  0.00           N
ATOM   3218  HZ1LLYS X 203      -5.489 -31.159   3.340  0.00  0.00           H
ATOM   3219  HZ2LLYS X 203      -5.010 -32.706   2.954  0.00  0.00           H
ATOM   3220  HZ3LLYS X 203      -3.986 -31.471   3.431  0.00  0.00           H
ATOM   3221  C  LLYS X 203      -3.388 -25.524   1.272  0.00  0.00           C
ATOM   3222  O  LLYS X 203      -2.331 -25.523   1.898  0.00  0.00           O
ATOM   3223  N  LARG X 204      -3.945 -24.391   0.820  0.00  0.00           N
ATOM   3224  H  LARG X 204      -4.788 -24.459   0.257  0.00  0.00           H
ATOM   3225  CA LARG X 204      -3.429 -23.064   1.206  0.00  0.00           C
ATOM   3226  HA LARG X 204      -2.360 -23.022   0.991  0.00  0.00           H
ATOM   3227  CB LARG X 204      -4.127 -21.910   0.474  0.00  0.00           C
ATOM   3228  HB2LARG X 204      -5.209 -22.007   0.556  0.00  0.00           H
ATOM   3229  HB3LARG X 204      -3.833 -20.992   0.982  0.00  0.00           H
ATOM   3230  CG LARG X 204      -3.736 -21.764  -1.000  0.00  0.00           C
ATOM   3231  HG2LARG X 204      -2.652 -21.819  -1.100  0.00  0.00           H
ATOM   3232  HG3LARG X 204      -4.202 -22.548  -1.590  0.00  0.00           H
ATOM   3233  CD LARG X 204      -4.212 -20.405  -1.506  0.00  0.00           C
ATOM   3234  HD2LARG X 204      -5.290 -20.326  -1.351  0.00  0.00           H
ATOM   3235  HD3LARG X 204      -3.711 -19.630  -0.923  0.00  0.00           H
ATOM   3236  NE LARG X 204      -3.911 -20.207  -2.932  0.00  0.00           N
ATOM   3237  HE LARG X 204      -3.529 -21.002  -3.436  0.00  0.00           H
ATOM   3238  CZ LARG X 204      -4.091 -19.070  -3.580  0.00  0.00           C
ATOM   3239  NH1LARG X 204      -4.488 -17.999  -2.957  0.00  0.00           N
ATOM   3240 HH11LARG X 204      -4.543 -18.012  -1.954  0.00  0.00           H
ATOM   3241 HH12LARG X 204      -4.745 -17.139  -3.420  0.00  0.00           H
ATOM   3242  NH2LARG X 204      -3.894 -18.987  -4.863  0.00  0.00           N
ATOM   3243 HH21LARG X 204      -3.591 -19.800  -5.365  0.00  0.00           H
ATOM   3244 HH22LARG X 204      -4.022 -18.104  -5.320  0.00  0.00           H
ATOM   3245  C  LARG X 204      -3.557 -22.860   2.711  0.00  0.00           C
ATOM   3246  O  LARG X 204      -2.566 -22.540   3.352  0.00  0.00           O
ATOM   3247  N  LCYS X 205      -4.735 -23.087   3.290  0.00  0.00           N
ATOM   3248  H  LCYS X 205      -5.531 -23.327   2.709  0.00  0.00           H
ATOM   3249  CA LCYS X 205      -4.942 -22.915   4.729  0.00  0.00           C
ATOM   3250  HA LCYS X 205      -4.686 -21.890   4.993  0.00  0.00           H
ATOM   3251  CB LCYS X 205      -6.426 -23.130   5.041  0.00  0.00           C
ATOM   3252  HB2LCYS X 205      -6.729 -24.119   4.693  0.00  0.00           H
ATOM   3253  HB3LCYS X 205      -6.592 -23.055   6.117  0.00  0.00           H
ATOM   3254  SG LCYS X 205      -7.410 -21.860   4.190  0.00  0.00           S
ATOM   3255  HG LCYS X 205      -8.613 -22.405   4.398  0.00  0.00           H
ATOM   3256  C  LCYS X 205      -4.008 -23.816   5.560  0.00  0.00           C
ATOM   3257  O  LCYS X 205      -3.288 -23.309   6.423  0.00  0.00           O
ATOM   3258  N  LGLU X 206      -3.920 -25.112   5.237  0.00  0.00           N
ATOM   3259  H  LGLU X 206      -4.544 -25.479   4.524  0.00  0.00           H
ATOM   3260  CA LGLU X 206      -2.974 -26.036   5.887  0.00  0.00           C
ATOM   3261  HA LGLU X 206      -3.195 -26.078   6.956  0.00  0.00           H
ATOM   3262  CB LGLU X 206      -3.115 -27.454   5.306  0.00  0.00           C
ATOM   3263  HB2LGLU X 206      -3.024 -27.399   4.220  0.00  0.00           H
ATOM   3264  HB3LGLU X 206      -2.291 -28.061   5.684  0.00  0.00           H
ATOM   3265  CG LGLU X 206      -4.434 -28.159   5.668  0.00  0.00           C
ATOM   3266  HG2LGLU X 206      -4.470 -28.312   6.749  0.00  0.00           H
ATOM   3267  HG3LGLU X 206      -5.273 -27.519   5.391  0.00  0.00           H
ATOM   3268  CD LGLU X 206      -4.580 -29.515   4.957  0.00  0.00           C
ATOM   3269  OE1LGLU X 206      -3.567 -30.164   4.608  0.00  0.00           O
ATOM   3270  OE2LGLU X 206      -5.724 -29.947   4.667  0.00  0.00           O
ATOM   3271  C  LGLU X 206      -1.511 -25.569   5.748  0.00  0.00           C
ATOM   3272  O  LGLU X 206      -0.782 -25.516   6.738  0.00  0.00           O
ATOM   3273  N  LALA X 207      -1.076 -25.157   4.551  0.00  0.00           N
ATOM   3274  H  LALA X 207      -1.704 -25.208   3.755  0.00  0.00           H
ATOM   3275  CA LALA X 207       0.288 -24.674   4.311  0.00  0.00           C
ATOM   3276  HA LALA X 207       0.965 -25.350   4.834  0.00  0.00           H
ATOM   3277  CB LALA X 207       0.588 -24.788   2.818  0.00  0.00           C
ATOM   3278  HB1LALA X 207      -0.000 -24.059   2.259  0.00  0.00           H
ATOM   3279  HB2LALA X 207       1.649 -24.606   2.665  0.00  0.00           H
ATOM   3280  HB3LALA X 207       0.352 -25.792   2.465  0.00  0.00           H
ATOM   3281  C  LALA X 207       0.573 -23.254   4.858  0.00  0.00           C
ATOM   3282  O  LALA X 207       1.712 -22.778   4.839  0.00  0.00           O
ATOM   3283  N  LPHE X 208      -0.436 -22.559   5.380  0.00  0.00           N
ATOM   3284  H  LPHE X 208      -1.375 -22.929   5.271  0.00  0.00           H
ATOM   3285  CA LPHE X 208      -0.266 -21.370   6.216  0.00  0.00           C
ATOM   3286  HA LPHE X 208       0.759 -21.020   6.127  0.00  0.00           H
ATOM   3287  CB LPHE X 208      -1.146 -20.225   5.689  0.00  0.00           C
ATOM   3288  HB2LPHE X 208      -2.130 -20.610   5.417  0.00  0.00           H
ATOM   3289  HB3LPHE X 208      -1.294 -19.504   6.493  0.00  0.00           H
ATOM   3290  CG LPHE X 208      -0.539 -19.489   4.497  0.00  0.00           C
ATOM   3291  CD1LPHE X 208      -0.080 -18.167   4.648  0.00  0.00           C
ATOM   3292  HD1LPHE X 208      -0.173 -17.668   5.598  0.00  0.00           H
ATOM   3293  CE1LPHE X 208       0.489 -17.479   3.563  0.00  0.00           C
ATOM   3294  HE1LPHE X 208       0.835 -16.461   3.685  0.00  0.00           H
ATOM   3295  CZ LPHE X 208       0.583 -18.096   2.307  0.00  0.00           C
ATOM   3296  HZ LPHE X 208       0.979 -17.550   1.465  0.00  0.00           H
ATOM   3297  CE2LPHE X 208       0.143 -19.418   2.147  0.00  0.00           C
ATOM   3298  HE2LPHE X 208       0.223 -19.897   1.182  0.00  0.00           H
ATOM   3299  CD2LPHE X 208      -0.403 -20.112   3.240  0.00  0.00           C
ATOM   3300  HD2LPHE X 208      -0.718 -21.130   3.102  0.00  0.00           H
ATOM   3301  C  LPHE X 208      -0.422 -21.685   7.717  0.00  0.00           C
ATOM   3302  O  LPHE X 208      -0.349 -20.771   8.534  0.00  0.00           O
ATOM   3303  N  LGLY X 209      -0.551 -22.962   8.101  0.00  0.00           N
ATOM   3304  H  LGLY X 209      -0.622 -23.674   7.380  0.00  0.00           H
ATOM   3305  CA LGLY X 209      -0.553 -23.449   9.489  0.00  0.00           C
ATOM   3306  HA2LGLY X 209      -0.108 -24.444   9.499  0.00  0.00           H
ATOM   3307  HA3LGLY X 209       0.063 -22.796  10.106  0.00  0.00           H
ATOM   3308  C  LGLY X 209      -1.933 -23.557  10.147  0.00  0.00           C
ATOM   3309  O  LGLY X 209      -2.020 -23.895  11.330  0.00  0.00           O
ATOM   3310  N  LTRP X 210      -3.008 -23.283   9.406  0.00  0.00           N
ATOM   3311  H  LTRP X 210      -2.883 -23.125   8.413  0.00  0.00           H
ATOM   3312  CA LTRP X 210      -4.382 -23.300   9.908  0.00  0.00           C
ATOM   3313  HA LTRP X 210      -4.398 -22.889  10.918  0.00  0.00           H
ATOM   3314  CB LTRP X 210      -5.268 -22.408   9.027  0.00  0.00           C
ATOM   3315  HB2LTRP X 210      -5.167 -22.703   7.986  0.00  0.00           H
ATOM   3316  HB3LTRP X 210      -6.306 -22.587   9.301  0.00  0.00           H
ATOM   3317  CG LTRP X 210      -5.037 -20.932   9.138  0.00  0.00           C
ATOM   3318  CD1LTRP X 210      -3.853 -20.286   9.072  0.00  0.00           C
ATOM   3319  HD1LTRP X 210      -2.893 -20.751   8.912  0.00  0.00           H
ATOM   3320  NE1LTRP X 210      -4.040 -18.942   9.311  0.00  0.00           N
ATOM   3321  HE1LTRP X 210      -3.264 -18.286   9.357  0.00  0.00           H
ATOM   3322  CE2LTRP X 210      -5.367 -18.637   9.514  0.00  0.00           C
ATOM   3323  CZ2LTRP X 210      -6.060 -17.448   9.790  0.00  0.00           C
ATOM   3324  HZ2LTRP X 210      -5.535 -16.506   9.858  0.00  0.00           H
ATOM   3325  CH2LTRP X 210      -7.453 -17.502   9.969  0.00  0.00           C
ATOM   3326  HH2LTRP X 210      -8.009 -16.603  10.186  0.00  0.00           H
ATOM   3327  CZ3LTRP X 210      -8.128 -18.730   9.871  0.00  0.00           C
ATOM   3328  HZ3LTRP X 210      -9.194 -18.770  10.027  0.00  0.00           H
ATOM   3329  CE3LTRP X 210      -7.424 -19.907   9.570  0.00  0.00           C
ATOM   3330  HE3LTRP X 210      -7.941 -20.846   9.484  0.00  0.00           H
ATOM   3331  CD2LTRP X 210      -6.029 -19.894   9.393  0.00  0.00           C
ATOM   3332  C  LTRP X 210      -4.958 -24.719   9.975  0.00  0.00           C
ATOM   3333  O  LTRP X 210      -4.566 -25.605   9.214  0.00  0.00           O
ATOM   3334  N  LHIE X 211      -5.951 -24.919  10.844  0.00  0.00           N
ATOM   3335  H  LHIE X 211      -6.248 -24.116  11.390  0.00  0.00           H
ATOM   3336  CA LHIE X 211      -6.926 -25.996  10.647  0.00  0.00           C
ATOM   3337  HA LHIE X 211      -6.407 -26.900  10.324  0.00  0.00           H
ATOM   3338  CB LHIE X 211      -7.648 -26.312  11.962  0.00  0.00           C
ATOM   3339  HB2LHIE X 211      -6.914 -26.664  12.687  0.00  0.00           H
ATOM   3340  HB3LHIE X 211      -8.100 -25.399  12.348  0.00  0.00           H
ATOM   3341  CG LHIE X 211      -8.719 -27.362  11.800  0.00  0.00           C
ATOM   3342  ND1LHIE X 211      -8.533 -28.615  11.214  0.00  0.00           N
ATOM   3343  CE1LHIE X 211      -9.741 -29.193  11.172  0.00  0.00           C
ATOM   3344  HE1LHIE X 211      -9.947 -30.154  10.716  0.00  0.00           H
ATOM   3345  NE2LHIE X 211     -10.655 -28.399  11.753  0.00  0.00           N
ATOM   3346  HE2LHIE X 211     -11.651 -28.591  11.802  0.00  0.00           H
ATOM   3347  CD2LHIE X 211     -10.030 -27.238  12.153  0.00  0.00           C
ATOM   3348  HD2LHIE X 211     -10.488 -26.373  12.614  0.00  0.00           H
ATOM   3349  C  LHIE X 211      -7.896 -25.588   9.530  0.00  0.00           C
ATOM   3350  O  LHIE X 211      -8.219 -24.408   9.403  0.00  0.00           O
ATOM   3351  N  LALA X 212      -8.366 -26.527   8.712  0.00  0.00           N
ATOM   3352  H  LALA X 212      -8.151 -27.497   8.899  0.00  0.00           H
ATOM   3353  CA LALA X 212      -9.147 -26.215   7.514  0.00  0.00           C
ATOM   3354  HA LALA X 212      -9.681 -25.280   7.674  0.00  0.00           H
ATOM   3355  CB LALA X 212      -8.174 -25.998   6.350  0.00  0.00           C
ATOM   3356  HB1LALA X 212      -7.573 -26.892   6.191  0.00  0.00           H
ATOM   3357  HB2LALA X 212      -8.727 -25.766   5.441  0.00  0.00           H
ATOM   3358  HB3LALA X 212      -7.508 -25.173   6.594  0.00  0.00           H
ATOM   3359  C  LALA X 212     -10.201 -27.289   7.218  0.00  0.00           C
ATOM   3360  O  LALA X 212      -9.957 -28.478   7.448  0.00  0.00           O
ATOM   3361  N  LILE X 213     -11.381 -26.865   6.748  0.00  0.00           N
ATOM   3362  H  LILE X 213     -11.521 -25.865   6.642  0.00  0.00           H
ATOM   3363  CA LILE X 213     -12.551 -27.735   6.582  0.00  0.00           C
ATOM   3364  HA LILE X 213     -12.195 -28.758   6.459  0.00  0.00           H
ATOM   3365  CB LILE X 213     -13.462 -27.690   7.839  0.00  0.00           C
ATOM   3366  HB LILE X 213     -14.030 -26.760   7.809  0.00  0.00           H
ATOM   3367  CG2LILE X 213     -14.454 -28.870   7.759  0.00  0.00           C
ATOM   3368 HG21LILE X 213     -13.908 -29.814   7.754  0.00  0.00           H
ATOM   3369 HG22LILE X 213     -15.132 -28.861   8.608  0.00  0.00           H
ATOM   3370 HG23LILE X 213     -15.054 -28.795   6.852  0.00  0.00           H
ATOM   3371  CG1LILE X 213     -12.690 -27.695   9.184  0.00  0.00           C
ATOM   3372 HG12LILE X 213     -12.144 -28.632   9.290  0.00  0.00           H
ATOM   3373 HG13LILE X 213     -11.977 -26.872   9.199  0.00  0.00           H
ATOM   3374  CD1LILE X 213     -13.581 -27.479  10.407  0.00  0.00           C
ATOM   3375 HD11LILE X 213     -14.163 -28.375  10.601  0.00  0.00           H
ATOM   3376 HD12LILE X 213     -12.974 -27.259  11.282  0.00  0.00           H
ATOM   3377 HD13LILE X 213     -14.236 -26.627  10.237  0.00  0.00           H
ATOM   3378  C  LILE X 213     -13.356 -27.364   5.325  0.00  0.00           C
ATOM   3379  O  LILE X 213     -13.988 -26.308   5.276  0.00  0.00           O
ATOM   3380  N  LILE X 214     -13.391 -28.266   4.339  0.00  0.00           N
ATOM   3381  H  LILE X 214     -12.775 -29.060   4.411  0.00  0.00           H
ATOM   3382  CA LILE X 214     -14.251 -28.159   3.147  0.00  0.00           C
ATOM   3383  HA LILE X 214     -14.196 -27.133   2.782  0.00  0.00           H
ATOM   3384  CB LILE X 214     -13.754 -29.085   2.008  0.00  0.00           C
ATOM   3385  HB LILE X 214     -13.706 -30.104   2.397  0.00  0.00           H
ATOM   3386  CG2LILE X 214     -14.738 -29.079   0.818  0.00  0.00           C
ATOM   3387 HG21LILE X 214     -14.916 -28.056   0.484  0.00  0.00           H
ATOM   3388 HG22LILE X 214     -14.351 -29.667  -0.012  0.00  0.00           H
ATOM   3389 HG23LILE X 214     -15.691 -29.524   1.105  0.00  0.00           H
ATOM   3390  CG1LILE X 214     -12.336 -28.675   1.548  0.00  0.00           C
ATOM   3391 HG12LILE X 214     -12.370 -27.693   1.076  0.00  0.00           H
ATOM   3392 HG13LILE X 214     -11.694 -28.596   2.420  0.00  0.00           H
ATOM   3393  CD1LILE X 214     -11.663 -29.679   0.602  0.00  0.00           C
ATOM   3394 HD11LILE X 214     -12.158 -29.691  -0.368  0.00  0.00           H
ATOM   3395 HD12LILE X 214     -10.624 -29.389   0.451  0.00  0.00           H
ATOM   3396 HD13LILE X 214     -11.688 -30.677   1.039  0.00  0.00           H
ATOM   3397  C  LILE X 214     -15.720 -28.450   3.494  0.00  0.00           C
ATOM   3398  O  LILE X 214     -16.043 -29.484   4.096  0.00  0.00           O
ATOM   3399  N  LVAL X 215     -16.619 -27.577   3.042  0.00  0.00           N
ATOM   3400  H  LVAL X 215     -16.274 -26.749   2.560  0.00  0.00           H
ATOM   3401  CA LVAL X 215     -18.081 -27.681   3.158  0.00  0.00           C
ATOM   3402  HA LVAL X 215     -18.352 -28.723   3.320  0.00  0.00           H
ATOM   3403  CB LVAL X 215     -18.620 -26.864   4.363  0.00  0.00           C
ATOM   3404  HB LVAL X 215     -19.633 -27.205   4.567  0.00  0.00           H
ATOM   3405  CG1LVAL X 215     -17.792 -27.041   5.642  0.00  0.00           C
ATOM   3406 HG11LVAL X 215     -16.826 -26.541   5.547  0.00  0.00           H
ATOM   3407 HG12LVAL X 215     -18.335 -26.601   6.477  0.00  0.00           H
ATOM   3408 HG13LVAL X 215     -17.620 -28.090   5.842  0.00  0.00           H
ATOM   3409  CG2LVAL X 215     -18.679 -25.352   4.150  0.00  0.00           C
ATOM   3410 HG21LVAL X 215     -19.355 -25.113   3.332  0.00  0.00           H
ATOM   3411 HG22LVAL X 215     -19.068 -24.873   5.045  0.00  0.00           H
ATOM   3412 HG23LVAL X 215     -17.683 -24.966   3.945  0.00  0.00           H
ATOM   3413  C  LVAL X 215     -18.750 -27.247   1.847  0.00  0.00           C
ATOM   3414  O  LVAL X 215     -18.177 -26.490   1.062  0.00  0.00           O
ATOM   3415  N  LASP X 216     -19.983 -27.682   1.610  0.00  0.00           N
ATOM   3416  H  LASP X 216     -20.390 -28.379   2.219  0.00  0.00           H
ATOM   3417  CA LASP X 216     -20.921 -26.918   0.782  0.00  0.00           C
ATOM   3418  HA LASP X 216     -20.378 -26.428  -0.027  0.00  0.00           H
ATOM   3419  CB LASP X 216     -21.892 -27.902   0.113  0.00  0.00           C
ATOM   3420  HB2LASP X 216     -21.325 -28.540  -0.568  0.00  0.00           H
ATOM   3421  HB3LASP X 216     -22.333 -28.544   0.873  0.00  0.00           H
ATOM   3422  CG LASP X 216     -23.010 -27.209  -0.657  0.00  0.00           C
ATOM   3423  OD1LASP X 216     -23.765 -26.447  -0.015  0.00  0.00           O
ATOM   3424  OD2LASP X 216     -23.126 -27.424  -1.887  0.00  0.00           O
ATOM   3425  C  LASP X 216     -21.563 -25.797   1.638  0.00  0.00           C
ATOM   3426  O  LASP X 216     -21.804 -25.977   2.833  0.00  0.00           O
ATOM   3427  N  LGLY X 217     -21.756 -24.607   1.059  0.00  0.00           N
ATOM   3428  H  LGLY X 217     -21.617 -24.540   0.056  0.00  0.00           H
ATOM   3429  CA LGLY X 217     -22.148 -23.384   1.770  0.00  0.00           C
ATOM   3430  HA2LGLY X 217     -21.767 -23.427   2.790  0.00  0.00           H
ATOM   3431  HA3LGLY X 217     -21.683 -22.535   1.275  0.00  0.00           H
ATOM   3432  C  LGLY X 217     -23.649 -23.100   1.858  0.00  0.00           C
ATOM   3433  O  LGLY X 217     -24.041 -22.268   2.672  0.00  0.00           O
ATOM   3434  N  LHIE X 218     -24.498 -23.786   1.086  0.00  0.00           N
ATOM   3435  H  LHIE X 218     -24.107 -24.469   0.439  0.00  0.00           H
ATOM   3436  CA LHIE X 218     -25.953 -23.840   1.336  0.00  0.00           C
ATOM   3437  HA LHIE X 218     -26.216 -23.043   2.027  0.00  0.00           H
ATOM   3438  CB LHIE X 218     -26.766 -23.566   0.050  0.00  0.00           C
ATOM   3439  HB2LHIE X 218     -27.785 -23.933   0.174  0.00  0.00           H
ATOM   3440  HB3LHIE X 218     -26.821 -22.485  -0.083  0.00  0.00           H
ATOM   3441  CG LHIE X 218     -26.173 -24.144  -1.211  0.00  0.00           C
ATOM   3442  ND1LHIE X 218     -25.304 -23.461  -2.067  0.00  0.00           N
ATOM   3443  CE1LHIE X 218     -24.633 -24.408  -2.740  0.00  0.00           C
ATOM   3444  HE1LHIE X 218     -23.753 -24.233  -3.345  0.00  0.00           H
ATOM   3445  NE2LHIE X 218     -25.109 -25.623  -2.434  0.00  0.00           N
ATOM   3446  HE2LHIE X 218     -24.497 -26.451  -2.465  0.00  0.00           H
ATOM   3447  CD2LHIE X 218     -26.091 -25.475  -1.480  0.00  0.00           C
ATOM   3448  HD2LHIE X 218     -26.464 -26.263  -0.838  0.00  0.00           H
ATOM   3449  C  LHIE X 218     -26.350 -25.126   2.086  0.00  0.00           C
ATOM   3450  O  LHIE X 218     -27.451 -25.211   2.631  0.00  0.00           O
ATOM   3451  N  LSER X 219     -25.439 -26.096   2.195  0.00  0.00           N
ATOM   3452  H  LSER X 219     -24.609 -26.019   1.607  0.00  0.00           H
ATOM   3453  CA LSER X 219     -25.505 -27.261   3.080  0.00  0.00           C
ATOM   3454  HA LSER X 219     -26.488 -27.719   2.976  0.00  0.00           H
ATOM   3455  CB LSER X 219     -24.474 -28.289   2.607  0.00  0.00           C
ATOM   3456  HB2LSER X 219     -24.599 -28.446   1.535  0.00  0.00           H
ATOM   3457  HB3LSER X 219     -23.469 -27.911   2.791  0.00  0.00           H
ATOM   3458  OG LSER X 219     -24.634 -29.531   3.254  0.00  0.00           O
ATOM   3459  HG LSER X 219     -23.916 -30.105   2.896  0.00  0.00           H
ATOM   3460  C  LSER X 219     -25.316 -26.861   4.556  0.00  0.00           C
ATOM   3461  O  LSER X 219     -24.239 -26.967   5.146  0.00  0.00           O
ATOM   3462  N  LVAL X 220     -26.399 -26.376   5.175  0.00  0.00           N
ATOM   3463  H  LVAL X 220     -27.202 -26.203   4.581  0.00  0.00           H
ATOM   3464  CA LVAL X 220     -26.436 -25.849   6.559  0.00  0.00           C
ATOM   3465  HA LVAL X 220     -25.845 -24.935   6.594  0.00  0.00           H
ATOM   3466  CB LVAL X 220     -27.890 -25.496   6.948  0.00  0.00           C
ATOM   3467  HB LVAL X 220     -28.473 -26.417   6.976  0.00  0.00           H
ATOM   3468  CG1LVAL X 220     -27.999 -24.822   8.320  0.00  0.00           C
ATOM   3469 HG11LVAL X 220     -27.563 -23.826   8.276  0.00  0.00           H
ATOM   3470 HG12LVAL X 220     -29.049 -24.743   8.591  0.00  0.00           H
ATOM   3471 HG13LVAL X 220     -27.491 -25.401   9.089  0.00  0.00           H
ATOM   3472  CG2LVAL X 220     -28.563 -24.543   5.948  0.00  0.00           C
ATOM   3473 HG21LVAL X 220     -28.678 -25.023   4.977  0.00  0.00           H
ATOM   3474 HG22LVAL X 220     -29.557 -24.270   6.303  0.00  0.00           H
ATOM   3475 HG23LVAL X 220     -27.963 -23.640   5.830  0.00  0.00           H
ATOM   3476  C  LVAL X 220     -25.833 -26.821   7.590  0.00  0.00           C
ATOM   3477  O  LVAL X 220     -25.158 -26.402   8.532  0.00  0.00           O
ATOM   3478  N  LGLU X 221     -26.038 -28.127   7.404  0.00  0.00           N
ATOM   3479  H  LGLU X 221     -26.547 -28.409   6.582  0.00  0.00           H
ATOM   3480  CA LGLU X 221     -25.474 -29.179   8.260  0.00  0.00           C
ATOM   3481  HA LGLU X 221     -25.691 -28.946   9.303  0.00  0.00           H
ATOM   3482  CB LGLU X 221     -26.161 -30.507   7.897  0.00  0.00           C
ATOM   3483  HB2LGLU X 221     -27.243 -30.385   7.967  0.00  0.00           H
ATOM   3484  HB3LGLU X 221     -25.925 -30.734   6.856  0.00  0.00           H
ATOM   3485  CG LGLU X 221     -25.750 -31.718   8.748  0.00  0.00           C
ATOM   3486  HG2LGLU X 221     -26.076 -32.616   8.220  0.00  0.00           H
ATOM   3487  HG3LGLU X 221     -24.664 -31.778   8.831  0.00  0.00           H
ATOM   3488  CD LGLU X 221     -26.383 -31.709  10.145  0.00  0.00           C
ATOM   3489  OE1LGLU X 221     -27.092 -32.686  10.481  0.00  0.00           O
ATOM   3490  OE2LGLU X 221     -26.180 -30.754  10.937  0.00  0.00           O
ATOM   3491  C  LGLU X 221     -23.946 -29.294   8.124  0.00  0.00           C
ATOM   3492  O  LGLU X 221     -23.245 -29.512   9.111  0.00  0.00           O
ATOM   3493  N  LGLU X 222     -23.388 -29.102   6.927  0.00  0.00           N
ATOM   3494  H  LGLU X 222     -23.970 -28.827   6.142  0.00  0.00           H
ATOM   3495  CA LGLU X 222     -21.939 -29.157   6.723  0.00  0.00           C
ATOM   3496  HA LGLU X 222     -21.551 -30.013   7.267  0.00  0.00           H
ATOM   3497  CB LGLU X 222     -21.600 -29.342   5.252  0.00  0.00           C
ATOM   3498  HB2LGLU X 222     -22.080 -28.567   4.655  0.00  0.00           H
ATOM   3499  HB3LGLU X 222     -20.520 -29.247   5.142  0.00  0.00           H
ATOM   3500  CG LGLU X 222     -22.013 -30.725   4.755  0.00  0.00           C
ATOM   3501  HG2LGLU X 222     -21.538 -31.495   5.364  0.00  0.00           H
ATOM   3502  HG3LGLU X 222     -23.092 -30.858   4.834  0.00  0.00           H
ATOM   3503  CD LGLU X 222     -21.542 -30.863   3.317  0.00  0.00           C
ATOM   3504  OE1LGLU X 222     -20.297 -30.931   3.152  0.00  0.00           O
ATOM   3505  OE2LGLU X 222     -22.413 -30.838   2.425  0.00  0.00           O
ATOM   3506  C  LGLU X 222     -21.215 -27.929   7.262  0.00  0.00           C
ATOM   3507  O  LGLU X 222     -20.124 -28.070   7.814  0.00  0.00           O
ATOM   3508  N  LLEU X 223     -21.837 -26.750   7.210  0.00  0.00           N
ATOM   3509  H  LLEU X 223     -22.705 -26.685   6.685  0.00  0.00           H
ATOM   3510  CA LLEU X 223     -21.367 -25.599   7.981  0.00  0.00           C
ATOM   3511  HA LLEU X 223     -20.349 -25.361   7.669  0.00  0.00           H
ATOM   3512  CB LLEU X 223     -22.275 -24.389   7.696  0.00  0.00           C
ATOM   3513  HB2LLEU X 223     -23.306 -24.696   7.861  0.00  0.00           H
ATOM   3514  HB3LLEU X 223     -22.044 -23.593   8.401  0.00  0.00           H
ATOM   3515  CG LLEU X 223     -22.148 -23.819   6.270  0.00  0.00           C
ATOM   3516  HG LLEU X 223     -22.116 -24.631   5.545  0.00  0.00           H
ATOM   3517  CD1LLEU X 223     -23.356 -22.936   5.964  0.00  0.00           C
ATOM   3518 HD11LLEU X 223     -23.506 -22.199   6.751  0.00  0.00           H
ATOM   3519 HD12LLEU X 223     -23.201 -22.418   5.019  0.00  0.00           H
ATOM   3520 HD13LLEU X 223     -24.246 -23.554   5.868  0.00  0.00           H
ATOM   3521  CD2LLEU X 223     -20.894 -22.954   6.110  0.00  0.00           C
ATOM   3522 HD21LLEU X 223     -20.026 -23.456   6.531  0.00  0.00           H
ATOM   3523 HD22LLEU X 223     -20.718 -22.778   5.049  0.00  0.00           H
ATOM   3524 HD23LLEU X 223     -21.027 -21.995   6.606  0.00  0.00           H
ATOM   3525  C  LLEU X 223     -21.304 -25.955   9.482  0.00  0.00           C
ATOM   3526  O  LLEU X 223     -20.308 -25.658  10.142  0.00  0.00           O
ATOM   3527  N  LCYS X 224     -22.292 -26.684  10.015  0.00  0.00           N
ATOM   3528  H  LCYS X 224     -23.082 -26.924   9.428  0.00  0.00           H
ATOM   3529  CA LCYS X 224     -22.270 -27.176  11.400  0.00  0.00           C
ATOM   3530  HA LCYS X 224     -21.985 -26.343  12.045  0.00  0.00           H
ATOM   3531  CB LCYS X 224     -23.683 -27.607  11.818  0.00  0.00           C
ATOM   3532  HB2LCYS X 224     -24.044 -28.422  11.186  0.00  0.00           H
ATOM   3533  HB3LCYS X 224     -23.653 -27.958  12.851  0.00  0.00           H
ATOM   3534  SG LCYS X 224     -24.812 -26.186  11.704  0.00  0.00           S
ATOM   3535  HG LCYS X 224     -24.906 -26.160  10.361  0.00  0.00           H
ATOM   3536  C  LCYS X 224     -21.224 -28.286  11.655  0.00  0.00           C
ATOM   3537  O  LCYS X 224     -20.621 -28.311  12.731  0.00  0.00           O
ATOM   3538  N  LLYS X 225     -20.914 -29.160  10.681  0.00  0.00           N
ATOM   3539  H  LLYS X 225     -21.503 -29.159   9.851  0.00  0.00           H
ATOM   3540  CA LLYS X 225     -19.786 -30.126  10.765  0.00  0.00           C
ATOM   3541  HA LLYS X 225     -19.930 -30.722  11.667  0.00  0.00           H
ATOM   3542  CB LLYS X 225     -19.802 -31.106   9.555  0.00  0.00           C
ATOM   3543  HB2LLYS X 225     -19.695 -32.122   9.938  0.00  0.00           H
ATOM   3544  HB3LLYS X 225     -20.777 -31.055   9.070  0.00  0.00           H
ATOM   3545  CG LLYS X 225     -18.687 -30.883   8.506  0.00  0.00           C
ATOM   3546  HG2LLYS X 225     -18.583 -29.818   8.331  0.00  0.00           H
ATOM   3547  HG3LLYS X 225     -17.737 -31.228   8.917  0.00  0.00           H
ATOM   3548  CD LLYS X 225     -18.898 -31.572   7.146  0.00  0.00           C
ATOM   3549  HD2LLYS X 225     -18.552 -32.605   7.194  0.00  0.00           H
ATOM   3550  HD3LLYS X 225     -19.953 -31.557   6.883  0.00  0.00           H
ATOM   3551  CE LLYS X 225     -18.098 -30.770   6.108  0.00  0.00           C
ATOM   3552  HE2LLYS X 225     -18.502 -29.756   6.105  0.00  0.00           H
ATOM   3553  HE3LLYS X 225     -17.056 -30.710   6.435  0.00  0.00           H
ATOM   3554  NZ LLYS X 225     -18.145 -31.300   4.723  0.00  0.00           N
ATOM   3555  HZ1LLYS X 225     -19.060 -31.164   4.279  0.00  0.00           H
ATOM   3556  HZ2LLYS X 225     -17.491 -30.772   4.149  0.00  0.00           H
ATOM   3557  HZ3LLYS X 225     -17.917 -32.277   4.665  0.00  0.00           H
ATOM   3558  C  LLYS X 225     -18.427 -29.424  10.934  0.00  0.00           C
ATOM   3559  O  LLYS X 225     -17.461 -30.049  11.379  0.00  0.00           O
ATOM   3560  N  LALA X 226     -18.349 -28.149  10.545  0.00  0.00           N
ATOM   3561  H  LALA X 226     -19.181 -27.742  10.135  0.00  0.00           H
ATOM   3562  CA LALA X 226     -17.121 -27.377  10.455  0.00  0.00           C
ATOM   3563  HA LALA X 226     -16.280 -28.058  10.554  0.00  0.00           H
ATOM   3564  CB LALA X 226     -17.070 -26.781   9.046  0.00  0.00           C
ATOM   3565  HB1LALA X 226     -17.870 -26.051   8.910  0.00  0.00           H
ATOM   3566  HB2LALA X 226     -16.110 -26.301   8.872  0.00  0.00           H
ATOM   3567  HB3LALA X 226     -17.191 -27.579   8.314  0.00  0.00           H
ATOM   3568  C  LALA X 226     -16.968 -26.320  11.565  0.00  0.00           C
ATOM   3569  O  LALA X 226     -15.985 -26.348  12.301  0.00  0.00           O
ATOM   3570  N  LPHE X 227     -17.931 -25.409  11.724  0.00  0.00           N
ATOM   3571  H  LPHE X 227     -18.734 -25.442  11.102  0.00  0.00           H
ATOM   3572  CA LPHE X 227     -17.789 -24.228  12.588  0.00  0.00           C
ATOM   3573  HA LPHE X 227     -16.974 -23.613  12.209  0.00  0.00           H
ATOM   3574  CB LPHE X 227     -19.088 -23.414  12.538  0.00  0.00           C
ATOM   3575  HB2LPHE X 227     -19.946 -24.081  12.443  0.00  0.00           H
ATOM   3576  HB3LPHE X 227     -19.203 -22.900  13.489  0.00  0.00           H
ATOM   3577  CG LPHE X 227     -19.125 -22.353  11.458  0.00  0.00           C
ATOM   3578  CD1LPHE X 227     -18.222 -21.278  11.517  0.00  0.00           C
ATOM   3579  HD1LPHE X 227     -17.479 -21.237  12.300  0.00  0.00           H
ATOM   3580  CE1LPHE X 227     -18.289 -20.248  10.568  0.00  0.00           C
ATOM   3581  HE1LPHE X 227     -17.596 -19.425  10.634  0.00  0.00           H
ATOM   3582  CZ LPHE X 227     -19.260 -20.288   9.552  0.00  0.00           C
ATOM   3583  HZ LPHE X 227     -19.320 -19.496   8.820  0.00  0.00           H
ATOM   3584  CE2LPHE X 227     -20.173 -21.352   9.499  0.00  0.00           C
ATOM   3585  HE2LPHE X 227     -20.942 -21.362   8.742  0.00  0.00           H
ATOM   3586  CD2LPHE X 227     -20.099 -22.389  10.445  0.00  0.00           C
ATOM   3587  HD2LPHE X 227     -20.807 -23.199  10.411  0.00  0.00           H
ATOM   3588  C  LPHE X 227     -17.443 -24.546  14.049  0.00  0.00           C
ATOM   3589  O  LPHE X 227     -16.603 -23.874  14.643  0.00  0.00           O
ATOM   3590  N  LGLY X 228     -18.059 -25.579  14.630  0.00  0.00           N
ATOM   3591  H  LGLY X 228     -18.736 -26.093  14.086  0.00  0.00           H
ATOM   3592  CA LGLY X 228     -17.881 -25.919  16.045  0.00  0.00           C
ATOM   3593  HA2LGLY X 228     -17.919 -25.001  16.635  0.00  0.00           H
ATOM   3594  HA3LGLY X 228     -18.712 -26.548  16.360  0.00  0.00           H
ATOM   3595  C  LGLY X 228     -16.570 -26.638  16.398  0.00  0.00           C
ATOM   3596  O  LGLY X 228     -16.406 -27.022  17.553  0.00  0.00           O
ATOM   3597  N  LGLN X 229     -15.658 -26.881  15.447  0.00  0.00           N
ATOM   3598  H  LGLN X 229     -15.823 -26.512  14.515  0.00  0.00           H
ATOM   3599  CA LGLN X 229     -14.465 -27.717  15.665  0.00  0.00           C
ATOM   3600  HA LGLN X 229     -14.362 -27.890  16.737  0.00  0.00           H
ATOM   3601  CB LGLN X 229     -14.662 -29.112  15.045  0.00  0.00           C
ATOM   3602  HB2LGLN X 229     -13.791 -29.714  15.304  0.00  0.00           H
ATOM   3603  HB3LGLN X 229     -15.530 -29.588  15.506  0.00  0.00           H
ATOM   3604  CG LGLN X 229     -14.859 -29.100  13.520  0.00  0.00           C
ATOM   3605  HG2LGLN X 229     -15.922 -29.207  13.305  0.00  0.00           H
ATOM   3606  HG3LGLN X 229     -14.539 -28.148  13.111  0.00  0.00           H
ATOM   3607  CD LGLN X 229     -14.056 -30.169  12.792  0.00  0.00           C
ATOM   3608  OE1LGLN X 229     -12.855 -30.341  12.992  0.00  0.00           O
ATOM   3609  NE2LGLN X 229     -14.679 -30.892  11.889  0.00  0.00           N
ATOM   3610 HE21LGLN X 229     -14.158 -31.598  11.406  0.00  0.00           H
ATOM   3611 HE22LGLN X 229     -15.667 -30.720  11.708  0.00  0.00           H
ATOM   3612  C  LGLN X 229     -13.152 -27.026  15.259  0.00  0.00           C
ATOM   3613  O  LGLN X 229     -12.448 -27.445  14.336  0.00  0.00           O
ATOM   3614  N  LALA X 230     -12.773 -26.000  16.021  0.00  0.00           N
ATOM   3615  H  LALA X 230     -13.405 -25.684  16.741  0.00  0.00           H
ATOM   3616  CA LALA X 230     -11.419 -25.446  16.002  0.00  0.00           C
ATOM   3617  HA LALA X 230     -11.192 -25.151  14.979  0.00  0.00           H
ATOM   3618  CB LALA X 230     -11.414 -24.183  16.877  0.00  0.00           C
ATOM   3619  HB1LALA X 230     -11.603 -24.446  17.918  0.00  0.00           H
ATOM   3620  HB2LALA X 230     -10.448 -23.679  16.807  0.00  0.00           H
ATOM   3621  HB3LALA X 230     -12.185 -23.492  16.532  0.00  0.00           H
ATOM   3622  C  LALA X 230     -10.343 -26.478  16.433  0.00  0.00           C
ATOM   3623  O  LALA X 230     -10.640 -27.644  16.725  0.00  0.00           O
ATOM   3624  N  LLYS X 231      -9.078 -26.049  16.459  0.00  0.00           N
ATOM   3625  H  LLYS X 231      -8.931 -25.072  16.225  0.00  0.00           H
ATOM   3626  CA LLYS X 231      -7.902 -26.746  17.029  0.00  0.00           C
ATOM   3627  HA LLYS X 231      -8.222 -27.512  17.735  0.00  0.00           H
ATOM   3628  CB LLYS X 231      -7.055 -27.382  15.899  0.00  0.00           C
ATOM   3629  HB2LLYS X 231      -6.630 -26.577  15.297  0.00  0.00           H
ATOM   3630  HB3LLYS X 231      -6.223 -27.937  16.335  0.00  0.00           H
ATOM   3631  CG LLYS X 231      -7.812 -28.320  14.946  0.00  0.00           C
ATOM   3632  HG2LLYS X 231      -8.643 -27.767  14.515  0.00  0.00           H
ATOM   3633  HG3LLYS X 231      -7.144 -28.598  14.130  0.00  0.00           H
ATOM   3634  CD LLYS X 231      -8.326 -29.613  15.599  0.00  0.00           C
ATOM   3635  HD2LLYS X 231      -7.477 -30.279  15.763  0.00  0.00           H
ATOM   3636  HD3LLYS X 231      -8.776 -29.400  16.568  0.00  0.00           H
ATOM   3637  CE LLYS X 231      -9.359 -30.325  14.713  0.00  0.00           C
ATOM   3638  HE2LLYS X 231      -8.918 -30.509  13.728  0.00  0.00           H
ATOM   3639  HE3LLYS X 231      -9.596 -31.289  15.170  0.00  0.00           H
ATOM   3640  NZ LLYS X 231     -10.600 -29.525  14.572  0.00  0.00           N
ATOM   3641  HZ1LLYS X 231     -10.444 -28.717  13.979  0.00  0.00           H
ATOM   3642  HZ2LLYS X 231     -11.367 -30.038  14.139  0.00  0.00           H
ATOM   3643  HZ3LLYS X 231     -10.904 -29.139  15.462  0.00  0.00           H
ATOM   3644  C  LLYS X 231      -7.080 -25.710  17.812  0.00  0.00           C
ATOM   3645  O  LLYS X 231      -7.493 -24.558  17.874  0.00  0.00           O
ATOM   3646  N  LHIE X 232      -5.890 -26.050  18.314  0.00  0.00           N
ATOM   3647  H  LHIE X 232      -5.623 -27.022  18.313  0.00  0.00           H
ATOM   3648  CA LHIE X 232      -4.870 -25.065  18.744  0.00  0.00           C
ATOM   3649  HA LHIE X 232      -5.373 -24.280  19.313  0.00  0.00           H
ATOM   3650  CB LHIE X 232      -3.877 -25.721  19.709  0.00  0.00           C
ATOM   3651  HB2LHIE X 232      -3.369 -26.548  19.210  0.00  0.00           H
ATOM   3652  HB3LHIE X 232      -3.129 -24.987  20.012  0.00  0.00           H
ATOM   3653  CG LHIE X 232      -4.567 -26.231  20.945  0.00  0.00           C
ATOM   3654  ND1LHIE X 232      -5.036 -27.532  21.138  0.00  0.00           N
ATOM   3655  CE1LHIE X 232      -5.681 -27.512  22.315  0.00  0.00           C
ATOM   3656  HE1LHIE X 232      -6.163 -28.371  22.763  0.00  0.00           H
ATOM   3657  NE2LHIE X 232      -5.661 -26.277  22.845  0.00  0.00           N
ATOM   3658  HE2LHIE X 232      -6.103 -25.997  23.710  0.00  0.00           H
ATOM   3659  CD2LHIE X 232      -4.973 -25.450  21.986  0.00  0.00           C
ATOM   3660  HD2LHIE X 232      -4.827 -24.379  22.074  0.00  0.00           H
ATOM   3661  C  LHIE X 232      -4.198 -24.348  17.552  0.00  0.00           C
ATOM   3662  O  LHIE X 232      -2.978 -24.215  17.465  0.00  0.00           O
ATOM   3663  N  LGLN X 233      -5.028 -23.941  16.592  0.00  0.00           N
ATOM   3664  H  LGLN X 233      -6.019 -24.002  16.803  0.00  0.00           H
ATOM   3665  CA LGLN X 233      -4.713 -23.297  15.325  0.00  0.00           C
ATOM   3666  HA LGLN X 233      -3.794 -22.722  15.434  0.00  0.00           H
ATOM   3667  CB LGLN X 233      -4.558 -24.330  14.191  0.00  0.00           C
ATOM   3668  HB2LGLN X 233      -5.524 -24.818  14.051  0.00  0.00           H
ATOM   3669  HB3LGLN X 233      -4.328 -23.800  13.265  0.00  0.00           H
ATOM   3670  CG LGLN X 233      -3.502 -25.424  14.392  0.00  0.00           C
ATOM   3671  HG2LGLN X 233      -2.504 -24.994  14.298  0.00  0.00           H
ATOM   3672  HG3LGLN X 233      -3.601 -25.874  15.377  0.00  0.00           H
ATOM   3673  CD LGLN X 233      -3.696 -26.530  13.364  0.00  0.00           C
ATOM   3674  OE1LGLN X 233      -4.353 -27.527  13.618  0.00  0.00           O
ATOM   3675  NE2LGLN X 233      -3.185 -26.372  12.165  0.00  0.00           N
ATOM   3676 HE21LGLN X 233      -3.404 -27.065  11.471  0.00  0.00           H
ATOM   3677 HE22LGLN X 233      -2.696 -25.515  11.923  0.00  0.00           H
ATOM   3678  C  LGLN X 233      -5.892 -22.384  14.948  0.00  0.00           C
ATOM   3679  O  LGLN X 233      -7.047 -22.773  15.177  0.00  0.00           O
ATOM   3680  N  LPRO X 234      -5.651 -21.232  14.300  0.00  0.00           N
ATOM   3681  CD LPRO X 234      -4.351 -20.689  13.926  0.00  0.00           C
ATOM   3682  HD2LPRO X 234      -3.634 -21.467  13.664  0.00  0.00           H
ATOM   3683  HD3LPRO X 234      -3.966 -20.073  14.739  0.00  0.00           H
ATOM   3684  CG LPRO X 234      -4.618 -19.822  12.704  0.00  0.00           C
ATOM   3685  HG2LPRO X 234      -4.617 -20.453  11.817  0.00  0.00           H
ATOM   3686  HG3LPRO X 234      -3.889 -19.022  12.606  0.00  0.00           H
ATOM   3687  CB LPRO X 234      -6.029 -19.303  12.980  0.00  0.00           C
ATOM   3688  HB2LPRO X 234      -6.533 -18.968  12.081  0.00  0.00           H
ATOM   3689  HB3LPRO X 234      -5.979 -18.490  13.704  0.00  0.00           H
ATOM   3690  CA LPRO X 234      -6.720 -20.514  13.606  0.00  0.00           C
ATOM   3691  HA LPRO X 234      -7.471 -20.174  14.320  0.00  0.00           H
ATOM   3692  C  LPRO X 234      -7.396 -21.441  12.577  0.00  0.00           C
ATOM   3693  O  LPRO X 234      -6.760 -22.351  12.036  0.00  0.00           O
ATOM   3694  N  LTHR X 235      -8.707 -21.282  12.367  0.00  0.00           N
ATOM   3695  H  LTHR X 235      -9.174 -20.504  12.820  0.00  0.00           H
ATOM   3696  CA LTHR X 235      -9.544 -22.294  11.690  0.00  0.00           C
ATOM   3697  HA LTHR X 235      -8.909 -23.099  11.326  0.00  0.00           H
ATOM   3698  CB LTHR X 235     -10.500 -22.927  12.711  0.00  0.00           C
ATOM   3699  HB LTHR X 235     -11.018 -22.138  13.259  0.00  0.00           H
ATOM   3700  CG2LTHR X 235     -11.546 -23.851  12.082  0.00  0.00           C
ATOM   3701 HG21LTHR X 235     -11.068 -24.544  11.391  0.00  0.00           H
ATOM   3702 HG22LTHR X 235     -12.068 -24.406  12.862  0.00  0.00           H
ATOM   3703 HG23LTHR X 235     -12.282 -23.258  11.538  0.00  0.00           H
ATOM   3704  OG1LTHR X 235      -9.746 -23.701  13.625  0.00  0.00           O
ATOM   3705  HG1LTHR X 235      -9.028 -23.146  13.961  0.00  0.00           H
ATOM   3706  C  LTHR X 235     -10.293 -21.740  10.475  0.00  0.00           C
ATOM   3707  O  LTHR X 235     -11.016 -20.756  10.593  0.00  0.00           O
ATOM   3708  N  LALA X 236     -10.142 -22.373   9.309  0.00  0.00           N
ATOM   3709  H  LALA X 236      -9.516 -23.171   9.280  0.00  0.00           H
ATOM   3710  CA LALA X 236     -10.758 -21.973   8.044  0.00  0.00           C
ATOM   3711  HA LALA X 236     -11.126 -20.952   8.138  0.00  0.00           H
ATOM   3712  CB LALA X 236      -9.681 -21.962   6.953  0.00  0.00           C
ATOM   3713  HB1LALA X 236      -9.258 -22.960   6.834  0.00  0.00           H
ATOM   3714  HB2LALA X 236     -10.125 -21.644   6.008  0.00  0.00           H
ATOM   3715  HB3LALA X 236      -8.887 -21.263   7.220  0.00  0.00           H
ATOM   3716  C  LALA X 236     -11.947 -22.876   7.661  0.00  0.00           C
ATOM   3717  O  LALA X 236     -11.803 -24.092   7.518  0.00  0.00           O
ATOM   3718  N  LILE X 237     -13.112 -22.267   7.452  0.00  0.00           N
ATOM   3719  H  LILE X 237     -13.144 -21.263   7.600  0.00  0.00           H
ATOM   3720  CA LILE X 237     -14.339 -22.889   6.938  0.00  0.00           C
ATOM   3721  HA LILE X 237     -14.279 -23.972   7.053  0.00  0.00           H
ATOM   3722  CB LILE X 237     -15.569 -22.363   7.717  0.00  0.00           C
ATOM   3723  HB LILE X 237     -15.743 -21.330   7.414  0.00  0.00           H
ATOM   3724  CG2LILE X 237     -16.827 -23.163   7.336  0.00  0.00           C
ATOM   3725 HG21LILE X 237     -16.676 -24.225   7.523  0.00  0.00           H
ATOM   3726 HG22LILE X 237     -17.679 -22.812   7.921  0.00  0.00           H
ATOM   3727 HG23LILE X 237     -17.057 -23.019   6.279  0.00  0.00           H
ATOM   3728  CG1LILE X 237     -15.372 -22.320   9.251  0.00  0.00           C
ATOM   3729 HG12LILE X 237     -14.567 -21.626   9.487  0.00  0.00           H
ATOM   3730 HG13LILE X 237     -16.275 -21.913   9.700  0.00  0.00           H
ATOM   3731  CD1LILE X 237     -15.068 -23.659   9.929  0.00  0.00           C
ATOM   3732 HD11LILE X 237     -14.204 -24.138   9.468  0.00  0.00           H
ATOM   3733 HD12LILE X 237     -14.855 -23.488  10.984  0.00  0.00           H
ATOM   3734 HD13LILE X 237     -15.937 -24.303   9.851  0.00  0.00           H
ATOM   3735  C  LILE X 237     -14.445 -22.549   5.448  0.00  0.00           C
ATOM   3736  O  LILE X 237     -14.467 -21.372   5.099  0.00  0.00           O
ATOM   3737  N  LILE X 238     -14.468 -23.544   4.561  0.00  0.00           N
ATOM   3738  H  LILE X 238     -14.443 -24.501   4.901  0.00  0.00           H
ATOM   3739  CA LILE X 238     -14.246 -23.337   3.120  0.00  0.00           C
ATOM   3740  HA LILE X 238     -14.156 -22.271   2.915  0.00  0.00           H
ATOM   3741  CB LILE X 238     -12.917 -24.003   2.683  0.00  0.00           C
ATOM   3742  HB LILE X 238     -13.046 -25.086   2.704  0.00  0.00           H
ATOM   3743  CG2LILE X 238     -12.584 -23.593   1.236  0.00  0.00           C
ATOM   3744 HG21LILE X 238     -12.316 -22.538   1.190  0.00  0.00           H
ATOM   3745 HG22LILE X 238     -11.761 -24.198   0.857  0.00  0.00           H
ATOM   3746 HG23LILE X 238     -13.438 -23.753   0.585  0.00  0.00           H
ATOM   3747  CG1LILE X 238     -11.765 -23.654   3.660  0.00  0.00           C
ATOM   3748 HG12LILE X 238     -11.712 -22.575   3.795  0.00  0.00           H
ATOM   3749 HG13LILE X 238     -11.976 -24.103   4.631  0.00  0.00           H
ATOM   3750  CD1LILE X 238     -10.391 -24.171   3.235  0.00  0.00           C
ATOM   3751 HD11LILE X 238     -10.039 -23.635   2.354  0.00  0.00           H
ATOM   3752 HD12LILE X 238      -9.682 -24.012   4.046  0.00  0.00           H
ATOM   3753 HD13LILE X 238     -10.459 -25.238   3.022  0.00  0.00           H
ATOM   3754  C  LILE X 238     -15.462 -23.847   2.344  0.00  0.00           C
ATOM   3755  O  LILE X 238     -15.631 -25.056   2.202  0.00  0.00           O
ATOM   3756  N  LALA X 239     -16.330 -22.938   1.893  0.00  0.00           N
ATOM   3757  H  LALA X 239     -16.092 -21.952   1.967  0.00  0.00           H
ATOM   3758  CA LALA X 239     -17.729 -23.228   1.580  0.00  0.00           C
ATOM   3759  HA LALA X 239     -17.944 -24.260   1.830  0.00  0.00           H
ATOM   3760  CB LALA X 239     -18.579 -22.337   2.495  0.00  0.00           C
ATOM   3761  HB1LALA X 239     -18.408 -21.287   2.252  0.00  0.00           H
ATOM   3762  HB2LALA X 239     -19.631 -22.563   2.353  0.00  0.00           H
ATOM   3763  HB3LALA X 239     -18.317 -22.506   3.539  0.00  0.00           H
ATOM   3764  C  LALA X 239     -18.085 -23.035   0.097  0.00  0.00           C
ATOM   3765  O  LALA X 239     -18.082 -21.909  -0.392  0.00  0.00           O
ATOM   3766  N  LLYS X 240     -18.423 -24.115  -0.627  0.00  0.00           N
ATOM   3767  H  LLYS X 240     -18.407 -25.023  -0.170  0.00  0.00           H
ATOM   3768  CA LLYS X 240     -18.847 -24.015  -2.037  0.00  0.00           C
ATOM   3769  HA LLYS X 240     -18.183 -23.302  -2.528  0.00  0.00           H
ATOM   3770  CB LLYS X 240     -18.708 -25.353  -2.791  0.00  0.00           C
ATOM   3771  HB2LLYS X 240     -17.656 -25.624  -2.837  0.00  0.00           H
ATOM   3772  HB3LLYS X 240     -19.248 -26.141  -2.262  0.00  0.00           H
ATOM   3773  CG LLYS X 240     -19.270 -25.225  -4.223  0.00  0.00           C
ATOM   3774  HG2LLYS X 240     -20.353 -25.363  -4.181  0.00  0.00           H
ATOM   3775  HG3LLYS X 240     -19.071 -24.220  -4.596  0.00  0.00           H
ATOM   3776  CD LLYS X 240     -18.676 -26.208  -5.239  0.00  0.00           C
ATOM   3777  HD2LLYS X 240     -17.638 -25.926  -5.424  0.00  0.00           H
ATOM   3778  HD3LLYS X 240     -18.713 -27.224  -4.844  0.00  0.00           H
ATOM   3779  CE LLYS X 240     -19.503 -26.120  -6.532  0.00  0.00           C
ATOM   3780  HE2LLYS X 240     -20.378 -26.768  -6.428  0.00  0.00           H
ATOM   3781  HE3LLYS X 240     -19.869 -25.093  -6.639  0.00  0.00           H
ATOM   3782  NZ LLYS X 240     -18.721 -26.480  -7.743  0.00  0.00           N
ATOM   3783  HZ1LLYS X 240     -18.205 -27.339  -7.623  0.00  0.00           H
ATOM   3784  HZ2LLYS X 240     -19.322 -26.554  -8.554  0.00  0.00           H
ATOM   3785  HZ3LLYS X 240     -18.071 -25.725  -7.964  0.00  0.00           H
ATOM   3786  C  LLYS X 240     -20.263 -23.450  -2.157  0.00  0.00           C
ATOM   3787  O  LLYS X 240     -21.213 -24.028  -1.636  0.00  0.00           O
ATOM   3788  N  LTHR X 241     -20.405 -22.382  -2.926  0.00  0.00           N
ATOM   3789  H  LTHR X 241     -19.561 -21.949  -3.288  0.00  0.00           H
ATOM   3790  CA LTHR X 241     -21.671 -21.714  -3.262  0.00  0.00           C
ATOM   3791  HA LTHR X 241     -22.506 -22.392  -3.100  0.00  0.00           H
ATOM   3792  CB LTHR X 241     -21.875 -20.490  -2.349  0.00  0.00           C
ATOM   3793  HB LTHR X 241     -22.826 -20.013  -2.590  0.00  0.00           H
ATOM   3794  CG2LTHR X 241     -21.878 -20.814  -0.860  0.00  0.00           C
ATOM   3795 HG21LTHR X 241     -20.890 -21.146  -0.541  0.00  0.00           H
ATOM   3796 HG22LTHR X 241     -22.145 -19.918  -0.299  0.00  0.00           H
ATOM   3797 HG23LTHR X 241     -22.618 -21.588  -0.660  0.00  0.00           H
ATOM   3798  OG1LTHR X 241     -20.836 -19.599  -2.620  0.00  0.00           O
ATOM   3799  HG1LTHR X 241     -20.646 -19.045  -1.819  0.00  0.00           H
ATOM   3800  C  LTHR X 241     -21.656 -21.330  -4.753  0.00  0.00           C
ATOM   3801  O  LTHR X 241     -20.859 -21.862  -5.532  0.00  0.00           O
ATOM   3802  N  LPHE X 242     -22.538 -20.420  -5.173  0.00  0.00           N
ATOM   3803  H  LPHE X 242     -23.126 -19.976  -4.484  0.00  0.00           H
ATOM   3804  CA LPHE X 242     -22.618 -19.864  -6.528  0.00  0.00           C
ATOM   3805  HA LPHE X 242     -21.655 -19.958  -7.034  0.00  0.00           H
ATOM   3806  CB LPHE X 242     -23.675 -20.628  -7.341  0.00  0.00           C
ATOM   3807  HB2LPHE X 242     -24.647 -20.506  -6.862  0.00  0.00           H
ATOM   3808  HB3LPHE X 242     -23.748 -20.161  -8.321  0.00  0.00           H
ATOM   3809  CG LPHE X 242     -23.404 -22.113  -7.528  0.00  0.00           C
ATOM   3810  CD1LPHE X 242     -22.700 -22.564  -8.660  0.00  0.00           C
ATOM   3811  HD1LPHE X 242     -22.354 -21.853  -9.398  0.00  0.00           H
ATOM   3812  CE1LPHE X 242     -22.478 -23.940  -8.856  0.00  0.00           C
ATOM   3813  HE1LPHE X 242     -21.982 -24.276  -9.756  0.00  0.00           H
ATOM   3814  CZ LPHE X 242     -22.941 -24.869  -7.907  0.00  0.00           C
ATOM   3815  HZ LPHE X 242     -22.795 -25.927  -8.072  0.00  0.00           H
ATOM   3816  CE2LPHE X 242     -23.629 -24.423  -6.765  0.00  0.00           C
ATOM   3817  HE2LPHE X 242     -23.996 -25.136  -6.041  0.00  0.00           H
ATOM   3818  CD2LPHE X 242     -23.869 -23.048  -6.583  0.00  0.00           C
ATOM   3819  HD2LPHE X 242     -24.419 -22.706  -5.720  0.00  0.00           H
ATOM   3820  C  LPHE X 242     -22.972 -18.374  -6.429  0.00  0.00           C
ATOM   3821  O  LPHE X 242     -23.783 -17.999  -5.576  0.00  0.00           O
ATOM   3822  N  LLYN X 243     -22.364 -17.496  -7.232  0.00  0.00           N
ATOM   3823  H  LLYN X 243     -21.654 -17.823  -7.880  0.00  0.00           H
ATOM   3824  CA LLYN X 243     -22.632 -16.054  -7.126  0.00  0.00           C
ATOM   3825  HA LLYN X 243     -22.497 -15.777  -6.079  0.00  0.00           H
ATOM   3826  CB LLYN X 243     -21.608 -15.258  -7.945  0.00  0.00           C
ATOM   3827  HB2LLYN X 243     -20.636 -15.717  -7.779  0.00  0.00           H
ATOM   3828  HB3LLYN X 243     -21.854 -15.324  -9.003  0.00  0.00           H
ATOM   3829  CG LLYN X 243     -21.522 -13.779  -7.532  0.00  0.00           C
ATOM   3830  HG2LLYN X 243     -22.381 -13.239  -7.931  0.00  0.00           H
ATOM   3831  HG3LLYN X 243     -21.542 -13.707  -6.444  0.00  0.00           H
ATOM   3832  CD LLYN X 243     -20.226 -13.127  -8.034  0.00  0.00           C
ATOM   3833  HD2LLYN X 243     -19.377 -13.732  -7.720  0.00  0.00           H
ATOM   3834  HD3LLYN X 243     -20.230 -13.071  -9.126  0.00  0.00           H
ATOM   3835  C  LLYN X 243     -24.085 -15.758  -7.515  0.00  0.00           C
ATOM   3836  O  LLYN X 243     -24.545 -16.137  -8.591  0.00  0.00           O
ATOM   3837  N  LGLY X 244     -24.836 -15.119  -6.616  0.00  0.00           N
ATOM   3838  H  LGLY X 244     -24.407 -14.798  -5.756  0.00  0.00           H
ATOM   3839  CA LGLY X 244     -26.283 -14.961  -6.769  0.00  0.00           C
ATOM   3840  HA2LGLY X 244     -26.613 -14.156  -6.122  0.00  0.00           H
ATOM   3841  HA3LGLY X 244     -26.515 -14.691  -7.800  0.00  0.00           H
ATOM   3842  C  LGLY X 244     -27.122 -16.186  -6.396  0.00  0.00           C
ATOM   3843  O  LGLY X 244     -28.275 -16.235  -6.811  0.00  0.00           O
ATOM   3844  N  LARG X 245     -26.600 -17.147  -5.613  0.00  0.00           N
ATOM   3845  H  LARG X 245     -25.610 -17.092  -5.400  0.00  0.00           H
ATOM   3846  CA LARG X 245     -27.325 -18.358  -5.169  0.00  0.00           C
ATOM   3847  HA LARG X 245     -27.410 -19.017  -6.028  0.00  0.00           H
ATOM   3848  CB LARG X 245     -26.507 -19.080  -4.078  0.00  0.00           C
ATOM   3849  HB2LARG X 245     -25.501 -19.255  -4.448  0.00  0.00           H
ATOM   3850  HB3LARG X 245     -26.430 -18.434  -3.207  0.00  0.00           H
ATOM   3851  CG LARG X 245     -27.044 -20.443  -3.615  0.00  0.00           C
ATOM   3852  HG2LARG X 245     -26.350 -20.835  -2.870  0.00  0.00           H
ATOM   3853  HG3LARG X 245     -28.022 -20.327  -3.145  0.00  0.00           H
ATOM   3854  CD LARG X 245     -27.149 -21.433  -4.779  0.00  0.00           C
ATOM   3855  HD2LARG X 245     -28.091 -21.257  -5.302  0.00  0.00           H
ATOM   3856  HD3LARG X 245     -26.327 -21.254  -5.474  0.00  0.00           H
ATOM   3857  NE LARG X 245     -27.080 -22.832  -4.332  0.00  0.00           N
ATOM   3858  HE LARG X 245     -26.675 -23.001  -3.419  0.00  0.00           H
ATOM   3859  CZ LARG X 245     -27.360 -23.894  -5.066  0.00  0.00           C
ATOM   3860  NH1LARG X 245     -27.757 -23.823  -6.300  0.00  0.00           N
ATOM   3861 HH11LARG X 245     -27.716 -22.908  -6.775  0.00  0.00           H
ATOM   3862 HH12LARG X 245     -27.902 -24.623  -6.875  0.00  0.00           H
ATOM   3863  NH2LARG X 245     -27.224 -25.083  -4.554  0.00  0.00           N
ATOM   3864 HH21LARG X 245     -26.823 -25.173  -3.629  0.00  0.00           H
ATOM   3865 HH22LARG X 245     -27.421 -25.888  -5.112  0.00  0.00           H
ATOM   3866  C  LARG X 245     -28.745 -18.044  -4.681  0.00  0.00           C
ATOM   3867  O  LARG X 245     -28.916 -17.336  -3.690  0.00  0.00           O
ATOM   3868  N  LGLY X 246     -29.758 -18.586  -5.350  0.00  0.00           N
ATOM   3869  H  LGLY X 246     -29.529 -19.159  -6.163  0.00  0.00           H
ATOM   3870  CA LGLY X 246     -31.179 -18.366  -5.068  0.00  0.00           C
ATOM   3871  HA2LGLY X 246     -31.720 -19.268  -5.349  0.00  0.00           H
ATOM   3872  HA3LGLY X 246     -31.316 -18.206  -3.999  0.00  0.00           H
ATOM   3873  C  LGLY X 246     -31.838 -17.192  -5.807  0.00  0.00           C
ATOM   3874  O  LGLY X 246     -33.034 -16.991  -5.615  0.00  0.00           O
ATOM   3875  N  LILE X 247     -31.116 -16.428  -6.636  0.00  0.00           N
ATOM   3876  H  LILE X 247     -30.127 -16.634  -6.747  0.00  0.00           H
ATOM   3877  CA LILE X 247     -31.698 -15.439  -7.559  0.00  0.00           C
ATOM   3878  HA LILE X 247     -32.643 -15.080  -7.149  0.00  0.00           H
ATOM   3879  CB LILE X 247     -30.778 -14.206  -7.749  0.00  0.00           C
ATOM   3880  HB LILE X 247     -29.842 -14.545  -8.196  0.00  0.00           H
ATOM   3881  CG2LILE X 247     -31.432 -13.192  -8.713  0.00  0.00           C
ATOM   3882 HG21LILE X 247     -32.308 -12.744  -8.257  0.00  0.00           H
ATOM   3883 HG22LILE X 247     -30.728 -12.403  -8.970  0.00  0.00           H
ATOM   3884 HG23LILE X 247     -31.738 -13.670  -9.643  0.00  0.00           H
ATOM   3885  CG1LILE X 247     -30.451 -13.512  -6.405  0.00  0.00           C
ATOM   3886 HG12LILE X 247     -31.366 -13.108  -5.969  0.00  0.00           H
ATOM   3887 HG13LILE X 247     -30.042 -14.245  -5.709  0.00  0.00           H
ATOM   3888  CD1LILE X 247     -29.414 -12.386  -6.535  0.00  0.00           C
ATOM   3889 HD11LILE X 247     -29.811 -11.557  -7.118  0.00  0.00           H
ATOM   3890 HD12LILE X 247     -29.152 -12.009  -5.549  0.00  0.00           H
ATOM   3891 HD13LILE X 247     -28.517 -12.775  -7.014  0.00  0.00           H
ATOM   3892  C  LILE X 247     -31.989 -16.132  -8.899  0.00  0.00           C
ATOM   3893  O  LILE X 247     -31.069 -16.463  -9.652  0.00  0.00           O
ATOM   3894  N  LTHR X 248     -33.271 -16.329  -9.209  0.00  0.00           N
ATOM   3895  H  LTHR X 248     -33.978 -16.087  -8.527  0.00  0.00           H
ATOM   3896  CA LTHR X 248     -33.757 -17.012 -10.418  0.00  0.00           C
ATOM   3897  HA LTHR X 248     -33.513 -18.069 -10.328  0.00  0.00           H
ATOM   3898  CB LTHR X 248     -35.287 -16.886 -10.516  0.00  0.00           C
ATOM   3899  HB LTHR X 248     -35.548 -15.859 -10.762  0.00  0.00           H
ATOM   3900  CG2LTHR X 248     -35.898 -17.809 -11.568  0.00  0.00           C
ATOM   3901 HG21LTHR X 248     -35.638 -18.845 -11.351  0.00  0.00           H
ATOM   3902 HG22LTHR X 248     -36.983 -17.701 -11.548  0.00  0.00           H
ATOM   3903 HG23LTHR X 248     -35.541 -17.536 -12.560  0.00  0.00           H
ATOM   3904  OG1LTHR X 248     -35.868 -17.217  -9.278  0.00  0.00           O
ATOM   3905  HG1LTHR X 248     -36.716 -16.706  -9.232  0.00  0.00           H
ATOM   3906  C  LTHR X 248     -33.117 -16.458 -11.696  0.00  0.00           C
ATOM   3907  O  LTHR X 248     -33.129 -15.253 -11.941  0.00  0.00           O
ATOM   3908  N  LGLY X 249     -32.536 -17.339 -12.517  0.00  0.00           N
ATOM   3909  H  LGLY X 249     -32.518 -18.305 -12.228  0.00  0.00           H
ATOM   3910  CA LGLY X 249     -31.878 -17.004 -13.789  0.00  0.00           C
ATOM   3911  HA2LGLY X 249     -31.748 -17.915 -14.374  0.00  0.00           H
ATOM   3912  HA3LGLY X 249     -32.528 -16.332 -14.351  0.00  0.00           H
ATOM   3913  C  LGLY X 249     -30.508 -16.321 -13.659  0.00  0.00           C
ATOM   3914  O  LGLY X 249     -29.576 -16.686 -14.378  0.00  0.00           O
ATOM   3915  N  LVAL X 250     -30.353 -15.374 -12.728  0.00  0.00           N
ATOM   3916  H  LVAL X 250     -31.170 -15.119 -12.182  0.00  0.00           H
ATOM   3917  CA LVAL X 250     -29.089 -14.652 -12.487  0.00  0.00           C
ATOM   3918  HA LVAL X 250     -28.715 -14.280 -13.441  0.00  0.00           H
ATOM   3919  CB LVAL X 250     -29.294 -13.438 -11.560  0.00  0.00           C
ATOM   3920  HB LVAL X 250     -29.638 -13.806 -10.598  0.00  0.00           H
ATOM   3921  CG1LVAL X 250     -28.002 -12.646 -11.320  0.00  0.00           C
ATOM   3922 HG11LVAL X 250     -27.571 -12.348 -12.277  0.00  0.00           H
ATOM   3923 HG12LVAL X 250     -28.214 -11.755 -10.730  0.00  0.00           H
ATOM   3924 HG13LVAL X 250     -27.277 -13.251 -10.777  0.00  0.00           H
ATOM   3925  CG2LVAL X 250     -30.339 -12.469 -12.126  0.00  0.00           C
ATOM   3926 HG21LVAL X 250     -31.304 -12.966 -12.214  0.00  0.00           H
ATOM   3927 HG22LVAL X 250     -30.457 -11.614 -11.460  0.00  0.00           H
ATOM   3928 HG23LVAL X 250     -30.024 -12.110 -13.107  0.00  0.00           H
ATOM   3929  C  LVAL X 250     -28.015 -15.567 -11.901  0.00  0.00           C
ATOM   3930  O  LVAL X 250     -26.860 -15.451 -12.306  0.00  0.00           O
ATOM   3931  N  LGLU X 251     -28.382 -16.502 -11.016  0.00  0.00           N
ATOM   3932  H  LGLU X 251     -29.355 -16.537 -10.726  0.00  0.00           H
ATOM   3933  CA LGLU X 251     -27.445 -17.402 -10.326  0.00  0.00           C
ATOM   3934  HA LGLU X 251     -26.928 -16.821  -9.562  0.00  0.00           H
ATOM   3935  CB LGLU X 251     -28.218 -18.519  -9.603  0.00  0.00           C
ATOM   3936  HB2LGLU X 251     -28.842 -18.058  -8.836  0.00  0.00           H
ATOM   3937  HB3LGLU X 251     -28.862 -19.042 -10.312  0.00  0.00           H
ATOM   3938  CG LGLU X 251     -27.262 -19.534  -8.952  0.00  0.00           C
ATOM   3939  HG2LGLU X 251     -26.737 -20.087  -9.733  0.00  0.00           H
ATOM   3940  HG3LGLU X 251     -26.517 -18.985  -8.369  0.00  0.00           H
ATOM   3941  CD LGLU X 251     -27.952 -20.537  -8.023  0.00  0.00           C
ATOM   3942  OE1LGLU X 251     -29.012 -20.223  -7.438  0.00  0.00           O
ATOM   3943  OE2LGLU X 251     -27.346 -21.594  -7.750  0.00  0.00           O
ATOM   3944  C  LGLU X 251     -26.376 -17.983 -11.268  0.00  0.00           C
ATOM   3945  O  LGLU X 251     -26.693 -18.623 -12.276  0.00  0.00           O
ATOM   3946  N  LASP X 252     -25.111 -17.721 -10.936  0.00  0.00           N
ATOM   3947  H  LASP X 252     -24.950 -17.181 -10.091  0.00  0.00           H
ATOM   3948  CA LASP X 252     -23.923 -18.113 -11.692  0.00  0.00           C
ATOM   3949  HA LASP X 252     -23.085 -17.611 -11.212  0.00  0.00           H
ATOM   3950  CB LASP X 252     -23.681 -19.624 -11.507  0.00  0.00           C
ATOM   3951  HB2LASP X 252     -23.948 -19.905 -10.490  0.00  0.00           H
ATOM   3952  HB3LASP X 252     -24.327 -20.189 -12.172  0.00  0.00           H
ATOM   3953  CG LASP X 252     -22.226 -20.017 -11.738  0.00  0.00           C
ATOM   3954  OD1LASP X 252     -21.419 -19.924 -10.790  0.00  0.00           O
ATOM   3955  OD2LASP X 252     -21.866 -20.418 -12.864  0.00  0.00           O
ATOM   3956  C  LASP X 252     -23.944 -17.620 -13.160  0.00  0.00           C
ATOM   3957  O  LASP X 252     -24.033 -18.421 -14.090  0.00  0.00           O
ATOM   3958  N  LLYS X 253     -23.942 -16.289 -13.375  0.00  0.00           N
ATOM   3959  H  LLYS X 253     -23.976 -15.701 -12.553  0.00  0.00           H
ATOM   3960  CA LLYS X 253     -23.494 -15.630 -14.628  0.00  0.00           C
ATOM   3961  HA LLYS X 253     -23.397 -16.365 -15.425  0.00  0.00           H
ATOM   3962  CB LLYS X 253     -24.410 -14.470 -15.095  0.00  0.00           C
ATOM   3963  HB2LLYS X 253     -24.419 -13.726 -14.301  0.00  0.00           H
ATOM   3964  HB3LLYS X 253     -23.915 -14.004 -15.950  0.00  0.00           H
ATOM   3965  CG LLYS X 253     -25.874 -14.659 -15.522  0.00  0.00           C
ATOM   3966  HG2LLYS X 253     -26.497 -14.749 -14.639  0.00  0.00           H
ATOM   3967  HG3LLYS X 253     -26.181 -13.726 -15.996  0.00  0.00           H
ATOM   3968  CD LLYS X 253     -26.190 -15.789 -16.515  0.00  0.00           C
ATOM   3969  HD2LLYS X 253     -27.202 -15.633 -16.891  0.00  0.00           H
ATOM   3970  HD3LLYS X 253     -25.505 -15.726 -17.363  0.00  0.00           H
ATOM   3971  CE LLYS X 253     -26.117 -17.193 -15.908  0.00  0.00           C
ATOM   3972  HE2LLYS X 253     -26.514 -17.919 -16.623  0.00  0.00           H
ATOM   3973  HE3LLYS X 253     -25.067 -17.443 -15.745  0.00  0.00           H
ATOM   3974  NZ LLYS X 253     -26.854 -17.274 -14.626  0.00  0.00           N
ATOM   3975  HZ1LLYS X 253     -27.858 -17.167 -14.739  0.00  0.00           H
ATOM   3976  HZ2LLYS X 253     -26.663 -18.139 -14.128  0.00  0.00           H
ATOM   3977  HZ3LLYS X 253     -26.548 -16.548 -13.985  0.00  0.00           H
ATOM   3978  C  LLYS X 253     -22.115 -14.989 -14.419  0.00  0.00           C
ATOM   3979  O  LLYS X 253     -21.856 -14.429 -13.354  0.00  0.00           O
ATOM   3980  N  LGLU X 254     -21.292 -14.945 -15.464  0.00  0.00           N
ATOM   3981  H  LGLU X 254     -21.548 -15.420 -16.313  0.00  0.00           H
ATOM   3982  CA LGLU X 254     -20.110 -14.077 -15.521  0.00  0.00           C
ATOM   3983  HA LGLU X 254     -19.474 -14.289 -14.672  0.00  0.00           H
ATOM   3984  CB LGLU X 254     -19.278 -14.371 -16.785  0.00  0.00           C
ATOM   3985  HB2LGLU X 254     -19.921 -14.771 -17.570  0.00  0.00           H
ATOM   3986  HB3LGLU X 254     -18.864 -13.430 -17.147  0.00  0.00           H
ATOM   3987  CG LGLU X 254     -18.081 -15.318 -16.558  0.00  0.00           C
ATOM   3988  HG2LGLU X 254     -17.573 -15.463 -17.514  0.00  0.00           H
ATOM   3989  HG3LGLU X 254     -17.378 -14.810 -15.895  0.00  0.00           H
ATOM   3990  CD LGLU X 254     -18.396 -16.699 -15.960  0.00  0.00           C
ATOM   3991  OE1LGLU X 254     -17.487 -17.321 -15.369  0.00  0.00           O
ATOM   3992  OE2LGLU X 254     -19.534 -17.210 -16.054  0.00  0.00           O
ATOM   3993  C  LGLU X 254     -20.502 -12.589 -15.397  0.00  0.00           C
ATOM   3994  O  LGLU X 254     -21.587 -12.173 -15.800  0.00  0.00           O
ATOM   3995  N  LSER X 255     -19.625 -11.783 -14.791  0.00  0.00           N
ATOM   3996  H  LSER X 255     -18.735 -12.188 -14.533  0.00  0.00           H
ATOM   3997  CA LSER X 255     -19.762 -10.323 -14.616  0.00  0.00           C
ATOM   3998  HA LSER X 255     -18.935 -10.022 -13.981  0.00  0.00           H
ATOM   3999  CB LSER X 255     -19.542  -9.628 -15.961  0.00  0.00           C
ATOM   4000  HB2LSER X 255     -18.792 -10.178 -16.529  0.00  0.00           H
ATOM   4001  HB3LSER X 255     -20.478  -9.613 -16.523  0.00  0.00           H
ATOM   4002  OG LSER X 255     -19.073  -8.314 -15.749  0.00  0.00           O
ATOM   4003  HG LSER X 255     -19.269  -7.784 -16.547  0.00  0.00           H
ATOM   4004  C  LSER X 255     -20.989  -9.768 -13.862  0.00  0.00           C
ATOM   4005  O  LSER X 255     -21.050  -8.565 -13.603  0.00  0.00           O
ATOM   4006  N  LTRP X 256     -21.922 -10.600 -13.385  0.00  0.00           N
ATOM   4007  H  LTRP X 256     -21.880 -11.564 -13.691  0.00  0.00           H
ATOM   4008  CA LTRP X 256     -23.038 -10.195 -12.503  0.00  0.00           C
ATOM   4009  HA LTRP X 256     -23.405  -9.236 -12.872  0.00  0.00           H
ATOM   4010  CB LTRP X 256     -24.205 -11.181 -12.664  0.00  0.00           C
ATOM   4011  HB2LTRP X 256     -23.818 -12.193 -12.777  0.00  0.00           H
ATOM   4012  HB3LTRP X 256     -24.819 -11.175 -11.765  0.00  0.00           H
ATOM   4013  CG LTRP X 256     -25.118 -10.839 -13.807  0.00  0.00           C
ATOM   4014  CD1LTRP X 256     -24.874 -11.053 -15.122  0.00  0.00           C
ATOM   4015  HD1LTRP X 256     -23.984 -11.526 -15.524  0.00  0.00           H
ATOM   4016  NE1LTRP X 256     -25.915 -10.546 -15.879  0.00  0.00           N
ATOM   4017  HE1LTRP X 256     -25.933 -10.545 -16.901  0.00  0.00           H
ATOM   4018  CE2LTRP X 256     -26.869  -9.945 -15.090  0.00  0.00           C
ATOM   4019  CZ2LTRP X 256     -28.067  -9.276 -15.380  0.00  0.00           C
ATOM   4020  HZ2LTRP X 256     -28.401  -9.175 -16.405  0.00  0.00           H
ATOM   4021  CH2LTRP X 256     -28.821  -8.735 -14.326  0.00  0.00           C
ATOM   4022  HH2LTRP X 256     -29.747  -8.215 -14.537  0.00  0.00           H
ATOM   4023  CZ3LTRP X 256     -28.364  -8.859 -13.001  0.00  0.00           C
ATOM   4024  HZ3LTRP X 256     -28.944  -8.431 -12.196  0.00  0.00           H
ATOM   4025  CE3LTRP X 256     -27.156  -9.530 -12.722  0.00  0.00           C
ATOM   4026  HE3LTRP X 256     -26.812  -9.614 -11.702  0.00  0.00           H
ATOM   4027  CD2LTRP X 256     -26.380 -10.099 -13.758  0.00  0.00           C
ATOM   4028  C  LTRP X 256     -22.612  -9.899 -11.042  0.00  0.00           C
ATOM   4029  O  LTRP X 256     -23.326 -10.163 -10.069  0.00  0.00           O
ATOM   4030  N  LHID X 257     -21.433  -9.301 -10.879  0.00  0.00           N
ATOM   4031  H  LHID X 257     -20.916  -9.079 -11.720  0.00  0.00           H
ATOM   4032  CA LHID X 257     -20.959  -8.714  -9.630  0.00  0.00           C
ATOM   4033  HA LHID X 257     -21.261  -9.339  -8.792  0.00  0.00           H
ATOM   4034  C  LHID X 257     -21.498  -7.296  -9.415  0.00  0.00           C
ATOM   4035  O  LHID X 257     -21.420  -6.444 -10.307  0.00  0.00           O
ATOM   4036  N  LGLY X 258     -21.905  -6.986  -8.183  0.00  0.00           N
ATOM   4037  H  LGLY X 258     -21.811  -7.704  -7.477  0.00  0.00           H
ATOM   4038  CA LGLY X 258     -22.010  -5.600  -7.728  0.00  0.00           C
ATOM   4039  HA2LGLY X 258     -22.332  -5.606  -6.693  0.00  0.00           H
ATOM   4040  HA3LGLY X 258     -21.023  -5.139  -7.788  0.00  0.00           H
ATOM   4041  C  LGLY X 258     -22.987  -4.715  -8.494  0.00  0.00           C
ATOM   4042  O  LGLY X 258     -22.696  -3.538  -8.696  0.00  0.00           O
ATOM   4043  N  LLYS X 259     -24.095  -5.278  -8.985  0.00  0.00           N
ATOM   4044  H  LLYS X 259     -24.246  -6.260  -8.801  0.00  0.00           H
ATOM   4045  CA LLYS X 259     -25.196  -4.536  -9.614  0.00  0.00           C
ATOM   4046  HA LLYS X 259     -24.969  -3.474  -9.564  0.00  0.00           H
ATOM   4047  CB LLYS X 259     -25.362  -4.939 -11.098  0.00  0.00           C
ATOM   4048  HB2LLYS X 259     -25.726  -5.967 -11.138  0.00  0.00           H
ATOM   4049  HB3LLYS X 259     -26.125  -4.304 -11.552  0.00  0.00           H
ATOM   4050  CG LLYS X 259     -24.079  -4.864 -11.951  0.00  0.00           C
ATOM   4051  HG2LLYS X 259     -23.336  -5.524 -11.517  0.00  0.00           H
ATOM   4052  HG3LLYS X 259     -24.300  -5.255 -12.946  0.00  0.00           H
ATOM   4053  CD LLYS X 259     -23.498  -3.448 -12.109  0.00  0.00           C
ATOM   4054  HD2LLYS X 259     -24.003  -2.964 -12.946  0.00  0.00           H
ATOM   4055  HD3LLYS X 259     -23.702  -2.855 -11.220  0.00  0.00           H
ATOM   4056  CE LLYS X 259     -21.982  -3.443 -12.370  0.00  0.00           C
ATOM   4057  HE2LLYS X 259     -21.731  -4.206 -13.112  0.00  0.00           H
ATOM   4058  HE3LLYS X 259     -21.705  -2.466 -12.778  0.00  0.00           H
ATOM   4059  NZ LLYS X 259     -21.211  -3.664 -11.124  0.00  0.00           N
ATOM   4060  HZ1LLYS X 259     -21.396  -4.587 -10.745  0.00  0.00           H
ATOM   4061  HZ2LLYS X 259     -20.210  -3.603 -11.296  0.00  0.00           H
ATOM   4062  HZ3LLYS X 259     -21.488  -2.984 -10.417  0.00  0.00           H
ATOM   4063  C  LLYS X 259     -26.483  -4.789  -8.815  0.00  0.00           C
ATOM   4064  O  LLYS X 259     -26.775  -5.957  -8.541  0.00  0.00           O
ATOM   4065  N  LPRO X 260     -27.254  -3.754  -8.427  0.00  0.00           N
ATOM   4066  CD LPRO X 260     -27.044  -2.339  -8.703  0.00  0.00           C
ATOM   4067  HD2LPRO X 260     -26.737  -2.175  -9.737  0.00  0.00           H
ATOM   4068  HD3LPRO X 260     -26.294  -1.947  -8.016  0.00  0.00           H
ATOM   4069  CG LPRO X 260     -28.393  -1.659  -8.455  0.00  0.00           C
ATOM   4070  HG2LPRO X 260     -28.986  -1.676  -9.371  0.00  0.00           H
ATOM   4071  HG3LPRO X 260     -28.274  -0.637  -8.101  0.00  0.00           H
ATOM   4072  CB LPRO X 260     -29.043  -2.559  -7.404  0.00  0.00           C
ATOM   4073  HB2LPRO X 260     -30.131  -2.471  -7.408  0.00  0.00           H
ATOM   4074  HB3LPRO X 260     -28.644  -2.315  -6.419  0.00  0.00           H
ATOM   4075  CA LPRO X 260     -28.567  -3.955  -7.819  0.00  0.00           C
ATOM   4076  HA LPRO X 260     -28.485  -4.586  -6.937  0.00  0.00           H
ATOM   4077  C  LPRO X 260     -29.514  -4.608  -8.836  0.00  0.00           C
ATOM   4078  O  LPRO X 260     -29.383  -4.389 -10.040  0.00  0.00           O
ATOM   4079  N  LLEU X 261     -30.491  -5.386  -8.365  0.00  0.00           N
ATOM   4080  H  LLEU X 261     -30.608  -5.469  -7.369  0.00  0.00           H
ATOM   4081  CA LLEU X 261     -31.595  -5.809  -9.230  0.00  0.00           C
ATOM   4082  HA LLEU X 261     -31.179  -6.137 -10.183  0.00  0.00           H
ATOM   4083  CB LLEU X 261     -32.364  -6.986  -8.599  0.00  0.00           C
ATOM   4084  HB2LLEU X 261     -32.765  -6.655  -7.640  0.00  0.00           H
ATOM   4085  HB3LLEU X 261     -33.206  -7.230  -9.249  0.00  0.00           H
ATOM   4086  CG LLEU X 261     -31.543  -8.268  -8.357  0.00  0.00           C
ATOM   4087  HG LLEU X 261     -30.744  -8.058  -7.646  0.00  0.00           H
ATOM   4088  CD1LLEU X 261     -32.449  -9.344  -7.755  0.00  0.00           C
ATOM   4089 HD11LLEU X 261     -33.254  -9.582  -8.450  0.00  0.00           H
ATOM   4090 HD12LLEU X 261     -31.872 -10.244  -7.552  0.00  0.00           H
ATOM   4091 HD13LLEU X 261     -32.878  -8.987  -6.821  0.00  0.00           H
ATOM   4092  CD2LLEU X 261     -30.928  -8.835  -9.637  0.00  0.00           C
ATOM   4093 HD21LLEU X 261     -30.189  -8.139 -10.034  0.00  0.00           H
ATOM   4094 HD22LLEU X 261     -30.425  -9.777  -9.423  0.00  0.00           H
ATOM   4095 HD23LLEU X 261     -31.703  -9.004 -10.386  0.00  0.00           H
ATOM   4096  C  LLEU X 261     -32.517  -4.600  -9.490  0.00  0.00           C
ATOM   4097  O  LLEU X 261     -32.823  -3.875  -8.539  0.00  0.00           O
ATOM   4098  N  LPRO X 262     -32.995  -4.364 -10.726  0.00  0.00           N
ATOM   4099  CD LPRO X 262     -32.734  -5.125 -11.940  0.00  0.00           C
ATOM   4100  HD2LPRO X 262     -32.803  -6.200 -11.766  0.00  0.00           H
ATOM   4101  HD3LPRO X 262     -31.744  -4.867 -12.321  0.00  0.00           H
ATOM   4102  CG LPRO X 262     -33.804  -4.688 -12.942  0.00  0.00           C
ATOM   4103  HG2LPRO X 262     -34.692  -5.308 -12.832  0.00  0.00           H
ATOM   4104  HG3LPRO X 262     -33.438  -4.734 -13.967  0.00  0.00           H
ATOM   4105  CB LPRO X 262     -34.125  -3.257 -12.507  0.00  0.00           C
ATOM   4106  HB2LPRO X 262     -35.124  -2.950 -12.817  0.00  0.00           H
ATOM   4107  HB3LPRO X 262     -33.379  -2.573 -12.908  0.00  0.00           H
ATOM   4108  CA LPRO X 262     -33.971  -3.307 -10.987  0.00  0.00           C
ATOM   4109  HA LPRO X 262     -33.590  -2.350 -10.629  0.00  0.00           H
ATOM   4110  C  LPRO X 262     -35.283  -3.634 -10.268  0.00  0.00           C
ATOM   4111  O  LPRO X 262     -35.700  -4.792 -10.237  0.00  0.00           O
ATOM   4112  N  LLYS X 263     -35.941  -2.633  -9.670  0.00  0.00           N
ATOM   4113  H  LLYS X 263     -35.537  -1.711  -9.762  0.00  0.00           H
ATOM   4114  CA LLYS X 263     -36.978  -2.831  -8.634  0.00  0.00           C
ATOM   4115  HA LLYS X 263     -36.489  -3.281  -7.771  0.00  0.00           H
ATOM   4116  CB LLYS X 263     -37.498  -1.448  -8.209  0.00  0.00           C
ATOM   4117  HB2LLYS X 263     -36.641  -0.850  -7.892  0.00  0.00           H
ATOM   4118  HB3LLYS X 263     -37.954  -0.948  -9.065  0.00  0.00           H
ATOM   4119  CG LLYS X 263     -38.521  -1.507  -7.061  0.00  0.00           C
ATOM   4120  HG2LLYS X 263     -39.505  -1.736  -7.472  0.00  0.00           H
ATOM   4121  HG3LLYS X 263     -38.242  -2.292  -6.356  0.00  0.00           H
ATOM   4122  CD LLYS X 263     -38.562  -0.163  -6.315  0.00  0.00           C
ATOM   4123  HD2LLYS X 263     -37.653  -0.067  -5.718  0.00  0.00           H
ATOM   4124  HD3LLYS X 263     -38.567   0.649  -7.045  0.00  0.00           H
ATOM   4125  CE LLYS X 263     -39.787   0.016  -5.407  0.00  0.00           C
ATOM   4126  HE2LLYS X 263     -39.655   0.941  -4.841  0.00  0.00           H
ATOM   4127  HE3LLYS X 263     -40.673   0.125  -6.037  0.00  0.00           H
ATOM   4128  NZ LLYS X 263     -39.993  -1.116  -4.475  0.00  0.00           N
ATOM   4129  HZ1LLYS X 263     -39.154  -1.467  -4.020  0.00  0.00           H
ATOM   4130  HZ2LLYS X 263     -40.694  -0.951  -3.773  0.00  0.00           H
ATOM   4131  HZ3LLYS X 263     -40.312  -1.964  -4.959  0.00  0.00           H
ATOM   4132  C  LLYS X 263     -38.112  -3.794  -9.023  0.00  0.00           C
ATOM   4133  O  LLYS X 263     -38.560  -4.578  -8.190  0.00  0.00           O
ATOM   4134  N  LASN X 264     -38.530  -3.782 -10.288  0.00  0.00           N
ATOM   4135  H  LASN X 264     -38.054  -3.155 -10.927  0.00  0.00           H
ATOM   4136  CA LASN X 264     -39.511  -4.711 -10.859  0.00  0.00           C
ATOM   4137  HA LASN X 264     -40.426  -4.664 -10.265  0.00  0.00           H
ATOM   4138  CB LASN X 264     -39.833  -4.269 -12.301  0.00  0.00           C
ATOM   4139  HB2LASN X 264     -40.490  -5.003 -12.767  0.00  0.00           H
ATOM   4140  HB3LASN X 264     -40.362  -3.318 -12.272  0.00  0.00           H
ATOM   4141  CG LASN X 264     -38.587  -4.076 -13.154  0.00  0.00           C
ATOM   4142  OD1LASN X 264     -37.815  -3.160 -12.936  0.00  0.00           O
ATOM   4143  ND2LASN X 264     -38.322  -4.936 -14.107  0.00  0.00           N
ATOM   4144 HD21LASN X 264     -37.482  -4.766 -14.637  0.00  0.00           H
ATOM   4145 HD22LASN X 264     -38.919  -5.722 -14.285  0.00  0.00           H
ATOM   4146  C  LASN X 264     -39.050  -6.182 -10.833  0.00  0.00           C
ATOM   4147  O  LASN X 264     -39.851  -7.057 -10.523  0.00  0.00           O
ATOM   4148  N  LMET X 265     -37.778  -6.457 -11.143  0.00  0.00           N
ATOM   4149  H  LMET X 265     -37.147  -5.681 -11.309  0.00  0.00           H
ATOM   4150  CA LMET X 265     -37.183  -7.791 -11.018  0.00  0.00           C
ATOM   4151  HA LMET X 265     -37.888  -8.540 -11.386  0.00  0.00           H
ATOM   4152  CB LMET X 265     -35.910  -7.870 -11.873  0.00  0.00           C
ATOM   4153  HB2LMET X 265     -36.147  -7.592 -12.901  0.00  0.00           H
ATOM   4154  HB3LMET X 265     -35.169  -7.173 -11.482  0.00  0.00           H
ATOM   4155  CG LMET X 265     -35.303  -9.276 -11.872  0.00  0.00           C
ATOM   4156  HG2LMET X 265     -35.096  -9.587 -10.849  0.00  0.00           H
ATOM   4157  HG3LMET X 265     -36.030  -9.967 -12.300  0.00  0.00           H
ATOM   4158  SD LMET X 265     -33.763  -9.394 -12.812  0.00  0.00           S
ATOM   4159  CE LMET X 265     -33.578 -11.196 -12.820  0.00  0.00           C
ATOM   4160  HE1LMET X 265     -34.471 -11.656 -13.242  0.00  0.00           H
ATOM   4161  HE2LMET X 265     -32.715 -11.466 -13.429  0.00  0.00           H
ATOM   4162  HE3LMET X 265     -33.432 -11.557 -11.802  0.00  0.00           H
ATOM   4163  C  LMET X 265     -36.866  -8.118  -9.556  0.00  0.00           C
ATOM   4164  O  LMET X 265     -37.117  -9.228  -9.107  0.00  0.00           O
ATOM   4165  N  LALA X 266     -36.355  -7.147  -8.795  0.00  0.00           N
ATOM   4166  H  LALA X 266     -36.167  -6.252  -9.233  0.00  0.00           H
ATOM   4167  CA LALA X 266     -35.986  -7.307  -7.393  0.00  0.00           C
ATOM   4168  HA LALA X 266     -35.151  -8.004  -7.325  0.00  0.00           H
ATOM   4169  CB LALA X 266     -35.540  -5.937  -6.864  0.00  0.00           C
ATOM   4170  HB1LALA X 266     -36.390  -5.259  -6.813  0.00  0.00           H
ATOM   4171  HB2LALA X 266     -35.132  -6.035  -5.863  0.00  0.00           H
ATOM   4172  HB3LALA X 266     -34.781  -5.502  -7.513  0.00  0.00           H
ATOM   4173  C  LALA X 266     -37.147  -7.876  -6.562  0.00  0.00           C
ATOM   4174  O  LALA X 266     -37.000  -8.900  -5.896  0.00  0.00           O
ATOM   4175  N  LGLU X 267     -38.319  -7.243  -6.642  0.00  0.00           N
ATOM   4176  H  LGLU X 267     -38.381  -6.402  -7.208  0.00  0.00           H
ATOM   4177  CA LGLU X 267     -39.501  -7.648  -5.875  0.00  0.00           C
ATOM   4178  HA LGLU X 267     -39.163  -8.062  -4.930  0.00  0.00           H
ATOM   4179  CB LGLU X 267     -40.321  -6.400  -5.512  0.00  0.00           C
ATOM   4180  HB2LGLU X 267     -40.409  -5.763  -6.393  0.00  0.00           H
ATOM   4181  HB3LGLU X 267     -41.319  -6.685  -5.177  0.00  0.00           H
ATOM   4182  CG LGLU X 267     -39.597  -5.662  -4.362  0.00  0.00           C
ATOM   4183  HG2LGLU X 267     -39.863  -6.146  -3.419  0.00  0.00           H
ATOM   4184  HG3LGLU X 267     -38.517  -5.769  -4.480  0.00  0.00           H
ATOM   4185  CD LGLU X 267     -39.879  -4.161  -4.258  0.00  0.00           C
ATOM   4186  OE1LGLU X 267     -40.770  -3.613  -4.946  0.00  0.00           O
ATOM   4187  OE2LGLU X 267     -39.178  -3.479  -3.467  0.00  0.00           O
ATOM   4188  C  LGLU X 267     -40.301  -8.798  -6.515  0.00  0.00           C
ATOM   4189  O  LGLU X 267     -41.051  -9.467  -5.807  0.00  0.00           O
ATOM   4190  N  LGLN X 268     -40.060  -9.118  -7.793  0.00  0.00           N
ATOM   4191  H  LGLN X 268     -39.438  -8.526  -8.324  0.00  0.00           H
ATOM   4192  CA LGLN X 268     -40.464 -10.394  -8.400  0.00  0.00           C
ATOM   4193  HA LGLN X 268     -41.504 -10.593  -8.137  0.00  0.00           H
ATOM   4194  CB LGLN X 268     -40.383 -10.279  -9.934  0.00  0.00           C
ATOM   4195  HB2LGLN X 268     -41.237  -9.684 -10.262  0.00  0.00           H
ATOM   4196  HB3LGLN X 268     -39.487  -9.727 -10.211  0.00  0.00           H
ATOM   4197  CG LGLN X 268     -40.405 -11.619 -10.695  0.00  0.00           C
ATOM   4198  HG2LGLN X 268     -40.933 -12.375 -10.115  0.00  0.00           H
ATOM   4199  HG3LGLN X 268     -40.953 -11.480 -11.626  0.00  0.00           H
ATOM   4200  CD LGLN X 268     -39.007 -12.114 -11.069  0.00  0.00           C
ATOM   4201  OE1LGLN X 268     -38.211 -11.405 -11.666  0.00  0.00           O
ATOM   4202  NE2LGLN X 268     -38.654 -13.336 -10.750  0.00  0.00           N
ATOM   4203 HE21LGLN X 268     -37.723 -13.632 -10.963  0.00  0.00           H
ATOM   4204 HE22LGLN X 268     -39.253 -13.961 -10.199  0.00  0.00           H
ATOM   4205  C  LGLN X 268     -39.640 -11.563  -7.832  0.00  0.00           C
ATOM   4206  O  LGLN X 268     -40.212 -12.471  -7.240  0.00  0.00           O
ATOM   4207  N  LILE X 269     -38.306 -11.509  -7.920  0.00  0.00           N
ATOM   4208  H  LILE X 269     -37.904 -10.718  -8.414  0.00  0.00           H
ATOM   4209  CA LILE X 269     -37.368 -12.529  -7.405  0.00  0.00           C
ATOM   4210  HA LILE X 269     -37.498 -13.454  -7.969  0.00  0.00           H
ATOM   4211  CB LILE X 269     -35.925 -11.993  -7.594  0.00  0.00           C
ATOM   4212  HB LILE X 269     -35.926 -10.946  -7.285  0.00  0.00           H
ATOM   4213  CG2LILE X 269     -34.887 -12.685  -6.694  0.00  0.00           C
ATOM   4214 HG21LILE X 269     -34.891 -13.763  -6.862  0.00  0.00           H
ATOM   4215 HG22LILE X 269     -33.901 -12.274  -6.890  0.00  0.00           H
ATOM   4216 HG23LILE X 269     -35.110 -12.485  -5.648  0.00  0.00           H
ATOM   4217  CG1LILE X 269     -35.477 -12.015  -9.074  0.00  0.00           C
ATOM   4218 HG12LILE X 269     -36.240 -11.542  -9.689  0.00  0.00           H
ATOM   4219 HG13LILE X 269     -34.568 -11.422  -9.172  0.00  0.00           H
ATOM   4220  CD1LILE X 269     -35.201 -13.399  -9.663  0.00  0.00           C
ATOM   4221 HD11LILE X 269     -36.075 -14.036  -9.549  0.00  0.00           H
ATOM   4222 HD12LILE X 269     -34.971 -13.301 -10.724  0.00  0.00           H
ATOM   4223 HD13LILE X 269     -34.350 -13.855  -9.163  0.00  0.00           H
ATOM   4224  C  LILE X 269     -37.651 -12.856  -5.931  0.00  0.00           C
ATOM   4225  O  LILE X 269     -37.605 -14.012  -5.500  0.00  0.00           O
ATOM   4226  N  LILE X 270     -37.992 -11.830  -5.151  0.00  0.00           N
ATOM   4227  H  LILE X 270     -37.976 -10.906  -5.568  0.00  0.00           H
ATOM   4228  CA LILE X 270     -38.370 -11.948  -3.742  0.00  0.00           C
ATOM   4229  HA LILE X 270     -37.525 -12.380  -3.206  0.00  0.00           H
ATOM   4230  CB LILE X 270     -38.606 -10.523  -3.191  0.00  0.00           C
ATOM   4231  HB LILE X 270     -39.075  -9.935  -3.976  0.00  0.00           H
ATOM   4232  CG2LILE X 270     -39.549 -10.460  -1.978  0.00  0.00           C
ATOM   4233 HG21LILE X 270     -39.179 -11.094  -1.173  0.00  0.00           H
ATOM   4234 HG22LILE X 270     -39.646  -9.438  -1.617  0.00  0.00           H
ATOM   4235 HG23LILE X 270     -40.545 -10.788  -2.275  0.00  0.00           H
ATOM   4236  CG1LILE X 270     -37.221  -9.914  -2.870  0.00  0.00           C
ATOM   4237 HG12LILE X 270     -36.805 -10.417  -2.005  0.00  0.00           H
ATOM   4238 HG13LILE X 270     -36.536 -10.100  -3.696  0.00  0.00           H
ATOM   4239  CD1LILE X 270     -37.213  -8.408  -2.601  0.00  0.00           C
ATOM   4240 HD11LILE X 270     -37.874  -8.159  -1.774  0.00  0.00           H
ATOM   4241 HD12LILE X 270     -36.201  -8.105  -2.340  0.00  0.00           H
ATOM   4242 HD13LILE X 270     -37.524  -7.860  -3.487  0.00  0.00           H
ATOM   4243  C  LILE X 270     -39.538 -12.925  -3.514  0.00  0.00           C
ATOM   4244  O  LILE X 270     -39.533 -13.593  -2.482  0.00  0.00           O
ATOM   4245  N  LGLN X 271     -40.483 -13.105  -4.449  0.00  0.00           N
ATOM   4246  H  LGLN X 271     -40.417 -12.587  -5.322  0.00  0.00           H
ATOM   4247  CA LGLN X 271     -41.560 -14.101  -4.312  0.00  0.00           C
ATOM   4248  HA LGLN X 271     -42.021 -13.947  -3.337  0.00  0.00           H
ATOM   4249  CB LGLN X 271     -42.662 -13.862  -5.372  0.00  0.00           C
ATOM   4250  HB2LGLN X 271     -43.617 -14.179  -4.953  0.00  0.00           H
ATOM   4251  HB3LGLN X 271     -42.731 -12.790  -5.569  0.00  0.00           H
ATOM   4252  CG LGLN X 271     -42.464 -14.611  -6.705  0.00  0.00           C
ATOM   4253  HG2LGLN X 271     -41.420 -14.565  -6.992  0.00  0.00           H
ATOM   4254  HG3LGLN X 271     -42.726 -15.662  -6.578  0.00  0.00           H
ATOM   4255  CD LGLN X 271     -43.274 -14.053  -7.868  0.00  0.00           C
ATOM   4256  OE1LGLN X 271     -44.387 -13.570  -7.724  0.00  0.00           O
ATOM   4257  NE2LGLN X 271     -42.760 -14.148  -9.072  0.00  0.00           N
ATOM   4258 HE21LGLN X 271     -43.288 -13.780  -9.834  0.00  0.00           H
ATOM   4259 HE22LGLN X 271     -41.808 -14.522  -9.180  0.00  0.00           H
ATOM   4260  C  LGLN X 271     -41.019 -15.547  -4.334  0.00  0.00           C
ATOM   4261  O  LGLN X 271     -41.422 -16.384  -3.522  0.00  0.00           O
ATOM   4262  N  LGLU X 272     -40.065 -15.841  -5.221  0.00  0.00           N
ATOM   4263  H  LGLU X 272     -39.731 -15.099  -5.828  0.00  0.00           H
ATOM   4264  CA LGLU X 272     -39.463 -17.170  -5.365  0.00  0.00           C
ATOM   4265  HA LGLU X 272     -40.253 -17.923  -5.375  0.00  0.00           H
ATOM   4266  CB LGLU X 272     -38.698 -17.264  -6.695  0.00  0.00           C
ATOM   4267  HB2LGLU X 272     -37.924 -16.496  -6.711  0.00  0.00           H
ATOM   4268  HB3LGLU X 272     -38.201 -18.234  -6.737  0.00  0.00           H
ATOM   4269  CG LGLU X 272     -39.619 -17.137  -7.928  0.00  0.00           C
ATOM   4270  HG2LGLU X 272     -39.549 -18.063  -8.503  0.00  0.00           H
ATOM   4271  HG3LGLU X 272     -40.661 -17.046  -7.609  0.00  0.00           H
ATOM   4272  CD LGLU X 272     -39.250 -15.962  -8.845  0.00  0.00           C
ATOM   4273  OE1LGLU X 272     -38.057 -15.845  -9.203  0.00  0.00           O
ATOM   4274  OE2LGLU X 272     -40.158 -15.185  -9.223  0.00  0.00           O
ATOM   4275  C  LGLU X 272     -38.547 -17.482  -4.175  0.00  0.00           C
ATOM   4276  O  LGLU X 272     -38.524 -18.611  -3.674  0.00  0.00           O
ATOM   4277  N  LILE X 273     -37.862 -16.463  -3.651  0.00  0.00           N
ATOM   4278  H  LILE X 273     -37.888 -15.575  -4.149  0.00  0.00           H
ATOM   4279  CA LILE X 273     -37.072 -16.560  -2.420  0.00  0.00           C
ATOM   4280  HA LILE X 273     -36.475 -17.469  -2.480  0.00  0.00           H
ATOM   4281  CB LILE X 273     -36.082 -15.375  -2.339  0.00  0.00           C
ATOM   4282  HB LILE X 273     -36.646 -14.442  -2.368  0.00  0.00           H
ATOM   4283  CG2LILE X 273     -35.276 -15.421  -1.032  0.00  0.00           C
ATOM   4284 HG21LILE X 273     -34.646 -16.308  -1.012  0.00  0.00           H
ATOM   4285 HG22LILE X 273     -34.647 -14.538  -0.964  0.00  0.00           H
ATOM   4286 HG23LILE X 273     -35.939 -15.412  -0.169  0.00  0.00           H
ATOM   4287  CG1LILE X 273     -35.107 -15.420  -3.542  0.00  0.00           C
ATOM   4288 HG12LILE X 273     -34.557 -16.362  -3.520  0.00  0.00           H
ATOM   4289 HG13LILE X 273     -35.669 -15.393  -4.474  0.00  0.00           H
ATOM   4290  CD1LILE X 273     -34.096 -14.270  -3.598  0.00  0.00           C
ATOM   4291 HD11LILE X 273     -33.347 -14.391  -2.821  0.00  0.00           H
ATOM   4292 HD12LILE X 273     -33.587 -14.284  -4.562  0.00  0.00           H
ATOM   4293 HD13LILE X 273     -34.611 -13.317  -3.473  0.00  0.00           H
ATOM   4294  C  LILE X 273     -37.981 -16.718  -1.184  0.00  0.00           C
ATOM   4295  O  LILE X 273     -37.673 -17.547  -0.323  0.00  0.00           O
ATOM   4296  N  LTYR X 274     -39.127 -16.024  -1.110  0.00  0.00           N
ATOM   4297  H  LTYR X 274     -39.308 -15.317  -1.818  0.00  0.00           H
ATOM   4298  CA LTYR X 274     -40.141 -16.204  -0.055  0.00  0.00           C
ATOM   4299  HA LTYR X 274     -39.662 -16.061   0.911  0.00  0.00           H
ATOM   4300  CB LTYR X 274     -41.298 -15.190  -0.195  0.00  0.00           C
ATOM   4301  HB2LTYR X 274     -41.414 -14.914  -1.242  0.00  0.00           H
ATOM   4302  HB3LTYR X 274     -42.232 -15.678   0.088  0.00  0.00           H
ATOM   4303  CG LTYR X 274     -41.211 -13.942   0.665  0.00  0.00           C
ATOM   4304  CD1LTYR X 274     -41.124 -14.055   2.067  0.00  0.00           C
ATOM   4305  HD1LTYR X 274     -41.101 -15.034   2.521  0.00  0.00           H
ATOM   4306  CE1LTYR X 274     -41.076 -12.899   2.873  0.00  0.00           C
ATOM   4307  HE1LTYR X 274     -40.998 -12.981   3.944  0.00  0.00           H
ATOM   4308  CZ LTYR X 274     -41.157 -11.622   2.273  0.00  0.00           C
ATOM   4309  OH LTYR X 274     -41.115 -10.500   3.036  0.00  0.00           O
ATOM   4310  HH LTYR X 274     -40.535 -10.584   3.793  0.00  0.00           H
ATOM   4311  CE2LTYR X 274     -41.292 -11.511   0.876  0.00  0.00           C
ATOM   4312  HE2LTYR X 274     -41.365 -10.531   0.427  0.00  0.00           H
ATOM   4313  CD2LTYR X 274     -41.316 -12.669   0.075  0.00  0.00           C
ATOM   4314  HD2LTYR X 274     -41.417 -12.579  -0.998  0.00  0.00           H
ATOM   4315  C  LTYR X 274     -40.753 -17.609  -0.050  0.00  0.00           C
ATOM   4316  O  LTYR X 274     -41.055 -18.126   1.028  0.00  0.00           O
ATOM   4317  N  LSER X 275     -40.946 -18.229  -1.221  0.00  0.00           N
ATOM   4318  H  LSER X 275     -40.758 -17.701  -2.069  0.00  0.00           H
ATOM   4319  CA LSER X 275     -41.633 -19.527  -1.348  0.00  0.00           C
ATOM   4320  HA LSER X 275     -42.659 -19.403  -1.001  0.00  0.00           H
ATOM   4321  CB LSER X 275     -41.689 -19.953  -2.822  0.00  0.00           C
ATOM   4322  HB2LSER X 275     -42.412 -20.764  -2.919  0.00  0.00           H
ATOM   4323  HB3LSER X 275     -42.025 -19.118  -3.440  0.00  0.00           H
ATOM   4324  OG LSER X 275     -40.437 -20.422  -3.288  0.00  0.00           O
ATOM   4325  HG LSER X 275     -39.834 -19.674  -3.468  0.00  0.00           H
ATOM   4326  C  LSER X 275     -40.994 -20.636  -0.498  0.00  0.00           C
ATOM   4327  O  LSER X 275     -41.695 -21.473   0.066  0.00  0.00           O
ATOM   4328  N  LGLN X 276     -39.668 -20.592  -0.347  0.00  0.00           N
ATOM   4329  H  LGLN X 276     -39.182 -19.860  -0.844  0.00  0.00           H
ATOM   4330  CA LGLN X 276     -38.864 -21.568   0.393  0.00  0.00           C
ATOM   4331  HA LGLN X 276     -39.218 -22.573   0.158  0.00  0.00           H
ATOM   4332  CB LGLN X 276     -37.400 -21.434  -0.065  0.00  0.00           C
ATOM   4333  HB2LGLN X 276     -37.081 -20.428   0.198  0.00  0.00           H
ATOM   4334  HB3LGLN X 276     -36.776 -22.137   0.489  0.00  0.00           H
ATOM   4335  CG LGLN X 276     -37.161 -21.649  -1.575  0.00  0.00           C
ATOM   4336  HG2LGLN X 276     -37.085 -22.717  -1.782  0.00  0.00           H
ATOM   4337  HG3LGLN X 276     -38.000 -21.265  -2.152  0.00  0.00           H
ATOM   4338  CD LGLN X 276     -35.892 -20.952  -2.065  0.00  0.00           C
ATOM   4339  OE1LGLN X 276     -34.800 -21.125  -1.531  0.00  0.00           O
ATOM   4340  NE2LGLN X 276     -35.988 -20.089  -3.052  0.00  0.00           N
ATOM   4341 HE21LGLN X 276     -35.146 -19.690  -3.430  0.00  0.00           H
ATOM   4342 HE22LGLN X 276     -36.893 -19.855  -3.453  0.00  0.00           H
ATOM   4343  C  LGLN X 276     -38.937 -21.394   1.924  0.00  0.00           C
ATOM   4344  O  LGLN X 276     -38.501 -22.285   2.650  0.00  0.00           O
ATOM   4345  N  LILE X 277     -39.431 -20.250   2.420  0.00  0.00           N
ATOM   4346  H  LILE X 277     -39.846 -19.594   1.768  0.00  0.00           H
ATOM   4347  CA LILE X 277     -39.359 -19.854   3.837  0.00  0.00           C
ATOM   4348  HA LILE X 277     -38.400 -20.189   4.235  0.00  0.00           H
ATOM   4349  CB LILE X 277     -39.411 -18.311   3.979  0.00  0.00           C
ATOM   4350  HB LILE X 277     -40.361 -17.952   3.581  0.00  0.00           H
ATOM   4351  CG2LILE X 277     -39.315 -17.862   5.452  0.00  0.00           C
ATOM   4352 HG21LILE X 277     -38.296 -18.014   5.803  0.00  0.00           H
ATOM   4353 HG22LILE X 277     -39.567 -16.806   5.531  0.00  0.00           H
ATOM   4354 HG23LILE X 277     -40.001 -18.423   6.086  0.00  0.00           H
ATOM   4355  CG1LILE X 277     -38.264 -17.678   3.161  0.00  0.00           C
ATOM   4356 HG12LILE X 277     -37.328 -18.149   3.458  0.00  0.00           H
ATOM   4357 HG13LILE X 277     -38.427 -17.887   2.106  0.00  0.00           H
ATOM   4358  CD1LILE X 277     -38.110 -16.162   3.311  0.00  0.00           C
ATOM   4359 HD11LILE X 277     -37.693 -15.929   4.285  0.00  0.00           H
ATOM   4360 HD12LILE X 277     -37.436 -15.786   2.544  0.00  0.00           H
ATOM   4361 HD13LILE X 277     -39.075 -15.674   3.202  0.00  0.00           H
ATOM   4362  C  LILE X 277     -40.464 -20.549   4.639  0.00  0.00           C
ATOM   4363  O  LILE X 277     -41.603 -20.065   4.701  0.00  0.00           O
ATOM   4364  N  LGLN X 278     -40.142 -21.674   5.278  0.00  0.00           N
ATOM   4365  H  LGLN X 278     -39.192 -22.012   5.224  0.00  0.00           H
ATOM   4366  CA LGLN X 278     -41.101 -22.425   6.094  0.00  0.00           C
ATOM   4367  HA LGLN X 278     -42.072 -22.449   5.599  0.00  0.00           H
ATOM   4368  CB LGLN X 278     -40.612 -23.874   6.291  0.00  0.00           C
ATOM   4369  HB2LGLN X 278     -39.657 -23.852   6.815  0.00  0.00           H
ATOM   4370  HB3LGLN X 278     -41.345 -24.411   6.894  0.00  0.00           H
ATOM   4371  CG LGLN X 278     -40.438 -24.589   4.939  0.00  0.00           C
ATOM   4372  HG2LGLN X 278     -41.374 -24.543   4.383  0.00  0.00           H
ATOM   4373  HG3LGLN X 278     -39.668 -24.037   4.400  0.00  0.00           H
ATOM   4374  CD LGLN X 278     -40.006 -26.049   5.046  0.00  0.00           C
ATOM   4375  OE1LGLN X 278     -40.469 -26.834   5.865  0.00  0.00           O
ATOM   4376  NE2LGLN X 278     -39.118 -26.491   4.185  0.00  0.00           N
ATOM   4377 HE21LGLN X 278     -38.811 -27.452   4.229  0.00  0.00           H
ATOM   4378 HE22LGLN X 278     -38.747 -25.867   3.484  0.00  0.00           H
ATOM   4379  C  LGLN X 278     -41.401 -21.709   7.422  0.00  0.00           C
ATOM   4380  O  LGLN X 278     -42.518 -21.230   7.608  0.00  0.00           O
ATOM   4381  N  LSER X 279     -40.424 -21.559   8.321  0.00  0.00           N
ATOM   4382  H  LSER X 279     -39.564 -22.057   8.146  0.00  0.00           H
ATOM   4383  CA LSER X 279     -40.548 -20.801   9.574  0.00  0.00           C
ATOM   4384  HA LSER X 279     -41.524 -20.983  10.023  0.00  0.00           H
ATOM   4385  CB LSER X 279     -39.461 -21.236  10.569  0.00  0.00           C
ATOM   4386  HB2LSER X 279     -39.458 -22.324  10.632  0.00  0.00           H
ATOM   4387  HB3LSER X 279     -38.492 -20.891  10.205  0.00  0.00           H
ATOM   4388  OG LSER X 279     -39.705 -20.689  11.853  0.00  0.00           O
ATOM   4389  HG LSER X 279     -39.015 -20.972  12.458  0.00  0.00           H
ATOM   4390  C  LSER X 279     -40.501 -19.291   9.310  0.00  0.00           C
ATOM   4391  O  LSER X 279     -39.430 -18.686   9.191  0.00  0.00           O
ATOM   4392  N  LLYS X 280     -41.669 -18.645   9.195  0.00  0.00           N
ATOM   4393  H  LLYS X 280     -42.495 -19.224   9.186  0.00  0.00           H
ATOM   4394  CA LLYS X 280     -41.824 -17.197   8.923  0.00  0.00           C
ATOM   4395  HA LLYS X 280     -40.993 -16.844   8.312  0.00  0.00           H
ATOM   4396  CB LLYS X 280     -43.138 -16.930   8.167  0.00  0.00           C
ATOM   4397  HB2LLYS X 280     -43.958 -17.371   8.735  0.00  0.00           H
ATOM   4398  HB3LLYS X 280     -43.283 -15.853   8.098  0.00  0.00           H
ATOM   4399  CG LLYS X 280     -43.111 -17.535   6.754  0.00  0.00           C
ATOM   4400  HG2LLYS X 280     -42.315 -17.059   6.181  0.00  0.00           H
ATOM   4401  HG3LLYS X 280     -42.913 -18.605   6.831  0.00  0.00           H
ATOM   4402  CD LLYS X 280     -44.454 -17.315   6.045  0.00  0.00           C
ATOM   4403  HD2LLYS X 280     -45.230 -17.797   6.638  0.00  0.00           H
ATOM   4404  HD3LLYS X 280     -44.640 -16.241   6.006  0.00  0.00           H
ATOM   4405  CE LLYS X 280     -44.468 -17.887   4.623  0.00  0.00           C
ATOM   4406  HE2LLYS X 280     -45.432 -17.650   4.173  0.00  0.00           H
ATOM   4407  HE3LLYS X 280     -43.674 -17.401   4.055  0.00  0.00           H
ATOM   4408  NZ LLYS X 280     -44.262 -19.351   4.606  0.00  0.00           N
ATOM   4409  HZ1LLYS X 280     -44.997 -19.801   5.131  0.00  0.00           H
ATOM   4410  HZ2LLYS X 280     -44.279 -19.683   3.652  0.00  0.00           H
ATOM   4411  HZ3LLYS X 280     -43.368 -19.569   5.023  0.00  0.00           H
ATOM   4412  C  LLYS X 280     -41.664 -16.341  10.192  0.00  0.00           C
ATOM   4413  O  LLYS X 280     -42.441 -15.422  10.452  0.00  0.00           O
ATOM   4414  N  LLYS X 281     -40.643 -16.660  10.992  0.00  0.00           N
ATOM   4415  H  LLYS X 281     -40.100 -17.460  10.701  0.00  0.00           H
ATOM   4416  CA LLYS X 281     -40.290 -16.003  12.257  0.00  0.00           C
ATOM   4417  HA LLYS X 281     -40.711 -14.998  12.293  0.00  0.00           H
ATOM   4418  CB LLYS X 281     -40.861 -16.817  13.433  0.00  0.00           C
ATOM   4419  HB2LLYS X 281     -40.544 -17.850  13.282  0.00  0.00           H
ATOM   4420  HB3LLYS X 281     -40.399 -16.426  14.339  0.00  0.00           H
ATOM   4421  CG LLYS X 281     -42.393 -16.766  13.574  0.00  0.00           C
ATOM   4422  HG2LLYS X 281     -42.832 -16.996  12.604  0.00  0.00           H
ATOM   4423  HG3LLYS X 281     -42.694 -17.522  14.299  0.00  0.00           H
ATOM   4424  CD LLYS X 281     -42.881 -15.385  14.042  0.00  0.00           C
ATOM   4425  HD2LLYS X 281     -42.550 -15.253  15.072  0.00  0.00           H
ATOM   4426  HD3LLYS X 281     -42.402 -14.637  13.409  0.00  0.00           H
ATOM   4427  CE LLYS X 281     -44.401 -15.217  13.969  0.00  0.00           C
ATOM   4428  HE2LLYS X 281     -44.636 -14.196  14.269  0.00  0.00           H
ATOM   4429  HE3LLYS X 281     -44.701 -15.369  12.933  0.00  0.00           H
ATOM   4430  NZ LLYS X 281     -45.131 -16.167  14.838  0.00  0.00           N
ATOM   4431  HZ1LLYS X 281     -44.853 -16.025  15.799  0.00  0.00           H
ATOM   4432  HZ2LLYS X 281     -46.124 -16.009  14.748  0.00  0.00           H
ATOM   4433  HZ3LLYS X 281     -44.913 -17.112  14.561  0.00  0.00           H
ATOM   4434  C  LLYS X 281     -38.770 -15.850  12.359  0.00  0.00           C
ATOM   4435  O  LLYS X 281     -38.035 -16.776  12.029  0.00  0.00           O
ATOM   4436  N  LLYS X 282     -38.314 -14.654  12.747  0.00  0.00           N
ATOM   4437  H  LLYS X 282     -39.005 -13.964  13.004  0.00  0.00           H
ATOM   4438  CA LLYS X 282     -36.895 -14.256  12.749  0.00  0.00           C
ATOM   4439  HA LLYS X 282     -36.412 -14.602  11.836  0.00  0.00           H
ATOM   4440  CB LLYS X 282     -36.766 -12.725  12.823  0.00  0.00           C
ATOM   4441  HB2LLYS X 282     -37.276 -12.386  13.724  0.00  0.00           H
ATOM   4442  HB3LLYS X 282     -35.706 -12.479  12.892  0.00  0.00           H
ATOM   4443  CG LLYS X 282     -37.375 -12.028  11.596  0.00  0.00           C
ATOM   4444  HG2LLYS X 282     -36.944 -12.474  10.699  0.00  0.00           H
ATOM   4445  HG3LLYS X 282     -38.451 -12.198  11.604  0.00  0.00           H
ATOM   4446  CD LLYS X 282     -37.096 -10.516  11.600  0.00  0.00           C
ATOM   4447  HD2LLYS X 282     -37.894 -10.016  12.149  0.00  0.00           H
ATOM   4448  HD3LLYS X 282     -36.145 -10.339  12.103  0.00  0.00           H
ATOM   4449  CE LLYS X 282     -37.030  -9.959  10.173  0.00  0.00           C
ATOM   4450  HE2LLYS X 282     -37.793 -10.461   9.576  0.00  0.00           H
ATOM   4451  HE3LLYS X 282     -37.245  -8.891  10.214  0.00  0.00           H
ATOM   4452  NZ LLYS X 282     -35.702 -10.172   9.555  0.00  0.00           N
ATOM   4453  HZ1LLYS X 282     -35.503 -11.161   9.517  0.00  0.00           H
ATOM   4454  HZ2LLYS X 282     -35.702  -9.792   8.620  0.00  0.00           H
ATOM   4455  HZ3LLYS X 282     -34.995  -9.708  10.107  0.00  0.00           H
ATOM   4456  C  LLYS X 282     -36.112 -14.915  13.887  0.00  0.00           C
ATOM   4457  O  LLYS X 282     -36.606 -14.977  15.014  0.00  0.00           O
ATOM   4458  N  LILE X 283     -34.895 -15.388  13.619  0.00  0.00           N
ATOM   4459  H  LILE X 283     -34.586 -15.428  12.658  0.00  0.00           H
ATOM   4460  CA LILE X 283     -34.039 -15.993  14.653  0.00  0.00           C
ATOM   4461  HA LILE X 283     -34.675 -16.427  15.426  0.00  0.00           H
ATOM   4462  CB LILE X 283     -33.112 -17.087  14.074  0.00  0.00           C
ATOM   4463  HB LILE X 283     -32.395 -16.636  13.388  0.00  0.00           H
ATOM   4464  CG2LILE X 283     -32.356 -17.770  15.228  0.00  0.00           C
ATOM   4465 HG21LILE X 283     -33.073 -18.223  15.914  0.00  0.00           H
ATOM   4466 HG22LILE X 283     -31.700 -18.543  14.827  0.00  0.00           H
ATOM   4467 HG23LILE X 283     -31.760 -17.031  15.762  0.00  0.00           H
ATOM   4468  CG1LILE X 283     -33.919 -18.148  13.289  0.00  0.00           C
ATOM   4469 HG12LILE X 283     -34.641 -18.578  13.982  0.00  0.00           H
ATOM   4470 HG13LILE X 283     -34.448 -17.624  12.492  0.00  0.00           H
ATOM   4471  CD1LILE X 283     -33.062 -19.267  12.684  0.00  0.00           C
ATOM   4472 HD11LILE X 283     -32.533 -19.791  13.479  0.00  0.00           H
ATOM   4473 HD12LILE X 283     -33.704 -19.968  12.150  0.00  0.00           H
ATOM   4474 HD13LILE X 283     -32.339 -18.837  11.990  0.00  0.00           H
ATOM   4475  C  LILE X 283     -33.271 -14.900  15.418  0.00  0.00           C
ATOM   4476  O  LILE X 283     -32.703 -13.995  14.815  0.00  0.00           O
ATOM   4477  N  LLEU X 284     -33.255 -14.979  16.753  0.00  0.00           N
ATOM   4478  H  LLEU X 284     -33.874 -15.648  17.188  0.00  0.00           H
ATOM   4479  CA LLEU X 284     -32.484 -14.077  17.618  0.00  0.00           C
ATOM   4480  HA LLEU X 284     -32.295 -13.134  17.105  0.00  0.00           H
ATOM   4481  CB LLEU X 284     -33.276 -13.787  18.908  0.00  0.00           C
ATOM   4482  HB2LLEU X 284     -33.460 -14.750  19.384  0.00  0.00           H
ATOM   4483  HB3LLEU X 284     -32.640 -13.180  19.553  0.00  0.00           H
ATOM   4484  CG LLEU X 284     -34.619 -13.061  18.681  0.00  0.00           C
ATOM   4485  HG LLEU X 284     -35.236 -13.647  18.000  0.00  0.00           H
ATOM   4486  CD1LLEU X 284     -35.346 -12.899  20.015  0.00  0.00           C
ATOM   4487 HD11LLEU X 284     -34.729 -12.314  20.697  0.00  0.00           H
ATOM   4488 HD12LLEU X 284     -36.294 -12.387  19.852  0.00  0.00           H
ATOM   4489 HD13LLEU X 284     -35.534 -13.882  20.448  0.00  0.00           H
ATOM   4490  CD2LLEU X 284     -34.442 -11.672  18.059  0.00  0.00           C
ATOM   4491 HD21LLEU X 284     -33.946 -11.766  17.093  0.00  0.00           H
ATOM   4492 HD22LLEU X 284     -35.419 -11.208  17.921  0.00  0.00           H
ATOM   4493 HD23LLEU X 284     -33.835 -11.052  18.719  0.00  0.00           H
ATOM   4494  C  LLEU X 284     -31.072 -14.622  17.908  0.00  0.00           C
ATOM   4495  O  LLEU X 284     -30.821 -15.823  17.799  0.00  0.00           O
ATOM   4496  N  LALA X 285     -30.152 -13.729  18.278  0.00  0.00           N
ATOM   4497  H  LALA X 285     -30.470 -12.779  18.401  0.00  0.00           H
ATOM   4498  CA LALA X 285     -28.726 -14.015  18.462  0.00  0.00           C
ATOM   4499  HA LALA X 285     -28.312 -14.318  17.500  0.00  0.00           H
ATOM   4500  CB LALA X 285     -28.045 -12.716  18.900  0.00  0.00           C
ATOM   4501  HB1LALA X 285     -28.442 -12.405  19.865  0.00  0.00           H
ATOM   4502  HB2LALA X 285     -26.971 -12.879  18.985  0.00  0.00           H
ATOM   4503  HB3LALA X 285     -28.236 -11.938  18.161  0.00  0.00           H
ATOM   4504  C  LALA X 285     -28.422 -15.136  19.475  0.00  0.00           C
ATOM   4505  O  LALA X 285     -29.115 -15.298  20.485  0.00  0.00           O
ATOM   4506  N  LTHR X 286     -27.349 -15.893  19.237  0.00  0.00           N
ATOM   4507  H  LTHR X 286     -26.984 -15.921  18.296  0.00  0.00           H
ATOM   4508  CA LTHR X 286     -26.764 -16.800  20.240  0.00  0.00           C
ATOM   4509  HA LTHR X 286     -27.568 -17.144  20.891  0.00  0.00           H
ATOM   4510  CB LTHR X 286     -26.111 -18.023  19.578  0.00  0.00           C
ATOM   4511  HB LTHR X 286     -25.389 -18.454  20.273  0.00  0.00           H
ATOM   4512  CG2LTHR X 286     -27.159 -19.076  19.215  0.00  0.00           C
ATOM   4513 HG21LTHR X 286     -27.880 -18.646  18.520  0.00  0.00           H
ATOM   4514 HG22LTHR X 286     -26.670 -19.930  18.748  0.00  0.00           H
ATOM   4515 HG23LTHR X 286     -27.675 -19.402  20.118  0.00  0.00           H
ATOM   4516  OG1LTHR X 286     -25.454 -17.714  18.368  0.00  0.00           O
ATOM   4517  HG1LTHR X 286     -25.067 -18.511  18.001  0.00  0.00           H
ATOM   4518  C  LTHR X 286     -25.804 -16.037  21.184  0.00  0.00           C
ATOM   4519  O  LTHR X 286     -24.965 -15.276  20.701  0.00  0.00           O
ATOM   4520  N  LPRO X 287     -25.931 -16.186  22.521  0.00  0.00           N
ATOM   4521  CD LPRO X 287     -26.810 -17.142  23.185  0.00  0.00           C
ATOM   4522  HD2LPRO X 287     -26.556 -18.138  22.824  0.00  0.00           H
ATOM   4523  HD3LPRO X 287     -27.836 -16.905  22.905  0.00  0.00           H
ATOM   4524  CG LPRO X 287     -26.564 -16.982  24.680  0.00  0.00           C
ATOM   4525  HG2LPRO X 287     -25.739 -17.606  25.022  0.00  0.00           H
ATOM   4526  HG3LPRO X 287     -27.458 -17.212  25.261  0.00  0.00           H
ATOM   4527  CB LPRO X 287     -26.218 -15.501  24.777  0.00  0.00           C
ATOM   4528  HB2LPRO X 287     -25.633 -15.244  25.659  0.00  0.00           H
ATOM   4529  HB3LPRO X 287     -27.131 -14.907  24.761  0.00  0.00           H
ATOM   4530  CA LPRO X 287     -25.398 -15.234  23.513  0.00  0.00           C
ATOM   4531  HA LPRO X 287     -25.617 -14.240  23.124  0.00  0.00           H
ATOM   4532  C  LPRO X 287     -23.889 -15.343  23.824  0.00  0.00           C
ATOM   4533  O  LPRO X 287     -23.280 -16.374  23.532  0.00  0.00           O
ATOM   4534  N  LPRO X 288     -23.278 -14.304  24.440  0.00  0.00           N
ATOM   4535  CD LPRO X 288     -23.896 -13.035  24.813  0.00  0.00           C
ATOM   4536  HD2LPRO X 288     -24.771 -13.261  25.423  0.00  0.00           H
ATOM   4537  HD3LPRO X 288     -24.213 -12.540  23.895  0.00  0.00           H
ATOM   4538  CG LPRO X 288     -22.840 -12.232  25.574  0.00  0.00           C
ATOM   4539  HG2LPRO X 288     -22.961 -12.358  26.650  0.00  0.00           H
ATOM   4540  HG3LPRO X 288     -22.905 -11.174  25.323  0.00  0.00           H
ATOM   4541  CB LPRO X 288     -21.525 -12.825  25.090  0.00  0.00           C
ATOM   4542  HB2LPRO X 288     -20.741 -12.749  25.843  0.00  0.00           H
ATOM   4543  HB3LPRO X 288     -21.184 -12.367  24.162  0.00  0.00           H
ATOM   4544  CA LPRO X 288     -21.873 -14.293  24.850  0.00  0.00           C
ATOM   4545  HA LPRO X 288     -21.284 -14.684  24.020  0.00  0.00           H
ATOM   4546  C  LPRO X 288     -21.600 -15.131  26.108  0.00  0.00           C
ATOM   4547  O  LPRO X 288     -22.405 -15.151  27.042  0.00  0.00           O
ATOM   4548  N  LGLN X 289     -20.417 -15.750  26.160  0.00  0.00           N
ATOM   4549  H  LGLN X 289     -19.919 -15.867  25.289  0.00  0.00           H
ATOM   4550  CA LGLN X 289     -19.840 -16.334  27.376  0.00  0.00           C
ATOM   4551  HA LGLN X 289     -20.624 -16.716  28.029  0.00  0.00           H
ATOM   4552  CB LGLN X 289     -18.920 -17.503  26.975  0.00  0.00           C
ATOM   4553  HB2LGLN X 289     -19.510 -18.210  26.391  0.00  0.00           H
ATOM   4554  HB3LGLN X 289     -18.117 -17.102  26.357  0.00  0.00           H
ATOM   4555  CG LGLN X 289     -18.319 -18.221  28.191  0.00  0.00           C
ATOM   4556  HG2LGLN X 289     -17.813 -17.463  28.789  0.00  0.00           H
ATOM   4557  HG3LGLN X 289     -19.112 -18.681  28.782  0.00  0.00           H
ATOM   4558  CD LGLN X 289     -17.306 -19.299  27.810  0.00  0.00           C
ATOM   4559  OE1LGLN X 289     -17.499 -20.149  26.950  0.00  0.00           O
ATOM   4560  NE2LGLN X 289     -16.175 -19.336  28.473  0.00  0.00           N
ATOM   4561 HE21LGLN X 289     -15.483 -20.037  28.245  0.00  0.00           H
ATOM   4562 HE22LGLN X 289     -16.000 -18.665  29.207  0.00  0.00           H
ATOM   4563  C  LGLN X 289     -19.109 -15.228  28.162  0.00  0.00           C
ATOM   4564  O  LGLN X 289     -18.043 -14.773  27.756  0.00  0.00           O
ATOM   4565  N  LGLU X 290     -19.708 -14.743  29.252  0.00  0.00           N
ATOM   4566  H  LGLU X 290     -20.510 -15.242  29.607  0.00  0.00           H
ATOM   4567  CA LGLU X 290     -19.395 -13.420  29.826  0.00  0.00           C
ATOM   4568  HA LGLU X 290     -19.020 -12.752  29.049  0.00  0.00           H
ATOM   4569  CB LGLU X 290     -20.669 -12.800  30.436  0.00  0.00           C
ATOM   4570  HB2LGLU X 290     -20.964 -13.398  31.298  0.00  0.00           H
ATOM   4571  HB3LGLU X 290     -20.437 -11.785  30.759  0.00  0.00           H
ATOM   4572  CG LGLU X 290     -21.823 -12.762  29.418  0.00  0.00           C
ATOM   4573  HG2LGLU X 290     -21.449 -12.578  28.410  0.00  0.00           H
ATOM   4574  HG3LGLU X 290     -22.232 -13.770  29.474  0.00  0.00           H
ATOM   4575  CD LGLU X 290     -22.920 -11.746  29.748  0.00  0.00           C
ATOM   4576  OE1LGLU X 290     -22.612 -10.576  30.065  0.00  0.00           O
ATOM   4577  OE2LGLU X 290     -24.122 -12.079  29.601  0.00  0.00           O
ATOM   4578  C  LGLU X 290     -18.172 -13.380  30.769  0.00  0.00           C
ATOM   4579  O  LGLU X 290     -18.290 -13.044  31.952  0.00  0.00           O
ATOM   4580  N  LASP X 291     -16.991 -13.761  30.263  0.00  0.00           N
ATOM   4581  H  LASP X 291     -17.000 -14.081  29.306  0.00  0.00           H
ATOM   4582  CA LASP X 291     -15.759 -13.945  31.051  0.00  0.00           C
ATOM   4583  HA LASP X 291     -15.941 -13.714  32.101  0.00  0.00           H
ATOM   4584  CB LASP X 291     -15.299 -15.408  30.943  0.00  0.00           C
ATOM   4585  HB2LASP X 291     -14.568 -15.604  31.728  0.00  0.00           H
ATOM   4586  HB3LASP X 291     -16.226 -15.936  31.169  0.00  0.00           H
ATOM   4587  CG LASP X 291     -14.747 -15.899  29.597  0.00  0.00           C
ATOM   4588  OD1LASP X 291     -14.223 -15.128  28.767  0.00  0.00           O
ATOM   4589  OD2LASP X 291     -14.760 -17.141  29.417  0.00  0.00           O
ATOM   4590  C  LASP X 291     -14.629 -12.921  30.808  0.00  0.00           C
ATOM   4591  O  LASP X 291     -13.532 -13.078  31.360  0.00  0.00           O
ATOM   4592  N  LALA X 292     -14.889 -11.858  30.040  0.00  0.00           N
ATOM   4593  H  LALA X 292     -15.800 -11.832  29.605  0.00  0.00           H
ATOM   4594  CA LALA X 292     -13.930 -10.798  29.708  0.00  0.00           C
ATOM   4595  HA LALA X 292     -12.985 -11.276  29.452  0.00  0.00           H
ATOM   4596  CB LALA X 292     -14.462 -10.063  28.464  0.00  0.00           C
ATOM   4597  HB1LALA X 292     -15.404  -9.571  28.707  0.00  0.00           H
ATOM   4598  HB2LALA X 292     -13.736  -9.316  28.144  0.00  0.00           H
ATOM   4599  HB3LALA X 292     -14.624 -10.780  27.659  0.00  0.00           H
ATOM   4600  C  LALA X 292     -13.633  -9.817  30.881  0.00  0.00           C
ATOM   4601  O  LALA X 292     -14.378  -9.769  31.866  0.00  0.00           O
ATOM   4602  N  LPRO X 293     -12.543  -9.024  30.799  0.00  0.00           N
ATOM   4603  CD LPRO X 293     -11.447  -9.192  29.853  0.00  0.00           C
ATOM   4604  HD2LPRO X 293     -11.844  -9.016  28.853  0.00  0.00           H
ATOM   4605  HD3LPRO X 293     -11.100 -10.223  29.930  0.00  0.00           H
ATOM   4606  CG LPRO X 293     -10.367  -8.183  30.242  0.00  0.00           C
ATOM   4607  HG2LPRO X 293     -10.404  -7.306  29.595  0.00  0.00           H
ATOM   4608  HG3LPRO X 293      -9.377  -8.633  30.187  0.00  0.00           H
ATOM   4609  CB LPRO X 293     -10.725  -7.830  31.677  0.00  0.00           C
ATOM   4610  HB2LPRO X 293     -10.392  -6.813  31.886  0.00  0.00           H
ATOM   4611  HB3LPRO X 293     -10.324  -8.504  32.434  0.00  0.00           H
ATOM   4612  CA LPRO X 293     -12.256  -7.889  31.682  0.00  0.00           C
ATOM   4613  HA LPRO X 293     -12.651  -8.109  32.675  0.00  0.00           H
ATOM   4614  C  LPRO X 293     -12.903  -6.594  31.147  0.00  0.00           C
ATOM   4615  O  LPRO X 293     -13.675  -6.629  30.186  0.00  0.00           O
ATOM   4616  N  LSER X 294     -12.558  -5.419  31.694  0.00  0.00           N
ATOM   4617  H  LSER X 294     -12.186  -5.397  32.633  0.00  0.00           H
ATOM   4618  CA LSER X 294     -12.868  -4.136  31.034  0.00  0.00           C
ATOM   4619  HA LSER X 294     -12.662  -4.214  29.967  0.00  0.00           H
ATOM   4620  CB LSER X 294     -14.339  -3.768  31.221  0.00  0.00           C
ATOM   4621  HB2LSER X 294     -14.935  -4.672  31.353  0.00  0.00           H
ATOM   4622  HB3LSER X 294     -14.454  -3.128  32.096  0.00  0.00           H
ATOM   4623  OG LSER X 294     -14.782  -3.076  30.068  0.00  0.00           O
ATOM   4624  HG LSER X 294     -15.706  -2.839  30.172  0.00  0.00           H
ATOM   4625  C  LSER X 294     -11.940  -2.974  31.409  0.00  0.00           C
ATOM   4626  O  LSER X 294     -11.351  -2.959  32.494  0.00  0.00           O
ATOM   4627  N  LVAL X 295     -11.757  -2.015  30.494  0.00  0.00           N
ATOM   4628  H  LVAL X 295     -12.425  -1.971  29.737  0.00  0.00           H
ATOM   4629  CA LVAL X 295     -10.602  -1.091  30.465  0.00  0.00           C
ATOM   4630  HA LVAL X 295     -10.101  -1.036  31.431  0.00  0.00           H
ATOM   4631  CB LVAL X 295      -9.568  -1.510  29.395  0.00  0.00           C
ATOM   4632  HB LVAL X 295      -8.760  -0.778  29.393  0.00  0.00           H
ATOM   4633  CG1LVAL X 295      -8.993  -2.904  29.677  0.00  0.00           C
ATOM   4634 HG11LVAL X 295      -9.799  -3.637  29.680  0.00  0.00           H
ATOM   4635 HG12LVAL X 295      -8.269  -3.162  28.904  0.00  0.00           H
ATOM   4636 HG13LVAL X 295      -8.499  -2.904  30.650  0.00  0.00           H
ATOM   4637  CG2LVAL X 295     -10.122  -1.487  27.967  0.00  0.00           C
ATOM   4638 HG21LVAL X 295     -10.454  -0.478  27.722  0.00  0.00           H
ATOM   4639 HG22LVAL X 295      -9.342  -1.791  27.269  0.00  0.00           H
ATOM   4640 HG23LVAL X 295     -10.965  -2.175  27.892  0.00  0.00           H
ATOM   4641  C  LVAL X 295     -10.991   0.376  30.261  0.00  0.00           C
ATOM   4642  O  LVAL X 295     -12.034   0.690  29.690  0.00  0.00           O
ATOM   4643  N  LASP X 296     -10.107   1.270  30.702  0.00  0.00           N
ATOM   4644  H  LASP X 296      -9.435   0.932  31.377  0.00  0.00           H
ATOM   4645  CA LASP X 296     -10.084   2.695  30.353  0.00  0.00           C
ATOM   4646  HA LASP X 296     -11.054   3.166  30.516  0.00  0.00           H
ATOM   4647  CB LASP X 296      -9.049   3.361  31.288  0.00  0.00           C
ATOM   4648  HB2LASP X 296      -9.541   3.392  32.261  0.00  0.00           H
ATOM   4649  HB3LASP X 296      -8.175   2.712  31.344  0.00  0.00           H
ATOM   4650  CG LASP X 296      -8.609   4.775  30.894  0.00  0.00           C
ATOM   4651  OD1LASP X 296      -9.439   5.533  30.347  0.00  0.00           O
ATOM   4652  OD2LASP X 296      -7.413   5.092  31.100  0.00  0.00           O
ATOM   4653  C  LASP X 296      -9.773   2.902  28.849  0.00  0.00           C
ATOM   4654  O  LASP X 296      -8.983   2.157  28.269  0.00  0.00           O
ATOM   4655  N  LILE X 297     -10.375   3.919  28.219  0.00  0.00           N
ATOM   4656  H  LILE X 297     -11.061   4.423  28.763  0.00  0.00           H
ATOM   4657  CA LILE X 297     -10.215   4.272  26.794  0.00  0.00           C
ATOM   4658  HA LILE X 297      -9.322   3.843  26.340  0.00  0.00           H
ATOM   4659  CB LILE X 297     -11.461   3.840  25.986  0.00  0.00           C
ATOM   4660  HB LILE X 297     -11.262   4.009  24.928  0.00  0.00           H
ATOM   4661  CG2LILE X 297     -11.795   2.353  26.213  0.00  0.00           C
ATOM   4662 HG21LILE X 297     -11.994   2.183  27.271  0.00  0.00           H
ATOM   4663 HG22LILE X 297     -12.676   2.085  25.630  0.00  0.00           H
ATOM   4664 HG23LILE X 297     -10.951   1.739  25.899  0.00  0.00           H
ATOM   4665  CG1LILE X 297     -12.715   4.709  26.242  0.00  0.00           C
ATOM   4666 HG12LILE X 297     -13.318   4.219  27.006  0.00  0.00           H
ATOM   4667 HG13LILE X 297     -12.385   5.682  26.609  0.00  0.00           H
ATOM   4668  CD1LILE X 297     -13.552   4.900  24.974  0.00  0.00           C
ATOM   4669 HD11LILE X 297     -13.882   3.929  24.607  0.00  0.00           H
ATOM   4670 HD12LILE X 297     -14.422   5.517  25.202  0.00  0.00           H
ATOM   4671 HD13LILE X 297     -12.950   5.390  24.210  0.00  0.00           H
ATOM   4672  C  LILE X 297      -9.874   5.760  26.544  0.00  0.00           C
ATOM   4673  O  LILE X 297      -9.839   6.204  25.389  0.00  0.00           O
ATOM   4674  N  LALA X 298      -9.665   6.541  27.609  0.00  0.00           N
ATOM   4675  H  LALA X 298      -9.635   6.071  28.502  0.00  0.00           H
ATOM   4676  CA LALA X 298      -9.571   8.003  27.590  0.00  0.00           C
ATOM   4677  HA LALA X 298     -10.137   8.377  26.737  0.00  0.00           H
ATOM   4678  CB LALA X 298     -10.238   8.503  28.881  0.00  0.00           C
ATOM   4679  HB1LALA X 298      -9.677   8.144  29.744  0.00  0.00           H
ATOM   4680  HB2LALA X 298     -10.253   9.593  28.885  0.00  0.00           H
ATOM   4681  HB3LALA X 298     -11.260   8.127  28.931  0.00  0.00           H
ATOM   4682  C  LALA X 298      -8.128   8.539  27.427  0.00  0.00           C
ATOM   4683  O  LALA X 298      -7.188   7.787  27.158  0.00  0.00           O
ATOM   4684  N  LASN X 299      -7.963   9.854  27.593  0.00  0.00           N
ATOM   4685  H  LASN X 299      -8.818  10.390  27.649  0.00  0.00           H
ATOM   4686  CA LASN X 299      -6.685  10.577  27.629  0.00  0.00           C
ATOM   4687  HA LASN X 299      -6.140  10.470  26.691  0.00  0.00           H
ATOM   4688  CB LASN X 299      -7.014  12.066  27.840  0.00  0.00           C
ATOM   4689  HB2LASN X 299      -7.674  12.138  28.704  0.00  0.00           H
ATOM   4690  HB3LASN X 299      -6.106  12.641  28.027  0.00  0.00           H
ATOM   4691  CG LASN X 299      -7.724  12.659  26.637  0.00  0.00           C
ATOM   4692  OD1LASN X 299      -8.933  12.561  26.490  0.00  0.00           O
ATOM   4693  ND2LASN X 299      -6.993  13.253  25.728  0.00  0.00           N
ATOM   4694 HD21LASN X 299      -7.434  13.658  24.915  0.00  0.00           H
ATOM   4695 HD22LASN X 299      -5.991  13.302  25.843  0.00  0.00           H
ATOM   4696  C  LASN X 299      -5.707  10.054  28.707  0.00  0.00           C
ATOM   4697  O  LASN X 299      -6.118   9.404  29.670  0.00  0.00           O
ATOM   4698  N  LILE X 300      -4.409  10.350  28.557  0.00  0.00           N
ATOM   4699  H  LILE X 300      -4.172  10.914  27.754  0.00  0.00           H
ATOM   4700  CA LILE X 300      -3.315   9.900  29.448  0.00  0.00           C
ATOM   4701  HA LILE X 300      -3.650   9.810  30.481  0.00  0.00           H
ATOM   4702  CB LILE X 300      -2.694   8.546  28.982  0.00  0.00           C
ATOM   4703  HB LILE X 300      -2.037   8.723  28.130  0.00  0.00           H
ATOM   4704  CG2LILE X 300      -1.881   7.920  30.137  0.00  0.00           C
ATOM   4705 HG21LILE X 300      -2.538   7.743  30.989  0.00  0.00           H
ATOM   4706 HG22LILE X 300      -1.449   6.975  29.808  0.00  0.00           H
ATOM   4707 HG23LILE X 300      -1.083   8.601  30.431  0.00  0.00           H
ATOM   4708  CG1LILE X 300      -3.705   7.510  28.432  0.00  0.00           C
ATOM   4709 HG12LILE X 300      -4.367   7.242  29.255  0.00  0.00           H
ATOM   4710 HG13LILE X 300      -4.281   8.010  27.652  0.00  0.00           H
ATOM   4711  CD1LILE X 300      -3.063   6.237  27.858  0.00  0.00           C
ATOM   4712 HD11LILE X 300      -2.487   5.737  28.637  0.00  0.00           H
ATOM   4713 HD12LILE X 300      -3.842   5.568  27.495  0.00  0.00           H
ATOM   4714 HD13LILE X 300      -2.401   6.504  27.033  0.00  0.00           H
ATOM   4715  C  LILE X 300      -2.213  10.975  29.486  0.00  0.00           C
ATOM   4716  O  LILE X 300      -1.976  11.624  28.470  0.00  0.00           O
ATOM   4717  N  LARG X 301      -1.476  11.134  30.593  0.00  0.00           N
ATOM   4718  H  LARG X 301      -1.879  10.866  31.480  0.00  0.00           H
ATOM   4719  CA LARG X 301      -0.170  11.829  30.597  0.00  0.00           C
ATOM   4720  HA LARG X 301       0.168  11.961  29.568  0.00  0.00           H
ATOM   4721  CB LARG X 301      -0.260  13.214  31.267  0.00  0.00           C
ATOM   4722  HB2LARG X 301      -0.767  13.093  32.224  0.00  0.00           H
ATOM   4723  HB3LARG X 301       0.755  13.573  31.436  0.00  0.00           H
ATOM   4724  CG LARG X 301      -1.032  14.237  30.401  0.00  0.00           C
ATOM   4725  HG2LARG X 301      -1.042  13.856  29.380  0.00  0.00           H
ATOM   4726  HG3LARG X 301      -2.052  14.280  30.781  0.00  0.00           H
ATOM   4727  CD LARG X 301      -0.420  15.647  30.415  0.00  0.00           C
ATOM   4728  HD2LARG X 301      -1.049  16.325  29.837  0.00  0.00           H
ATOM   4729  HD3LARG X 301      -0.349  16.005  31.442  0.00  0.00           H
ATOM   4730  NE LARG X 301       0.927  15.635  29.826  0.00  0.00           N
ATOM   4731  HE LARG X 301       1.272  14.695  29.699  0.00  0.00           H
ATOM   4732  CZ LARG X 301       1.706  16.640  29.489  0.00  0.00           C
ATOM   4733  NH1LARG X 301       1.366  17.895  29.570  0.00  0.00           N
ATOM   4734 HH11LARG X 301       0.448  18.146  29.910  0.00  0.00           H
ATOM   4735 HH12LARG X 301       2.021  18.611  29.291  0.00  0.00           H
ATOM   4736  NH2LARG X 301       2.876  16.360  29.017  0.00  0.00           N
ATOM   4737 HH21LARG X 301       3.160  15.396  28.918  0.00  0.00           H
ATOM   4738 HH22LARG X 301       3.500  17.107  28.748  0.00  0.00           H
ATOM   4739  C  LARG X 301       0.932  10.952  31.192  0.00  0.00           C
ATOM   4740  O  LARG X 301       0.647  10.028  31.951  0.00  0.00           O
ATOM   4741  N  LMET X 302       2.185  11.211  30.817  0.00  0.00           N
ATOM   4742  H  LMET X 302       2.340  11.968  30.168  0.00  0.00           H
ATOM   4743  CA LMET X 302       3.340  10.405  31.235  0.00  0.00           C
ATOM   4744  HA LMET X 302       3.166   9.358  30.989  0.00  0.00           H
ATOM   4745  CB LMET X 302       4.618  10.874  30.517  0.00  0.00           C
ATOM   4746  HB2LMET X 302       4.673  11.958  30.609  0.00  0.00           H
ATOM   4747  HB3LMET X 302       5.470  10.422  31.024  0.00  0.00           H
ATOM   4748  CG LMET X 302       4.640  10.486  29.036  0.00  0.00           C
ATOM   4749  HG2LMET X 302       3.687  10.791  28.605  0.00  0.00           H
ATOM   4750  HG3LMET X 302       5.447  11.046  28.565  0.00  0.00           H
ATOM   4751  SD LMET X 302       4.890   8.711  28.735  0.00  0.00           S
ATOM   4752  CE LMET X 302       4.829   8.709  26.922  0.00  0.00           C
ATOM   4753  HE1LMET X 302       5.622   9.346  26.530  0.00  0.00           H
ATOM   4754  HE2LMET X 302       4.966   7.692  26.554  0.00  0.00           H
ATOM   4755  HE3LMET X 302       3.862   9.089  26.590  0.00  0.00           H
ATOM   4756  C  LMET X 302       3.544  10.430  32.765  0.00  0.00           C
ATOM   4757  O  LMET X 302       3.357  11.482  33.389  0.00  0.00           O
ATOM   4758  N  LPRO X 303       3.980   9.312  33.383  0.00  0.00           N
ATOM   4759  CD LPRO X 303       4.304   8.045  32.739  0.00  0.00           C
ATOM   4760  HD2LPRO X 303       4.978   8.253  31.908  0.00  0.00           H
ATOM   4761  HD3LPRO X 303       3.379   7.616  32.356  0.00  0.00           H
ATOM   4762  CG LPRO X 303       4.950   7.173  33.813  0.00  0.00           C
ATOM   4763  HG2LPRO X 303       6.034   7.293  33.818  0.00  0.00           H
ATOM   4764  HG3LPRO X 303       4.703   6.121  33.666  0.00  0.00           H
ATOM   4765  CB LPRO X 303       4.325   7.705  35.101  0.00  0.00           C
ATOM   4766  HB2LPRO X 303       4.973   7.542  35.963  0.00  0.00           H
ATOM   4767  HB3LPRO X 303       3.346   7.266  35.296  0.00  0.00           H
ATOM   4768  CA LPRO X 303       4.180   9.208  34.834  0.00  0.00           C
ATOM   4769  HA LPRO X 303       3.279   9.584  35.319  0.00  0.00           H
ATOM   4770  C  LPRO X 303       5.402  10.000  35.338  0.00  0.00           C
ATOM   4771  O  LPRO X 303       5.539  10.239  36.536  0.00  0.00           O
ATOM   4772  N  LSER X 304       6.285  10.431  34.432  0.00  0.00           N
ATOM   4773  H  LSER X 304       6.232   9.999  33.521  0.00  0.00           H
ATOM   4774  CA LSER X 304       7.353  11.403  34.679  0.00  0.00           C
ATOM   4775  HA LSER X 304       6.974  12.200  35.318  0.00  0.00           H
ATOM   4776  CB LSER X 304       8.558  10.749  35.373  0.00  0.00           C
ATOM   4777  HB2LSER X 304       9.215  11.550  35.714  0.00  0.00           H
ATOM   4778  HB3LSER X 304       8.181  10.197  36.235  0.00  0.00           H
ATOM   4779  OG LSER X 304       9.281   9.872  34.532  0.00  0.00           O
ATOM   4780  HG LSER X 304      10.018   9.496  35.018  0.00  0.00           H
ATOM   4781  C  LSER X 304       7.777  12.083  33.379  0.00  0.00           C
ATOM   4782  O  LSER X 304       7.411  11.630  32.295  0.00  0.00           O
ATOM   4783  N  LLEU X 305       8.551  13.166  33.480  0.00  0.00           N
ATOM   4784  H  LLEU X 305       8.677  13.577  34.394  0.00  0.00           H
ATOM   4785  CA LLEU X 305       9.166  13.834  32.327  0.00  0.00           C
ATOM   4786  HA LLEU X 305       8.425  14.010  31.548  0.00  0.00           H
ATOM   4787  CB LLEU X 305       9.741  15.192  32.775  0.00  0.00           C
ATOM   4788  HB2LLEU X 305      10.585  14.956  33.423  0.00  0.00           H
ATOM   4789  HB3LLEU X 305      10.103  15.683  31.872  0.00  0.00           H
ATOM   4790  CG LLEU X 305       8.772  16.133  33.517  0.00  0.00           C
ATOM   4791  HG LLEU X 305       8.422  15.653  34.430  0.00  0.00           H
ATOM   4792  CD1LLEU X 305       9.504  17.427  33.869  0.00  0.00           C
ATOM   4793 HD11LLEU X 305       9.854  17.907  32.956  0.00  0.00           H
ATOM   4794 HD12LLEU X 305       8.824  18.098  34.395  0.00  0.00           H
ATOM   4795 HD13LLEU X 305      10.356  17.200  34.509  0.00  0.00           H
ATOM   4796  CD2LLEU X 305       7.542  16.489  32.681  0.00  0.00           C
ATOM   4797 HD21LLEU X 305       6.997  15.579  32.430  0.00  0.00           H
ATOM   4798 HD22LLEU X 305       6.894  17.154  33.253  0.00  0.00           H
ATOM   4799 HD23LLEU X 305       7.856  16.989  31.765  0.00  0.00           H
ATOM   4800  C  LLEU X 305      10.256  12.942  31.675  0.00  0.00           C
ATOM   4801  O  LLEU X 305      10.767  12.043  32.354  0.00  0.00           O
ATOM   4802  N  LPRO X 306      10.627  13.145  30.393  0.00  0.00           N
ATOM   4803  CD LPRO X 306       9.941  14.032  29.459  0.00  0.00           C
ATOM   4804  HD2LPRO X 306      10.179  15.058  29.742  0.00  0.00           H
ATOM   4805  HD3LPRO X 306       8.870  13.865  29.570  0.00  0.00           H
ATOM   4806  CG LPRO X 306      10.444  13.678  28.066  0.00  0.00           C
ATOM   4807  HG2LPRO X 306      10.587  14.585  27.480  0.00  0.00           H
ATOM   4808  HG3LPRO X 306       9.725  13.031  27.563  0.00  0.00           H
ATOM   4809  CB LPRO X 306      11.766  12.949  28.295  0.00  0.00           C
ATOM   4810  HB2LPRO X 306      12.639  13.600  28.251  0.00  0.00           H
ATOM   4811  HB3LPRO X 306      11.866  12.159  27.551  0.00  0.00           H
ATOM   4812  CA LPRO X 306      11.643  12.337  29.692  0.00  0.00           C
ATOM   4813  HA LPRO X 306      11.221  11.339  29.569  0.00  0.00           H
ATOM   4814  C  LPRO X 306      13.002  12.234  30.415  0.00  0.00           C
ATOM   4815  O  LPRO X 306      13.291  13.024  31.307  0.00  0.00           O
ATOM   4816  N  LSER X 307      13.848  11.251  30.078  0.00  0.00           N
ATOM   4817  H  LSER X 307      13.565  10.622  29.340  0.00  0.00           H
ATOM   4818  CA LSER X 307      15.099  10.952  30.818  0.00  0.00           C
ATOM   4819  HA LSER X 307      15.035  11.344  31.833  0.00  0.00           H
ATOM   4820  CB LSER X 307      15.316   9.433  30.892  0.00  0.00           C
ATOM   4821  HB2LSER X 307      16.141   9.233  31.577  0.00  0.00           H
ATOM   4822  HB3LSER X 307      14.406   8.970  31.274  0.00  0.00           H
ATOM   4823  OG LSER X 307      15.620   8.897  29.619  0.00  0.00           O
ATOM   4824  HG LSER X 307      15.751   7.948  29.694  0.00  0.00           H
ATOM   4825  C  LSER X 307      16.354  11.680  30.287  0.00  0.00           C
ATOM   4826  O  LSER X 307      17.460  11.126  30.311  0.00  0.00           O
ATOM   4827  N  LTYR X 308      16.200  12.879  29.720  0.00  0.00           N
ATOM   4828  H  LTYR X 308      15.315  13.353  29.833  0.00  0.00           H
ATOM   4829  CA LTYR X 308      17.180  13.446  28.791  0.00  0.00           C
ATOM   4830  HA LTYR X 308      18.076  12.828  28.749  0.00  0.00           H
ATOM   4831  CB LTYR X 308      16.553  13.496  27.394  0.00  0.00           C
ATOM   4832  HB2LTYR X 308      15.756  14.238  27.385  0.00  0.00           H
ATOM   4833  HB3LTYR X 308      17.356  13.818  26.732  0.00  0.00           H
ATOM   4834  CG LTYR X 308      16.007  12.159  26.916  0.00  0.00           C
ATOM   4835  CD1LTYR X 308      16.829  11.012  26.944  0.00  0.00           C
ATOM   4836  HD1LTYR X 308      17.879  11.105  27.219  0.00  0.00           H
ATOM   4837  CE1LTYR X 308      16.296   9.752  26.618  0.00  0.00           C
ATOM   4838  HE1LTYR X 308      16.924   8.863  26.671  0.00  0.00           H
ATOM   4839  CZ LTYR X 308      14.945   9.639  26.223  0.00  0.00           C
ATOM   4840  OH LTYR X 308      14.425   8.424  25.918  0.00  0.00           O
ATOM   4841  HH LTYR X 308      15.062   7.711  26.003  0.00  0.00           H
ATOM   4842  CE2LTYR X 308      14.137  10.792  26.146  0.00  0.00           C
ATOM   4843  HE2LTYR X 308      13.102  10.710  25.815  0.00  0.00           H
ATOM   4844  CD2LTYR X 308      14.668  12.049  26.496  0.00  0.00           C
ATOM   4845  HD2LTYR X 308      14.041  12.939  26.442  0.00  0.00           H
ATOM   4846  C  LTYR X 308      17.810  14.776  29.235  0.00  0.00           C
ATOM   4847  O  LTYR X 308      17.343  15.454  30.153  0.00  0.00           O
ATOM   4848  N  LLYS X 309      18.943  15.125  28.625  0.00  0.00           N
ATOM   4849  H  LLYS X 309      19.367  14.429  28.028  0.00  0.00           H
ATOM   4850  CA LLYS X 309      19.676  16.373  28.869  0.00  0.00           C
ATOM   4851  HA LLYS X 309      18.968  17.184  29.039  0.00  0.00           H
ATOM   4852  CB LLYS X 309      20.587  16.247  30.110  0.00  0.00           C
ATOM   4853  HB2LLYS X 309      21.064  17.217  30.250  0.00  0.00           H
ATOM   4854  HB3LLYS X 309      19.936  16.037  30.958  0.00  0.00           H
ATOM   4855  CG LLYS X 309      21.669  15.152  30.008  0.00  0.00           C
ATOM   4856  HG2LLYS X 309      21.555  14.688  29.029  0.00  0.00           H
ATOM   4857  HG3LLYS X 309      22.634  15.658  30.059  0.00  0.00           H
ATOM   4858  CD LLYS X 309      21.600  14.070  31.102  0.00  0.00           C
ATOM   4859  HD2LLYS X 309      22.461  13.417  30.952  0.00  0.00           H
ATOM   4860  HD3LLYS X 309      21.698  14.584  32.057  0.00  0.00           H
ATOM   4861  CE LLYS X 309      20.313  13.229  31.101  0.00  0.00           C
ATOM   4862  HE2LLYS X 309      20.255  12.710  32.058  0.00  0.00           H
ATOM   4863  HE3LLYS X 309      19.470  13.912  31.007  0.00  0.00           H
ATOM   4864  NZ LLYS X 309      20.272  12.237  29.998  0.00  0.00           N
ATOM   4865  HZ1LLYS X 309      21.054  11.603  30.085  0.00  0.00           H
ATOM   4866  HZ2LLYS X 309      19.409  11.715  30.046  0.00  0.00           H
ATOM   4867  HZ3LLYS X 309      20.326  12.718  29.111  0.00  0.00           H
ATOM   4868  C  LLYS X 309      20.425  16.827  27.617  0.00  0.00           C
ATOM   4869  O  LLYS X 309      20.903  16.003  26.836  0.00  0.00           O
ATOM   4870  N  LVAL X 310      20.499  18.143  27.415  0.00  0.00           N
ATOM   4871  H  LVAL X 310      20.074  18.755  28.096  0.00  0.00           H
ATOM   4872  CA LVAL X 310      21.075  18.743  26.198  0.00  0.00           C
ATOM   4873  HA LVAL X 310      20.540  18.386  25.318  0.00  0.00           H
ATOM   4874  CB LVAL X 310      20.986  20.282  26.239  0.00  0.00           C
ATOM   4875  HB LVAL X 310      21.502  20.629  27.134  0.00  0.00           H
ATOM   4876  CG1LVAL X 310      21.619  20.929  25.000  0.00  0.00           C
ATOM   4877 HG11LVAL X 310      21.104  20.583  24.104  0.00  0.00           H
ATOM   4878 HG12LVAL X 310      21.533  22.014  25.072  0.00  0.00           H
ATOM   4879 HG13LVAL X 310      22.672  20.652  24.943  0.00  0.00           H
ATOM   4880  CG2LVAL X 310      19.521  20.737  26.317  0.00  0.00           C
ATOM   4881 HG21LVAL X 310      19.062  20.334  27.219  0.00  0.00           H
ATOM   4882 HG22LVAL X 310      19.479  21.826  26.344  0.00  0.00           H
ATOM   4883 HG23LVAL X 310      18.980  20.375  25.442  0.00  0.00           H
ATOM   4884  C  LVAL X 310      22.514  18.258  25.989  0.00  0.00           C
ATOM   4885  O  LVAL X 310      23.363  18.472  26.851  0.00  0.00           O
ATOM   4886  N  LGLY X 311      22.773  17.593  24.857  0.00  0.00           N
ATOM   4887  H  LGLY X 311      22.022  17.521  24.186  0.00  0.00           H
ATOM   4888  CA LGLY X 311      24.064  16.966  24.529  0.00  0.00           C
ATOM   4889  HA2LGLY X 311      24.352  17.343  23.548  0.00  0.00           H
ATOM   4890  HA3LGLY X 311      24.777  17.316  25.276  0.00  0.00           H
ATOM   4891  C  LGLY X 311      24.085  15.426  24.501  0.00  0.00           C
ATOM   4892  O  LGLY X 311      25.024  14.857  23.928  0.00  0.00           O
ATOM   4893  N  LASP X 312      23.060  14.737  25.027  0.00  0.00           N
ATOM   4894  H  LASP X 312      22.362  15.245  25.552  0.00  0.00           H
ATOM   4895  CA LASP X 312      22.899  13.273  24.880  0.00  0.00           C
ATOM   4896  HA LASP X 312      23.690  12.768  25.435  0.00  0.00           H
ATOM   4897  CB LASP X 312      21.536  12.793  25.418  0.00  0.00           C
ATOM   4898  HB2LASP X 312      20.864  13.495  24.924  0.00  0.00           H
ATOM   4899  HB3LASP X 312      21.339  11.785  25.054  0.00  0.00           H
ATOM   4900  CG LASP X 312      21.303  12.844  26.929  0.00  0.00           C
ATOM   4901  OD1LASP X 312      22.268  12.696  27.708  0.00  0.00           O
ATOM   4902  OD2LASP X 312      20.129  12.924  27.358  0.00  0.00           O
ATOM   4903  C  LASP X 312      22.982  12.810  23.412  0.00  0.00           C
ATOM   4904  O  LASP X 312      22.660  13.563  22.487  0.00  0.00           O
ATOM   4905  N  LLYS X 313      23.369  11.548  23.186  0.00  0.00           N
ATOM   4906  H  LLYS X 313      23.867  11.076  23.927  0.00  0.00           H
ATOM   4907  CA LLYS X 313      23.154  10.828  21.919  0.00  0.00           C
ATOM   4908  HA LLYS X 313      22.807  11.525  21.157  0.00  0.00           H
ATOM   4909  CB LLYS X 313      24.460  10.174  21.431  0.00  0.00           C
ATOM   4910  HB2LLYS X 313      24.878   9.648  22.289  0.00  0.00           H
ATOM   4911  HB3LLYS X 313      24.172   9.452  20.667  0.00  0.00           H
ATOM   4912  CG LLYS X 313      25.511  11.133  20.857  0.00  0.00           C
ATOM   4913  HG2LLYS X 313      25.633  11.940  21.580  0.00  0.00           H
ATOM   4914  HG3LLYS X 313      26.442  10.572  20.777  0.00  0.00           H
ATOM   4915  CD LLYS X 313      25.148  11.728  19.480  0.00  0.00           C
ATOM   4916  HD2LLYS X 313      26.098  12.025  19.035  0.00  0.00           H
ATOM   4917  HD3LLYS X 313      24.724  10.900  18.911  0.00  0.00           H
ATOM   4918  CE LLYS X 313      24.176  12.917  19.453  0.00  0.00           C
ATOM   4919  HE2LLYS X 313      24.195  13.349  18.452  0.00  0.00           H
ATOM   4920  HE3LLYS X 313      23.176  12.543  19.669  0.00  0.00           H
ATOM   4921  NZ LLYS X 313      24.538  13.956  20.444  0.00  0.00           N
ATOM   4922  HZ1LLYS X 313      25.466  14.303  20.245  0.00  0.00           H
ATOM   4923  HZ2LLYS X 313      23.876  14.716  20.393  0.00  0.00           H
ATOM   4924  HZ3LLYS X 313      24.521  13.556  21.372  0.00  0.00           H
ATOM   4925  C  LLYS X 313      22.072   9.768  22.098  0.00  0.00           C
ATOM   4926  O  LLYS X 313      22.328   8.723  22.695  0.00  0.00           O
ATOM   4927  N  LILE X 314      20.887  10.001  21.544  0.00  0.00           N
ATOM   4928  H  LILE X 314      20.672  10.946  21.255  0.00  0.00           H
ATOM   4929  CA LILE X 314      19.823   8.997  21.479  0.00  0.00           C
ATOM   4930  HA LILE X 314      20.208   8.009  21.228  0.00  0.00           H
ATOM   4931  CB LILE X 314      19.019   8.917  22.802  0.00  0.00           C
ATOM   4932  HB LILE X 314      19.704   8.568  23.575  0.00  0.00           H
ATOM   4933  CG2LILE X 314      18.395  10.256  23.237  0.00  0.00           C
ATOM   4934 HG21LILE X 314      17.709  10.605  22.465  0.00  0.00           H
ATOM   4935 HG22LILE X 314      17.850  10.117  24.171  0.00  0.00           H
ATOM   4936 HG23LILE X 314      19.183  10.995  23.383  0.00  0.00           H
ATOM   4937  CG1LILE X 314      17.945   7.816  22.675  0.00  0.00           C
ATOM   4938 HG12LILE X 314      17.153   8.219  22.042  0.00  0.00           H
ATOM   4939 HG13LILE X 314      18.416   6.971  22.173  0.00  0.00           H
ATOM   4940  CD1LILE X 314      17.347   7.351  24.004  0.00  0.00           C
ATOM   4941 HD11LILE X 314      16.875   8.195  24.506  0.00  0.00           H
ATOM   4942 HD12LILE X 314      16.602   6.578  23.817  0.00  0.00           H
ATOM   4943 HD13LILE X 314      18.137   6.948  24.637  0.00  0.00           H
ATOM   4944  C  LILE X 314      18.941   9.214  20.249  0.00  0.00           C
ATOM   4945  O  LILE X 314      18.326  10.263  20.067  0.00  0.00           O
ATOM   4946  N  LALA X 315      18.858   8.193  19.399  0.00  0.00           N
ATOM   4947  H  LALA X 315      19.479   7.406  19.518  0.00  0.00           H
ATOM   4948  CA LALA X 315      17.942   8.183  18.270  0.00  0.00           C
ATOM   4949  HA LALA X 315      18.136   9.041  17.627  0.00  0.00           H
ATOM   4950  CB LALA X 315      18.158   6.907  17.461  0.00  0.00           C
ATOM   4951  HB1LALA X 315      17.958   6.039  18.089  0.00  0.00           H
ATOM   4952  HB2LALA X 315      17.482   6.899  16.606  0.00  0.00           H
ATOM   4953  HB3LALA X 315      19.188   6.870  17.108  0.00  0.00           H
ATOM   4954  C  LALA X 315      16.487   8.287  18.739  0.00  0.00           C
ATOM   4955  O  LALA X 315      16.077   7.617  19.690  0.00  0.00           O
ATOM   4956  N  LTHR X 316      15.681   9.047  18.005  0.00  0.00           N
ATOM   4957  H  LTHR X 316      16.110   9.577  17.260  0.00  0.00           H
ATOM   4958  CA LTHR X 316      14.242   9.235  18.256  0.00  0.00           C
ATOM   4959  HA LTHR X 316      14.142   9.778  19.196  0.00  0.00           H
ATOM   4960  CB LTHR X 316      13.651  10.096  17.125  0.00  0.00           C
ATOM   4961  HB LTHR X 316      12.569  10.130  17.250  0.00  0.00           H
ATOM   4962  CG2LTHR X 316      14.210  11.517  17.143  0.00  0.00           C
ATOM   4963 HG21LTHR X 316      15.293  11.484  17.018  0.00  0.00           H
ATOM   4964 HG22LTHR X 316      13.768  12.092  16.329  0.00  0.00           H
ATOM   4965 HG23LTHR X 316      13.969  11.991  18.095  0.00  0.00           H
ATOM   4966  OG1LTHR X 316      14.032   9.575  15.874  0.00  0.00           O
ATOM   4967  HG1LTHR X 316      13.660  10.117  15.175  0.00  0.00           H
ATOM   4968  C  LTHR X 316      13.519   7.886  18.400  0.00  0.00           C
ATOM   4969  O  LTHR X 316      12.816   7.661  19.378  0.00  0.00           O
ATOM   4970  N  LARG X 317      13.826   6.907  17.541  0.00  0.00           N
ATOM   4971  H  LARG X 317      14.356   7.182  16.726  0.00  0.00           H
ATOM   4972  CA LARG X 317      13.351   5.505  17.629  0.00  0.00           C
ATOM   4973  HA LARG X 317      12.263   5.461  17.579  0.00  0.00           H
ATOM   4974  CB LARG X 317      13.931   4.720  16.439  0.00  0.00           C
ATOM   4975  HB2LARG X 317      13.482   3.727  16.463  0.00  0.00           H
ATOM   4976  HB3LARG X 317      13.619   5.238  15.533  0.00  0.00           H
ATOM   4977  CG LARG X 317      15.464   4.590  16.452  0.00  0.00           C
ATOM   4978  HG2LARG X 317      15.870   5.575  16.676  0.00  0.00           H
ATOM   4979  HG3LARG X 317      15.723   3.899  17.254  0.00  0.00           H
ATOM   4980  CD LARG X 317      16.053   4.082  15.128  0.00  0.00           C
ATOM   4981  HD2LARG X 317      15.986   2.995  15.095  0.00  0.00           H
ATOM   4982  HD3LARG X 317      15.492   4.506  14.295  0.00  0.00           H
ATOM   4983  NE LARG X 317      17.471   4.472  14.989  0.00  0.00           N
ATOM   4984  HE LARG X 317      17.640   5.142  14.252  0.00  0.00           H
ATOM   4985  CZ LARG X 317      18.497   4.054  15.708  0.00  0.00           C
ATOM   4986  NH1LARG X 317      19.644   4.652  15.654  0.00  0.00           N
ATOM   4987 HH11LARG X 317      19.765   5.454  15.052  0.00  0.00           H
ATOM   4988 HH12LARG X 317      20.413   4.313  16.214  0.00  0.00           H
ATOM   4989  NH2LARG X 317      18.431   3.039  16.512  0.00  0.00           N
ATOM   4990 HH21LARG X 317      17.563   2.530  16.606  0.00  0.00           H
ATOM   4991 HH22LARG X 317      19.246   2.761  17.039  0.00  0.00           H
ATOM   4992  C  LARG X 317      13.639   4.810  18.973  0.00  0.00           C
ATOM   4993  O  LARG X 317      12.786   4.112  19.511  0.00  0.00           O
ATOM   4994  N  LLYS X 318      14.812   5.047  19.565  0.00  0.00           N
ATOM   4995  H  LLYS X 318      15.483   5.600  19.052  0.00  0.00           H
ATOM   4996  CA LLYS X 318      15.225   4.466  20.854  0.00  0.00           C
ATOM   4997  HA LLYS X 318      14.911   3.425  20.938  0.00  0.00           H
ATOM   4998  CB LLYS X 318      16.758   4.522  20.912  0.00  0.00           C
ATOM   4999  HB2LLYS X 318      17.127   4.155  19.953  0.00  0.00           H
ATOM   5000  HB3LLYS X 318      17.035   5.570  21.030  0.00  0.00           H
ATOM   5001  CG LLYS X 318      17.382   3.697  22.049  0.00  0.00           C
ATOM   5002  HG2LLYS X 318      16.977   4.060  22.994  0.00  0.00           H
ATOM   5003  HG3LLYS X 318      17.097   2.654  21.910  0.00  0.00           H
ATOM   5004  CD LLYS X 318      18.917   3.810  22.072  0.00  0.00           C
ATOM   5005  HD2LLYS X 318      19.165   4.861  22.221  0.00  0.00           H
ATOM   5006  HD3LLYS X 318      19.275   3.228  22.922  0.00  0.00           H
ATOM   5007  CE LLYS X 318      19.589   3.304  20.786  0.00  0.00           C
ATOM   5008  HE2LLYS X 318      19.616   2.215  20.816  0.00  0.00           H
ATOM   5009  HE3LLYS X 318      18.993   3.628  19.933  0.00  0.00           H
ATOM   5010  NZ LLYS X 318      20.965   3.828  20.653  0.00  0.00           N
ATOM   5011  HZ1LLYS X 318      21.518   3.527  21.443  0.00  0.00           H
ATOM   5012  HZ2LLYS X 318      21.378   3.478  19.800  0.00  0.00           H
ATOM   5013  HZ3LLYS X 318      20.939   4.838  20.625  0.00  0.00           H
ATOM   5014  C  LLYS X 318      14.532   5.162  22.031  0.00  0.00           C
ATOM   5015  O  LLYS X 318      14.111   4.497  22.976  0.00  0.00           O
ATOM   5016  N  LALA X 319      14.315   6.475  21.924  0.00  0.00           N
ATOM   5017  H  LALA X 319      14.816   6.988  21.213  0.00  0.00           H
ATOM   5018  CA LALA X 319      13.465   7.221  22.851  0.00  0.00           C
ATOM   5019  HA LALA X 319      13.798   7.004  23.865  0.00  0.00           H
ATOM   5020  CB LALA X 319      13.645   8.717  22.586  0.00  0.00           C
ATOM   5021  HB1LALA X 319      13.308   8.952  21.576  0.00  0.00           H
ATOM   5022  HB2LALA X 319      13.059   9.288  23.306  0.00  0.00           H
ATOM   5023  HB3LALA X 319      14.698   8.980  22.686  0.00  0.00           H
ATOM   5024  C  LALA X 319      11.985   6.793  22.771  0.00  0.00           C
ATOM   5025  O  LALA X 319      11.340   6.678  23.807  0.00  0.00           O
ATOM   5026  N  LTYR X 320      11.463   6.461  21.582  0.00  0.00           N
ATOM   5027  H  LTYR X 320      11.960   6.743  20.749  0.00  0.00           H
ATOM   5028  CA LTYR X 320      10.152   5.809  21.423  0.00  0.00           C
ATOM   5029  HA LTYR X 320       9.377   6.432  21.871  0.00  0.00           H
ATOM   5030  CB LTYR X 320       9.817   5.601  19.932  0.00  0.00           C
ATOM   5031  HB2LTYR X 320       9.295   6.504  19.615  0.00  0.00           H
ATOM   5032  HB3LTYR X 320      10.763   5.522  19.396  0.00  0.00           H
ATOM   5033  CG LTYR X 320       8.956   4.383  19.625  0.00  0.00           C
ATOM   5034  CD1LTYR X 320       7.558   4.448  19.783  0.00  0.00           C
ATOM   5035  HD1LTYR X 320       7.095   5.380  20.106  0.00  0.00           H
ATOM   5036  CE1LTYR X 320       6.757   3.317  19.525  0.00  0.00           C
ATOM   5037  HE1LTYR X 320       5.678   3.370  19.665  0.00  0.00           H
ATOM   5038  CZ LTYR X 320       7.354   2.112  19.092  0.00  0.00           C
ATOM   5039  OH LTYR X 320       6.610   1.008  18.819  0.00  0.00           O
ATOM   5040  HH LTYR X 320       5.669   1.147  18.952  0.00  0.00           H
ATOM   5041  CE2LTYR X 320       8.752   2.050  18.929  0.00  0.00           C
ATOM   5042  HE2LTYR X 320       9.215   1.122  18.591  0.00  0.00           H
ATOM   5043  CD2LTYR X 320       9.550   3.176  19.202  0.00  0.00           C
ATOM   5044  HD2LTYR X 320      10.632   3.119  19.085  0.00  0.00           H
ATOM   5045  C  LTYR X 320      10.070   4.491  22.212  0.00  0.00           C
ATOM   5046  O  LTYR X 320       9.083   4.274  22.909  0.00  0.00           O
ATOM   5047  N  LGLY X 321      11.111   3.651  22.168  0.00  0.00           N
ATOM   5048  H  LGLY X 321      11.897   3.882  21.577  0.00  0.00           H
ATOM   5049  CA LGLY X 321      11.165   2.407  22.942  0.00  0.00           C
ATOM   5050  HA2LGLY X 321      10.357   1.759  22.604  0.00  0.00           H
ATOM   5051  HA3LGLY X 321      12.123   1.923  22.747  0.00  0.00           H
ATOM   5052  C  LGLY X 321      11.020   2.639  24.453  0.00  0.00           C
ATOM   5053  O  LGLY X 321      10.167   2.016  25.088  0.00  0.00           O
ATOM   5054  N  LGLN X 322      11.782   3.590  25.018  0.00  0.00           N
ATOM   5055  H  LGLN X 322      12.516   4.016  24.471  0.00  0.00           H
ATOM   5056  CA LGLN X 322      11.611   4.020  26.415  0.00  0.00           C
ATOM   5057  HA LGLN X 322      11.750   3.164  27.076  0.00  0.00           H
ATOM   5058  CB LGLN X 322      12.630   5.106  26.799  0.00  0.00           C
ATOM   5059  HB2LGLN X 322      12.701   5.791  25.954  0.00  0.00           H
ATOM   5060  HB3LGLN X 322      12.225   5.635  27.661  0.00  0.00           H
ATOM   5061  CG LGLN X 322      14.023   4.570  27.139  0.00  0.00           C
ATOM   5062  HG2LGLN X 322      13.983   3.813  27.923  0.00  0.00           H
[truncated: 1,126,308 more chars]
