# Supplementary material for: How the Destabilization of a Reaction Intermediate Affects Enzymatic Efficiency: The Case of Human Transketolase
Source: ACS Catal. 2020 Feb 7;10(4):2872–81. doi: 10.1021/acscatal.9b04690 (PMC8016368; doi:10.1021/acscatal.9b04690)
Supplement: Supplementary file 3 — cs9b04690_si_003.zip [file cs9b04690_si_003.zip › Optimized_geometries/TK_INT1_oniom.pdb]

CRYST1    0.000    0.000    0.000  90.00  90.00  90.00 P 1           1
ATOM      1  CB HHID X  36     -22.512  -6.404  -3.909  0.00  0.00           C
ATOM      2  HB2HHID X  36     -22.528  -6.714  -2.855  0.00  0.00           H
ATOM      3  HB3HHID X  36     -22.029  -7.223  -4.455  0.00  0.00           H
ATOM      4  CG HHID X  36     -21.674  -5.153  -4.017  0.00  0.00           C
ATOM      5  ND1HHID X  36     -21.771  -4.139  -3.064  0.00  0.00           N
ATOM      6  HD1HHID X  36     -22.038  -4.321  -2.096  0.00  0.00           H
ATOM      7  CE1HHID X  36     -20.924  -3.137  -3.436  0.00  0.00           C
ATOM      8  HE1HHID X  36     -20.715  -2.286  -2.806  0.00  0.00           H
ATOM      9  NE2HHID X  36     -20.349  -3.399  -4.589  0.00  0.00           N
ATOM     10  CD2HHID X  36     -20.790  -4.660  -4.949  0.00  0.00           C
ATOM     11  HD2HHID X  36     -20.371  -5.151  -5.816  0.00  0.00           H
ATOM     12  CB HHID X 109     -18.390  -0.842   2.823  0.00  0.00           C
ATOM     13  HB2HHID X 109     -17.755   0.030   3.027  0.00  0.00           H
ATOM     14  HB3HHID X 109     -17.882  -1.689   3.296  0.00  0.00           H
ATOM     15  CG HHID X 109     -18.516  -1.069   1.351  0.00  0.00           C
ATOM     16  ND1HHID X 109     -17.574  -0.641   0.431  0.00  0.00           N
ATOM     17  HD1HHID X 109     -16.759  -0.072   0.636  0.00  0.00           H
ATOM     18  CE1HHID X 109     -18.007  -1.008  -0.815  0.00  0.00           C
ATOM     19  HE1HHID X 109     -17.453  -0.817  -1.720  0.00  0.00           H
ATOM     20  NE2HHID X 109     -19.154  -1.655  -0.747  0.00  0.00           N
ATOM     21  CD2HHID X 109     -19.455  -1.722   0.595  0.00  0.00           C
ATOM     22  HD2HHID X 109     -20.350  -2.213   0.948  0.00  0.00           H
ATOM     23  CE HLYN X 243     -20.313 -11.702  -7.569  0.00  0.00           C
ATOM     24  HE2HLYN X 243     -20.877 -11.026  -8.214  0.00  0.00           H
ATOM     25  HE3HLYN X 243     -20.702 -11.670  -6.551  0.00  0.00           H
ATOM     26  NZ HLYN X 243     -18.895 -11.273  -7.489  0.00  0.00           N
ATOM     27  HZ2HLYN X 243     -18.413 -11.780  -6.713  0.00  0.00           H
ATOM     28  HZ3HLYN X 243     -18.355 -11.452  -8.350  0.00  0.00           H
ATOM     29  CB HHID X 257     -19.735  -8.683  -9.860  0.00  0.00           C
ATOM     30  HB2HHID X 257     -19.407  -9.725  -9.945  0.00  0.00           H
ATOM     31  HB3HHID X 257     -19.455  -8.191 -10.797  0.00  0.00           H
ATOM     32  CG HHID X 257     -19.115  -7.970  -8.700  0.00  0.00           C
ATOM     33  ND1HHID X 257     -19.058  -8.525  -7.443  0.00  0.00           N
ATOM     34  HD1HHID X 257     -18.936  -9.635  -7.357  0.00  0.00           H
ATOM     35  CE1HHID X 257     -18.646  -7.525  -6.650  0.00  0.00           C
ATOM     36  HE1HHID X 257     -18.487  -7.644  -5.585  0.00  0.00           H
ATOM     37  NE2HHID X 257     -18.452  -6.360  -7.298  0.00  0.00           N
ATOM     38  CD2HHID X 257     -18.761  -6.637  -8.604  0.00  0.00           C
ATOM     39  HD2HHID X 257     -18.726  -5.870  -9.370  0.00  0.00           H
ATOM     40  CB HSER X 964     -16.541  -0.998 -11.211  0.00  0.00           C
ATOM     41  HB2HSER X 964     -17.401  -1.551 -10.826  0.00  0.00           H
ATOM     42  HB3HSER X 964     -15.612  -1.541 -11.001  0.00  0.00           H
ATOM     43  OG HSER X 964     -16.491   0.318 -10.655  0.00  0.00           O
ATOM     44  HG HSER X 964     -16.752   0.275  -9.721  0.00  0.00           H
ATOM     45  CG HGLU X 985      -5.101  -2.944  -6.723  0.00  0.00           C
ATOM     46  HG2HGLU X 985      -5.400  -1.983  -6.286  0.00  0.00           H
ATOM     47  HG3HGLU X 985      -4.907  -2.748  -7.782  0.00  0.00           H
ATOM     48  CD HGLU X 985      -6.350  -3.851  -6.598  0.00  0.00           C
ATOM     49  OE1HGLU X 985      -6.422  -4.709  -5.658  0.00  0.00           O
ATOM     50  OE2HGLU X 985      -7.277  -3.587  -7.403  0.00  0.00           O
ATOM     51  CB HHIE X1035     -13.607   5.049  -7.169  0.00  0.00           C
ATOM     52  HB2HHIE X1035     -12.638   4.564  -7.048  0.00  0.00           H
ATOM     53  HB3HHIE X1035     -14.006   5.194  -6.160  0.00  0.00           H
ATOM     54  CG HHIE X1035     -14.549   4.178  -7.935  0.00  0.00           C
ATOM     55  ND1HHIE X1035     -14.312   3.768  -9.233  0.00  0.00           N
ATOM     56  CE1HHIE X1035     -15.334   2.996  -9.557  0.00  0.00           C
ATOM     57  HE1HHIE X1035     -15.421   2.412 -10.461  0.00  0.00           H
ATOM     58  NE2HHIE X1035     -16.227   2.883  -8.544  0.00  0.00           N
ATOM     59  HE2HHIE X1035     -17.113   2.369  -8.596  0.00  0.00           H
ATOM     60  CD2HHIE X1035     -15.734   3.633  -7.497  0.00  0.00           C
ATOM     61  HD2HHIE X1035     -16.217   3.650  -6.532  0.00  0.00           H
ATOM     62  CB HASH X1043     -19.067   2.800  -3.769  0.00  0.00           C
ATOM     63  HB2HASH X1043     -19.399   3.315  -4.682  0.00  0.00           H
ATOM     64  HB3HASH X1043     -18.017   3.061  -3.617  0.00  0.00           H
ATOM     65  CG HASH X1043     -19.205   1.310  -4.061  0.00  0.00           C
ATOM     66  OD1HASH X1043     -20.250   0.675  -3.908  0.00  0.00           O
ATOM     67  OD2HASH X1043     -18.098   0.801  -4.543  0.00  0.00           O
ATOM     68  HD2HASH X1043     -18.205  -0.189  -4.792  0.00  0.00           H
ATOM     69  CG HGLN X1047     -15.866   1.355  -1.873  0.00  0.00           C
ATOM     70  HG2HGLN X1047     -15.961   1.531  -0.792  0.00  0.00           H
ATOM     71  HG3HGLN X1047     -16.873   1.277  -2.281  0.00  0.00           H
ATOM     72  CD HGLN X1047     -15.184   0.037  -2.200  0.00  0.00           C
ATOM     73  OE1HGLN X1047     -15.548  -0.624  -3.159  0.00  0.00           O
ATOM     74  NE2HGLN X1047     -14.202  -0.395  -1.341  0.00  0.00           N
ATOM     75 HE21HGLN X1047     -13.688  -1.212  -1.656  0.00  0.00           H
ATOM     76 HE22HGLN X1047     -13.656   0.284  -0.811  0.00  0.00           H
ATOM     77  C2 HMOL X1241      -9.376  -4.345  -3.735  0.00  0.00           C
ATOM     78  N1 HMOL X1241      -9.133  -4.487  -5.067  0.00  0.00           N
ATOM     79  C1 HMOL X1241     -10.172  -4.443  -5.964  0.00  0.00           C
ATOM     80  H1 HMOL X1241      -9.868  -4.588  -6.995  0.00  0.00           H
ATOM     81  H2 HMOL X1241      -8.146  -4.645  -5.400  0.00  0.00           H
ATOM     82  C3 HMOL X1241      -8.186  -4.463  -2.819  0.00  0.00           C
ATOM     83  H3 HMOL X1241      -8.248  -3.688  -2.051  0.00  0.00           H
ATOM     84  H4 HMOL X1241      -7.253  -4.366  -3.382  0.00  0.00           H
ATOM     85  H5 HMOL X1241      -8.179  -5.437  -2.316  0.00  0.00           H
ATOM     86  N2 HMOL X1241     -10.565  -4.109  -3.245  0.00  0.00           N
ATOM     87  C4 HMOL X1241     -11.641  -3.926  -4.120  0.00  0.00           C
ATOM     88  N3 HMOL X1241     -12.796  -3.515  -3.701  0.00  0.00           N
ATOM     89  H6 HMOL X1241     -12.805  -3.433  -2.682  0.00  0.00           H
ATOM     90  C5 HMOL X1241     -11.447  -4.209  -5.549  0.00  0.00           C
ATOM     91  C6 HMOL X1241     -12.615  -4.114  -6.515  0.00  0.00           C
ATOM     92  H7 HMOL X1241     -12.271  -4.241  -7.539  0.00  0.00           H
ATOM     93  H8 HMOL X1241     -13.119  -3.155  -6.440  0.00  0.00           H
ATOM     94  N4 HMOL X1241     -13.684  -5.149  -6.310  0.00  0.00           N
ATOM     95  C9 HMOL X1241     -14.890  -4.948  -5.743  0.00  0.00           C
ATOM     96  C10HMOL X1241     -15.611  -3.639  -5.345  0.00  0.00           C
ATOM     97  C11HMOL X1241     -16.302  -3.823  -3.980  0.00  0.00           C
ATOM     98  O1 HMOL X1241     -15.409  -4.428  -3.050  0.00  0.00           O
ATOM     99  H12HMOL X1241     -15.859  -4.515  -2.193  0.00  0.00           H
ATOM    100  H13HMOL X1241     -17.199  -4.433  -4.133  0.00  0.00           H
ATOM    101  H14HMOL X1241     -16.607  -2.824  -3.657  0.00  0.00           H
ATOM    102  C12HMOL X1241     -16.755  -3.338  -6.442  0.00  0.00           C
ATOM    103  C13HMOL X1241     -17.286  -1.873  -6.399  0.00  0.00           C
ATOM    104  C14HMOL X1241     -18.061  -1.570  -7.701  0.00  0.00           C
ATOM    105  O2 HMOL X1241     -18.188  -0.131  -7.921  0.00  0.00           O
ATOM    106  P1 HMOL X1241     -19.349   0.495  -8.899  0.00  0.00           P
ATOM    107  O3 HMOL X1241     -18.764   1.875  -9.341  0.00  0.00           O
ATOM    108  O4 HMOL X1241     -19.710  -0.478  -9.988  0.00  0.00           O
ATOM    109  O5 HMOL X1241     -20.554   0.835  -7.877  0.00  0.00           O
ATOM    110  H15HMOL X1241     -19.048  -2.033  -7.644  0.00  0.00           H
ATOM    111  H16HMOL X1241     -17.537  -1.989  -8.567  0.00  0.00           H
ATOM    112  O6 HMOL X1241     -18.138  -1.671  -5.273  0.00  0.00           O
ATOM    113  H17HMOL X1241     -18.836  -2.383  -5.209  0.00  0.00           H
ATOM    114  H18HMOL X1241     -16.454  -1.182  -6.261  0.00  0.00           H
ATOM    115  O7 HMOL X1241     -17.882  -4.123  -6.268  0.00  0.00           O
ATOM    116  H19HMOL X1241     -17.975  -5.053  -6.764  0.00  0.00           H
ATOM    117  H20HMOL X1241     -16.261  -3.490  -7.416  0.00  0.00           H
ATOM    118  O8 HMOL X1241     -14.727  -2.553  -5.347  0.00  0.00           O
ATOM    119  H21HMOL X1241     -14.040  -2.764  -4.636  0.00  0.00           H
ATOM    120  S1 HMOL X1241     -15.734  -6.428  -5.624  0.00  0.00           S
ATOM    121  C7 HMOL X1241     -13.458  -6.474  -6.744  0.00  0.00           C
ATOM    122  C8 HMOL X1241     -12.282  -6.797  -7.614  0.00  0.00           C
ATOM    123  H9 HMOL X1241     -12.316  -6.222  -8.545  0.00  0.00           H
ATOM    124  H10HMOL X1241     -12.315  -7.848  -7.899  0.00  0.00           H
ATOM    125  H11HMOL X1241     -11.320  -6.609  -7.130  0.00  0.00           H
ATOM    126  C15HMOL X1241     -14.474  -7.323  -6.415  0.00  0.00           C
ATOM    127  C16HMOL X1241     -14.637  -8.794  -6.698  0.00  0.00           C
ATOM    128  H22HMOL X1241     -13.925  -9.082  -7.476  0.00  0.00           H
ATOM    129  H23HMOL X1241     -15.639  -9.026  -7.062  0.00  0.00           H
ATOM    130  O  HWAT X1244     -12.677  -5.144   3.383  0.00  0.00           O
ATOM    131  H1 HWAT X1244     -13.011  -5.954   2.941  0.00  0.00           H
ATOM    132  H2 HWAT X1244     -11.894  -4.868   2.853  0.00  0.00           H
ATOM    133  O  HWAT X1245     -15.494  -5.374  -0.424  0.00  0.00           O
ATOM    134  H1 HWAT X1245     -14.829  -4.641  -0.421  0.00  0.00           H
ATOM    135  H2 HWAT X1245     -15.019  -6.068  -0.909  0.00  0.00           H
ATOM    136  CD HARG X 100     -24.661   1.965  -0.880  0.00  0.00           C
ATOM    137  HD2HARG X 100     -25.598   1.421  -1.046  0.00  0.00           H
ATOM    138  HD3HARG X 100     -24.454   2.592  -1.748  0.00  0.00           H
ATOM    139  NE HARG X 100     -23.556   1.042  -0.695  0.00  0.00           N
ATOM    140  HE HARG X 100     -23.311   0.738   0.245  0.00  0.00           H
ATOM    141  CZ HARG X 100     -22.689   0.736  -1.677  0.00  0.00           C
ATOM    142  NH1HARG X 100     -22.925   1.078  -2.950  0.00  0.00           N
ATOM    143 HH11HARG X 100     -23.842   1.375  -3.272  0.00  0.00           H
ATOM    144 HH12HARG X 100     -22.161   0.961  -3.616  0.00  0.00           H
ATOM    145  NH2HARG X 100     -21.571   0.078  -1.377  0.00  0.00           N
ATOM    146 HH21HARG X 100     -21.317  -0.115  -0.410  0.00  0.00           H
ATOM    147 HH22HARG X 100     -20.878  -0.122  -2.093  0.00  0.00           H
ATOM    148  CD HARG X 937     -15.806   4.409 -13.033  0.00  0.00           C
ATOM    149  HD2HARG X 937     -15.453   3.392 -12.882  0.00  0.00           H
ATOM    150  HD3HARG X 937     -15.395   5.003 -12.210  0.00  0.00           H
ATOM    151  NE HARG X 937     -17.278   4.446 -13.067  0.00  0.00           N
ATOM    152  HE HARG X 937     -17.669   5.349 -13.318  0.00  0.00           H
ATOM    153  CZ HARG X 937     -18.100   3.723 -12.239  0.00  0.00           C
ATOM    154  NH1HARG X 937     -19.331   4.253 -11.997  0.00  0.00           N
ATOM    155 HH11HARG X 937     -19.396   5.269 -12.003  0.00  0.00           H
ATOM    156 HH12HARG X 937     -19.905   3.765 -11.318  0.00  0.00           H
ATOM    157  NH2HARG X 937     -17.800   2.558 -11.726  0.00  0.00           N
ATOM    158 HH21HARG X 937     -17.009   2.036 -12.105  0.00  0.00           H
ATOM    159 HH22HARG X 937     -18.269   2.151 -10.846  0.00  0.00           H
ATOM    160  CD HARG X1093     -18.858   5.268  -7.850  0.00  0.00           C
ATOM    161  HD2HARG X1093     -17.978   4.956  -7.287  0.00  0.00           H
ATOM    162  HD3HARG X1093     -19.267   6.169  -7.396  0.00  0.00           H
ATOM    163  NE HARG X1093     -19.841   4.211  -7.820  0.00  0.00           N
ATOM    164  HE HARG X1093     -19.513   3.327  -8.222  0.00  0.00           H
ATOM    165  CZ HARG X1093     -21.195   4.405  -8.017  0.00  0.00           C
ATOM    166  NH1HARG X1093     -21.680   5.682  -7.797  0.00  0.00           N
ATOM    167 HH11HARG X1093     -21.168   6.275  -7.144  0.00  0.00           H
ATOM    168 HH12HARG X1093     -22.673   5.793  -7.582  0.00  0.00           H
ATOM    169  NH2HARG X1093     -21.885   3.371  -8.413  0.00  0.00           N
ATOM    170 HH21HARG X1093     -21.057   1.656  -8.144  0.00  0.00           H
ATOM    171 HH22HARG X1093     -22.881   3.592  -8.453  0.00  0.00           H
ATOM    172  N  LGLU X   1     -16.768 -22.523  25.831  0.00  0.00           N
ATOM    173  H1 LGLU X   1     -16.284 -23.369  26.099  0.00  0.00           H
ATOM    174  H2 LGLU X   1     -17.408 -22.267  26.570  0.00  0.00           H
ATOM    175  H3 LGLU X   1     -16.090 -21.854  25.496  0.00  0.00           H
ATOM    176  CA LGLU X   1     -17.622 -22.833  24.663  0.00  0.00           C
ATOM    177  HA LGLU X   1     -18.665 -22.630  24.907  0.00  0.00           H
ATOM    178  CB LGLU X   1     -17.223 -21.968  23.455  0.00  0.00           C
ATOM    179  HB2LGLU X   1     -16.396 -21.329  23.763  0.00  0.00           H
ATOM    180  HB3LGLU X   1     -16.887 -22.639  22.664  0.00  0.00           H
ATOM    181  CG LGLU X   1     -18.374 -21.099  22.933  0.00  0.00           C
ATOM    182  HG2LGLU X   1     -18.711 -20.452  23.744  0.00  0.00           H
ATOM    183  HG3LGLU X   1     -17.981 -20.487  22.122  0.00  0.00           H
ATOM    184  CD LGLU X   1     -19.551 -21.929  22.421  0.00  0.00           C
ATOM    185  OE1LGLU X   1     -19.806 -21.921  21.196  0.00  0.00           O
ATOM    186  OE2LGLU X   1     -20.215 -22.597  23.240  0.00  0.00           O
ATOM    187  C  LGLU X   1     -17.600 -24.333  24.334  0.00  0.00           C
ATOM    188  O  LGLU X   1     -16.620 -25.012  24.638  0.00  0.00           O
ATOM    189  N  LSER X   2     -18.670 -24.852  23.721  0.00  0.00           N
ATOM    190  H  LSER X   2     -19.402 -24.178  23.544  0.00  0.00           H
ATOM    191  CA LSER X   2     -18.909 -26.261  23.341  0.00  0.00           C
ATOM    192  HA LSER X   2     -18.076 -26.893  23.648  0.00  0.00           H
ATOM    193  CB LSER X   2     -20.185 -26.742  24.061  0.00  0.00           C
ATOM    194  HB2LSER X   2     -19.978 -26.740  25.131  0.00  0.00           H
ATOM    195  HB3LSER X   2     -20.974 -26.022  23.843  0.00  0.00           H
ATOM    196  OG LSER X   2     -20.606 -28.041  23.663  0.00  0.00           O
ATOM    197  HG LSER X   2     -21.401 -28.282  24.144  0.00  0.00           H
ATOM    198  C  LSER X   2     -19.032 -26.443  21.815  0.00  0.00           C
ATOM    199  O  LSER X   2     -19.144 -25.469  21.070  0.00  0.00           O
ATOM    200  N  LTYR X   3     -19.075 -27.690  21.332  0.00  0.00           N
ATOM    201  H  LTYR X   3     -18.625 -28.437  21.842  0.00  0.00           H
ATOM    202  CA LTYR X   3     -19.679 -28.001  20.032  0.00  0.00           C
ATOM    203  HA LTYR X   3     -19.282 -27.334  19.267  0.00  0.00           H
ATOM    204  CB LTYR X   3     -19.359 -29.449  19.634  0.00  0.00           C
ATOM    205  HB2LTYR X   3     -18.272 -29.521  19.678  0.00  0.00           H
ATOM    206  HB3LTYR X   3     -19.798 -30.143  20.351  0.00  0.00           H
ATOM    207  CG LTYR X   3     -19.833 -29.800  18.236  0.00  0.00           C
ATOM    208  CD1LTYR X   3     -19.232 -29.166  17.134  0.00  0.00           C
ATOM    209  HD1LTYR X   3     -18.360 -28.530  17.288  0.00  0.00           H
ATOM    210  CE1LTYR X   3     -19.749 -29.348  15.838  0.00  0.00           C
ATOM    211  HE1LTYR X   3     -19.294 -28.842  14.986  0.00  0.00           H
ATOM    212  CZ LTYR X   3     -20.848 -30.211  15.641  0.00  0.00           C
ATOM    213  OH LTYR X   3     -21.388 -30.343  14.404  0.00  0.00           O
ATOM    214  HH LTYR X   3     -20.947 -29.806  13.742  0.00  0.00           H
ATOM    215  CE2LTYR X   3     -21.395 -30.914  16.735  0.00  0.00           C
ATOM    216  HE2LTYR X   3     -22.200 -31.630  16.571  0.00  0.00           H
ATOM    217  CD2LTYR X   3     -20.904 -30.692  18.036  0.00  0.00           C
ATOM    218  HD2LTYR X   3     -21.352 -31.210  18.884  0.00  0.00           H
ATOM    219  C  LTYR X   3     -21.201 -27.741  20.043  0.00  0.00           C
ATOM    220  O  LTYR X   3     -21.851 -27.853  21.092  0.00  0.00           O
ATOM    221  N  LHIE X   4     -21.768 -27.413  18.875  0.00  0.00           N
ATOM    222  H  LHIE X   4     -21.165 -27.455  18.065  0.00  0.00           H
ATOM    223  CA LHIE X   4     -23.158 -26.969  18.687  0.00  0.00           C
ATOM    224  HA LHIE X   4     -23.787 -27.341  19.495  0.00  0.00           H
ATOM    225  CB LHIE X   4     -23.208 -25.434  18.691  0.00  0.00           C
ATOM    226  HB2LHIE X   4     -22.375 -25.041  18.108  0.00  0.00           H
ATOM    227  HB3LHIE X   4     -24.145 -25.056  18.285  0.00  0.00           H
ATOM    228  CG LHIE X   4     -23.075 -24.860  20.072  0.00  0.00           C
ATOM    229  ND1LHIE X   4     -24.089 -24.835  21.032  0.00  0.00           N
ATOM    230  CE1LHIE X   4     -23.539 -24.255  22.115  0.00  0.00           C
ATOM    231  HE1LHIE X   4     -24.156 -24.125  23.004  0.00  0.00           H
ATOM    232  NE2LHIE X   4     -22.258 -23.927  21.876  0.00  0.00           N
ATOM    233  HE2LHIE X   4     -21.620 -23.476  22.515  0.00  0.00           H
ATOM    234  CD2LHIE X   4     -21.948 -24.311  20.595  0.00  0.00           C
ATOM    235  HD2LHIE X   4     -20.944 -24.145  20.203  0.00  0.00           H
ATOM    236  C  LHIE X   4     -23.761 -27.501  17.386  0.00  0.00           C
ATOM    237  O  LHIE X   4     -23.182 -27.318  16.315  0.00  0.00           O
ATOM    238  N  LLYS X   5     -24.964 -28.087  17.451  0.00  0.00           N
ATOM    239  H  LLYS X   5     -25.436 -28.084  18.344  0.00  0.00           H
ATOM    240  CA LLYS X   5     -25.582 -28.827  16.336  0.00  0.00           C
ATOM    241  HA LLYS X   5     -25.226 -28.465  15.372  0.00  0.00           H
ATOM    242  CB LLYS X   5     -25.172 -30.304  16.489  0.00  0.00           C
ATOM    243  HB2LLYS X   5     -24.100 -30.313  16.682  0.00  0.00           H
ATOM    244  HB3LLYS X   5     -25.701 -30.687  17.362  0.00  0.00           H
ATOM    245  CG LLYS X   5     -25.481 -31.192  15.276  0.00  0.00           C
ATOM    246  HG2LLYS X   5     -25.474 -30.564  14.384  0.00  0.00           H
ATOM    247  HG3LLYS X   5     -24.697 -31.944  15.196  0.00  0.00           H
ATOM    248  CD LLYS X   5     -26.842 -31.884  15.401  0.00  0.00           C
ATOM    249  HD2LLYS X   5     -26.803 -32.575  16.244  0.00  0.00           H
ATOM    250  HD3LLYS X   5     -27.601 -31.125  15.589  0.00  0.00           H
ATOM    251  CE LLYS X   5     -27.195 -32.653  14.129  0.00  0.00           C
ATOM    252  HE2LLYS X   5     -26.300 -33.183  13.804  0.00  0.00           H
ATOM    253  HE3LLYS X   5     -27.973 -33.374  14.383  0.00  0.00           H
ATOM    254  NZ LLYS X   5     -27.673 -31.777  13.035  0.00  0.00           N
ATOM    255  HZ1LLYS X   5     -26.953 -31.110  12.799  0.00  0.00           H
ATOM    256  HZ2LLYS X   5     -27.891 -32.338  12.225  0.00  0.00           H
ATOM    257  HZ3LLYS X   5     -28.502 -31.285  13.336  0.00  0.00           H
ATOM    258  C  LLYS X   5     -27.109 -28.611  16.272  0.00  0.00           C
ATOM    259  O  LLYS X   5     -27.763 -28.702  17.312  0.00  0.00           O
ATOM    260  N  LPRO X   6     -27.693 -28.270  15.104  0.00  0.00           N
ATOM    261  CD LPRO X   6     -26.992 -28.000  13.853  0.00  0.00           C
ATOM    262  HD2LPRO X   6     -26.426 -28.892  13.586  0.00  0.00           H
ATOM    263  HD3LPRO X   6     -26.306 -27.170  14.024  0.00  0.00           H
ATOM    264  CG LPRO X   6     -28.067 -27.662  12.831  0.00  0.00           C
ATOM    265  HG2LPRO X   6     -28.405 -28.555  12.305  0.00  0.00           H
ATOM    266  HG3LPRO X   6     -27.706 -26.930  12.109  0.00  0.00           H
ATOM    267  CB LPRO X   6     -29.175 -27.074  13.696  0.00  0.00           C
ATOM    268  HB2LPRO X   6     -30.149 -27.171  13.218  0.00  0.00           H
ATOM    269  HB3LPRO X   6     -29.003 -26.030  13.960  0.00  0.00           H
ATOM    270  CA LPRO X   6     -29.122 -27.946  14.956  0.00  0.00           C
ATOM    271  HA LPRO X   6     -29.425 -27.395  15.845  0.00  0.00           H
ATOM    272  C  LPRO X   6     -30.023 -29.187  14.789  0.00  0.00           C
ATOM    273  O  LPRO X   6     -29.584 -30.194  14.237  0.00  0.00           O
ATOM    274  N  LASP X   7     -31.297 -29.103  15.189  0.00  0.00           N
ATOM    275  H  LASP X   7     -31.542 -28.399  15.869  0.00  0.00           H
ATOM    276  CA LASP X   7     -32.338 -30.062  14.770  0.00  0.00           C
ATOM    277  HA LASP X   7     -31.912 -31.062  14.690  0.00  0.00           H
ATOM    278  CB LASP X   7     -33.480 -30.095  15.809  0.00  0.00           C
ATOM    279  HB2LASP X   7     -33.775 -31.144  15.796  0.00  0.00           H
ATOM    280  HB3LASP X   7     -33.136 -29.828  16.808  0.00  0.00           H
ATOM    281  CG LASP X   7     -34.680 -29.222  15.433  0.00  0.00           C
ATOM    282  OD1LASP X   7     -35.701 -29.805  15.006  0.00  0.00           O
ATOM    283  OD2LASP X   7     -34.577 -27.979  15.443  0.00  0.00           O
ATOM    284  C  LASP X   7     -32.851 -29.754  13.341  0.00  0.00           C
ATOM    285  O  LASP X   7     -32.502 -28.722  12.770  0.00  0.00           O
ATOM    286  N  LGLN X   8     -33.716 -30.596  12.760  0.00  0.00           N
ATOM    287  H  LGLN X   8     -33.916 -31.476  13.212  0.00  0.00           H
ATOM    288  CA LGLN X   8     -34.310 -30.339  11.434  0.00  0.00           C
ATOM    289  HA LGLN X   8     -33.526 -30.217  10.687  0.00  0.00           H
ATOM    290  CB LGLN X   8     -35.194 -31.532  11.028  0.00  0.00           C
ATOM    291  HB2LGLN X   8     -34.544 -32.405  10.985  0.00  0.00           H
ATOM    292  HB3LGLN X   8     -35.927 -31.665  11.824  0.00  0.00           H
ATOM    293  CG LGLN X   8     -35.923 -31.368   9.680  0.00  0.00           C
ATOM    294  HG2LGLN X   8     -36.536 -32.255   9.519  0.00  0.00           H
ATOM    295  HG3LGLN X   8     -36.566 -30.490   9.743  0.00  0.00           H
ATOM    296  CD LGLN X   8     -34.984 -31.201   8.488  0.00  0.00           C
ATOM    297  OE1LGLN X   8     -34.495 -32.166   7.919  0.00  0.00           O
ATOM    298  NE2LGLN X   8     -34.699 -29.988   8.074  0.00  0.00           N
ATOM    299 HE21LGLN X   8     -34.080 -29.859   7.286  0.00  0.00           H
ATOM    300 HE22LGLN X   8     -35.099 -29.189   8.545  0.00  0.00           H
ATOM    301  C  LGLN X   8     -35.091 -29.012  11.357  0.00  0.00           C
ATOM    302  O  LGLN X   8     -35.012 -28.313  10.341  0.00  0.00           O
ATOM    303  N  LGLN X   9     -35.813 -28.623  12.411  0.00  0.00           N
ATOM    304  H  LGLN X   9     -35.991 -29.284  13.153  0.00  0.00           H
ATOM    305  CA LGLN X   9     -36.496 -27.330  12.455  0.00  0.00           C
ATOM    306  HA LGLN X   9     -37.010 -27.142  11.512  0.00  0.00           H
ATOM    307  CB LGLN X   9     -37.537 -27.332  13.588  0.00  0.00           C
ATOM    308  HB2LGLN X   9     -38.362 -27.963  13.259  0.00  0.00           H
ATOM    309  HB3LGLN X   9     -37.058 -27.783  14.458  0.00  0.00           H
ATOM    310  CG LGLN X   9     -38.075 -25.938  13.966  0.00  0.00           C
ATOM    311  HG2LGLN X   9     -38.056 -25.303  13.080  0.00  0.00           H
ATOM    312  HG3LGLN X   9     -39.108 -26.114  14.264  0.00  0.00           H
ATOM    313  CD LGLN X   9     -37.354 -25.210  15.105  0.00  0.00           C
ATOM    314  OE1LGLN X   9     -37.691 -24.070  15.406  0.00  0.00           O
ATOM    315  NE2LGLN X   9     -36.409 -25.808  15.807  0.00  0.00           N
ATOM    316 HE21LGLN X   9     -35.946 -25.309  16.554  0.00  0.00           H
ATOM    317 HE22LGLN X   9     -36.152 -26.761  15.595  0.00  0.00           H
ATOM    318  C  LGLN X   9     -35.499 -26.162  12.514  0.00  0.00           C
ATOM    319  O  LGLN X   9     -35.693 -25.188  11.794  0.00  0.00           O
ATOM    320  N  LLYS X  10     -34.409 -26.250  13.286  0.00  0.00           N
ATOM    321  H  LLYS X  10     -34.355 -27.016  13.942  0.00  0.00           H
ATOM    322  CA LLYS X  10     -33.347 -25.231  13.314  0.00  0.00           C
ATOM    323  HA LLYS X  10     -33.781 -24.235  13.414  0.00  0.00           H
ATOM    324  CB LLYS X  10     -32.419 -25.487  14.518  0.00  0.00           C
ATOM    325  HB2LLYS X  10     -33.045 -25.452  15.410  0.00  0.00           H
ATOM    326  HB3LLYS X  10     -32.018 -26.493  14.396  0.00  0.00           H
ATOM    327  CG LLYS X  10     -31.256 -24.483  14.665  0.00  0.00           C
ATOM    328  HG2LLYS X  10     -30.566 -24.893  15.402  0.00  0.00           H
ATOM    329  HG3LLYS X  10     -30.759 -24.419  13.697  0.00  0.00           H
ATOM    330  CD LLYS X  10     -31.701 -23.080  15.106  0.00  0.00           C
ATOM    331  HD2LLYS X  10     -32.557 -22.804  14.490  0.00  0.00           H
ATOM    332  HD3LLYS X  10     -32.013 -23.153  16.148  0.00  0.00           H
ATOM    333  CE LLYS X  10     -30.607 -22.008  14.973  0.00  0.00           C
ATOM    334  HE2LLYS X  10     -30.371 -21.918  13.912  0.00  0.00           H
ATOM    335  HE3LLYS X  10     -31.029 -21.069  15.332  0.00  0.00           H
ATOM    336  NZ LLYS X  10     -29.368 -22.314  15.730  0.00  0.00           N
ATOM    337  HZ1LLYS X  10     -28.976 -23.183  15.397  0.00  0.00           H
ATOM    338  HZ2LLYS X  10     -28.698 -21.570  15.596  0.00  0.00           H
ATOM    339  HZ3LLYS X  10     -29.585 -22.398  16.713  0.00  0.00           H
ATOM    340  C  LLYS X  10     -32.590 -25.169  11.982  0.00  0.00           C
ATOM    341  O  LLYS X  10     -32.301 -24.069  11.521  0.00  0.00           O
ATOM    342  N  LLEU X  11     -32.315 -26.307  11.332  0.00  0.00           N
ATOM    343  H  LLEU X  11     -32.562 -27.179  11.791  0.00  0.00           H
ATOM    344  CA LLEU X  11     -31.720 -26.369   9.986  0.00  0.00           C
ATOM    345  HA LLEU X  11     -30.746 -25.881  10.004  0.00  0.00           H
ATOM    346  CB LLEU X  11     -31.554 -27.836   9.527  0.00  0.00           C
ATOM    347  HB2LLEU X  11     -32.469 -28.378   9.758  0.00  0.00           H
ATOM    348  HB3LLEU X  11     -31.438 -27.852   8.441  0.00  0.00           H
ATOM    349  CG LLEU X  11     -30.363 -28.590  10.138  0.00  0.00           C
ATOM    350  HG LLEU X  11     -30.374 -28.465  11.217  0.00  0.00           H
ATOM    351  CD1LLEU X  11     -30.448 -30.083   9.824  0.00  0.00           C
ATOM    352 HD11LLEU X  11     -30.471 -30.244   8.746  0.00  0.00           H
ATOM    353 HD12LLEU X  11     -29.582 -30.600  10.240  0.00  0.00           H
ATOM    354 HD13LLEU X  11     -31.346 -30.506  10.270  0.00  0.00           H
ATOM    355  CD2LLEU X  11     -29.036 -28.078   9.576  0.00  0.00           C
ATOM    356 HD21LLEU X  11     -28.879 -27.044   9.871  0.00  0.00           H
ATOM    357 HD22LLEU X  11     -28.213 -28.676   9.968  0.00  0.00           H
ATOM    358 HD23LLEU X  11     -29.035 -28.155   8.490  0.00  0.00           H
ATOM    359  C  LLEU X  11     -32.574 -25.607   8.967  0.00  0.00           C
ATOM    360  O  LLEU X  11     -32.060 -24.734   8.269  0.00  0.00           O
ATOM    361  N  LGLN X  12     -33.879 -25.891   8.917  0.00  0.00           N
ATOM    362  H  LGLN X  12     -34.249 -26.623   9.514  0.00  0.00           H
ATOM    363  CA LGLN X  12     -34.791 -25.175   8.027  0.00  0.00           C
ATOM    364  HA LGLN X  12     -34.366 -25.203   7.022  0.00  0.00           H
ATOM    365  CB LGLN X  12     -36.152 -25.886   7.988  0.00  0.00           C
ATOM    366  HB2LGLN X  12     -36.006 -26.916   7.658  0.00  0.00           H
ATOM    367  HB3LGLN X  12     -36.579 -25.906   8.991  0.00  0.00           H
ATOM    368  CG LGLN X  12     -37.147 -25.196   7.040  0.00  0.00           C
ATOM    369  HG2LGLN X  12     -38.071 -25.771   7.032  0.00  0.00           H
ATOM    370  HG3LGLN X  12     -37.384 -24.207   7.425  0.00  0.00           H
ATOM    371  CD LGLN X  12     -36.641 -25.074   5.602  0.00  0.00           C
ATOM    372  OE1LGLN X  12     -36.102 -26.003   5.021  0.00  0.00           O
ATOM    373  NE2LGLN X  12     -36.802 -23.943   4.955  0.00  0.00           N
ATOM    374 HE21LGLN X  12     -36.471 -23.888   4.015  0.00  0.00           H
ATOM    375 HE22LGLN X  12     -37.147 -23.105   5.433  0.00  0.00           H
ATOM    376  C  LGLN X  12     -34.917 -23.697   8.419  0.00  0.00           C
ATOM    377  O  LGLN X  12     -34.791 -22.835   7.556  0.00  0.00           O
ATOM    378  N  LALA X  13     -35.065 -23.385   9.711  0.00  0.00           N
ATOM    379  H  LALA X  13     -35.186 -24.135  10.381  0.00  0.00           H
ATOM    380  CA LALA X  13     -35.185 -22.012  10.198  0.00  0.00           C
ATOM    381  HA LALA X  13     -36.040 -21.557   9.706  0.00  0.00           H
ATOM    382  CB LALA X  13     -35.485 -22.037  11.701  0.00  0.00           C
ATOM    383  HB1LALA X  13     -34.634 -22.442  12.245  0.00  0.00           H
ATOM    384  HB2LALA X  13     -35.691 -21.025  12.047  0.00  0.00           H
ATOM    385  HB3LALA X  13     -36.367 -22.649  11.891  0.00  0.00           H
ATOM    386  C  LALA X  13     -33.954 -21.149   9.865  0.00  0.00           C
ATOM    387  O  LALA X  13     -34.102 -19.963   9.582  0.00  0.00           O
ATOM    388  N  LLEU X  14     -32.748 -21.728   9.832  0.00  0.00           N
ATOM    389  H  LLEU X  14     -32.675 -22.701  10.110  0.00  0.00           H
ATOM    390  CA LLEU X  14     -31.537 -21.043   9.366  0.00  0.00           C
ATOM    391  HA LLEU X  14     -31.453 -20.090   9.890  0.00  0.00           H
ATOM    392  CB LLEU X  14     -30.307 -21.905   9.705  0.00  0.00           C
ATOM    393  HB2LLEU X  14     -30.520 -22.926   9.394  0.00  0.00           H
ATOM    394  HB3LLEU X  14     -29.447 -21.557   9.130  0.00  0.00           H
ATOM    395  CG LLEU X  14     -29.943 -21.898  11.203  0.00  0.00           C
ATOM    396  HG LLEU X  14     -30.847 -21.939  11.808  0.00  0.00           H
ATOM    397  CD1LLEU X  14     -29.070 -23.103  11.564  0.00  0.00           C
ATOM    398 HD11LLEU X  14     -28.169 -23.101  10.956  0.00  0.00           H
ATOM    399 HD12LLEU X  14     -28.790 -23.072  12.614  0.00  0.00           H
ATOM    400 HD13LLEU X  14     -29.620 -24.022  11.366  0.00  0.00           H
ATOM    401  CD2LLEU X  14     -29.170 -20.636  11.585  0.00  0.00           C
ATOM    402 HD21LLEU X  14     -29.773 -19.751  11.381  0.00  0.00           H
ATOM    403 HD22LLEU X  14     -28.917 -20.647  12.643  0.00  0.00           H
ATOM    404 HD23LLEU X  14     -28.251 -20.578  11.004  0.00  0.00           H
ATOM    405  C  LLEU X  14     -31.601 -20.702   7.864  0.00  0.00           C
ATOM    406  O  LLEU X  14     -31.151 -19.622   7.482  0.00  0.00           O
ATOM    407  N  LLYS X  15     -32.215 -21.542   7.017  0.00  0.00           N
ATOM    408  H  LLYS X  15     -32.588 -22.412   7.384  0.00  0.00           H
ATOM    409  CA LLYS X  15     -32.520 -21.175   5.620  0.00  0.00           C
ATOM    410  HA LLYS X  15     -31.649 -20.659   5.221  0.00  0.00           H
ATOM    411  CB LLYS X  15     -32.731 -22.427   4.751  0.00  0.00           C
ATOM    412  HB2LLYS X  15     -31.813 -23.018   4.769  0.00  0.00           H
ATOM    413  HB3LLYS X  15     -33.552 -23.033   5.139  0.00  0.00           H
ATOM    414  CG LLYS X  15     -33.043 -21.998   3.306  0.00  0.00           C
ATOM    415  HG2LLYS X  15     -34.099 -21.734   3.231  0.00  0.00           H
ATOM    416  HG3LLYS X  15     -32.451 -21.112   3.077  0.00  0.00           H
ATOM    417  CD LLYS X  15     -32.719 -23.068   2.259  0.00  0.00           C
ATOM    418  HD2LLYS X  15     -31.652 -23.298   2.304  0.00  0.00           H
ATOM    419  HD3LLYS X  15     -33.280 -23.976   2.487  0.00  0.00           H
ATOM    420  CE LLYS X  15     -33.075 -22.597   0.839  0.00  0.00           C
ATOM    421  HE2LLYS X  15     -32.768 -23.377   0.137  0.00  0.00           H
ATOM    422  HE3LLYS X  15     -34.160 -22.479   0.757  0.00  0.00           H
ATOM    423  NZ LLYS X  15     -32.408 -21.321   0.485  0.00  0.00           N
ATOM    424  HZ1LLYS X  15     -31.428 -21.325   0.784  0.00  0.00           H
ATOM    425  HZ2LLYS X  15     -32.484 -21.123  -0.502  0.00  0.00           H
ATOM    426  HZ3LLYS X  15     -32.820 -20.537   0.985  0.00  0.00           H
ATOM    427  C  LLYS X  15     -33.689 -20.187   5.503  0.00  0.00           C
ATOM    428  O  LLYS X  15     -33.645 -19.288   4.666  0.00  0.00           O
ATOM    429  N  LASP X  16     -34.700 -20.292   6.360  0.00  0.00           N
ATOM    430  H  LASP X  16     -34.727 -21.116   6.951  0.00  0.00           H
ATOM    431  CA LASP X  16     -35.792 -19.316   6.451  0.00  0.00           C
ATOM    432  HA LASP X  16     -36.283 -19.254   5.479  0.00  0.00           H
ATOM    433  CB LASP X  16     -36.829 -19.776   7.488  0.00  0.00           C
ATOM    434  HB2LASP X  16     -36.378 -19.778   8.476  0.00  0.00           H
ATOM    435  HB3LASP X  16     -37.639 -19.052   7.516  0.00  0.00           H
ATOM    436  CG LASP X  16     -37.435 -21.149   7.195  0.00  0.00           C
ATOM    437  OD1LASP X  16     -37.574 -21.507   6.008  0.00  0.00           O
ATOM    438  OD2LASP X  16     -37.876 -21.816   8.153  0.00  0.00           O
ATOM    439  C  LASP X  16     -35.258 -17.917   6.799  0.00  0.00           C
ATOM    440  O  LASP X  16     -35.690 -16.922   6.214  0.00  0.00           O
ATOM    441  N  LTHR X  17     -34.265 -17.850   7.692  0.00  0.00           N
ATOM    442  H  LTHR X  17     -34.038 -18.693   8.214  0.00  0.00           H
ATOM    443  CA LTHR X  17     -33.427 -16.670   7.924  0.00  0.00           C
ATOM    444  HA LTHR X  17     -34.068 -15.823   8.161  0.00  0.00           H
ATOM    445  CB LTHR X  17     -32.477 -16.887   9.111  0.00  0.00           C
ATOM    446  HB LTHR X  17     -32.023 -17.873   9.042  0.00  0.00           H
ATOM    447  CG2LTHR X  17     -31.362 -15.848   9.198  0.00  0.00           C
ATOM    448 HG21LTHR X  17     -31.758 -14.852   9.007  0.00  0.00           H
ATOM    449 HG22LTHR X  17     -30.918 -15.887  10.189  0.00  0.00           H
ATOM    450 HG23LTHR X  17     -30.588 -16.070   8.465  0.00  0.00           H
ATOM    451  OG1LTHR X  17     -33.202 -16.819  10.311  0.00  0.00           O
ATOM    452  HG1LTHR X  17     -33.490 -15.893  10.446  0.00  0.00           H
ATOM    453  C  LTHR X  17     -32.646 -16.293   6.674  0.00  0.00           C
ATOM    454  O  LTHR X  17     -32.809 -15.173   6.208  0.00  0.00           O
ATOM    455  N  LALA X  18     -31.847 -17.191   6.088  0.00  0.00           N
ATOM    456  H  LALA X  18     -31.738 -18.104   6.518  0.00  0.00           H
ATOM    457  CA LALA X  18     -31.019 -16.889   4.915  0.00  0.00           C
ATOM    458  HA LALA X  18     -30.238 -16.186   5.208  0.00  0.00           H
ATOM    459  CB LALA X  18     -30.354 -18.185   4.446  0.00  0.00           C
ATOM    460  HB1LALA X  18     -31.102 -18.881   4.071  0.00  0.00           H
ATOM    461  HB2LALA X  18     -29.661 -17.970   3.636  0.00  0.00           H
ATOM    462  HB3LALA X  18     -29.810 -18.641   5.273  0.00  0.00           H
ATOM    463  C  LALA X  18     -31.827 -16.249   3.772  0.00  0.00           C
ATOM    464  O  LALA X  18     -31.412 -15.253   3.186  0.00  0.00           O
ATOM    465  N  LASN X  19     -33.025 -16.758   3.492  0.00  0.00           N
ATOM    466  H  LASN X  19     -33.313 -17.599   3.985  0.00  0.00           H
ATOM    467  CA LASN X  19     -33.922 -16.184   2.496  0.00  0.00           C
ATOM    468  HA LASN X  19     -33.341 -15.969   1.598  0.00  0.00           H
ATOM    469  CB LASN X  19     -34.970 -17.238   2.128  0.00  0.00           C
ATOM    470  HB2LASN X  19     -35.288 -17.781   3.016  0.00  0.00           H
ATOM    471  HB3LASN X  19     -35.835 -16.737   1.700  0.00  0.00           H
ATOM    472  CG LASN X  19     -34.452 -18.233   1.106  0.00  0.00           C
ATOM    473  OD1LASN X  19     -33.327 -18.713   1.140  0.00  0.00           O
ATOM    474  ND2LASN X  19     -35.245 -18.545   0.118  0.00  0.00           N
ATOM    475 HD21LASN X  19     -34.940 -19.244  -0.548  0.00  0.00           H
ATOM    476 HD22LASN X  19     -36.174 -18.135   0.060  0.00  0.00           H
ATOM    477  C  LASN X  19     -34.528 -14.830   2.918  0.00  0.00           C
ATOM    478  O  LASN X  19     -34.693 -13.973   2.051  0.00  0.00           O
ATOM    479  N  LARG X  20     -34.768 -14.561   4.212  0.00  0.00           N
ATOM    480  H  LARG X  20     -34.588 -15.286   4.901  0.00  0.00           H
ATOM    481  CA LARG X  20     -35.016 -13.180   4.684  0.00  0.00           C
ATOM    482  HA LARG X  20     -35.820 -12.744   4.091  0.00  0.00           H
ATOM    483  CB LARG X  20     -35.419 -13.126   6.169  0.00  0.00           C
ATOM    484  HB2LARG X  20     -34.722 -13.699   6.777  0.00  0.00           H
ATOM    485  HB3LARG X  20     -35.376 -12.087   6.501  0.00  0.00           H
ATOM    486  CG LARG X  20     -36.847 -13.636   6.392  0.00  0.00           C
ATOM    487  HG2LARG X  20     -37.529 -13.050   5.775  0.00  0.00           H
ATOM    488  HG3LARG X  20     -36.913 -14.678   6.095  0.00  0.00           H
ATOM    489  CD LARG X  20     -37.277 -13.504   7.857  0.00  0.00           C
ATOM    490  HD2LARG X  20     -37.065 -12.488   8.196  0.00  0.00           H
ATOM    491  HD3LARG X  20     -38.354 -13.659   7.925  0.00  0.00           H
ATOM    492  NE LARG X  20     -36.582 -14.460   8.736  0.00  0.00           N
ATOM    493  HE LARG X  20     -35.782 -14.097   9.263  0.00  0.00           H
ATOM    494  CZ LARG X  20     -36.931 -15.704   9.008  0.00  0.00           C
ATOM    495  NH1LARG X  20     -36.283 -16.377   9.899  0.00  0.00           N
ATOM    496 HH11LARG X  20     -35.473 -15.926  10.325  0.00  0.00           H
ATOM    497 HH12LARG X  20     -36.571 -17.288  10.201  0.00  0.00           H
ATOM    498  NH2LARG X  20     -37.932 -16.290   8.416  0.00  0.00           N
ATOM    499 HH21LARG X  20     -38.224 -15.909   7.540  0.00  0.00           H
ATOM    500 HH22LARG X  20     -38.189 -17.232   8.688  0.00  0.00           H
ATOM    501  C  LARG X  20     -33.805 -12.281   4.437  0.00  0.00           C
ATOM    502  O  LARG X  20     -33.988 -11.191   3.907  0.00  0.00           O
ATOM    503  N  LLEU X  21     -32.584 -12.745   4.723  0.00  0.00           N
ATOM    504  H  LLEU X  21     -32.517 -13.656   5.163  0.00  0.00           H
ATOM    505  CA LLEU X  21     -31.355 -11.983   4.464  0.00  0.00           C
ATOM    506  HA LLEU X  21     -31.429 -11.037   5.000  0.00  0.00           H
ATOM    507  CB LLEU X  21     -30.101 -12.726   4.971  0.00  0.00           C
ATOM    508  HB2LLEU X  21     -29.924 -13.602   4.350  0.00  0.00           H
ATOM    509  HB3LLEU X  21     -29.263 -12.054   4.815  0.00  0.00           H
ATOM    510  CG LLEU X  21     -30.086 -13.170   6.446  0.00  0.00           C
ATOM    511  HG LLEU X  21     -30.833 -13.935   6.598  0.00  0.00           H
ATOM    512  CD1LLEU X  21     -28.734 -13.779   6.818  0.00  0.00           C
ATOM    513 HD11LLEU X  21     -27.954 -13.019   6.780  0.00  0.00           H
ATOM    514 HD12LLEU X  21     -28.781 -14.193   7.824  0.00  0.00           H
ATOM    515 HD13LLEU X  21     -28.488 -14.587   6.128  0.00  0.00           H
ATOM    516  CD2LLEU X  21     -30.375 -12.025   7.408  0.00  0.00           C
ATOM    517 HD21LLEU X  21     -31.371 -11.620   7.233  0.00  0.00           H
ATOM    518 HD22LLEU X  21     -30.337 -12.394   8.432  0.00  0.00           H
ATOM    519 HD23LLEU X  21     -29.634 -11.242   7.266  0.00  0.00           H
ATOM    520  C  LLEU X  21     -31.206 -11.628   2.975  0.00  0.00           C
ATOM    521  O  LLEU X  21     -30.865 -10.488   2.657  0.00  0.00           O
ATOM    522  N  LARG X  22     -31.533 -12.561   2.068  0.00  0.00           N
ATOM    523  H  LARG X  22     -31.730 -13.493   2.421  0.00  0.00           H
ATOM    524  CA LARG X  22     -31.611 -12.320   0.614  0.00  0.00           C
ATOM    525  HA LARG X  22     -30.640 -11.969   0.257  0.00  0.00           H
ATOM    526  CB LARG X  22     -31.973 -13.613  -0.138  0.00  0.00           C
ATOM    527  HB2LARG X  22     -32.882 -14.031   0.286  0.00  0.00           H
ATOM    528  HB3LARG X  22     -32.168 -13.346  -1.176  0.00  0.00           H
ATOM    529  CG LARG X  22     -30.888 -14.696  -0.130  0.00  0.00           C
ATOM    530  HG2LARG X  22     -29.990 -14.290  -0.583  0.00  0.00           H
ATOM    531  HG3LARG X  22     -30.644 -14.987   0.886  0.00  0.00           H
ATOM    532  CD LARG X  22     -31.341 -15.935  -0.917  0.00  0.00           C
ATOM    533  HD2LARG X  22     -32.156 -16.430  -0.388  0.00  0.00           H
ATOM    534  HD3LARG X  22     -31.710 -15.616  -1.894  0.00  0.00           H
ATOM    535  NE LARG X  22     -30.220 -16.861  -1.134  0.00  0.00           N
ATOM    536  HE LARG X  22     -29.640 -16.697  -1.953  0.00  0.00           H
ATOM    537  CZ LARG X  22     -29.841 -17.898  -0.414  0.00  0.00           C
ATOM    538  NH1LARG X  22     -30.547 -18.407   0.551  0.00  0.00           N
ATOM    539 HH11LARG X  22     -31.479 -18.089   0.758  0.00  0.00           H
ATOM    540 HH12LARG X  22     -30.136 -19.187   1.071  0.00  0.00           H
ATOM    541  NH2LARG X  22     -28.697 -18.456  -0.648  0.00  0.00           N
ATOM    542 HH21LARG X  22     -28.024 -17.939  -1.205  0.00  0.00           H
ATOM    543 HH22LARG X  22     -28.353 -19.106   0.064  0.00  0.00           H
ATOM    544  C  LARG X  22     -32.615 -11.214   0.268  0.00  0.00           C
ATOM    545  O  LARG X  22     -32.228 -10.226  -0.348  0.00  0.00           O
ATOM    546  N  LILE X  23     -33.877 -11.350   0.694  0.00  0.00           N
ATOM    547  H  LILE X  23     -34.105 -12.185   1.221  0.00  0.00           H
ATOM    548  CA LILE X  23     -34.962 -10.380   0.426  0.00  0.00           C
ATOM    549  HA LILE X  23     -35.115 -10.308  -0.650  0.00  0.00           H
ATOM    550  CB LILE X  23     -36.277 -10.865   1.095  0.00  0.00           C
ATOM    551  HB LILE X  23     -36.042 -11.132   2.126  0.00  0.00           H
ATOM    552  CG2LILE X  23     -37.368  -9.777   1.148  0.00  0.00           C
ATOM    553 HG21LILE X  23     -37.569  -9.392   0.151  0.00  0.00           H
ATOM    554 HG22LILE X  23     -38.293 -10.173   1.563  0.00  0.00           H
ATOM    555 HG23LILE X  23     -37.058  -8.947   1.784  0.00  0.00           H
ATOM    556  CG1LILE X  23     -36.813 -12.130   0.388  0.00  0.00           C
ATOM    557 HG12LILE X  23     -37.289 -11.869  -0.553  0.00  0.00           H
ATOM    558 HG13LILE X  23     -35.981 -12.783   0.154  0.00  0.00           H
ATOM    559  CD1LILE X  23     -37.799 -12.934   1.239  0.00  0.00           C
ATOM    560 HD11LILE X  23     -38.708 -12.361   1.401  0.00  0.00           H
ATOM    561 HD12LILE X  23     -38.056 -13.855   0.719  0.00  0.00           H
ATOM    562 HD13LILE X  23     -37.351 -13.178   2.202  0.00  0.00           H
ATOM    563  C  LILE X  23     -34.582  -8.977   0.918  0.00  0.00           C
ATOM    564  O  LILE X  23     -34.636  -8.002   0.169  0.00  0.00           O
ATOM    565  N  LSER X  24     -34.142  -8.911   2.173  0.00  0.00           N
ATOM    566  H  LSER X  24     -34.124  -9.777   2.701  0.00  0.00           H
ATOM    567  CA LSER X  24     -33.733  -7.702   2.885  0.00  0.00           C
ATOM    568  HA LSER X  24     -34.572  -7.007   2.928  0.00  0.00           H
ATOM    569  CB LSER X  24     -33.411  -8.165   4.312  0.00  0.00           C
ATOM    570  HB2LSER X  24     -34.245  -8.770   4.670  0.00  0.00           H
ATOM    571  HB3LSER X  24     -32.521  -8.794   4.293  0.00  0.00           H
ATOM    572  OG LSER X  24     -33.236  -7.130   5.241  0.00  0.00           O
ATOM    573  HG LSER X  24     -33.665  -7.434   6.069  0.00  0.00           H
ATOM    574  C  LSER X  24     -32.564  -6.997   2.171  0.00  0.00           C
ATOM    575  O  LSER X  24     -32.635  -5.803   1.876  0.00  0.00           O
ATOM    576  N  LSER X  25     -31.552  -7.760   1.735  0.00  0.00           N
ATOM    577  H  LSER X  25     -31.558  -8.742   1.984  0.00  0.00           H
ATOM    578  CA LSER X  25     -30.430  -7.261   0.920  0.00  0.00           C
ATOM    579  HA LSER X  25     -29.954  -6.436   1.451  0.00  0.00           H
ATOM    580  CB LSER X  25     -29.390  -8.365   0.705  0.00  0.00           C
ATOM    581  HB2LSER X  25     -29.837  -9.194   0.155  0.00  0.00           H
ATOM    582  HB3LSER X  25     -28.564  -7.966   0.116  0.00  0.00           H
ATOM    583  OG LSER X  25     -28.891  -8.840   1.935  0.00  0.00           O
ATOM    584  HG LSER X  25     -29.577  -9.414   2.326  0.00  0.00           H
ATOM    585  C  LSER X  25     -30.850  -6.756  -0.466  0.00  0.00           C
ATOM    586  O  LSER X  25     -30.316  -5.757  -0.956  0.00  0.00           O
ATOM    587  N  LILE X  26     -31.795  -7.437  -1.123  0.00  0.00           N
ATOM    588  H  LILE X  26     -32.184  -8.267  -0.684  0.00  0.00           H
ATOM    589  CA LILE X  26     -32.294  -7.061  -2.452  0.00  0.00           C
ATOM    590  HA LILE X  26     -31.440  -6.896  -3.111  0.00  0.00           H
ATOM    591  CB LILE X  26     -33.126  -8.218  -3.058  0.00  0.00           C
ATOM    592  HB LILE X  26     -33.801  -8.601  -2.291  0.00  0.00           H
ATOM    593  CG2LILE X  26     -33.980  -7.753  -4.249  0.00  0.00           C
ATOM    594 HG21LILE X  26     -33.348  -7.284  -5.004  0.00  0.00           H
ATOM    595 HG22LILE X  26     -34.514  -8.592  -4.692  0.00  0.00           H
ATOM    596 HG23LILE X  26     -34.731  -7.038  -3.915  0.00  0.00           H
ATOM    597  CG1LILE X  26     -32.181  -9.358  -3.509  0.00  0.00           C
ATOM    598 HG12LILE X  26     -31.672  -9.068  -4.429  0.00  0.00           H
ATOM    599 HG13LILE X  26     -31.416  -9.521  -2.750  0.00  0.00           H
ATOM    600  CD1LILE X  26     -32.894 -10.697  -3.732  0.00  0.00           C
ATOM    601 HD11LILE X  26     -33.581 -10.630  -4.574  0.00  0.00           H
ATOM    602 HD12LILE X  26     -32.154 -11.468  -3.947  0.00  0.00           H
ATOM    603 HD13LILE X  26     -33.446 -10.979  -2.834  0.00  0.00           H
ATOM    604  C  LILE X  26     -33.043  -5.723  -2.386  0.00  0.00           C
ATOM    605  O  LILE X  26     -32.727  -4.819  -3.161  0.00  0.00           O
ATOM    606  N  LGLN X  27     -33.968  -5.532  -1.438  0.00  0.00           N
ATOM    607  H  LGLN X  27     -34.194  -6.293  -0.802  0.00  0.00           H
ATOM    608  CA LGLN X  27     -34.655  -4.239  -1.295  0.00  0.00           C
ATOM    609  HA LGLN X  27     -35.035  -3.948  -2.276  0.00  0.00           H
ATOM    610  CB LGLN X  27     -35.858  -4.341  -0.351  0.00  0.00           C
ATOM    611  HB2LGLN X  27     -35.531  -4.610   0.655  0.00  0.00           H
ATOM    612  HB3LGLN X  27     -36.322  -3.357  -0.321  0.00  0.00           H
ATOM    613  CG LGLN X  27     -36.919  -5.335  -0.832  0.00  0.00           C
ATOM    614  HG2LGLN X  27     -37.022  -5.267  -1.916  0.00  0.00           H
ATOM    615  HG3LGLN X  27     -36.602  -6.341  -0.566  0.00  0.00           H
ATOM    616  CD LGLN X  27     -38.277  -5.067  -0.195  0.00  0.00           C
ATOM    617  OE1LGLN X  27     -38.572  -5.509   0.902  0.00  0.00           O
ATOM    618  NE2LGLN X  27     -39.161  -4.334  -0.835  0.00  0.00           N
ATOM    619 HE21LGLN X  27     -40.046  -4.220  -0.383  0.00  0.00           H
ATOM    620 HE22LGLN X  27     -38.983  -3.963  -1.770  0.00  0.00           H
ATOM    621  C  LGLN X  27     -33.708  -3.115  -0.842  0.00  0.00           C
ATOM    622  O  LGLN X  27     -33.801  -2.002  -1.361  0.00  0.00           O
ATOM    623  N  LALA X  28     -32.759  -3.401   0.058  0.00  0.00           N
ATOM    624  H  LALA X  28     -32.759  -4.313   0.504  0.00  0.00           H
ATOM    625  CA LALA X  28     -31.759  -2.427   0.501  0.00  0.00           C
ATOM    626  HA LALA X  28     -32.278  -1.552   0.898  0.00  0.00           H
ATOM    627  CB LALA X  28     -30.940  -3.049   1.637  0.00  0.00           C
ATOM    628  HB1LALA X  28     -30.407  -3.930   1.283  0.00  0.00           H
ATOM    629  HB2LALA X  28     -30.226  -2.317   2.015  0.00  0.00           H
ATOM    630  HB3LALA X  28     -31.606  -3.337   2.452  0.00  0.00           H
ATOM    631  C  LALA X  28     -30.860  -1.940  -0.652  0.00  0.00           C
ATOM    632  O  LALA X  28     -30.701  -0.737  -0.838  0.00  0.00           O
ATOM    633  N  LTHR X  29     -30.313  -2.846  -1.474  0.00  0.00           N
ATOM    634  H  LTHR X  29     -30.476  -3.827  -1.280  0.00  0.00           H
ATOM    635  CA LTHR X  29     -29.501  -2.469  -2.656  0.00  0.00           C
ATOM    636  HA LTHR X  29     -28.729  -1.771  -2.334  0.00  0.00           H
ATOM    637  CB LTHR X  29     -28.793  -3.672  -3.296  0.00  0.00           C
ATOM    638  HB LTHR X  29     -28.346  -3.360  -4.241  0.00  0.00           H
ATOM    639  CG2LTHR X  29     -27.687  -4.207  -2.401  0.00  0.00           C
ATOM    640 HG21LTHR X  29     -28.103  -4.497  -1.438  0.00  0.00           H
ATOM    641 HG22LTHR X  29     -27.221  -5.074  -2.867  0.00  0.00           H
ATOM    642 HG23LTHR X  29     -26.938  -3.430  -2.251  0.00  0.00           H
ATOM    643  OG1LTHR X  29     -29.675  -4.739  -3.547  0.00  0.00           O
ATOM    644  HG1LTHR X  29     -29.943  -5.103  -2.689  0.00  0.00           H
ATOM    645  C  LTHR X  29     -30.315  -1.742  -3.727  0.00  0.00           C
ATOM    646  O  LTHR X  29     -29.833  -0.769  -4.309  0.00  0.00           O
ATOM    647  N  LTHR X  30     -31.574  -2.141  -3.931  0.00  0.00           N
ATOM    648  H  LTHR X  30     -31.890  -2.980  -3.458  0.00  0.00           H
ATOM    649  CA LTHR X  30     -32.513  -1.436  -4.818  0.00  0.00           C
ATOM    650  HA LTHR X  30     -32.116  -1.439  -5.834  0.00  0.00           H
ATOM    651  CB LTHR X  30     -33.883  -2.136  -4.842  0.00  0.00           C
ATOM    652  HB LTHR X  30     -34.324  -2.109  -3.846  0.00  0.00           H
ATOM    653  CG2LTHR X  30     -34.862  -1.495  -5.819  0.00  0.00           C
ATOM    654 HG21LTHR X  30     -34.452  -1.541  -6.829  0.00  0.00           H
ATOM    655 HG22LTHR X  30     -35.802  -2.042  -5.783  0.00  0.00           H
ATOM    656 HG23LTHR X  30     -35.047  -0.455  -5.552  0.00  0.00           H
ATOM    657  OG1LTHR X  30     -33.764  -3.480  -5.238  0.00  0.00           O
ATOM    658  HG1LTHR X  30     -33.309  -3.972  -4.533  0.00  0.00           H
ATOM    659  C  LTHR X  30     -32.671   0.026  -4.382  0.00  0.00           C
ATOM    660  O  LTHR X  30     -32.364   0.942  -5.142  0.00  0.00           O
ATOM    661  N  LALA X  31     -33.067   0.260  -3.126  0.00  0.00           N
ATOM    662  H  LALA X  31     -33.250  -0.533  -2.518  0.00  0.00           H
ATOM    663  CA LALA X  31     -33.305   1.599  -2.579  0.00  0.00           C
ATOM    664  HA LALA X  31     -33.843   2.180  -3.332  0.00  0.00           H
ATOM    665  CB LALA X  31     -34.220   1.435  -1.365  0.00  0.00           C
ATOM    666  HB1LALA X  31     -33.680   0.929  -0.565  0.00  0.00           H
ATOM    667  HB2LALA X  31     -34.547   2.417  -1.029  0.00  0.00           H
ATOM    668  HB3LALA X  31     -35.098   0.847  -1.634  0.00  0.00           H
ATOM    669  C  LALA X  31     -32.019   2.397  -2.250  0.00  0.00           C
ATOM    670  O  LALA X  31     -32.072   3.606  -2.013  0.00  0.00           O
ATOM    671  N  LALA X  32     -30.850   1.755  -2.274  0.00  0.00           N
ATOM    672  H  LALA X  32     -30.863   0.742  -2.292  0.00  0.00           H
ATOM    673  CA LALA X  32     -29.547   2.417  -2.314  0.00  0.00           C
ATOM    674  HA LALA X  32     -29.564   3.283  -1.653  0.00  0.00           H
ATOM    675  CB LALA X  32     -28.506   1.424  -1.794  0.00  0.00           C
ATOM    676  HB1LALA X  32     -28.486   0.533  -2.419  0.00  0.00           H
ATOM    677  HB2LALA X  32     -27.527   1.890  -1.816  0.00  0.00           H
ATOM    678  HB3LALA X  32     -28.751   1.145  -0.771  0.00  0.00           H
ATOM    679  C  LALA X  32     -29.153   2.908  -3.722  0.00  0.00           C
ATOM    680  O  LALA X  32     -28.182   3.667  -3.857  0.00  0.00           O
ATOM    681  N  LGLY X  33     -29.854   2.450  -4.768  0.00  0.00           N
ATOM    682  H  LGLY X  33     -30.643   1.835  -4.584  0.00  0.00           H
ATOM    683  CA LGLY X  33     -29.483   2.620  -6.176  0.00  0.00           C
ATOM    684  HA2LGLY X  33     -30.271   2.193  -6.797  0.00  0.00           H
ATOM    685  HA3LGLY X  33     -29.397   3.681  -6.408  0.00  0.00           H
ATOM    686  C  LGLY X  33     -28.164   1.932  -6.549  0.00  0.00           C
ATOM    687  O  LGLY X  33     -27.511   2.350  -7.503  0.00  0.00           O
ATOM    688  N  LSER X  34     -27.697   0.963  -5.751  0.00  0.00           N
ATOM    689  H  LSER X  34     -28.312   0.576  -5.039  0.00  0.00           H
ATOM    690  CA LSER X  34     -26.342   0.402  -5.858  0.00  0.00           C
ATOM    691  HA LSER X  34     -26.159   0.108  -6.891  0.00  0.00           H
ATOM    692  CB LSER X  34     -25.310   1.467  -5.466  0.00  0.00           C
ATOM    693  HB2LSER X  34     -24.304   1.057  -5.566  0.00  0.00           H
ATOM    694  HB3LSER X  34     -25.392   2.307  -6.151  0.00  0.00           H
ATOM    695  OG LSER X  34     -25.508   1.906  -4.131  0.00  0.00           O
ATOM    696  HG LSER X  34     -26.370   2.351  -4.109  0.00  0.00           H
ATOM    697  C  LSER X  34     -26.119  -0.812  -4.955  0.00  0.00           C
ATOM    698  O  LSER X  34     -26.868  -1.064  -4.014  0.00  0.00           O
ATOM    699  N  LGLY X  35     -25.015  -1.519  -5.194  0.00  0.00           N
ATOM    700  H  LGLY X  35     -24.472  -1.320  -6.022  0.00  0.00           H
ATOM    701  CA LGLY X  35     -24.510  -2.559  -4.305  0.00  0.00           C
ATOM    702  HA2LGLY X  35     -23.454  -2.369  -4.126  0.00  0.00           H
ATOM    703  HA3LGLY X  35     -25.019  -2.518  -3.343  0.00  0.00           H
ATOM    704  C  LGLY X  35     -24.648  -3.965  -4.879  0.00  0.00           C
ATOM    705  O  LGLY X  35     -24.863  -4.154  -6.073  0.00  0.00           O
ATOM    706  N  LHID X  36     -24.479  -4.959  -4.010  0.00  0.00           N
ATOM    707  H  LHID X  36     -24.329  -4.704  -3.047  0.00  0.00           H
ATOM    708  CA LHID X  36     -23.986  -6.279  -4.402  0.00  0.00           C
ATOM    709  HA LHID X  36     -23.957  -6.337  -5.489  0.00  0.00           H
ATOM    710  C  LHID X  36     -24.954  -7.396  -3.940  0.00  0.00           C
ATOM    711  O  LHID X  36     -24.601  -8.222  -3.096  0.00  0.00           O
ATOM    712  N  LPRO X  37     -26.216  -7.426  -4.427  0.00  0.00           N
ATOM    713  CD LPRO X  37     -26.770  -6.601  -5.491  0.00  0.00           C
ATOM    714  HD2LPRO X  37     -26.078  -6.532  -6.329  0.00  0.00           H
ATOM    715  HD3LPRO X  37     -27.002  -5.607  -5.111  0.00  0.00           H
ATOM    716  CG LPRO X  37     -28.064  -7.288  -5.929  0.00  0.00           C
ATOM    717  HG2LPRO X  37     -27.846  -8.032  -6.697  0.00  0.00           H
ATOM    718  HG3LPRO X  37     -28.804  -6.576  -6.290  0.00  0.00           H
ATOM    719  CB LPRO X  37     -28.531  -7.979  -4.650  0.00  0.00           C
ATOM    720  HB2LPRO X  37     -29.173  -8.835  -4.865  0.00  0.00           H
ATOM    721  HB3LPRO X  37     -29.058  -7.266  -4.018  0.00  0.00           H
ATOM    722  CA LPRO X  37     -27.221  -8.388  -3.971  0.00  0.00           C
ATOM    723  HA LPRO X  37     -27.341  -8.315  -2.890  0.00  0.00           H
ATOM    724  C  LPRO X  37     -26.852  -9.833  -4.320  0.00  0.00           C
ATOM    725  O  LPRO X  37     -27.137 -10.731  -3.533  0.00  0.00           O
ATOM    726  N  LTHR X  38     -26.180 -10.075  -5.450  0.00  0.00           N
ATOM    727  H  LTHR X  38     -25.937  -9.306  -6.060  0.00  0.00           H
ATOM    728  CA LTHR X  38     -25.712 -11.414  -5.839  0.00  0.00           C
ATOM    729  HA LTHR X  38     -26.573 -12.075  -5.828  0.00  0.00           H
ATOM    730  CB LTHR X  38     -25.138 -11.405  -7.268  0.00  0.00           C
ATOM    731  HB LTHR X  38     -24.629 -12.350  -7.455  0.00  0.00           H
ATOM    732  CG2LTHR X  38     -26.243 -11.238  -8.311  0.00  0.00           C
ATOM    733 HG21LTHR X  38     -26.770 -10.295  -8.167  0.00  0.00           H
ATOM    734 HG22LTHR X  38     -25.812 -11.255  -9.312  0.00  0.00           H
ATOM    735 HG23LTHR X  38     -26.946 -12.064  -8.239  0.00  0.00           H
ATOM    736  OG1LTHR X  38     -24.230 -10.342  -7.447  0.00  0.00           O
ATOM    737  HG1LTHR X  38     -23.968 -10.362  -8.388  0.00  0.00           H
ATOM    738  C  LTHR X  38     -24.704 -11.977  -4.830  0.00  0.00           C
ATOM    739  O  LTHR X  38     -24.854 -13.119  -4.393  0.00  0.00           O
ATOM    740  N  LSER X  39     -23.770 -11.148  -4.365  0.00  0.00           N
ATOM    741  H  LSER X  39     -23.642 -10.268  -4.846  0.00  0.00           H
ATOM    742  CA LSER X  39     -22.833 -11.429  -3.267  0.00  0.00           C
ATOM    743  HA LSER X  39     -22.257 -12.328  -3.498  0.00  0.00           H
ATOM    744  CB LSER X  39     -21.875 -10.244  -3.153  0.00  0.00           C
ATOM    745  HB2LSER X  39     -22.420  -9.313  -3.019  0.00  0.00           H
ATOM    746  HB3LSER X  39     -21.210 -10.389  -2.301  0.00  0.00           H
ATOM    747  OG LSER X  39     -21.123 -10.196  -4.340  0.00  0.00           O
ATOM    748  HG LSER X  39     -20.484 -10.946  -4.202  0.00  0.00           H
ATOM    749  C  LSER X  39     -23.505 -11.644  -1.910  0.00  0.00           C
ATOM    750  O  LSER X  39     -23.134 -12.538  -1.151  0.00  0.00           O
ATOM    751  N  LCYS X  40     -24.545 -10.864  -1.605  0.00  0.00           N
ATOM    752  H  LCYS X  40     -24.786 -10.113  -2.239  0.00  0.00           H
ATOM    753  CA LCYS X  40     -25.365 -11.077  -0.408  0.00  0.00           C
ATOM    754  HA LCYS X  40     -24.715 -11.108   0.468  0.00  0.00           H
ATOM    755  CB LCYS X  40     -26.344  -9.906  -0.259  0.00  0.00           C
ATOM    756  HB2LCYS X  40     -26.999  -9.857  -1.129  0.00  0.00           H
ATOM    757  HB3LCYS X  40     -26.962 -10.075   0.623  0.00  0.00           H
ATOM    758  SG LCYS X  40     -25.452  -8.337  -0.066  0.00  0.00           S
ATOM    759  HG LCYS X  40     -24.875  -8.320  -1.278  0.00  0.00           H
ATOM    760  C  LCYS X  40     -26.125 -12.416  -0.454  0.00  0.00           C
ATOM    761  O  LCYS X  40     -26.412 -13.003   0.588  0.00  0.00           O
ATOM    762  N  LCYS X  41     -26.459 -12.903  -1.653  0.00  0.00           N
ATOM    763  H  LCYS X  41     -26.234 -12.350  -2.470  0.00  0.00           H
ATOM    764  CA LCYS X  41     -27.220 -14.134  -1.846  0.00  0.00           C
ATOM    765  HA LCYS X  41     -27.893 -14.245  -0.999  0.00  0.00           H
ATOM    766  CB LCYS X  41     -28.083 -13.993  -3.106  0.00  0.00           C
ATOM    767  HB2LCYS X  41     -27.466 -13.697  -3.954  0.00  0.00           H
ATOM    768  HB3LCYS X  41     -28.556 -14.946  -3.332  0.00  0.00           H
ATOM    769  SG LCYS X  41     -29.382 -12.757  -2.814  0.00  0.00           S
ATOM    770  HG LCYS X  41     -28.576 -11.687  -2.913  0.00  0.00           H
ATOM    771  C  LCYS X  41     -26.373 -15.417  -1.846  0.00  0.00           C
ATOM    772  O  LCYS X  41     -26.910 -16.455  -1.457  0.00  0.00           O
ATOM    773  N  LSER X  42     -25.080 -15.382  -2.199  0.00  0.00           N
ATOM    774  H  LSER X  42     -24.670 -14.513  -2.523  0.00  0.00           H
ATOM    775  CA LSER X  42     -24.174 -16.524  -1.957  0.00  0.00           C
ATOM    776  HA LSER X  42     -24.662 -17.437  -2.294  0.00  0.00           H
ATOM    777  CB LSER X  42     -22.876 -16.392  -2.764  0.00  0.00           C
ATOM    778  HB2LSER X  42     -22.249 -17.264  -2.582  0.00  0.00           H
ATOM    779  HB3LSER X  42     -23.128 -16.363  -3.822  0.00  0.00           H
ATOM    780  OG LSER X  42     -22.147 -15.224  -2.456  0.00  0.00           O
ATOM    781  HG LSER X  42     -21.550 -15.417  -1.686  0.00  0.00           H
ATOM    782  C  LSER X  42     -23.889 -16.699  -0.461  0.00  0.00           C
ATOM    783  O  LSER X  42     -24.056 -17.793   0.071  0.00  0.00           O
ATOM    784  N  LALA X  43     -23.597 -15.604   0.245  0.00  0.00           N
ATOM    785  H  LALA X  43     -23.436 -14.748  -0.273  0.00  0.00           H
ATOM    786  CA LALA X  43     -23.262 -15.593   1.671  0.00  0.00           C
ATOM    787  HA LALA X  43     -22.484 -16.339   1.837  0.00  0.00           H
ATOM    788  CB LALA X  43     -22.676 -14.208   1.976  0.00  0.00           C
ATOM    789  HB1LALA X  43     -23.421 -13.436   1.778  0.00  0.00           H
ATOM    790  HB2LALA X  43     -22.380 -14.156   3.023  0.00  0.00           H
ATOM    791  HB3LALA X  43     -21.800 -14.031   1.350  0.00  0.00           H
ATOM    792  C  LALA X  43     -24.427 -15.926   2.639  0.00  0.00           C
ATOM    793  O  LALA X  43     -24.238 -15.885   3.855  0.00  0.00           O
ATOM    794  N  LALA X  44     -25.639 -16.207   2.151  0.00  0.00           N
ATOM    795  H  LALA X  44     -25.730 -16.302   1.151  0.00  0.00           H
ATOM    796  CA LALA X  44     -26.858 -16.145   2.961  0.00  0.00           C
ATOM    797  HA LALA X  44     -26.860 -15.187   3.462  0.00  0.00           H
ATOM    798  CB LALA X  44     -28.062 -16.153   2.022  0.00  0.00           C
ATOM    799  HB1LALA X  44     -28.128 -17.125   1.545  0.00  0.00           H
ATOM    800  HB2LALA X  44     -28.968 -15.960   2.591  0.00  0.00           H
ATOM    801  HB3LALA X  44     -27.949 -15.376   1.264  0.00  0.00           H
ATOM    802  C  LALA X  44     -26.958 -17.201   4.081  0.00  0.00           C
ATOM    803  O  LALA X  44     -27.071 -16.846   5.256  0.00  0.00           O
ATOM    804  N  LGLU X  45     -26.907 -18.494   3.752  0.00  0.00           N
ATOM    805  H  LGLU X  45     -26.931 -18.757   2.769  0.00  0.00           H
ATOM    806  CA LGLU X  45     -26.901 -19.579   4.745  0.00  0.00           C
ATOM    807  HA LGLU X  45     -27.737 -19.452   5.430  0.00  0.00           H
ATOM    808  CB LGLU X  45     -27.056 -20.939   4.038  0.00  0.00           C
ATOM    809  HB2LGLU X  45     -26.378 -20.978   3.189  0.00  0.00           H
ATOM    810  HB3LGLU X  45     -26.750 -21.714   4.743  0.00  0.00           H
ATOM    811  CG LGLU X  45     -28.487 -21.288   3.577  0.00  0.00           C
ATOM    812  HG2LGLU X  45     -28.533 -22.369   3.435  0.00  0.00           H
ATOM    813  HG3LGLU X  45     -29.188 -21.040   4.377  0.00  0.00           H
ATOM    814  CD LGLU X  45     -28.947 -20.628   2.265  0.00  0.00           C
ATOM    815  OE1LGLU X  45     -28.210 -19.836   1.642  0.00  0.00           O
ATOM    816  OE2LGLU X  45     -30.106 -20.845   1.836  0.00  0.00           O
ATOM    817  C  LGLU X  45     -25.630 -19.551   5.615  0.00  0.00           C
ATOM    818  O  LGLU X  45     -25.699 -19.822   6.814  0.00  0.00           O
ATOM    819  N  LILE X  46     -24.494 -19.126   5.049  0.00  0.00           N
ATOM    820  H  LILE X  46     -24.515 -18.931   4.058  0.00  0.00           H
ATOM    821  CA LILE X  46     -23.226 -18.926   5.768  0.00  0.00           C
ATOM    822  HA LILE X  46     -22.938 -19.869   6.230  0.00  0.00           H
ATOM    823  CB LILE X  46     -22.109 -18.516   4.773  0.00  0.00           C
ATOM    824  HB LILE X  46     -22.406 -17.593   4.278  0.00  0.00           H
ATOM    825  CG2LILE X  46     -20.799 -18.236   5.524  0.00  0.00           C
ATOM    826 HG21LILE X  46     -20.447 -19.150   6.004  0.00  0.00           H
ATOM    827 HG22LILE X  46     -20.042 -17.874   4.830  0.00  0.00           H
ATOM    828 HG23LILE X  46     -20.935 -17.458   6.275  0.00  0.00           H
ATOM    829  CG1LILE X  46     -21.895 -19.593   3.681  0.00  0.00           C
ATOM    830 HG12LILE X  46     -21.582 -20.526   4.148  0.00  0.00           H
ATOM    831 HG13LILE X  46     -22.838 -19.775   3.166  0.00  0.00           H
ATOM    832  CD1LILE X  46     -20.871 -19.215   2.601  0.00  0.00           C
ATOM    833 HD11LILE X  46     -19.868 -19.152   3.021  0.00  0.00           H
ATOM    834 HD12LILE X  46     -20.867 -19.982   1.828  0.00  0.00           H
ATOM    835 HD13LILE X  46     -21.140 -18.261   2.147  0.00  0.00           H
ATOM    836  C  LILE X  46     -23.399 -17.898   6.903  0.00  0.00           C
ATOM    837  O  LILE X  46     -23.071 -18.178   8.058  0.00  0.00           O
ATOM    838  N  LMET X  47     -23.969 -16.728   6.596  0.00  0.00           N
ATOM    839  H  LMET X  47     -24.207 -16.556   5.623  0.00  0.00           H
ATOM    840  CA LMET X  47     -24.269 -15.671   7.571  0.00  0.00           C
ATOM    841  HA LMET X  47     -23.359 -15.427   8.117  0.00  0.00           H
ATOM    842  CB LMET X  47     -24.734 -14.406   6.830  0.00  0.00           C
ATOM    843  HB2LMET X  47     -25.486 -14.684   6.092  0.00  0.00           H
ATOM    844  HB3LMET X  47     -25.192 -13.713   7.536  0.00  0.00           H
ATOM    845  CG LMET X  47     -23.564 -13.703   6.125  0.00  0.00           C
ATOM    846  HG2LMET X  47     -22.946 -14.451   5.628  0.00  0.00           H
ATOM    847  HG3LMET X  47     -23.960 -13.049   5.350  0.00  0.00           H
ATOM    848  SD LMET X  47     -22.499 -12.715   7.214  0.00  0.00           S
ATOM    849  CE LMET X  47     -23.517 -11.229   7.429  0.00  0.00           C
ATOM    850  HE1LMET X  47     -24.500 -11.500   7.814  0.00  0.00           H
ATOM    851  HE2LMET X  47     -23.030 -10.555   8.133  0.00  0.00           H
ATOM    852  HE3LMET X  47     -23.631 -10.722   6.471  0.00  0.00           H
ATOM    853  C  LMET X  47     -25.309 -16.109   8.611  0.00  0.00           C
ATOM    854  O  LMET X  47     -25.197 -15.731   9.777  0.00  0.00           O
ATOM    855  N  LALA X  48     -26.278 -16.950   8.238  0.00  0.00           N
ATOM    856  H  LALA X  48     -26.350 -17.214   7.261  0.00  0.00           H
ATOM    857  CA LALA X  48     -27.227 -17.516   9.196  0.00  0.00           C
ATOM    858  HA LALA X  48     -27.676 -16.690   9.748  0.00  0.00           H
ATOM    859  CB LALA X  48     -28.344 -18.236   8.430  0.00  0.00           C
ATOM    860  HB1LALA X  48     -27.954 -19.118   7.924  0.00  0.00           H
ATOM    861  HB2LALA X  48     -29.123 -18.546   9.128  0.00  0.00           H
ATOM    862  HB3LALA X  48     -28.781 -17.566   7.689  0.00  0.00           H
ATOM    863  C  LALA X  48     -26.536 -18.434  10.228  0.00  0.00           C
ATOM    864  O  LALA X  48     -26.766 -18.288  11.431  0.00  0.00           O
ATOM    865  N  LVAL X  49     -25.665 -19.356   9.792  0.00  0.00           N
ATOM    866  H  LVAL X  49     -25.512 -19.442   8.789  0.00  0.00           H
ATOM    867  CA LVAL X  49     -24.938 -20.264  10.708  0.00  0.00           C
ATOM    868  HA LVAL X  49     -25.658 -20.636  11.436  0.00  0.00           H
ATOM    869  CB LVAL X  49     -24.372 -21.498   9.971  0.00  0.00           C
ATOM    870  HB LVAL X  49     -23.631 -21.179   9.237  0.00  0.00           H
ATOM    871  CG1LVAL X  49     -23.728 -22.501  10.941  0.00  0.00           C
ATOM    872 HG11LVAL X  49     -24.443 -22.793  11.709  0.00  0.00           H
ATOM    873 HG12LVAL X  49     -23.415 -23.396  10.407  0.00  0.00           H
ATOM    874 HG13LVAL X  49     -22.852 -22.063  11.416  0.00  0.00           H
ATOM    875  CG2LVAL X  49     -25.489 -22.272   9.262  0.00  0.00           C
ATOM    876 HG21LVAL X  49     -25.981 -21.649   8.518  0.00  0.00           H
ATOM    877 HG22LVAL X  49     -25.078 -23.141   8.750  0.00  0.00           H
ATOM    878 HG23LVAL X  49     -26.223 -22.607   9.990  0.00  0.00           H
ATOM    879  C  LVAL X  49     -23.860 -19.530  11.523  0.00  0.00           C
ATOM    880  O  LVAL X  49     -23.564 -19.937  12.649  0.00  0.00           O
ATOM    881  N  LLEU X  50     -23.332 -18.404  11.034  0.00  0.00           N
ATOM    882  H  LLEU X  50     -23.537 -18.152  10.073  0.00  0.00           H
ATOM    883  CA LLEU X  50     -22.570 -17.463  11.861  0.00  0.00           C
ATOM    884  HA LLEU X  50     -21.766 -18.010  12.349  0.00  0.00           H
ATOM    885  CB LLEU X  50     -21.946 -16.356  10.984  0.00  0.00           C
ATOM    886  HB2LLEU X  50     -22.677 -16.041  10.243  0.00  0.00           H
ATOM    887  HB3LLEU X  50     -21.718 -15.487  11.603  0.00  0.00           H
ATOM    888  CG LLEU X  50     -20.657 -16.785  10.266  0.00  0.00           C
ATOM    889  HG LLEU X  50     -20.805 -17.756   9.798  0.00  0.00           H
ATOM    890  CD1LLEU X  50     -20.293 -15.775   9.178  0.00  0.00           C
ATOM    891 HD11LLEU X  50     -20.180 -14.784   9.615  0.00  0.00           H
ATOM    892 HD12LLEU X  50     -19.363 -16.068   8.692  0.00  0.00           H
ATOM    893 HD13LLEU X  50     -21.081 -15.748   8.425  0.00  0.00           H
ATOM    894  CD2LLEU X  50     -19.488 -16.861  11.252  0.00  0.00           C
ATOM    895 HD21LLEU X  50     -19.648 -17.664  11.969  0.00  0.00           H
ATOM    896 HD22LLEU X  50     -18.567 -17.061  10.713  0.00  0.00           H
ATOM    897 HD23LLEU X  50     -19.387 -15.916  11.787  0.00  0.00           H
ATOM    898  C  LLEU X  50     -23.441 -16.893  12.994  0.00  0.00           C
ATOM    899  O  LLEU X  50     -23.355 -17.364  14.132  0.00  0.00           O
ATOM    900  N  LPHE X  51     -24.289 -15.908  12.696  0.00  0.00           N
ATOM    901  H  LPHE X  51     -24.389 -15.641  11.723  0.00  0.00           H
ATOM    902  CA LPHE X  51     -24.939 -15.062  13.706  0.00  0.00           C
ATOM    903  HA LPHE X  51     -24.178 -14.721  14.407  0.00  0.00           H
ATOM    904  CB LPHE X  51     -25.505 -13.815  13.009  0.00  0.00           C
ATOM    905  HB2LPHE X  51     -26.100 -14.127  12.150  0.00  0.00           H
ATOM    906  HB3LPHE X  51     -26.181 -13.305  13.697  0.00  0.00           H
ATOM    907  CG LPHE X  51     -24.437 -12.824  12.565  0.00  0.00           C
ATOM    908  CD1LPHE X  51     -24.037 -11.787  13.431  0.00  0.00           C
ATOM    909  HD1LPHE X  51     -24.489 -11.697  14.404  0.00  0.00           H
ATOM    910  CE1LPHE X  51     -23.024 -10.888  13.055  0.00  0.00           C
ATOM    911  HE1LPHE X  51     -22.694 -10.126  13.745  0.00  0.00           H
ATOM    912  CZ LPHE X  51     -22.406 -11.014  11.801  0.00  0.00           C
ATOM    913  HZ LPHE X  51     -21.621 -10.331  11.511  0.00  0.00           H
ATOM    914  CE2LPHE X  51     -22.786 -12.053  10.938  0.00  0.00           C
ATOM    915  HE2LPHE X  51     -22.286 -12.167   9.988  0.00  0.00           H
ATOM    916  CD2LPHE X  51     -23.801 -12.951  11.314  0.00  0.00           C
ATOM    917  HD2LPHE X  51     -24.083 -13.741  10.639  0.00  0.00           H
ATOM    918  C  LPHE X  51     -26.002 -15.786  14.556  0.00  0.00           C
ATOM    919  O  LPHE X  51     -26.298 -15.346  15.665  0.00  0.00           O
ATOM    920  N  LPHE X  52     -26.540 -16.921  14.096  0.00  0.00           N
ATOM    921  H  LPHE X  52     -26.313 -17.211  13.151  0.00  0.00           H
ATOM    922  CA LPHE X  52     -27.607 -17.648  14.801  0.00  0.00           C
ATOM    923  HA LPHE X  52     -27.798 -17.151  15.753  0.00  0.00           H
ATOM    924  CB LPHE X  52     -28.902 -17.565  13.996  0.00  0.00           C
ATOM    925  HB2LPHE X  52     -28.797 -18.138  13.077  0.00  0.00           H
ATOM    926  HB3LPHE X  52     -29.699 -18.010  14.582  0.00  0.00           H
ATOM    927  CG LPHE X  52     -29.277 -16.141  13.673  0.00  0.00           C
ATOM    928  CD1LPHE X  52     -29.521 -15.235  14.718  0.00  0.00           C
ATOM    929  HD1LPHE X  52     -29.492 -15.568  15.744  0.00  0.00           H
ATOM    930  CE1LPHE X  52     -29.757 -13.884  14.434  0.00  0.00           C
ATOM    931  HE1LPHE X  52     -29.937 -13.192  15.240  0.00  0.00           H
ATOM    932  CZ LPHE X  52     -29.775 -13.444  13.102  0.00  0.00           C
ATOM    933  HZ LPHE X  52     -29.969 -12.408  12.884  0.00  0.00           H
ATOM    934  CE2LPHE X  52     -29.543 -14.351  12.056  0.00  0.00           C
ATOM    935  HE2LPHE X  52     -29.568 -14.011  11.034  0.00  0.00           H
ATOM    936  CD2LPHE X  52     -29.278 -15.699  12.341  0.00  0.00           C
ATOM    937  HD2LPHE X  52     -29.065 -16.391  11.542  0.00  0.00           H
ATOM    938  C  LPHE X  52     -27.253 -19.080  15.190  0.00  0.00           C
ATOM    939  O  LPHE X  52     -28.132 -19.876  15.537  0.00  0.00           O
ATOM    940  N  LHIE X  53     -25.970 -19.442  15.156  0.00  0.00           N
ATOM    941  H  LHIE X  53     -25.291 -18.757  14.843  0.00  0.00           H
ATOM    942  CA LHIE X  53     -25.523 -20.758  15.619  0.00  0.00           C
ATOM    943  HA LHIE X  53     -26.162 -21.075  16.444  0.00  0.00           H
ATOM    944  CB LHIE X  53     -25.703 -21.776  14.480  0.00  0.00           C
ATOM    945  HB2LHIE X  53     -26.656 -21.608  13.979  0.00  0.00           H
ATOM    946  HB3LHIE X  53     -24.915 -21.648  13.745  0.00  0.00           H
ATOM    947  CG LHIE X  53     -25.684 -23.197  14.956  0.00  0.00           C
ATOM    948  ND1LHIE X  53     -26.735 -23.850  15.614  0.00  0.00           N
ATOM    949  CE1LHIE X  53     -26.244 -25.064  15.922  0.00  0.00           C
ATOM    950  HE1LHIE X  53     -26.785 -25.821  16.474  0.00  0.00           H
ATOM    951  NE2LHIE X  53     -24.982 -25.202  15.475  0.00  0.00           N
ATOM    952  HE2LHIE X  53     -24.376 -26.012  15.601  0.00  0.00           H
ATOM    953  CD2LHIE X  53     -24.610 -24.028  14.870  0.00  0.00           C
ATOM    954  HD2LHIE X  53     -23.648 -23.793  14.431  0.00  0.00           H
ATOM    955  C  LHIE X  53     -24.103 -20.737  16.190  0.00  0.00           C
ATOM    956  O  LHIE X  53     -23.882 -21.300  17.263  0.00  0.00           O
ATOM    957  N  LTHR X  54     -23.168 -20.027  15.557  0.00  0.00           N
ATOM    958  H  LTHR X  54     -23.412 -19.575  14.680  0.00  0.00           H
ATOM    959  CA LTHR X  54     -21.742 -20.048  15.936  0.00  0.00           C
ATOM    960  HA LTHR X  54     -21.534 -20.963  16.492  0.00  0.00           H
ATOM    961  CB LTHR X  54     -20.854 -20.077  14.686  0.00  0.00           C
ATOM    962  HB LTHR X  54     -20.881 -19.105  14.191  0.00  0.00           H
ATOM    963  CG2LTHR X  54     -19.410 -20.421  15.044  0.00  0.00           C
ATOM    964 HG21LTHR X  54     -19.359 -21.420  15.477  0.00  0.00           H
ATOM    965 HG22LTHR X  54     -18.796 -20.377  14.148  0.00  0.00           H
ATOM    966 HG23LTHR X  54     -19.019 -19.709  15.768  0.00  0.00           H
ATOM    967  OG1LTHR X  54     -21.321 -21.060  13.790  0.00  0.00           O
ATOM    968  HG1LTHR X  54     -22.098 -20.693  13.336  0.00  0.00           H
ATOM    969  C  LTHR X  54     -21.312 -18.881  16.827  0.00  0.00           C
ATOM    970  O  LTHR X  54     -20.605 -19.100  17.804  0.00  0.00           O
ATOM    971  N  LMET X  55     -21.731 -17.655  16.511  0.00  0.00           N
ATOM    972  H  LMET X  55     -22.351 -17.544  15.716  0.00  0.00           H
ATOM    973  CA LMET X  55     -21.297 -16.438  17.211  0.00  0.00           C
ATOM    974  HA LMET X  55     -20.212 -16.463  17.310  0.00  0.00           H
ATOM    975  CB LMET X  55     -21.667 -15.206  16.375  0.00  0.00           C
ATOM    976  HB2LMET X  55     -22.743 -15.193  16.194  0.00  0.00           H
ATOM    977  HB3LMET X  55     -21.395 -14.314  16.937  0.00  0.00           H
ATOM    978  CG LMET X  55     -20.914 -15.196  15.039  0.00  0.00           C
ATOM    979  HG2LMET X  55     -19.852 -15.237  15.247  0.00  0.00           H
ATOM    980  HG3LMET X  55     -21.165 -16.091  14.475  0.00  0.00           H
ATOM    981  SD LMET X  55     -21.215 -13.768  13.973  0.00  0.00           S
ATOM    982  CE LMET X  55     -20.654 -12.415  15.042  0.00  0.00           C
ATOM    983  HE1LMET X  55     -19.634 -12.605  15.377  0.00  0.00           H
ATOM    984  HE2LMET X  55     -20.684 -11.482  14.482  0.00  0.00           H
ATOM    985  HE3LMET X  55     -21.314 -12.323  15.905  0.00  0.00           H
ATOM    986  C  LMET X  55     -21.866 -16.322  18.632  0.00  0.00           C
ATOM    987  O  LMET X  55     -22.858 -16.967  18.962  0.00  0.00           O
ATOM    988  N  LARG X  56     -21.242 -15.504  19.484  0.00  0.00           N
ATOM    989  H  LARG X  56     -20.323 -15.167  19.200  0.00  0.00           H
ATOM    990  CA LARG X  56     -21.591 -15.336  20.903  0.00  0.00           C
ATOM    991  HA LARG X  56     -22.574 -15.765  21.098  0.00  0.00           H
ATOM    992  CB LARG X  56     -20.544 -16.095  21.756  0.00  0.00           C
ATOM    993  HB2LARG X  56     -19.576 -15.604  21.657  0.00  0.00           H
ATOM    994  HB3LARG X  56     -20.825 -16.052  22.802  0.00  0.00           H
ATOM    995  CG LARG X  56     -20.363 -17.579  21.394  0.00  0.00           C
ATOM    996  HG2LARG X  56     -20.055 -17.670  20.351  0.00  0.00           H
ATOM    997  HG3LARG X  56     -19.561 -17.992  22.006  0.00  0.00           H
ATOM    998  CD LARG X  56     -21.636 -18.401  21.635  0.00  0.00           C
ATOM    999  HD2LARG X  56     -21.783 -18.515  22.710  0.00  0.00           H
ATOM   1000  HD3LARG X  56     -22.504 -17.873  21.244  0.00  0.00           H
ATOM   1001  NE LARG X  56     -21.528 -19.727  21.007  0.00  0.00           N
ATOM   1002  HE LARG X  56     -20.747 -20.318  21.268  0.00  0.00           H
ATOM   1003  CZ LARG X  56     -22.264 -20.249  20.051  0.00  0.00           C
ATOM   1004  NH1LARG X  56     -23.247 -19.643  19.463  0.00  0.00           N
ATOM   1005 HH11LARG X  56     -23.237 -18.625  19.515  0.00  0.00           H
ATOM   1006 HH12LARG X  56     -23.622 -20.123  18.666  0.00  0.00           H
ATOM   1007  NH2LARG X  56     -22.003 -21.444  19.638  0.00  0.00           N
ATOM   1008 HH21LARG X  56     -21.202 -21.905  20.081  0.00  0.00           H
ATOM   1009 HH22LARG X  56     -22.544 -21.869  18.909  0.00  0.00           H
ATOM   1010  C  LARG X  56     -21.698 -13.847  21.248  0.00  0.00           C
ATOM   1011  O  LARG X  56     -20.699 -13.198  21.551  0.00  0.00           O
ATOM   1012  N  LTYR X  57     -22.898 -13.273  21.140  0.00  0.00           N
ATOM   1013  H  LTYR X  57     -23.691 -13.852  20.874  0.00  0.00           H
ATOM   1014  CA LTYR X  57     -23.120 -11.826  21.258  0.00  0.00           C
ATOM   1015  HA LTYR X  57     -22.448 -11.452  22.030  0.00  0.00           H
ATOM   1016  CB LTYR X  57     -22.749 -11.145  19.930  0.00  0.00           C
ATOM   1017  HB2LTYR X  57     -22.620 -10.079  20.118  0.00  0.00           H
ATOM   1018  HB3LTYR X  57     -21.787 -11.519  19.577  0.00  0.00           H
ATOM   1019  CG LTYR X  57     -23.784 -11.311  18.832  0.00  0.00           C
ATOM   1020  CD1LTYR X  57     -24.707 -10.278  18.587  0.00  0.00           C
ATOM   1021  HD1LTYR X  57     -24.662  -9.371  19.170  0.00  0.00           H
ATOM   1022  CE1LTYR X  57     -25.676 -10.412  17.576  0.00  0.00           C
ATOM   1023  HE1LTYR X  57     -26.364  -9.607  17.374  0.00  0.00           H
ATOM   1024  CZ LTYR X  57     -25.730 -11.593  16.810  0.00  0.00           C
ATOM   1025  OH LTYR X  57     -26.658 -11.712  15.826  0.00  0.00           O
ATOM   1026  HH LTYR X  57     -26.923 -10.858  15.481  0.00  0.00           H
ATOM   1027  CE2LTYR X  57     -24.821 -12.639  17.072  0.00  0.00           C
ATOM   1028  HE2LTYR X  57     -24.881 -13.549  16.499  0.00  0.00           H
ATOM   1029  CD2LTYR X  57     -23.850 -12.499  18.081  0.00  0.00           C
ATOM   1030  HD2LTYR X  57     -23.171 -13.312  18.292  0.00  0.00           H
ATOM   1031  C  LTYR X  57     -24.555 -11.436  21.663  0.00  0.00           C
ATOM   1032  O  LTYR X  57     -25.525 -12.151  21.421  0.00  0.00           O
ATOM   1033  N  LLYS X  58     -24.702 -10.262  22.285  0.00  0.00           N
ATOM   1034  H  LLYS X  58     -23.854  -9.747  22.511  0.00  0.00           H
ATOM   1035  CA LLYS X  58     -25.990  -9.598  22.540  0.00  0.00           C
ATOM   1036  HA LLYS X  58     -26.768 -10.345  22.700  0.00  0.00           H
ATOM   1037  CB LLYS X  58     -25.856  -8.712  23.795  0.00  0.00           C
ATOM   1038  HB2LLYS X  58     -24.966  -8.089  23.686  0.00  0.00           H
ATOM   1039  HB3LLYS X  58     -26.720  -8.051  23.875  0.00  0.00           H
ATOM   1040  CG LLYS X  58     -25.751  -9.541  25.084  0.00  0.00           C
ATOM   1041  HG2LLYS X  58     -26.748  -9.858  25.393  0.00  0.00           H
ATOM   1042  HG3LLYS X  58     -25.154 -10.428  24.896  0.00  0.00           H
ATOM   1043  CD LLYS X  58     -25.081  -8.747  26.212  0.00  0.00           C
ATOM   1044  HD2LLYS X  58     -24.102  -8.411  25.867  0.00  0.00           H
ATOM   1045  HD3LLYS X  58     -25.689  -7.877  26.466  0.00  0.00           H
ATOM   1046  CE LLYS X  58     -24.897  -9.642  27.443  0.00  0.00           C
ATOM   1047  HE2LLYS X  58     -25.870  -9.935  27.845  0.00  0.00           H
ATOM   1048  HE3LLYS X  58     -24.381 -10.559  27.147  0.00  0.00           H
ATOM   1049  NZ LLYS X  58     -24.098  -8.972  28.489  0.00  0.00           N
ATOM   1050  HZ1LLYS X  58     -24.577  -8.203  28.921  0.00  0.00           H
ATOM   1051  HZ2LLYS X  58     -23.862  -9.650  29.225  0.00  0.00           H
ATOM   1052  HZ3LLYS X  58     -23.192  -8.669  28.138  0.00  0.00           H
ATOM   1053  C  LLYS X  58     -26.367  -8.744  21.331  0.00  0.00           C
ATOM   1054  O  LLYS X  58     -25.632  -7.824  20.990  0.00  0.00           O
ATOM   1055  N  LSER X  59     -27.527  -8.972  20.709  0.00  0.00           N
ATOM   1056  H  LSER X  59     -28.087  -9.771  20.961  0.00  0.00           H
ATOM   1057  CA LSER X  59     -28.004  -8.053  19.660  0.00  0.00           C
ATOM   1058  HA LSER X  59     -27.182  -7.876  18.971  0.00  0.00           H
ATOM   1059  CB LSER X  59     -29.140  -8.661  18.839  0.00  0.00           C
ATOM   1060  HB2LSER X  59     -29.381  -7.984  18.019  0.00  0.00           H
ATOM   1061  HB3LSER X  59     -28.803  -9.604  18.412  0.00  0.00           H
ATOM   1062  OG LSER X  59     -30.309  -8.885  19.605  0.00  0.00           O
ATOM   1063  HG LSER X  59     -30.986  -9.179  18.960  0.00  0.00           H
ATOM   1064  C  LSER X  59     -28.419  -6.688  20.222  0.00  0.00           C
ATOM   1065  O  LSER X  59     -28.225  -5.675  19.565  0.00  0.00           O
ATOM   1066  N  LGLN X  60     -28.949  -6.658  21.449  0.00  0.00           N
ATOM   1067  H  LGLN X  60     -29.099  -7.541  21.907  0.00  0.00           H
ATOM   1068  CA LGLN X  60     -29.439  -5.444  22.122  0.00  0.00           C
ATOM   1069  HA LGLN X  60     -30.005  -4.854  21.398  0.00  0.00           H
ATOM   1070  CB LGLN X  60     -30.392  -5.851  23.262  0.00  0.00           C
ATOM   1071  HB2LGLN X  60     -29.812  -6.327  24.054  0.00  0.00           H
ATOM   1072  HB3LGLN X  60     -30.842  -4.947  23.676  0.00  0.00           H
ATOM   1073  CG LGLN X  60     -31.523  -6.812  22.845  0.00  0.00           C
ATOM   1074  HG2LGLN X  60     -31.106  -7.773  22.544  0.00  0.00           H
ATOM   1075  HG3LGLN X  60     -32.161  -6.991  23.710  0.00  0.00           H
ATOM   1076  CD LGLN X  60     -32.393  -6.258  21.721  0.00  0.00           C
ATOM   1077  OE1LGLN X  60     -33.279  -5.455  21.942  0.00  0.00           O
ATOM   1078  NE2LGLN X  60     -32.182  -6.674  20.491  0.00  0.00           N
ATOM   1079 HE21LGLN X  60     -32.762  -6.260  19.764  0.00  0.00           H
ATOM   1080 HE22LGLN X  60     -31.460  -7.343  20.278  0.00  0.00           H
ATOM   1081  C  LGLN X  60     -28.319  -4.523  22.651  0.00  0.00           C
ATOM   1082  O  LGLN X  60     -28.577  -3.369  22.973  0.00  0.00           O
ATOM   1083  N  LASP X  61     -27.080  -5.018  22.717  0.00  0.00           N
ATOM   1084  H  LASP X  61     -26.940  -5.961  22.397  0.00  0.00           H
ATOM   1085  CA LASP X  61     -25.865  -4.222  22.918  0.00  0.00           C
ATOM   1086  HA LASP X  61     -26.031  -3.197  22.586  0.00  0.00           H
ATOM   1087  CB LASP X  61     -25.465  -4.143  24.404  0.00  0.00           C
ATOM   1088  HB2LASP X  61     -26.208  -3.551  24.941  0.00  0.00           H
ATOM   1089  HB3LASP X  61     -25.463  -5.149  24.828  0.00  0.00           H
ATOM   1090  CG LASP X  61     -24.072  -3.515  24.617  0.00  0.00           C
ATOM   1091  OD1LASP X  61     -23.506  -2.929  23.663  0.00  0.00           O
ATOM   1092  OD2LASP X  61     -23.531  -3.688  25.732  0.00  0.00           O
ATOM   1093  C  LASP X  61     -24.743  -4.851  22.077  0.00  0.00           C
ATOM   1094  O  LASP X  61     -24.101  -5.798  22.543  0.00  0.00           O
ATOM   1095  N  LPRO X  62     -24.485  -4.348  20.855  0.00  0.00           N
ATOM   1096  CD LPRO X  62     -25.273  -3.336  20.164  0.00  0.00           C
ATOM   1097  HD2LPRO X  62     -24.960  -2.345  20.496  0.00  0.00           H
ATOM   1098  HD3LPRO X  62     -26.343  -3.471  20.333  0.00  0.00           H
ATOM   1099  CG LPRO X  62     -24.964  -3.510  18.684  0.00  0.00           C
ATOM   1100  HG2LPRO X  62     -25.016  -2.562  18.149  0.00  0.00           H
ATOM   1101  HG3LPRO X  62     -25.658  -4.225  18.247  0.00  0.00           H
ATOM   1102  CB LPRO X  62     -23.545  -4.071  18.690  0.00  0.00           C
ATOM   1103  HB2LPRO X  62     -22.847  -3.234  18.687  0.00  0.00           H
ATOM   1104  HB3LPRO X  62     -23.371  -4.716  17.831  0.00  0.00           H
ATOM   1105  CA LPRO X  62     -23.408  -4.849  20.004  0.00  0.00           C
ATOM   1106  HA LPRO X  62     -23.571  -5.911  19.818  0.00  0.00           H
ATOM   1107  C  LPRO X  62     -22.001  -4.646  20.598  0.00  0.00           C
ATOM   1108  O  LPRO X  62     -21.092  -5.425  20.307  0.00  0.00           O
ATOM   1109  N  LARG X  63     -21.815  -3.616  21.436  0.00  0.00           N
ATOM   1110  H  LARG X  63     -22.645  -3.157  21.809  0.00  0.00           H
ATOM   1111  CA LARG X  63     -20.516  -3.133  21.938  0.00  0.00           C
ATOM   1112  HA LARG X  63     -19.748  -3.388  21.206  0.00  0.00           H
ATOM   1113  CB LARG X  63     -20.592  -1.599  22.086  0.00  0.00           C
ATOM   1114  HB2LARG X  63     -21.587  -1.317  22.436  0.00  0.00           H
ATOM   1115  HB3LARG X  63     -19.874  -1.245  22.827  0.00  0.00           H
ATOM   1116  CG LARG X  63     -20.306  -0.911  20.743  0.00  0.00           C
ATOM   1117  HG2LARG X  63     -20.780  -1.485  19.947  0.00  0.00           H
ATOM   1118  HG3LARG X  63     -20.737   0.091  20.750  0.00  0.00           H
ATOM   1119  CD LARG X  63     -18.793  -0.798  20.486  0.00  0.00           C
ATOM   1120  HD2LARG X  63     -18.453   0.204  20.751  0.00  0.00           H
ATOM   1121  HD3LARG X  63     -18.267  -1.506  21.129  0.00  0.00           H
ATOM   1122  NE LARG X  63     -18.436  -1.109  19.094  0.00  0.00           N
ATOM   1123  HE LARG X  63     -18.058  -2.035  18.896  0.00  0.00           H
ATOM   1124  CZ LARG X  63     -18.585  -0.385  18.006  0.00  0.00           C
ATOM   1125  NH1LARG X  63     -18.226  -0.913  16.892  0.00  0.00           N
ATOM   1126 HH11LARG X  63     -17.929  -1.886  16.917  0.00  0.00           H
ATOM   1127 HH12LARG X  63     -18.443  -0.481  16.000  0.00  0.00           H
ATOM   1128  NH2LARG X  63     -19.066   0.824  17.966  0.00  0.00           N
ATOM   1129 HH21LARG X  63     -19.340   1.291  18.804  0.00  0.00           H
ATOM   1130 HH22LARG X  63     -19.127   1.264  17.051  0.00  0.00           H
ATOM   1131  C  LARG X  63     -20.054  -3.798  23.234  0.00  0.00           C
ATOM   1132  O  LARG X  63     -18.921  -3.547  23.648  0.00  0.00           O
ATOM   1133  N  LASN X  64     -20.878  -4.652  23.844  0.00  0.00           N
ATOM   1134  H  LASN X  64     -21.826  -4.691  23.492  0.00  0.00           H
ATOM   1135  CA LASN X  64     -20.577  -5.350  25.096  0.00  0.00           C
ATOM   1136  HA LASN X  64     -20.613  -4.593  25.881  0.00  0.00           H
ATOM   1137  CB LASN X  64     -21.684  -6.399  25.350  0.00  0.00           C
ATOM   1138  HB2LASN X  64     -22.605  -6.093  24.854  0.00  0.00           H
ATOM   1139  HB3LASN X  64     -21.388  -7.362  24.938  0.00  0.00           H
ATOM   1140  CG LASN X  64     -22.013  -6.571  26.819  0.00  0.00           C
ATOM   1141  OD1LASN X  64     -21.807  -7.616  27.416  0.00  0.00           O
ATOM   1142  ND2LASN X  64     -22.541  -5.559  27.457  0.00  0.00           N
ATOM   1143 HD21LASN X  64     -22.707  -5.619  28.440  0.00  0.00           H
ATOM   1144 HD22LASN X  64     -22.834  -4.736  26.908  0.00  0.00           H
ATOM   1145  C  LASN X  64     -19.166  -5.995  25.065  0.00  0.00           C
ATOM   1146  O  LASN X  64     -18.807  -6.621  24.059  0.00  0.00           O
ATOM   1147  N  LPRO X  65     -18.349  -5.889  26.135  0.00  0.00           N
ATOM   1148  CD LPRO X  65     -18.670  -5.320  27.437  0.00  0.00           C
ATOM   1149  HD2LPRO X  65     -19.655  -5.631  27.784  0.00  0.00           H
ATOM   1150  HD3LPRO X  65     -18.616  -4.231  27.379  0.00  0.00           H
ATOM   1151  CG LPRO X  65     -17.597  -5.845  28.391  0.00  0.00           C
ATOM   1152  HG2LPRO X  65     -17.882  -6.829  28.766  0.00  0.00           H
ATOM   1153  HG3LPRO X  65     -17.416  -5.157  29.217  0.00  0.00           H
ATOM   1154  CB LPRO X  65     -16.377  -5.972  27.479  0.00  0.00           C
ATOM   1155  HB2LPRO X  65     -15.653  -6.691  27.867  0.00  0.00           H
ATOM   1156  HB3LPRO X  65     -15.914  -4.992  27.366  0.00  0.00           H
ATOM   1157  CA LPRO X  65     -16.972  -6.405  26.135  0.00  0.00           C
ATOM   1158  HA LPRO X  65     -16.402  -5.950  25.324  0.00  0.00           H
ATOM   1159  C  LPRO X  65     -16.916  -7.929  25.962  0.00  0.00           C
ATOM   1160  O  LPRO X  65     -15.964  -8.450  25.386  0.00  0.00           O
ATOM   1161  N  LHIE X  66     -17.972  -8.614  26.405  0.00  0.00           N
ATOM   1162  H  LHIE X  66     -18.674  -8.100  26.912  0.00  0.00           H
ATOM   1163  CA LHIE X  66     -18.167 -10.060  26.311  0.00  0.00           C
ATOM   1164  HA LHIE X  66     -17.236 -10.571  26.569  0.00  0.00           H
ATOM   1165  CB LHIE X  66     -19.230 -10.441  27.345  0.00  0.00           C
ATOM   1166  HB2LHIE X  66     -20.182  -9.976  27.082  0.00  0.00           H
ATOM   1167  HB3LHIE X  66     -19.362 -11.520  27.320  0.00  0.00           H
ATOM   1168  CG LHIE X  66     -18.848 -10.034  28.744  0.00  0.00           C
ATOM   1169  ND1LHIE X  66     -17.668 -10.416  29.372  0.00  0.00           N
ATOM   1170  CE1LHIE X  66     -17.743  -9.960  30.631  0.00  0.00           C
ATOM   1171  HE1LHIE X  66     -16.998 -10.146  31.398  0.00  0.00           H
ATOM   1172  NE2LHIE X  66     -18.905  -9.311  30.815  0.00  0.00           N
ATOM   1173  HE2LHIE X  66     -19.249  -8.999  31.711  0.00  0.00           H
ATOM   1174  CD2LHIE X  66     -19.615  -9.342  29.633  0.00  0.00           C
ATOM   1175  HD2LHIE X  66     -20.625  -8.993  29.468  0.00  0.00           H
ATOM   1176  C  LHIE X  66     -18.588 -10.563  24.926  0.00  0.00           C
ATOM   1177  O  LHIE X  66     -18.507 -11.759  24.669  0.00  0.00           O
ATOM   1178  N  LASN X  67     -19.059  -9.686  24.032  0.00  0.00           N
ATOM   1179  H  LASN X  67     -19.049  -8.701  24.256  0.00  0.00           H
ATOM   1180  CA LASN X  67     -19.442 -10.100  22.683  0.00  0.00           C
ATOM   1181  HA LASN X  67     -20.090 -10.974  22.748  0.00  0.00           H
ATOM   1182  CB LASN X  67     -20.196  -8.978  21.946  0.00  0.00           C
ATOM   1183  HB2LASN X  67     -19.615  -8.065  21.997  0.00  0.00           H
ATOM   1184  HB3LASN X  67     -20.287  -9.251  20.895  0.00  0.00           H
ATOM   1185  CG LASN X  67     -21.584  -8.649  22.440  0.00  0.00           C
ATOM   1186  OD1LASN X  67     -22.188  -9.309  23.272  0.00  0.00           O
ATOM   1187  ND2LASN X  67     -22.145  -7.611  21.879  0.00  0.00           N
ATOM   1188 HD21LASN X  67     -23.042  -7.270  22.216  0.00  0.00           H
ATOM   1189 HD22LASN X  67     -21.617  -7.042  21.227  0.00  0.00           H
ATOM   1190  C  LASN X  67     -18.214 -10.489  21.853  0.00  0.00           C
ATOM   1191  O  LASN X  67     -17.234  -9.733  21.802  0.00  0.00           O
ATOM   1192  N  LASP X  68     -18.349 -11.561  21.076  0.00  0.00           N
ATOM   1193  H  LASP X  68     -19.135 -12.181  21.251  0.00  0.00           H
ATOM   1194  CA LASP X  68     -17.509 -11.856  19.914  0.00  0.00           C
ATOM   1195  HA LASP X  68     -16.523 -12.167  20.264  0.00  0.00           H
ATOM   1196  CB LASP X  68     -18.126 -13.019  19.114  0.00  0.00           C
ATOM   1197  HB2LASP X  68     -19.194 -12.834  18.980  0.00  0.00           H
ATOM   1198  HB3LASP X  68     -17.678 -13.008  18.122  0.00  0.00           H
ATOM   1199  CG LASP X  68     -17.929 -14.428  19.700  0.00  0.00           C
ATOM   1200  OD1LASP X  68     -17.194 -14.593  20.696  0.00  0.00           O
ATOM   1201  OD2LASP X  68     -18.486 -15.376  19.090  0.00  0.00           O
ATOM   1202  C  LASP X  68     -17.316 -10.631  18.991  0.00  0.00           C
ATOM   1203  O  LASP X  68     -18.071  -9.648  19.016  0.00  0.00           O
ATOM   1204  N  LARG X  69     -16.275 -10.681  18.154  0.00  0.00           N
ATOM   1205  H  LARG X  69     -15.741 -11.548  18.139  0.00  0.00           H
ATOM   1206  CA LARG X  69     -15.978  -9.661  17.132  0.00  0.00           C
ATOM   1207  HA LARG X  69     -16.675  -8.826  17.227  0.00  0.00           H
ATOM   1208  CB LARG X  69     -14.556  -9.112  17.326  0.00  0.00           C
ATOM   1209  HB2LARG X  69     -13.871  -9.938  17.490  0.00  0.00           H
ATOM   1210  HB3LARG X  69     -14.263  -8.635  16.397  0.00  0.00           H
ATOM   1211  CG LARG X  69     -14.350  -8.068  18.439  0.00  0.00           C
ATOM   1212  HG2LARG X  69     -13.299  -7.777  18.407  0.00  0.00           H
ATOM   1213  HG3LARG X  69     -14.938  -7.180  18.214  0.00  0.00           H
ATOM   1214  CD LARG X  69     -14.680  -8.533  19.865  0.00  0.00           C
ATOM   1215  HD2LARG X  69     -15.752  -8.452  20.032  0.00  0.00           H
ATOM   1216  HD3LARG X  69     -14.411  -9.582  19.970  0.00  0.00           H
ATOM   1217  NE LARG X  69     -13.937  -7.737  20.862  0.00  0.00           N
ATOM   1218  HE LARG X  69     -13.191  -7.163  20.506  0.00  0.00           H
ATOM   1219  CZ LARG X  69     -14.003  -7.825  22.180  0.00  0.00           C
ATOM   1220  NH1LARG X  69     -14.918  -8.507  22.802  0.00  0.00           N
ATOM   1221 HH11LARG X  69     -15.600  -9.051  22.287  0.00  0.00           H
ATOM   1222 HH12LARG X  69     -14.950  -8.544  23.816  0.00  0.00           H
ATOM   1223  NH2LARG X  69     -13.104  -7.207  22.888  0.00  0.00           N
ATOM   1224 HH21LARG X  69     -12.278  -6.876  22.431  0.00  0.00           H
ATOM   1225 HH22LARG X  69     -12.961  -7.461  23.872  0.00  0.00           H
ATOM   1226  C  LARG X  69     -16.191 -10.227  15.722  0.00  0.00           C
ATOM   1227  O  LARG X  69     -16.086 -11.433  15.503  0.00  0.00           O
ATOM   1228  N  LPHE X  70     -16.472  -9.366  14.748  0.00  0.00           N
ATOM   1229  H  LPHE X  70     -16.521  -8.380  14.959  0.00  0.00           H
ATOM   1230  CA LPHE X  70     -16.801  -9.777  13.379  0.00  0.00           C
ATOM   1231  HA LPHE X  70     -16.351 -10.748  13.171  0.00  0.00           H
ATOM   1232  CB LPHE X  70     -18.326  -9.931  13.260  0.00  0.00           C
ATOM   1233  HB2LPHE X  70     -18.633 -10.777  13.871  0.00  0.00           H
ATOM   1234  HB3LPHE X  70     -18.807  -9.037  13.662  0.00  0.00           H
ATOM   1235  CG LPHE X  70     -18.815 -10.138  11.840  0.00  0.00           C
ATOM   1236  CD1LPHE X  70     -18.929 -11.434  11.303  0.00  0.00           C
ATOM   1237  HD1LPHE X  70     -18.733 -12.294  11.923  0.00  0.00           H
ATOM   1238  CE1LPHE X  70     -19.300 -11.611   9.958  0.00  0.00           C
ATOM   1239  HE1LPHE X  70     -19.376 -12.605   9.544  0.00  0.00           H
ATOM   1240  CZ LPHE X  70     -19.569 -10.494   9.150  0.00  0.00           C
ATOM   1241  HZ LPHE X  70     -19.855 -10.634   8.116  0.00  0.00           H
ATOM   1242  CE2LPHE X  70     -19.469  -9.201   9.691  0.00  0.00           C
ATOM   1243  HE2LPHE X  70     -19.676  -8.337   9.081  0.00  0.00           H
ATOM   1244  CD2LPHE X  70     -19.102  -9.021  11.033  0.00  0.00           C
ATOM   1245  HD2LPHE X  70     -19.016  -8.022  11.439  0.00  0.00           H
ATOM   1246  C  LPHE X  70     -16.253  -8.800  12.335  0.00  0.00           C
ATOM   1247  O  LPHE X  70     -16.275  -7.586  12.549  0.00  0.00           O
ATOM   1248  N  LVAL X  71     -15.821  -9.332  11.186  0.00  0.00           N
ATOM   1249  H  LVAL X  71     -15.814 -10.345  11.093  0.00  0.00           H
ATOM   1250  CA LVAL X  71     -15.386  -8.546  10.026  0.00  0.00           C
ATOM   1251  HA LVAL X  71     -15.823  -7.552  10.118  0.00  0.00           H
ATOM   1252  CB LVAL X  71     -13.852  -8.379   9.974  0.00  0.00           C
ATOM   1253  HB LVAL X  71     -13.394  -9.296   9.602  0.00  0.00           H
ATOM   1254  CG1LVAL X  71     -13.515  -7.228   9.027  0.00  0.00           C
ATOM   1255 HG11LVAL X  71     -14.061  -6.334   9.326  0.00  0.00           H
ATOM   1256 HG12LVAL X  71     -12.455  -7.003   9.095  0.00  0.00           H
ATOM   1257 HG13LVAL X  71     -13.760  -7.493   7.999  0.00  0.00           H
ATOM   1258  CG2LVAL X  71     -13.212  -8.049  11.324  0.00  0.00           C
ATOM   1259 HG21LVAL X  71     -13.343  -8.885  12.008  0.00  0.00           H
ATOM   1260 HG22LVAL X  71     -12.143  -7.883  11.200  0.00  0.00           H
ATOM   1261 HG23LVAL X  71     -13.667  -7.153  11.744  0.00  0.00           H
ATOM   1262  C  LVAL X  71     -15.888  -9.163   8.719  0.00  0.00           C
ATOM   1263  O  LVAL X  71     -15.598 -10.313   8.398  0.00  0.00           O
ATOM   1264  N  LLEU X  72     -16.609  -8.378   7.921  0.00  0.00           N
ATOM   1265  H  LLEU X  72     -16.818  -7.442   8.232  0.00  0.00           H
ATOM   1266  CA LLEU X  72     -16.958  -8.734   6.547  0.00  0.00           C
ATOM   1267  HA LLEU X  72     -17.000  -9.820   6.445  0.00  0.00           H
ATOM   1268  CB LLEU X  72     -18.354  -8.159   6.254  0.00  0.00           C
ATOM   1269  HB2LLEU X  72     -19.073  -8.575   6.956  0.00  0.00           H
ATOM   1270  HB3LLEU X  72     -18.318  -7.082   6.408  0.00  0.00           H
ATOM   1271  CG LLEU X  72     -18.852  -8.439   4.832  0.00  0.00           C
ATOM   1272  HG LLEU X  72     -18.091  -8.147   4.120  0.00  0.00           H
ATOM   1273  CD1LLEU X  72     -19.172  -9.917   4.629  0.00  0.00           C
ATOM   1274 HD11LLEU X  72     -19.879 -10.250   5.388  0.00  0.00           H
ATOM   1275 HD12LLEU X  72     -19.613 -10.063   3.645  0.00  0.00           H
ATOM   1276 HD13LLEU X  72     -18.257 -10.504   4.679  0.00  0.00           H
ATOM   1277  CD2LLEU X  72     -20.110  -7.626   4.557  0.00  0.00           C
ATOM   1278 HD21LLEU X  72     -19.921  -6.566   4.715  0.00  0.00           H
ATOM   1279 HD22LLEU X  72     -20.374  -7.766   3.515  0.00  0.00           H
ATOM   1280 HD23LLEU X  72     -20.932  -7.957   5.191  0.00  0.00           H
ATOM   1281  C  LLEU X  72     -15.870  -8.200   5.603  0.00  0.00           C
ATOM   1282  O  LLEU X  72     -15.924  -7.033   5.221  0.00  0.00           O
ATOM   1283  N  LSER X  73     -14.872  -9.017   5.258  0.00  0.00           N
ATOM   1284  H  LSER X  73     -14.920  -9.994   5.526  0.00  0.00           H
ATOM   1285  CA LSER X  73     -13.758  -8.595   4.393  0.00  0.00           C
ATOM   1286  HA LSER X  73     -13.371  -7.649   4.774  0.00  0.00           H
ATOM   1287  CB LSER X  73     -12.620  -9.610   4.452  0.00  0.00           C
ATOM   1288  HB2LSER X  73     -12.410  -9.860   5.490  0.00  0.00           H
ATOM   1289  HB3LSER X  73     -12.905 -10.508   3.907  0.00  0.00           H
ATOM   1290  OG LSER X  73     -11.466  -9.049   3.874  0.00  0.00           O
ATOM   1291  HG LSER X  73     -11.565  -9.207   2.896  0.00  0.00           H
ATOM   1292  C  LSER X  73     -14.209  -8.354   2.948  0.00  0.00           C
ATOM   1293  O  LSER X  73     -13.883  -7.299   2.391  0.00  0.00           O
ATOM   1294  N  LLYS X  74     -15.100  -9.213   2.420  0.00  0.00           N
ATOM   1295  H  LLYS X  74     -15.229 -10.095   2.900  0.00  0.00           H
ATOM   1296  CA LLYS X  74     -15.977  -8.918   1.265  0.00  0.00           C
ATOM   1297  HA LLYS X  74     -15.355  -8.430   0.517  0.00  0.00           H
ATOM   1298  CB LLYS X  74     -16.500 -10.205   0.583  0.00  0.00           C
ATOM   1299  HB2LLYS X  74     -17.132  -9.901  -0.250  0.00  0.00           H
ATOM   1300  HB3LLYS X  74     -15.645 -10.728   0.155  0.00  0.00           H
ATOM   1301  CG LLYS X  74     -17.279 -11.204   1.462  0.00  0.00           C
ATOM   1302  HG2LLYS X  74     -16.628 -11.538   2.267  0.00  0.00           H
ATOM   1303  HG3LLYS X  74     -18.146 -10.716   1.901  0.00  0.00           H
ATOM   1304  CD LLYS X  74     -17.747 -12.448   0.680  0.00  0.00           C
ATOM   1305  HD2LLYS X  74     -16.899 -12.870   0.143  0.00  0.00           H
ATOM   1306  HD3LLYS X  74     -18.112 -13.196   1.385  0.00  0.00           H
ATOM   1307  CE LLYS X  74     -18.859 -12.123  -0.324  0.00  0.00           C
ATOM   1308  HE2LLYS X  74     -19.744 -11.774   0.213  0.00  0.00           H
ATOM   1309  HE3LLYS X  74     -18.515 -11.315  -0.973  0.00  0.00           H
ATOM   1310  NZ LLYS X  74     -19.209 -13.283  -1.177  0.00  0.00           N
ATOM   1311  HZ1LLYS X  74     -19.658 -14.066  -0.706  0.00  0.00           H
ATOM   1312  HZ2LLYS X  74     -19.808 -12.977  -1.948  0.00  0.00           H
ATOM   1313  HZ3LLYS X  74     -18.416 -13.616  -1.730  0.00  0.00           H
ATOM   1314  C  LLYS X  74     -17.057  -7.882   1.625  0.00  0.00           C
ATOM   1315  O  LLYS X  74     -18.256  -8.134   1.521  0.00  0.00           O
ATOM   1316  N  LGLY X  75     -16.611  -6.718   2.108  0.00  0.00           N
ATOM   1317  H  LGLY X  75     -15.604  -6.613   2.125  0.00  0.00           H
ATOM   1318  CA LGLY X  75     -17.404  -5.620   2.676  0.00  0.00           C
ATOM   1319  HA2LGLY X  75     -17.867  -5.941   3.607  0.00  0.00           H
ATOM   1320  HA3LGLY X  75     -16.729  -4.794   2.895  0.00  0.00           H
ATOM   1321  C  LGLY X  75     -18.491  -5.080   1.755  0.00  0.00           C
ATOM   1322  O  LGLY X  75     -19.489  -4.542   2.225  0.00  0.00           O
ATOM   1323  N  LHIE X  76     -18.346  -5.303   0.452  0.00  0.00           N
ATOM   1324  H  LHIE X  76     -17.455  -5.679   0.144  0.00  0.00           H
ATOM   1325  CA LHIE X  76     -19.369  -5.083  -0.566  0.00  0.00           C
ATOM   1326  HA LHIE X  76     -19.593  -4.026  -0.610  0.00  0.00           H
ATOM   1327  CB LHIE X  76     -18.746  -5.466  -1.908  0.00  0.00           C
ATOM   1328  HB2LHIE X  76     -19.411  -5.198  -2.711  0.00  0.00           H
ATOM   1329  HB3LHIE X  76     -17.849  -4.865  -2.027  0.00  0.00           H
ATOM   1330  CG LHIE X  76     -18.386  -6.910  -2.106  0.00  0.00           C
ATOM   1331  ND1LHIE X  76     -19.284  -7.972  -2.033  0.00  0.00           N
ATOM   1332  CE1LHIE X  76     -18.621  -9.032  -2.514  0.00  0.00           C
ATOM   1333  HE1LHIE X  76     -19.049 -10.011  -2.649  0.00  0.00           H
ATOM   1334  NE2LHIE X  76     -17.374  -8.695  -2.874  0.00  0.00           N
ATOM   1335  HE2LHIE X  76     -16.745  -9.303  -3.405  0.00  0.00           H
ATOM   1336  CD2LHIE X  76     -17.207  -7.356  -2.626  0.00  0.00           C
ATOM   1337  HD2LHIE X  76     -16.357  -6.753  -2.904  0.00  0.00           H
ATOM   1338  C  LHIE X  76     -20.710  -5.776  -0.265  0.00  0.00           C
ATOM   1339  O  LHIE X  76     -21.771  -5.203  -0.535  0.00  0.00           O
ATOM   1340  N  LALA X  77     -20.697  -6.921   0.420  0.00  0.00           N
ATOM   1341  H  LALA X  77     -19.796  -7.359   0.589  0.00  0.00           H
ATOM   1342  CA LALA X  77     -21.885  -7.598   0.935  0.00  0.00           C
ATOM   1343  HA LALA X  77     -22.657  -7.514   0.170  0.00  0.00           H
ATOM   1344  CB LALA X  77     -21.561  -9.093   1.072  0.00  0.00           C
ATOM   1345  HB1LALA X  77     -20.792  -9.246   1.825  0.00  0.00           H
ATOM   1346  HB2LALA X  77     -22.455  -9.648   1.351  0.00  0.00           H
ATOM   1347  HB3LALA X  77     -21.198  -9.477   0.117  0.00  0.00           H
ATOM   1348  C  LALA X  77     -22.475  -6.935   2.211  0.00  0.00           C
ATOM   1349  O  LALA X  77     -23.211  -7.568   2.966  0.00  0.00           O
ATOM   1350  N  LALA X  78     -22.203  -5.647   2.456  0.00  0.00           N
ATOM   1351  H  LALA X  78     -21.520  -5.191   1.865  0.00  0.00           H
ATOM   1352  CA LALA X  78     -22.776  -4.853   3.551  0.00  0.00           C
ATOM   1353  HA LALA X  78     -22.273  -5.158   4.470  0.00  0.00           H
ATOM   1354  CB LALA X  78     -22.465  -3.368   3.312  0.00  0.00           C
ATOM   1355  HB1LALA X  78     -23.216  -2.902   2.676  0.00  0.00           H
ATOM   1356  HB2LALA X  78     -22.452  -2.847   4.267  0.00  0.00           H
ATOM   1357  HB3LALA X  78     -21.499  -3.251   2.832  0.00  0.00           H
ATOM   1358  C  LALA X  78     -24.296  -5.044   3.769  0.00  0.00           C
ATOM   1359  O  LALA X  78     -24.703  -5.183   4.925  0.00  0.00           O
ATOM   1360  N  LPRO X  79     -25.144  -5.121   2.715  0.00  0.00           N
ATOM   1361  CD LPRO X  79     -24.831  -4.925   1.304  0.00  0.00           C
ATOM   1362  HD2LPRO X  79     -24.421  -5.844   0.889  0.00  0.00           H
ATOM   1363  HD3LPRO X  79     -24.136  -4.104   1.139  0.00  0.00           H
ATOM   1364  CG LPRO X  79     -26.148  -4.631   0.612  0.00  0.00           C
ATOM   1365  HG2LPRO X  79     -26.124  -5.015  -0.405  0.00  0.00           H
ATOM   1366  HG3LPRO X  79     -26.345  -3.560   0.628  0.00  0.00           H
ATOM   1367  CB LPRO X  79     -27.173  -5.364   1.469  0.00  0.00           C
ATOM   1368  HB2LPRO X  79     -27.244  -6.398   1.136  0.00  0.00           H
ATOM   1369  HB3LPRO X  79     -28.149  -4.883   1.423  0.00  0.00           H
ATOM   1370  CA LPRO X  79     -26.583  -5.307   2.881  0.00  0.00           C
ATOM   1371  HA LPRO X  79     -26.983  -4.431   3.393  0.00  0.00           H
ATOM   1372  C  LPRO X  79     -26.959  -6.552   3.693  0.00  0.00           C
ATOM   1373  O  LPRO X  79     -27.873  -6.459   4.509  0.00  0.00           O
ATOM   1374  N  LILE X  80     -26.243  -7.680   3.555  0.00  0.00           N
ATOM   1375  H  LILE X  80     -25.459  -7.700   2.915  0.00  0.00           H
ATOM   1376  CA LILE X  80     -26.523  -8.869   4.376  0.00  0.00           C
ATOM   1377  HA LILE X  80     -27.606  -8.936   4.446  0.00  0.00           H
ATOM   1378  CB LILE X  80     -26.089 -10.193   3.705  0.00  0.00           C
ATOM   1379  HB LILE X  80     -26.696 -10.309   2.808  0.00  0.00           H
ATOM   1380  CG2LILE X  80     -24.618 -10.243   3.281  0.00  0.00           C
ATOM   1381 HG21LILE X  80     -23.965  -9.948   4.103  0.00  0.00           H
ATOM   1382 HG22LILE X  80     -24.342 -11.243   2.949  0.00  0.00           H
ATOM   1383 HG23LILE X  80     -24.478  -9.573   2.439  0.00  0.00           H
ATOM   1384  CG1LILE X  80     -26.402 -11.377   4.638  0.00  0.00           C
ATOM   1385 HG12LILE X  80     -25.620 -11.480   5.388  0.00  0.00           H
ATOM   1386 HG13LILE X  80     -27.334 -11.175   5.162  0.00  0.00           H
ATOM   1387  CD1LILE X  80     -26.575 -12.702   3.902  0.00  0.00           C
ATOM   1388 HD11LILE X  80     -25.644 -13.008   3.427  0.00  0.00           H
ATOM   1389 HD12LILE X  80     -26.864 -13.454   4.631  0.00  0.00           H
ATOM   1390 HD13LILE X  80     -27.361 -12.615   3.152  0.00  0.00           H
ATOM   1391  C  LILE X  80     -26.027  -8.722   5.821  0.00  0.00           C
ATOM   1392  O  LILE X  80     -26.667  -9.248   6.731  0.00  0.00           O
ATOM   1393  N  LLEU X  81     -24.958  -7.961   6.083  0.00  0.00           N
ATOM   1394  H  LLEU X  81     -24.493  -7.490   5.317  0.00  0.00           H
ATOM   1395  CA LLEU X  81     -24.587  -7.627   7.464  0.00  0.00           C
ATOM   1396  HA LLEU X  81     -24.530  -8.558   8.027  0.00  0.00           H
ATOM   1397  CB LLEU X  81     -23.204  -6.955   7.504  0.00  0.00           C
ATOM   1398  HB2LLEU X  81     -22.475  -7.634   7.062  0.00  0.00           H
ATOM   1399  HB3LLEU X  81     -23.233  -6.046   6.904  0.00  0.00           H
ATOM   1400  CG LLEU X  81     -22.747  -6.581   8.929  0.00  0.00           C
ATOM   1401  HG LLEU X  81     -23.453  -5.880   9.371  0.00  0.00           H
ATOM   1402  CD1LLEU X  81     -22.640  -7.802   9.847  0.00  0.00           C
ATOM   1403 HD11LLEU X  81     -22.071  -8.591   9.361  0.00  0.00           H
ATOM   1404 HD12LLEU X  81     -22.156  -7.524  10.783  0.00  0.00           H
ATOM   1405 HD13LLEU X  81     -23.635  -8.175  10.084  0.00  0.00           H
ATOM   1406  CD2LLEU X  81     -21.391  -5.886   8.852  0.00  0.00           C
ATOM   1407 HD21LLEU X  81     -21.523  -4.909   8.390  0.00  0.00           H
ATOM   1408 HD22LLEU X  81     -20.989  -5.732   9.853  0.00  0.00           H
ATOM   1409 HD23LLEU X  81     -20.688  -6.473   8.264  0.00  0.00           H
ATOM   1410  C  LLEU X  81     -25.667  -6.764   8.136  0.00  0.00           C
ATOM   1411  O  LLEU X  81     -26.028  -7.005   9.284  0.00  0.00           O
ATOM   1412  N  LTYR X  82     -26.239  -5.797   7.424  0.00  0.00           N
ATOM   1413  H  LTYR X  82     -25.882  -5.585   6.497  0.00  0.00           H
ATOM   1414  CA LTYR X  82     -27.335  -4.997   7.971  0.00  0.00           C
ATOM   1415  HA LTYR X  82     -27.067  -4.693   8.983  0.00  0.00           H
ATOM   1416  CB LTYR X  82     -27.493  -3.722   7.133  0.00  0.00           C
ATOM   1417  HB2LTYR X  82     -27.944  -3.984   6.175  0.00  0.00           H
ATOM   1418  HB3LTYR X  82     -28.171  -3.061   7.667  0.00  0.00           H
ATOM   1419  CG LTYR X  82     -26.204  -2.944   6.882  0.00  0.00           C
ATOM   1420  CD1LTYR X  82     -25.196  -2.884   7.869  0.00  0.00           C
ATOM   1421  HD1LTYR X  82     -25.328  -3.392   8.810  0.00  0.00           H
ATOM   1422  CE1LTYR X  82     -23.997  -2.191   7.626  0.00  0.00           C
ATOM   1423  HE1LTYR X  82     -23.220  -2.166   8.375  0.00  0.00           H
ATOM   1424  CZ LTYR X  82     -23.799  -1.541   6.393  0.00  0.00           C
ATOM   1425  OH LTYR X  82     -22.643  -0.874   6.152  0.00  0.00           O
ATOM   1426  HH LTYR X  82     -22.193  -0.651   6.985  0.00  0.00           H
ATOM   1427  CE2LTYR X  82     -24.803  -1.590   5.406  0.00  0.00           C
ATOM   1428  HE2LTYR X  82     -24.629  -1.088   4.468  0.00  0.00           H
ATOM   1429  CD2LTYR X  82     -26.004  -2.288   5.650  0.00  0.00           C
ATOM   1430  HD2LTYR X  82     -26.768  -2.331   4.888  0.00  0.00           H
ATOM   1431  C  LTYR X  82     -28.623  -5.830   8.114  0.00  0.00           C
ATOM   1432  O  LTYR X  82     -29.276  -5.782   9.158  0.00  0.00           O
ATOM   1433  N  LALA X  83     -28.930  -6.693   7.139  0.00  0.00           N
ATOM   1434  H  LALA X  83     -28.391  -6.669   6.280  0.00  0.00           H
ATOM   1435  CA LALA X  83     -30.045  -7.635   7.216  0.00  0.00           C
ATOM   1436  HA LALA X  83     -30.969  -7.073   7.351  0.00  0.00           H
ATOM   1437  CB LALA X  83     -30.154  -8.402   5.898  0.00  0.00           C
ATOM   1438  HB1LALA X  83     -29.281  -9.035   5.759  0.00  0.00           H
ATOM   1439  HB2LALA X  83     -31.040  -9.032   5.938  0.00  0.00           H
ATOM   1440  HB3LALA X  83     -30.248  -7.705   5.063  0.00  0.00           H
ATOM   1441  C  LALA X  83     -29.921  -8.613   8.395  0.00  0.00           C
ATOM   1442  O  LALA X  83     -30.917  -8.891   9.056  0.00  0.00           O
ATOM   1443  N  LVAL X  84     -28.724  -9.124   8.713  0.00  0.00           N
ATOM   1444  H  LVAL X  84     -27.927  -8.913   8.118  0.00  0.00           H
ATOM   1445  CA LVAL X  84     -28.565 -10.104   9.803  0.00  0.00           C
ATOM   1446  HA LVAL X  84     -29.384 -10.811   9.698  0.00  0.00           H
ATOM   1447  CB LVAL X  84     -27.267 -10.927   9.641  0.00  0.00           C
ATOM   1448  HB LVAL X  84     -27.079 -11.068   8.577  0.00  0.00           H
ATOM   1449  CG1LVAL X  84     -26.023 -10.300  10.264  0.00  0.00           C
ATOM   1450 HG11LVAL X  84     -26.126 -10.227  11.347  0.00  0.00           H
ATOM   1451 HG12LVAL X  84     -25.153 -10.909  10.034  0.00  0.00           H
ATOM   1452 HG13LVAL X  84     -25.865  -9.321   9.835  0.00  0.00           H
ATOM   1453  CG2LVAL X  84     -27.422 -12.324  10.237  0.00  0.00           C
ATOM   1454 HG21LVAL X  84     -28.244 -12.833   9.741  0.00  0.00           H
ATOM   1455 HG22LVAL X  84     -26.514 -12.902  10.067  0.00  0.00           H
ATOM   1456 HG23LVAL X  84     -27.615 -12.259  11.308  0.00  0.00           H
ATOM   1457  C  LVAL X  84     -28.767  -9.475  11.188  0.00  0.00           C
ATOM   1458  O  LVAL X  84     -29.232 -10.151  12.102  0.00  0.00           O
ATOM   1459  N  LTRP X  85     -28.559  -8.163  11.342  0.00  0.00           N
ATOM   1460  H  LTRP X  85     -28.169  -7.643  10.565  0.00  0.00           H
ATOM   1461  CA LTRP X  85     -28.931  -7.428  12.563  0.00  0.00           C
ATOM   1462  HA LTRP X  85     -28.892  -8.123  13.399  0.00  0.00           H
ATOM   1463  CB LTRP X  85     -27.866  -6.366  12.866  0.00  0.00           C
ATOM   1464  HB2LTRP X  85     -27.675  -5.765  11.975  0.00  0.00           H
ATOM   1465  HB3LTRP X  85     -28.239  -5.703  13.645  0.00  0.00           H
ATOM   1466  CG LTRP X  85     -26.581  -6.979  13.350  0.00  0.00           C
ATOM   1467  CD1LTRP X  85     -25.699  -7.632  12.564  0.00  0.00           C
ATOM   1468  HD1LTRP X  85     -25.796  -7.739  11.495  0.00  0.00           H
ATOM   1469  NE1LTRP X  85     -24.705  -8.199  13.328  0.00  0.00           N
ATOM   1470  HE1LTRP X  85     -23.964  -8.763  12.934  0.00  0.00           H
ATOM   1471  CE2LTRP X  85     -24.854  -7.886  14.659  0.00  0.00           C
ATOM   1472  CZ2LTRP X  85     -24.063  -8.140  15.789  0.00  0.00           C
ATOM   1473  HZ2LTRP X  85     -23.153  -8.715  15.707  0.00  0.00           H
ATOM   1474  CH2LTRP X  85     -24.427  -7.563  17.016  0.00  0.00           C
ATOM   1475  HH2LTRP X  85     -23.796  -7.692  17.885  0.00  0.00           H
ATOM   1476  CZ3LTRP X  85     -25.614  -6.818  17.113  0.00  0.00           C
ATOM   1477  HZ3LTRP X  85     -25.893  -6.388  18.065  0.00  0.00           H
ATOM   1478  CE3LTRP X  85     -26.419  -6.600  15.978  0.00  0.00           C
ATOM   1479  HE3LTRP X  85     -27.303  -5.992  16.067  0.00  0.00           H
ATOM   1480  CD2LTRP X  85     -26.047  -7.100  14.710  0.00  0.00           C
ATOM   1481  C  LTRP X  85     -30.381  -6.908  12.552  0.00  0.00           C
ATOM   1482  O  LTRP X  85     -30.950  -6.695  13.625  0.00  0.00           O
ATOM   1483  N  LALA X  86     -31.025  -6.799  11.384  0.00  0.00           N
ATOM   1484  H  LALA X  86     -30.488  -6.889  10.528  0.00  0.00           H
ATOM   1485  CA LALA X  86     -32.486  -6.690  11.258  0.00  0.00           C
ATOM   1486  HA LALA X  86     -32.850  -6.030  12.041  0.00  0.00           H
ATOM   1487  CB LALA X  86     -32.814  -6.054   9.906  0.00  0.00           C
ATOM   1488  HB1LALA X  86     -32.503  -6.708   9.092  0.00  0.00           H
ATOM   1489  HB2LALA X  86     -33.889  -5.901   9.842  0.00  0.00           H
ATOM   1490  HB3LALA X  86     -32.315  -5.090   9.815  0.00  0.00           H
ATOM   1491  C  LALA X  86     -33.225  -8.038  11.435  0.00  0.00           C
ATOM   1492  O  LALA X  86     -34.427  -8.083  11.697  0.00  0.00           O
ATOM   1493  N  LGLU X  87     -32.524  -9.163  11.311  0.00  0.00           N
ATOM   1494  H  LGLU X  87     -31.613  -9.093  10.871  0.00  0.00           H
ATOM   1495  CA LGLU X  87     -32.977 -10.481  11.753  0.00  0.00           C
ATOM   1496  HA LGLU X  87     -34.039 -10.586  11.555  0.00  0.00           H
ATOM   1497  CB LGLU X  87     -32.247 -11.556  10.937  0.00  0.00           C
ATOM   1498  HB2LGLU X  87     -32.372 -11.357   9.871  0.00  0.00           H
ATOM   1499  HB3LGLU X  87     -31.184 -11.500  11.153  0.00  0.00           H
ATOM   1500  CG LGLU X  87     -32.723 -12.979  11.242  0.00  0.00           C
ATOM   1501  HG2LGLU X  87     -31.960 -13.662  10.880  0.00  0.00           H
ATOM   1502  HG3LGLU X  87     -32.799 -13.125  12.318  0.00  0.00           H
ATOM   1503  CD LGLU X  87     -34.050 -13.362  10.583  0.00  0.00           C
ATOM   1504  OE1LGLU X  87     -34.740 -12.527   9.951  0.00  0.00           O
ATOM   1505  OE2LGLU X  87     -34.427 -14.553  10.689  0.00  0.00           O
ATOM   1506  C  LGLU X  87     -32.808 -10.636  13.273  0.00  0.00           C
ATOM   1507  O  LGLU X  87     -33.787 -10.911  13.962  0.00  0.00           O
ATOM   1508  N  LALA X  88     -31.615 -10.343  13.807  0.00  0.00           N
ATOM   1509  H  LALA X  88     -30.851 -10.143  13.170  0.00  0.00           H
ATOM   1510  CA LALA X  88     -31.279 -10.477  15.230  0.00  0.00           C
ATOM   1511  HA LALA X  88     -31.556 -11.488  15.531  0.00  0.00           H
ATOM   1512  CB LALA X  88     -29.758 -10.326  15.383  0.00  0.00           C
ATOM   1513  HB1LALA X  88     -29.469  -9.288  15.220  0.00  0.00           H
ATOM   1514  HB2LALA X  88     -29.462 -10.626  16.387  0.00  0.00           H
ATOM   1515  HB3LALA X  88     -29.238 -10.961  14.666  0.00  0.00           H
ATOM   1516  C  LALA X  88     -32.017  -9.509  16.186  0.00  0.00           C
ATOM   1517  O  LALA X  88     -31.760  -9.531  17.394  0.00  0.00           O
ATOM   1518  N  LGLY X  89     -32.903  -8.651  15.670  0.00  0.00           N
ATOM   1519  H  LGLY X  89     -33.100  -8.738  14.683  0.00  0.00           H
ATOM   1520  CA LGLY X  89     -33.732  -7.737  16.459  0.00  0.00           C
ATOM   1521  HA2LGLY X  89     -34.571  -7.417  15.842  0.00  0.00           H
ATOM   1522  HA3LGLY X  89     -34.130  -8.268  17.324  0.00  0.00           H
ATOM   1523  C  LGLY X  89     -33.022  -6.475  16.959  0.00  0.00           C
ATOM   1524  O  LGLY X  89     -33.409  -5.956  18.002  0.00  0.00           O
ATOM   1525  N  LPHE X  90     -31.980  -5.999  16.267  0.00  0.00           N
ATOM   1526  H  LPHE X  90     -31.706  -6.484  15.421  0.00  0.00           H
ATOM   1527  CA LPHE X  90     -31.307  -4.726  16.574  0.00  0.00           C
ATOM   1528  HA LPHE X  90     -31.582  -4.398  17.578  0.00  0.00           H
ATOM   1529  CB LPHE X  90     -29.789  -4.946  16.558  0.00  0.00           C
ATOM   1530  HB2LPHE X  90     -29.540  -5.702  17.301  0.00  0.00           H
ATOM   1531  HB3LPHE X  90     -29.509  -5.341  15.582  0.00  0.00           H
ATOM   1532  CG LPHE X  90     -28.964  -3.700  16.845  0.00  0.00           C
ATOM   1533  CD1LPHE X  90     -29.052  -3.073  18.102  0.00  0.00           C
ATOM   1534  HD1LPHE X  90     -29.691  -3.485  18.869  0.00  0.00           H
ATOM   1535  CE1LPHE X  90     -28.308  -1.910  18.371  0.00  0.00           C
ATOM   1536  HE1LPHE X  90     -28.386  -1.435  19.339  0.00  0.00           H
ATOM   1537  CZ LPHE X  90     -27.474  -1.365  17.380  0.00  0.00           C
ATOM   1538  HZ LPHE X  90     -26.913  -0.464  17.584  0.00  0.00           H
ATOM   1539  CE2LPHE X  90     -27.372  -1.993  16.127  0.00  0.00           C
ATOM   1540  HE2LPHE X  90     -26.730  -1.571  15.367  0.00  0.00           H
ATOM   1541  CD2LPHE X  90     -28.112  -3.159  15.860  0.00  0.00           C
ATOM   1542  HD2LPHE X  90     -28.028  -3.634  14.896  0.00  0.00           H
ATOM   1543  C  LPHE X  90     -31.712  -3.592  15.619  0.00  0.00           C
ATOM   1544  O  LPHE X  90     -32.009  -2.487  16.067  0.00  0.00           O
ATOM   1545  N  LLEU X  91     -31.746  -3.854  14.307  0.00  0.00           N
ATOM   1546  H  LLEU X  91     -31.545  -4.798  14.003  0.00  0.00           H
ATOM   1547  CA LLEU X  91     -32.153  -2.870  13.297  0.00  0.00           C
ATOM   1548  HA LLEU X  91     -32.061  -1.870  13.724  0.00  0.00           H
ATOM   1549  CB LLEU X  91     -31.226  -2.936  12.066  0.00  0.00           C
ATOM   1550  HB2LLEU X  91     -31.325  -3.921  11.612  0.00  0.00           H
ATOM   1551  HB3LLEU X  91     -31.572  -2.201  11.338  0.00  0.00           H
ATOM   1552  CG LLEU X  91     -29.733  -2.681  12.346  0.00  0.00           C
ATOM   1553  HG LLEU X  91     -29.345  -3.475  12.983  0.00  0.00           H
ATOM   1554  CD1LLEU X  91     -28.957  -2.700  11.030  0.00  0.00           C
ATOM   1555 HD11LLEU X  91     -29.291  -1.888  10.384  0.00  0.00           H
ATOM   1556 HD12LLEU X  91     -27.892  -2.590  11.222  0.00  0.00           H
ATOM   1557 HD13LLEU X  91     -29.122  -3.650  10.526  0.00  0.00           H
ATOM   1558  CD2LLEU X  91     -29.477  -1.330  13.019  0.00  0.00           C
ATOM   1559 HD21LLEU X  91     -29.900  -1.327  14.025  0.00  0.00           H
ATOM   1560 HD22LLEU X  91     -28.407  -1.152  13.105  0.00  0.00           H
ATOM   1561 HD23LLEU X  91     -29.926  -0.528  12.434  0.00  0.00           H
ATOM   1562  C  LLEU X  91     -33.624  -3.035  12.892  0.00  0.00           C
ATOM   1563  O  LLEU X  91     -34.137  -4.149  12.789  0.00  0.00           O
ATOM   1564  N  LALA X  92     -34.296  -1.924  12.589  0.00  0.00           N
ATOM   1565  H  LALA X  92     -33.826  -1.037  12.675  0.00  0.00           H
ATOM   1566  CA LALA X  92     -35.586  -1.953  11.908  0.00  0.00           C
ATOM   1567  HA LALA X  92     -36.214  -2.720  12.365  0.00  0.00           H
ATOM   1568  CB LALA X  92     -36.274  -0.594  12.092  0.00  0.00           C
ATOM   1569  HB1LALA X  92     -35.663   0.199  11.656  0.00  0.00           H
ATOM   1570  HB2LALA X  92     -37.246  -0.604  11.597  0.00  0.00           H
ATOM   1571  HB3LALA X  92     -36.418  -0.393  13.154  0.00  0.00           H
ATOM   1572  C  LALA X  92     -35.379  -2.301  10.423  0.00  0.00           C
ATOM   1573  O  LALA X  92     -34.753  -1.537   9.694  0.00  0.00           O
ATOM   1574  N  LGLU X  93     -35.922  -3.426   9.951  0.00  0.00           N
ATOM   1575  H  LGLU X  93     -36.346  -4.062  10.609  0.00  0.00           H
ATOM   1576  CA LGLU X  93     -35.670  -3.917   8.582  0.00  0.00           C
ATOM   1577  HA LGLU X  93     -34.595  -4.063   8.472  0.00  0.00           H
ATOM   1578  CB LGLU X  93     -36.357  -5.285   8.413  0.00  0.00           C
ATOM   1579  HB2LGLU X  93     -36.146  -5.878   9.305  0.00  0.00           H
ATOM   1580  HB3LGLU X  93     -37.439  -5.155   8.351  0.00  0.00           H
ATOM   1581  CG LGLU X  93     -35.858  -6.064   7.185  0.00  0.00           C
ATOM   1582  HG2LGLU X  93     -36.491  -5.832   6.326  0.00  0.00           H
ATOM   1583  HG3LGLU X  93     -34.842  -5.738   6.953  0.00  0.00           H
ATOM   1584  CD LGLU X  93     -35.841  -7.579   7.439  0.00  0.00           C
ATOM   1585  OE1LGLU X  93     -34.759  -8.200   7.325  0.00  0.00           O
ATOM   1586  OE2LGLU X  93     -36.883  -8.157   7.824  0.00  0.00           O
ATOM   1587  C  LGLU X  93     -36.087  -2.916   7.482  0.00  0.00           C
ATOM   1588  O  LGLU X  93     -35.427  -2.808   6.453  0.00  0.00           O
ATOM   1589  N  LALA X  94     -37.123  -2.108   7.733  0.00  0.00           N
ATOM   1590  H  LALA X  94     -37.604  -2.219   8.609  0.00  0.00           H
ATOM   1591  CA LALA X  94     -37.560  -1.042   6.829  0.00  0.00           C
ATOM   1592  HA LALA X  94     -37.670  -1.465   5.829  0.00  0.00           H
ATOM   1593  CB LALA X  94     -38.937  -0.559   7.302  0.00  0.00           C
ATOM   1594  HB1LALA X  94     -38.859  -0.122   8.298  0.00  0.00           H
ATOM   1595  HB2LALA X  94     -39.310   0.198   6.611  0.00  0.00           H
ATOM   1596  HB3LALA X  94     -39.638  -1.395   7.321  0.00  0.00           H
ATOM   1597  C  LALA X  94     -36.571   0.139   6.708  0.00  0.00           C
ATOM   1598  O  LALA X  94     -36.588   0.832   5.694  0.00  0.00           O
ATOM   1599  N  LGLU X  95     -35.697   0.376   7.694  0.00  0.00           N
ATOM   1600  H  LGLU X  95     -35.648  -0.268   8.475  0.00  0.00           H
ATOM   1601  CA LGLU X  95     -34.647   1.407   7.602  0.00  0.00           C
ATOM   1602  HA LGLU X  95     -35.078   2.302   7.150  0.00  0.00           H
ATOM   1603  CB LGLU X  95     -34.168   1.786   9.019  0.00  0.00           C
ATOM   1604  HB2LGLU X  95     -35.003   2.256   9.541  0.00  0.00           H
ATOM   1605  HB3LGLU X  95     -33.921   0.874   9.561  0.00  0.00           H
ATOM   1606  CG LGLU X  95     -32.943   2.715   9.130  0.00  0.00           C
ATOM   1607  HG2LGLU X  95     -32.838   3.009  10.177  0.00  0.00           H
ATOM   1608  HG3LGLU X  95     -32.057   2.131   8.876  0.00  0.00           H
ATOM   1609  CD LGLU X  95     -32.970   3.983   8.258  0.00  0.00           C
ATOM   1610  OE1LGLU X  95     -34.067   4.412   7.823  0.00  0.00           O
ATOM   1611  OE2LGLU X  95     -31.873   4.540   8.025  0.00  0.00           O
ATOM   1612  C  LGLU X  95     -33.497   0.971   6.680  0.00  0.00           C
ATOM   1613  O  LGLU X  95     -32.800   1.813   6.120  0.00  0.00           O
ATOM   1614  N  LLEU X  96     -33.343  -0.330   6.401  0.00  0.00           N
ATOM   1615  H  LLEU X  96     -33.965  -1.003   6.832  0.00  0.00           H
ATOM   1616  CA LLEU X  96     -32.366  -0.802   5.410  0.00  0.00           C
ATOM   1617  HA LLEU X  96     -31.397  -0.381   5.669  0.00  0.00           H
ATOM   1618  CB LLEU X  96     -32.247  -2.332   5.453  0.00  0.00           C
ATOM   1619  HB2LLEU X  96     -33.163  -2.776   5.060  0.00  0.00           H
ATOM   1620  HB3LLEU X  96     -31.430  -2.615   4.788  0.00  0.00           H
ATOM   1621  CG LLEU X  96     -31.972  -2.922   6.848  0.00  0.00           C
ATOM   1622  HG LLEU X  96     -32.868  -2.856   7.463  0.00  0.00           H
ATOM   1623  CD1LLEU X  96     -31.596  -4.390   6.693  0.00  0.00           C
ATOM   1624 HD11LLEU X  96     -30.699  -4.493   6.083  0.00  0.00           H
ATOM   1625 HD12LLEU X  96     -31.423  -4.831   7.671  0.00  0.00           H
ATOM   1626 HD13LLEU X  96     -32.417  -4.916   6.210  0.00  0.00           H
ATOM   1627  CD2LLEU X  96     -30.832  -2.217   7.583  0.00  0.00           C
ATOM   1628 HD21LLEU X  96     -31.173  -1.244   7.935  0.00  0.00           H
ATOM   1629 HD22LLEU X  96     -30.526  -2.804   8.448  0.00  0.00           H
ATOM   1630 HD23LLEU X  96     -29.992  -2.075   6.906  0.00  0.00           H
ATOM   1631  C  LLEU X  96     -32.678  -0.298   3.992  0.00  0.00           C
ATOM   1632  O  LLEU X  96     -31.783  -0.202   3.154  0.00  0.00           O
ATOM   1633  N  LLEU X  97     -33.922   0.123   3.744  0.00  0.00           N
ATOM   1634  H  LLEU X  97     -34.597   0.045   4.495  0.00  0.00           H
ATOM   1635  CA LLEU X  97     -34.330   0.833   2.532  0.00  0.00           C
ATOM   1636  HA LLEU X  97     -33.974   0.264   1.673  0.00  0.00           H
ATOM   1637  CB LLEU X  97     -35.868   0.908   2.471  0.00  0.00           C
ATOM   1638  HB2LLEU X  97     -36.206   1.606   3.238  0.00  0.00           H
ATOM   1639  HB3LLEU X  97     -36.152   1.322   1.503  0.00  0.00           H
ATOM   1640  CG LLEU X  97     -36.608  -0.430   2.670  0.00  0.00           C
ATOM   1641  HG LLEU X  97     -36.373  -0.848   3.647  0.00  0.00           H
ATOM   1642  CD1LLEU X  97     -38.118  -0.200   2.603  0.00  0.00           C
ATOM   1643 HD11LLEU X  97     -38.397   0.197   1.628  0.00  0.00           H
ATOM   1644 HD12LLEU X  97     -38.638  -1.144   2.773  0.00  0.00           H
ATOM   1645 HD13LLEU X  97     -38.409   0.504   3.383  0.00  0.00           H
ATOM   1646  CD2LLEU X  97     -36.232  -1.457   1.605  0.00  0.00           C
ATOM   1647 HD21LLEU X  97     -35.178  -1.717   1.695  0.00  0.00           H
ATOM   1648 HD22LLEU X  97     -36.820  -2.362   1.759  0.00  0.00           H
ATOM   1649 HD23LLEU X  97     -36.425  -1.058   0.609  0.00  0.00           H
ATOM   1650  C  LLEU X  97     -33.713   2.242   2.416  0.00  0.00           C
ATOM   1651  O  LLEU X  97     -33.864   2.874   1.372  0.00  0.00           O
ATOM   1652  N  LASN X  98     -33.033   2.757   3.447  0.00  0.00           N
ATOM   1653  H  LASN X  98     -32.998   2.223   4.312  0.00  0.00           H
ATOM   1654  CA LASN X  98     -32.288   4.023   3.437  0.00  0.00           C
ATOM   1655  HA LASN X  98     -32.512   4.534   2.510  0.00  0.00           H
ATOM   1656  CB LASN X  98     -32.778   4.931   4.572  0.00  0.00           C
ATOM   1657  HB2LASN X  98     -32.685   4.399   5.517  0.00  0.00           H
ATOM   1658  HB3LASN X  98     -32.161   5.824   4.634  0.00  0.00           H
ATOM   1659  CG LASN X  98     -34.211   5.372   4.363  0.00  0.00           C
ATOM   1660  OD1LASN X  98     -34.613   5.731   3.257  0.00  0.00           O
ATOM   1661  ND2LASN X  98     -35.012   5.367   5.397  0.00  0.00           N
ATOM   1662 HD21LASN X  98     -35.968   5.625   5.284  0.00  0.00           H
ATOM   1663 HD22LASN X  98     -34.648   5.046   6.309  0.00  0.00           H
ATOM   1664  C  LASN X  98     -30.760   3.867   3.390  0.00  0.00           C
ATOM   1665  O  LASN X  98     -30.045   4.865   3.495  0.00  0.00           O
ATOM   1666  N  LLEU X  99     -30.272   2.649   3.134  0.00  0.00           N
ATOM   1667  H  LLEU X  99     -30.924   1.877   3.076  0.00  0.00           H
ATOM   1668  CA LLEU X  99     -28.877   2.366   2.804  0.00  0.00           C
ATOM   1669  HA LLEU X  99     -28.284   2.469   3.711  0.00  0.00           H
ATOM   1670  CB LLEU X  99     -28.812   0.900   2.327  0.00  0.00           C
ATOM   1671  HB2LLEU X  99     -29.118   0.251   3.149  0.00  0.00           H
ATOM   1672  HB3LLEU X  99     -29.536   0.773   1.519  0.00  0.00           H
ATOM   1673  CG LLEU X  99     -27.443   0.430   1.811  0.00  0.00           C
ATOM   1674  HG LLEU X  99     -27.116   1.077   1.001  0.00  0.00           H
ATOM   1675  CD1LLEU X  99     -26.395   0.440   2.919  0.00  0.00           C
ATOM   1676 HD11LLEU X  99     -26.737  -0.160   3.760  0.00  0.00           H
ATOM   1677 HD12LLEU X  99     -25.450   0.047   2.544  0.00  0.00           H
ATOM   1678 HD13LLEU X  99     -26.215   1.456   3.264  0.00  0.00           H
ATOM   1679  CD2LLEU X  99     -27.528  -0.992   1.263  0.00  0.00           C
ATOM   1680 HD21LLEU X  99     -28.271  -1.032   0.468  0.00  0.00           H
ATOM   1681 HD22LLEU X  99     -26.560  -1.274   0.852  0.00  0.00           H
ATOM   1682 HD23LLEU X  99     -27.808  -1.685   2.057  0.00  0.00           H
ATOM   1683  C  LLEU X  99     -28.323   3.355   1.757  0.00  0.00           C
ATOM   1684  O  LLEU X  99     -28.945   3.594   0.721  0.00  0.00           O
ATOM   1685  N  LARG X 100     -27.133   3.911   2.020  0.00  0.00           N
ATOM   1686  H  LARG X 100     -26.711   3.694   2.922  0.00  0.00           H
ATOM   1687  CA LARG X 100     -26.385   4.819   1.130  0.00  0.00           C
ATOM   1688  HA LARG X 100     -25.536   5.191   1.704  0.00  0.00           H
ATOM   1689  CB LARG X 100     -25.826   4.033  -0.073  0.00  0.00           C
ATOM   1690  HB2LARG X 100     -26.662   3.617  -0.632  0.00  0.00           H
ATOM   1691  HB3LARG X 100     -25.294   4.720  -0.733  0.00  0.00           H
ATOM   1692  CG LARG X 100     -24.852   2.908   0.316  0.00  0.00           C
ATOM   1693  HG2LARG X 100     -23.907   3.362   0.603  0.00  0.00           H
ATOM   1694  HG3LARG X 100     -25.226   2.334   1.159  0.00  0.00           H
ATOM   1695  C  LARG X 100     -27.182   6.072   0.729  0.00  0.00           C
ATOM   1696  O  LARG X 100     -27.219   6.446  -0.446  0.00  0.00           O
ATOM   1697  N  LLYS X 101     -27.789   6.754   1.706  0.00  0.00           N
ATOM   1698  H  LLYS X 101     -27.754   6.352   2.637  0.00  0.00           H
ATOM   1699  CA LLYS X 101     -28.456   8.068   1.561  0.00  0.00           C
ATOM   1700  HA LLYS X 101     -28.221   8.513   0.593  0.00  0.00           H
ATOM   1701  CB LLYS X 101     -29.981   7.912   1.667  0.00  0.00           C
ATOM   1702  HB2LLYS X 101     -30.220   7.549   2.669  0.00  0.00           H
ATOM   1703  HB3LLYS X 101     -30.443   8.892   1.541  0.00  0.00           H
ATOM   1704  CG LLYS X 101     -30.588   6.947   0.640  0.00  0.00           C
ATOM   1705  HG2LLYS X 101     -30.356   7.280  -0.372  0.00  0.00           H
ATOM   1706  HG3LLYS X 101     -30.171   5.952   0.794  0.00  0.00           H
ATOM   1707  CD LLYS X 101     -32.108   6.880   0.830  0.00  0.00           C
ATOM   1708  HD2LLYS X 101     -32.327   6.801   1.897  0.00  0.00           H
ATOM   1709  HD3LLYS X 101     -32.571   7.788   0.442  0.00  0.00           H
ATOM   1710  CE LLYS X 101     -32.665   5.647   0.118  0.00  0.00           C
ATOM   1711  HE2LLYS X 101     -32.559   5.744  -0.967  0.00  0.00           H
ATOM   1712  HE3LLYS X 101     -32.065   4.780   0.416  0.00  0.00           H
ATOM   1713  NZ LLYS X 101     -34.076   5.400   0.490  0.00  0.00           N
ATOM   1714  HZ1LLYS X 101     -34.722   5.941  -0.058  0.00  0.00           H
ATOM   1715  HZ2LLYS X 101     -34.262   4.403   0.382  0.00  0.00           H
ATOM   1716  HZ3LLYS X 101     -34.230   5.576   1.484  0.00  0.00           H
ATOM   1717  C  LLYS X 101     -27.983   9.031   2.649  0.00  0.00           C
ATOM   1718  O  LLYS X 101     -27.699   8.598   3.764  0.00  0.00           O
ATOM   1719  N  LILE X 102     -27.989  10.340   2.394  0.00  0.00           N
ATOM   1720  H  LILE X 102     -28.106  10.646   1.427  0.00  0.00           H
ATOM   1721  CA LILE X 102     -27.687  11.367   3.413  0.00  0.00           C
ATOM   1722  HA LILE X 102     -26.640  11.254   3.686  0.00  0.00           H
ATOM   1723  CB LILE X 102     -27.833  12.779   2.809  0.00  0.00           C
ATOM   1724  HB LILE X 102     -27.152  12.811   1.963  0.00  0.00           H
ATOM   1725  CG2LILE X 102     -29.258  13.074   2.299  0.00  0.00           C
ATOM   1726 HG21LILE X 102     -29.962  13.120   3.130  0.00  0.00           H
ATOM   1727 HG22LILE X 102     -29.274  14.026   1.771  0.00  0.00           H
ATOM   1728 HG23LILE X 102     -29.581  12.305   1.597  0.00  0.00           H
ATOM   1729  CG1LILE X 102     -27.385  13.865   3.814  0.00  0.00           C
ATOM   1730 HG12LILE X 102     -28.185  14.060   4.530  0.00  0.00           H
ATOM   1731 HG13LILE X 102     -26.522  13.502   4.372  0.00  0.00           H
ATOM   1732  CD1LILE X 102     -26.978  15.182   3.142  0.00  0.00           C
ATOM   1733 HD11LILE X 102     -27.822  15.614   2.605  0.00  0.00           H
ATOM   1734 HD12LILE X 102     -26.650  15.889   3.905  0.00  0.00           H
ATOM   1735 HD13LILE X 102     -26.156  15.005   2.448  0.00  0.00           H
ATOM   1736  C  LILE X 102     -28.502  11.203   4.710  0.00  0.00           C
ATOM   1737  O  LILE X 102     -27.989  11.468   5.794  0.00  0.00           O
ATOM   1738  N  LSER X 103     -29.728  10.682   4.621  0.00  0.00           N
ATOM   1739  H  LSER X 103     -30.070  10.419   3.709  0.00  0.00           H
ATOM   1740  CA LSER X 103     -30.611  10.418   5.764  0.00  0.00           C
ATOM   1741  HA LSER X 103     -30.714  11.338   6.339  0.00  0.00           H
ATOM   1742  CB LSER X 103     -31.998  10.028   5.238  0.00  0.00           C
ATOM   1743  HB2LSER X 103     -32.677   9.861   6.077  0.00  0.00           H
ATOM   1744  HB3LSER X 103     -32.390  10.845   4.632  0.00  0.00           H
ATOM   1745  OG LSER X 103     -31.928   8.857   4.443  0.00  0.00           O
ATOM   1746  HG LSER X 103     -31.962   8.095   5.036  0.00  0.00           H
ATOM   1747  C  LSER X 103     -30.123   9.338   6.741  0.00  0.00           C
ATOM   1748  O  LSER X 103     -30.678   9.262   7.831  0.00  0.00           O
ATOM   1749  N  LSER X 104     -29.135   8.503   6.386  0.00  0.00           N
ATOM   1750  H  LSER X 104     -28.718   8.587   5.466  0.00  0.00           H
ATOM   1751  CA LSER X 104     -28.735   7.345   7.201  0.00  0.00           C
ATOM   1752  HA LSER X 104     -28.986   7.537   8.245  0.00  0.00           H
ATOM   1753  CB LSER X 104     -29.528   6.117   6.754  0.00  0.00           C
ATOM   1754  HB2LSER X 104     -30.587   6.374   6.699  0.00  0.00           H
ATOM   1755  HB3LSER X 104     -29.190   5.795   5.769  0.00  0.00           H
ATOM   1756  OG LSER X 104     -29.364   5.069   7.680  0.00  0.00           O
ATOM   1757  HG LSER X 104     -30.294   4.777   7.888  0.00  0.00           H
ATOM   1758  C  LSER X 104     -27.239   7.038   7.123  0.00  0.00           C
ATOM   1759  O  LSER X 104     -26.659   7.031   6.039  0.00  0.00           O
ATOM   1760  N  LASP X 105     -26.606   6.762   8.268  0.00  0.00           N
ATOM   1761  H  LASP X 105     -27.145   6.792   9.120  0.00  0.00           H
ATOM   1762  CA LASP X 105     -25.231   6.238   8.348  0.00  0.00           C
ATOM   1763  HA LASP X 105     -24.688   6.617   7.480  0.00  0.00           H
ATOM   1764  CB LASP X 105     -24.492   6.793   9.583  0.00  0.00           C
ATOM   1765  HB2LASP X 105     -25.176   6.853  10.432  0.00  0.00           H
ATOM   1766  HB3LASP X 105     -23.673   6.130   9.861  0.00  0.00           H
ATOM   1767  CG LASP X 105     -23.897   8.171   9.279  0.00  0.00           C
ATOM   1768  OD1LASP X 105     -22.741   8.224   8.796  0.00  0.00           O
ATOM   1769  OD2LASP X 105     -24.605   9.192   9.414  0.00  0.00           O
ATOM   1770  C  LASP X 105     -25.155   4.704   8.181  0.00  0.00           C
ATOM   1771  O  LASP X 105     -24.125   4.088   8.475  0.00  0.00           O
ATOM   1772  N  LLEU X 106     -26.205   4.088   7.619  0.00  0.00           N
ATOM   1773  H  LLEU X 106     -27.052   4.632   7.499  0.00  0.00           H
ATOM   1774  CA LLEU X 106     -26.068   2.911   6.755  0.00  0.00           C
ATOM   1775  HA LLEU X 106     -25.509   2.137   7.281  0.00  0.00           H
ATOM   1776  CB LLEU X 106     -27.457   2.360   6.390  0.00  0.00           C
ATOM   1777  HB2LLEU X 106     -28.042   3.167   5.946  0.00  0.00           H
ATOM   1778  HB3LLEU X 106     -27.329   1.581   5.639  0.00  0.00           H
ATOM   1779  CG LLEU X 106     -28.249   1.767   7.568  0.00  0.00           C
ATOM   1780  HG LLEU X 106     -28.360   2.508   8.359  0.00  0.00           H
ATOM   1781  CD1LLEU X 106     -29.634   1.372   7.065  0.00  0.00           C
ATOM   1782 HD11LLEU X 106     -29.544   0.648   6.258  0.00  0.00           H
ATOM   1783 HD12LLEU X 106     -30.218   0.951   7.881  0.00  0.00           H
ATOM   1784 HD13LLEU X 106     -30.156   2.259   6.701  0.00  0.00           H
ATOM   1785  CD2LLEU X 106     -27.585   0.513   8.148  0.00  0.00           C
ATOM   1786 HD21LLEU X 106     -26.632   0.773   8.606  0.00  0.00           H
ATOM   1787 HD22LLEU X 106     -28.227   0.082   8.915  0.00  0.00           H
ATOM   1788 HD23LLEU X 106     -27.420  -0.222   7.361  0.00  0.00           H
ATOM   1789  C  LLEU X 106     -25.254   3.311   5.512  0.00  0.00           C
ATOM   1790  O  LLEU X 106     -25.779   3.756   4.491  0.00  0.00           O
ATOM   1791  N  LASP X 107     -23.940   3.225   5.676  0.00  0.00           N
ATOM   1792  H  LASP X 107     -23.639   2.848   6.560  0.00  0.00           H
ATOM   1793  CA LASP X 107     -22.896   3.762   4.807  0.00  0.00           C
ATOM   1794  HA LASP X 107     -23.196   4.761   4.489  0.00  0.00           H
ATOM   1795  CB LASP X 107     -21.630   3.891   5.686  0.00  0.00           C
ATOM   1796  HB2LASP X 107     -21.933   4.080   6.718  0.00  0.00           H
ATOM   1797  HB3LASP X 107     -21.076   2.952   5.670  0.00  0.00           H
ATOM   1798  CG LASP X 107     -20.699   5.040   5.304  0.00  0.00           C
ATOM   1799  OD1LASP X 107     -20.189   5.709   6.228  0.00  0.00           O
ATOM   1800  OD2LASP X 107     -20.529   5.298   4.094  0.00  0.00           O
ATOM   1801  C  LASP X 107     -22.694   2.898   3.542  0.00  0.00           C
ATOM   1802  O  LASP X 107     -23.477   1.997   3.237  0.00  0.00           O
ATOM   1803  N  LGLY X 108     -21.636   3.160   2.776  0.00  0.00           N
ATOM   1804  H  LGLY X 108     -21.058   3.963   3.021  0.00  0.00           H
ATOM   1805  CA LGLY X 108     -21.256   2.355   1.619  0.00  0.00           C
ATOM   1806  HA2LGLY X 108     -22.004   2.437   0.840  0.00  0.00           H
ATOM   1807  HA3LGLY X 108     -20.313   2.723   1.227  0.00  0.00           H
ATOM   1808  C  LGLY X 108     -21.061   0.893   1.995  0.00  0.00           C
ATOM   1809  O  LGLY X 108     -21.651   0.013   1.366  0.00  0.00           O
ATOM   1810  N  LHID X 109     -20.262   0.677   3.037  0.00  0.00           N
ATOM   1811  H  LHID X 109     -19.964   1.488   3.560  0.00  0.00           H
ATOM   1812  CA LHID X 109     -19.741  -0.597   3.523  0.00  0.00           C
ATOM   1813  HA LHID X 109     -20.435  -1.390   3.260  0.00  0.00           H
ATOM   1814  C  LHID X 109     -19.614  -0.558   5.063  0.00  0.00           C
ATOM   1815  O  LHID X 109     -19.761   0.522   5.645  0.00  0.00           O
ATOM   1816  N  LPRO X 110     -19.363  -1.700   5.737  0.00  0.00           N
ATOM   1817  CD LPRO X 110     -19.264  -3.034   5.168  0.00  0.00           C
ATOM   1818  HD2LPRO X 110     -18.262  -3.190   4.778  0.00  0.00           H
ATOM   1819  HD3LPRO X 110     -19.995  -3.201   4.385  0.00  0.00           H
ATOM   1820  CG LPRO X 110     -19.520  -3.993   6.319  0.00  0.00           C
ATOM   1821  HG2LPRO X 110     -19.023  -4.947   6.162  0.00  0.00           H
ATOM   1822  HG3LPRO X 110     -20.594  -4.122   6.448  0.00  0.00           H
ATOM   1823  CB LPRO X 110     -18.929  -3.239   7.504  0.00  0.00           C
ATOM   1824  HB2LPRO X 110     -17.847  -3.382   7.519  0.00  0.00           H
ATOM   1825  HB3LPRO X 110     -19.376  -3.564   8.442  0.00  0.00           H
ATOM   1826  CA LPRO X 110     -19.268  -1.780   7.195  0.00  0.00           C
ATOM   1827  HA LPRO X 110     -20.249  -1.573   7.606  0.00  0.00           H
ATOM   1828  C  LPRO X 110     -18.243  -0.806   7.794  0.00  0.00           C
ATOM   1829  O  LPRO X 110     -17.120  -0.721   7.300  0.00  0.00           O
ATOM   1830  N  LVAL X 111     -18.629  -0.087   8.855  0.00  0.00           N
ATOM   1831  H  LVAL X 111     -19.583  -0.207   9.174  0.00  0.00           H
ATOM   1832  CA LVAL X 111     -17.821   0.936   9.561  0.00  0.00           C
ATOM   1833  HA LVAL X 111     -16.787   0.610   9.526  0.00  0.00           H
ATOM   1834  CB LVAL X 111     -17.914   2.327   8.888  0.00  0.00           C
ATOM   1835  HB LVAL X 111     -17.553   3.074   9.595  0.00  0.00           H
ATOM   1836  CG1LVAL X 111     -17.033   2.441   7.641  0.00  0.00           C
ATOM   1837 HG11LVAL X 111     -17.418   1.808   6.842  0.00  0.00           H
ATOM   1838 HG12LVAL X 111     -17.015   3.475   7.296  0.00  0.00           H
ATOM   1839 HG13LVAL X 111     -16.018   2.139   7.887  0.00  0.00           H
ATOM   1840  CG2LVAL X 111     -19.341   2.716   8.487  0.00  0.00           C
ATOM   1841 HG21LVAL X 111     -19.982   2.734   9.366  0.00  0.00           H
ATOM   1842 HG22LVAL X 111     -19.330   3.691   8.004  0.00  0.00           H
ATOM   1843 HG23LVAL X 111     -19.734   2.001   7.767  0.00  0.00           H
ATOM   1844  C  LVAL X 111     -18.221   1.038  11.049  0.00  0.00           C
ATOM   1845  O  LVAL X 111     -19.380   0.760  11.366  0.00  0.00           O
ATOM   1846  N  LPRO X 112     -17.322   1.419  11.984  0.00  0.00           N
ATOM   1847  CD LPRO X 112     -15.973   1.900  11.729  0.00  0.00           C
ATOM   1848  HD2LPRO X 112     -15.997   2.973  11.537  0.00  0.00           H
ATOM   1849  HD3LPRO X 112     -15.496   1.395  10.892  0.00  0.00           H
ATOM   1850  CG LPRO X 112     -15.181   1.620  13.000  0.00  0.00           C
ATOM   1851  HG2LPRO X 112     -14.487   2.422  13.195  0.00  0.00           H
ATOM   1852  HG3LPRO X 112     -14.667   0.668  12.917  0.00  0.00           H
ATOM   1853  CB LPRO X 112     -16.204   1.558  14.119  0.00  0.00           C
ATOM   1854  HB2LPRO X 112     -16.316   2.546  14.560  0.00  0.00           H
ATOM   1855  HB3LPRO X 112     -15.910   0.841  14.886  0.00  0.00           H
ATOM   1856  CA LPRO X 112     -17.491   1.134  13.420  0.00  0.00           C
ATOM   1857  HA LPRO X 112     -17.573   0.058  13.505  0.00  0.00           H
ATOM   1858  C  LPRO X 112     -18.698   1.759  14.133  0.00  0.00           C
ATOM   1859  O  LPRO X 112     -19.191   1.181  15.110  0.00  0.00           O
ATOM   1860  N  LLYS X 113     -19.208   2.898  13.657  0.00  0.00           N
ATOM   1861  H  LLYS X 113     -18.603   3.454  13.045  0.00  0.00           H
ATOM   1862  CA LLYS X 113     -20.489   3.498  14.075  0.00  0.00           C
ATOM   1863  HA LLYS X 113     -20.424   3.725  15.139  0.00  0.00           H
ATOM   1864  CB LLYS X 113     -20.677   4.830  13.321  0.00  0.00           C
ATOM   1865  HB2LLYS X 113     -21.596   5.310  13.660  0.00  0.00           H
ATOM   1866  HB3LLYS X 113     -19.842   5.484  13.577  0.00  0.00           H
ATOM   1867  CG LLYS X 113     -20.730   4.660  11.791  0.00  0.00           C
ATOM   1868  HG2LLYS X 113     -19.897   4.035  11.468  0.00  0.00           H
ATOM   1869  HG3LLYS X 113     -21.660   4.163  11.514  0.00  0.00           H
ATOM   1870  CD LLYS X 113     -20.635   5.993  11.042  0.00  0.00           C
ATOM   1871  HD2LLYS X 113     -21.535   6.585  11.212  0.00  0.00           H
ATOM   1872  HD3LLYS X 113     -19.755   6.541  11.385  0.00  0.00           H
ATOM   1873  CE LLYS X 113     -20.480   5.653   9.558  0.00  0.00           C
ATOM   1874  HE2LLYS X 113     -19.569   5.061   9.449  0.00  0.00           H
ATOM   1875  HE3LLYS X 113     -21.329   5.041   9.240  0.00  0.00           H
ATOM   1876  NZ LLYS X 113     -20.383   6.844   8.694  0.00  0.00           N
ATOM   1877  HZ1LLYS X 113     -19.593   7.416   8.937  0.00  0.00           H
ATOM   1878  HZ2LLYS X 113     -20.271   6.540   7.722  0.00  0.00           H
ATOM   1879  HZ3LLYS X 113     -21.242   7.397   8.737  0.00  0.00           H
ATOM   1880  C  LLYS X 113     -21.689   2.557  13.895  0.00  0.00           C
ATOM   1881  O  LLYS X 113     -22.633   2.603  14.682  0.00  0.00           O
ATOM   1882  N  LGLN X 114     -21.645   1.655  12.912  0.00  0.00           N
ATOM   1883  H  LGLN X 114     -20.797   1.616  12.356  0.00  0.00           H
ATOM   1884  CA LGLN X 114     -22.590   0.543  12.759  0.00  0.00           C
ATOM   1885  HA LGLN X 114     -23.596   0.882  13.011  0.00  0.00           H
ATOM   1886  CB LGLN X 114     -22.600   0.049  11.304  0.00  0.00           C
ATOM   1887  HB2LGLN X 114     -21.604  -0.322  11.069  0.00  0.00           H
ATOM   1888  HB3LGLN X 114     -23.288  -0.788  11.212  0.00  0.00           H
ATOM   1889  CG LGLN X 114     -23.008   1.125  10.283  0.00  0.00           C
ATOM   1890  HG2LGLN X 114     -24.093   1.145  10.188  0.00  0.00           H
ATOM   1891  HG3LGLN X 114     -22.688   2.110  10.617  0.00  0.00           H
ATOM   1892  CD LGLN X 114     -22.388   0.898   8.912  0.00  0.00           C
ATOM   1893  OE1LGLN X 114     -21.778  -0.113   8.604  0.00  0.00           O
ATOM   1894  NE2LGLN X 114     -22.517   1.836   8.013  0.00  0.00           N
ATOM   1895 HE21LGLN X 114     -22.004   1.710   7.153  0.00  0.00           H
ATOM   1896 HE22LGLN X 114     -22.982   2.706   8.267  0.00  0.00           H
ATOM   1897  C  LGLN X 114     -22.189  -0.567  13.740  0.00  0.00           C
ATOM   1898  O  LGLN X 114     -21.561  -1.553  13.360  0.00  0.00           O
ATOM   1899  N  LALA X 115     -22.511  -0.349  15.018  0.00  0.00           N
ATOM   1900  H  LALA X 115     -23.027   0.509  15.173  0.00  0.00           H
ATOM   1901  CA LALA X 115     -21.776  -0.826  16.197  0.00  0.00           C
ATOM   1902  HA LALA X 115     -20.796  -0.358  16.164  0.00  0.00           H
ATOM   1903  CB LALA X 115     -22.519  -0.267  17.417  0.00  0.00           C
ATOM   1904  HB1LALA X 115     -23.518  -0.702  17.477  0.00  0.00           H
ATOM   1905  HB2LALA X 115     -21.972  -0.510  18.325  0.00  0.00           H
ATOM   1906  HB3LALA X 115     -22.601   0.818  17.339  0.00  0.00           H
ATOM   1907  C  LALA X 115     -21.505  -2.341  16.352  0.00  0.00           C
ATOM   1908  O  LALA X 115     -20.742  -2.732  17.231  0.00  0.00           O
ATOM   1909  N  LPHE X 116     -22.116  -3.186  15.525  0.00  0.00           N
ATOM   1910  H  LPHE X 116     -22.686  -2.774  14.800  0.00  0.00           H
ATOM   1911  CA LPHE X 116     -21.804  -4.613  15.377  0.00  0.00           C
ATOM   1912  HA LPHE X 116     -21.658  -5.062  16.360  0.00  0.00           H
ATOM   1913  CB LPHE X 116     -23.005  -5.279  14.701  0.00  0.00           C
ATOM   1914  HB2LPHE X 116     -22.699  -6.250  14.314  0.00  0.00           H
ATOM   1915  HB3LPHE X 116     -23.748  -5.437  15.478  0.00  0.00           H
ATOM   1916  CG LPHE X 116     -23.674  -4.490  13.589  0.00  0.00           C
ATOM   1917  CD1LPHE X 116     -23.114  -4.451  12.299  0.00  0.00           C
ATOM   1918  HD1LPHE X 116     -22.217  -5.011  12.078  0.00  0.00           H
ATOM   1919  CE1LPHE X 116     -23.714  -3.666  11.298  0.00  0.00           C
ATOM   1920  HE1LPHE X 116     -23.268  -3.623  10.315  0.00  0.00           H
ATOM   1921  CZ LPHE X 116     -24.880  -2.933  11.582  0.00  0.00           C
ATOM   1922  HZ LPHE X 116     -25.336  -2.319  10.818  0.00  0.00           H
ATOM   1923  CE2LPHE X 116     -25.449  -2.984  12.865  0.00  0.00           C
ATOM   1924  HE2LPHE X 116     -26.346  -2.424  13.081  0.00  0.00           H
ATOM   1925  CD2LPHE X 116     -24.847  -3.762  13.867  0.00  0.00           C
ATOM   1926  HD2LPHE X 116     -25.283  -3.800  14.855  0.00  0.00           H
ATOM   1927  C  LPHE X 116     -20.522  -4.898  14.577  0.00  0.00           C
ATOM   1928  O  LPHE X 116     -19.930  -5.966  14.718  0.00  0.00           O
ATOM   1929  N  LTHR X 117     -20.091  -3.953  13.742  0.00  0.00           N
ATOM   1930  H  LTHR X 117     -20.625  -3.092  13.700  0.00  0.00           H
ATOM   1931  CA LTHR X 117     -18.760  -3.930  13.125  0.00  0.00           C
ATOM   1932  HA LTHR X 117     -18.352  -4.940  13.080  0.00  0.00           H
ATOM   1933  CB LTHR X 117     -18.776  -3.316  11.711  0.00  0.00           C
ATOM   1934  HB LTHR X 117     -18.629  -2.236  11.774  0.00  0.00           H
ATOM   1935  CG2LTHR X 117     -17.656  -3.923  10.868  0.00  0.00           C
ATOM   1936 HG21LTHR X 117     -17.886  -4.963  10.633  0.00  0.00           H
ATOM   1937 HG22LTHR X 117     -17.550  -3.352   9.948  0.00  0.00           H
ATOM   1938 HG23LTHR X 117     -16.709  -3.875  11.403  0.00  0.00           H
ATOM   1939  OG1LTHR X 117     -19.998  -3.547  11.047  0.00  0.00           O
ATOM   1940  HG1LTHR X 117     -20.647  -2.981  11.483  0.00  0.00           H
ATOM   1941  C  LTHR X 117     -17.874  -3.051  13.994  0.00  0.00           C
ATOM   1942  O  LTHR X 117     -18.301  -1.960  14.355  0.00  0.00           O
ATOM   1943  N  LASP X 118     -16.648  -3.464  14.318  0.00  0.00           N
ATOM   1944  H  LASP X 118     -16.370  -4.401  14.063  0.00  0.00           H
ATOM   1945  CA LASP X 118     -15.702  -2.630  15.088  0.00  0.00           C
ATOM   1946  HA LASP X 118     -16.234  -1.764  15.474  0.00  0.00           H
ATOM   1947  CB LASP X 118     -15.189  -3.385  16.321  0.00  0.00           C
ATOM   1948  HB2LASP X 118     -14.500  -4.162  16.001  0.00  0.00           H
ATOM   1949  HB3LASP X 118     -14.638  -2.679  16.944  0.00  0.00           H
ATOM   1950  CG LASP X 118     -16.294  -4.002  17.179  0.00  0.00           C
ATOM   1951  OD1LASP X 118     -17.020  -3.235  17.854  0.00  0.00           O
ATOM   1952  OD2LASP X 118     -16.374  -5.245  17.273  0.00  0.00           O
ATOM   1953  C  LASP X 118     -14.558  -2.021  14.253  0.00  0.00           C
ATOM   1954  O  LASP X 118     -13.685  -1.362  14.810  0.00  0.00           O
ATOM   1955  N  LVAL X 119     -14.575  -2.219  12.931  0.00  0.00           N
ATOM   1956  H  LVAL X 119     -15.380  -2.690  12.544  0.00  0.00           H
ATOM   1957  CA LVAL X 119     -13.599  -1.709  11.946  0.00  0.00           C
ATOM   1958  HA LVAL X 119     -13.088  -0.842  12.363  0.00  0.00           H
ATOM   1959  CB LVAL X 119     -12.524  -2.759  11.591  0.00  0.00           C
ATOM   1960  HB LVAL X 119     -11.842  -2.315  10.865  0.00  0.00           H
ATOM   1961  CG1LVAL X 119     -11.690  -3.133  12.817  0.00  0.00           C
ATOM   1962 HG11LVAL X 119     -12.291  -3.721  13.503  0.00  0.00           H
ATOM   1963 HG12LVAL X 119     -10.822  -3.714  12.515  0.00  0.00           H
ATOM   1964 HG13LVAL X 119     -11.349  -2.229  13.321  0.00  0.00           H
ATOM   1965  CG2LVAL X 119     -13.109  -4.038  10.973  0.00  0.00           C
ATOM   1966 HG21LVAL X 119     -13.660  -3.795  10.065  0.00  0.00           H
ATOM   1967 HG22LVAL X 119     -12.302  -4.716  10.705  0.00  0.00           H
ATOM   1968 HG23LVAL X 119     -13.775  -4.535  11.678  0.00  0.00           H
ATOM   1969  C  LVAL X 119     -14.318  -1.257  10.672  0.00  0.00           C
ATOM   1970  O  LVAL X 119     -15.494  -1.568  10.485  0.00  0.00           O
ATOM   1971  N  LALA X 120     -13.620  -0.544   9.788  0.00  0.00           N
ATOM   1972  H  LALA X 120     -12.648  -0.328   9.986  0.00  0.00           H
ATOM   1973  CA LALA X 120     -14.065  -0.325   8.417  0.00  0.00           C
ATOM   1974  HA LALA X 120     -15.140  -0.185   8.422  0.00  0.00           H
ATOM   1975  CB LALA X 120     -13.431   0.951   7.868  0.00  0.00           C
ATOM   1976  HB1LALA X 120     -12.349   0.839   7.795  0.00  0.00           H
ATOM   1977  HB2LALA X 120     -13.831   1.158   6.876  0.00  0.00           H
ATOM   1978  HB3LALA X 120     -13.673   1.774   8.534  0.00  0.00           H
ATOM   1979  C  LALA X 120     -13.733  -1.520   7.513  0.00  0.00           C
ATOM   1980  O  LALA X 120     -12.685  -2.147   7.666  0.00  0.00           O
ATOM   1981  N  LTHR X 121     -14.579  -1.784   6.518  0.00  0.00           N
ATOM   1982  H  LTHR X 121     -15.462  -1.278   6.490  0.00  0.00           H
ATOM   1983  CA LTHR X 121     -14.316  -2.759   5.448  0.00  0.00           C
ATOM   1984  HA LTHR X 121     -13.236  -2.883   5.365  0.00  0.00           H
ATOM   1985  CB LTHR X 121     -14.864  -4.165   5.775  0.00  0.00           C
ATOM   1986  HB LTHR X 121     -14.270  -4.885   5.221  0.00  0.00           H
ATOM   1987  CG2LTHR X 121     -14.814  -4.580   7.245  0.00  0.00           C
ATOM   1988 HG21LTHR X 121     -15.417  -3.907   7.855  0.00  0.00           H
ATOM   1989 HG22LTHR X 121     -15.205  -5.589   7.349  0.00  0.00           H
ATOM   1990 HG23LTHR X 121     -13.780  -4.561   7.588  0.00  0.00           H
ATOM   1991  OG1LTHR X 121     -16.192  -4.353   5.374  0.00  0.00           O
ATOM   1992  HG1LTHR X 121     -16.271  -5.320   5.290  0.00  0.00           H
ATOM   1993  C  LTHR X 121     -14.789  -2.229   4.086  0.00  0.00           C
ATOM   1994  O  LTHR X 121     -15.409  -1.166   3.991  0.00  0.00           O
ATOM   1995  N  LGLY X 122     -14.427  -2.906   2.996  0.00  0.00           N
ATOM   1996  H  LGLY X 122     -13.883  -3.758   3.133  0.00  0.00           H
ATOM   1997  CA LGLY X 122     -14.802  -2.551   1.621  0.00  0.00           C
ATOM   1998  HA2LGLY X 122     -15.616  -3.198   1.294  0.00  0.00           H
ATOM   1999  HA3LGLY X 122     -15.153  -1.524   1.571  0.00  0.00           H
ATOM   2000  C  LGLY X 122     -13.641  -2.687   0.639  0.00  0.00           C
ATOM   2001  O  LGLY X 122     -13.773  -3.411  -0.346  0.00  0.00           O
ATOM   2002  N  LSER X 123     -12.488  -2.070   0.923  0.00  0.00           N
ATOM   2003  H  LSER X 123     -12.430  -1.511   1.759  0.00  0.00           H
ATOM   2004  CA LSER X 123     -11.235  -2.447   0.250  0.00  0.00           C
ATOM   2005  HA LSER X 123     -11.384  -2.427  -0.832  0.00  0.00           H
ATOM   2006  CB LSER X 123     -10.091  -1.486   0.582  0.00  0.00           C
ATOM   2007  HB2LSER X 123     -10.362  -0.468   0.301  0.00  0.00           H
ATOM   2008  HB3LSER X 123      -9.862  -1.525   1.648  0.00  0.00           H
ATOM   2009  OG LSER X 123      -8.973  -1.905  -0.166  0.00  0.00           O
ATOM   2010  HG LSER X 123      -8.176  -1.379   0.097  0.00  0.00           H
ATOM   2011  C  LSER X 123     -10.880  -3.874   0.670  0.00  0.00           C
ATOM   2012  O  LSER X 123     -10.792  -4.158   1.869  0.00  0.00           O
ATOM   2013  N  LLEU X 124     -10.786  -4.797  -0.285  0.00  0.00           N
ATOM   2014  H  LLEU X 124     -10.800  -4.493  -1.258  0.00  0.00           H
ATOM   2015  CA LLEU X 124     -10.797  -6.238  -0.007  0.00  0.00           C
ATOM   2016  HA LLEU X 124     -11.657  -6.459   0.626  0.00  0.00           H
ATOM   2017  CB LLEU X 124     -10.968  -7.005  -1.328  0.00  0.00           C
ATOM   2018  HB2LLEU X 124     -10.203  -6.668  -2.026  0.00  0.00           H
ATOM   2019  HB3LLEU X 124     -10.809  -8.068  -1.161  0.00  0.00           H
ATOM   2020  CG LLEU X 124     -12.361  -6.811  -1.954  0.00  0.00           C
ATOM   2021  HG LLEU X 124     -12.646  -5.761  -1.933  0.00  0.00           H
ATOM   2022  CD1LLEU X 124     -12.344  -7.278  -3.397  0.00  0.00           C
ATOM   2023 HD11LLEU X 124     -12.133  -8.346  -3.428  0.00  0.00           H
ATOM   2024 HD12LLEU X 124     -13.313  -7.074  -3.847  0.00  0.00           H
ATOM   2025 HD13LLEU X 124     -11.583  -6.740  -3.958  0.00  0.00           H
ATOM   2026  CD2LLEU X 124     -13.431  -7.630  -1.231  0.00  0.00           C
ATOM   2027 HD21LLEU X 124     -13.530  -7.287  -0.204  0.00  0.00           H
ATOM   2028 HD22LLEU X 124     -14.382  -7.547  -1.754  0.00  0.00           H
ATOM   2029 HD23LLEU X 124     -13.149  -8.682  -1.214  0.00  0.00           H
ATOM   2030  C  LLEU X 124      -9.564  -6.707   0.781  0.00  0.00           C
ATOM   2031  O  LLEU X 124      -8.561  -6.003   0.884  0.00  0.00           O
ATOM   2032  N  LGLY X 125      -9.659  -7.894   1.372  0.00  0.00           N
ATOM   2033  H  LGLY X 125     -10.540  -8.391   1.259  0.00  0.00           H
ATOM   2034  CA LGLY X 125      -8.602  -8.634   2.066  0.00  0.00           C
ATOM   2035  HA2LGLY X 125      -8.932  -9.667   2.164  0.00  0.00           H
ATOM   2036  HA3LGLY X 125      -7.712  -8.621   1.444  0.00  0.00           H
ATOM   2037  C  LGLY X 125      -8.219  -8.132   3.464  0.00  0.00           C
ATOM   2038  O  LGLY X 125      -7.956  -8.943   4.356  0.00  0.00           O
ATOM   2039  N  LGLN X 126      -8.277  -6.813   3.701  0.00  0.00           N
ATOM   2040  H  LGLN X 126      -8.529  -6.212   2.928  0.00  0.00           H
ATOM   2041  CA LGLN X 126      -7.889  -6.195   4.980  0.00  0.00           C
ATOM   2042  HA LGLN X 126      -6.822  -6.355   5.145  0.00  0.00           H
ATOM   2043  CB LGLN X 126      -8.183  -4.687   4.972  0.00  0.00           C
ATOM   2044  HB2LGLN X 126      -9.261  -4.523   4.909  0.00  0.00           H
ATOM   2045  HB3LGLN X 126      -7.845  -4.311   5.939  0.00  0.00           H
ATOM   2046  CG LGLN X 126      -7.504  -3.870   3.863  0.00  0.00           C
ATOM   2047  HG2LGLN X 126      -6.485  -4.227   3.728  0.00  0.00           H
ATOM   2048  HG3LGLN X 126      -8.052  -4.006   2.932  0.00  0.00           H
ATOM   2049  CD LGLN X 126      -7.442  -2.379   4.198  0.00  0.00           C
ATOM   2050  OE1LGLN X 126      -7.719  -1.937   5.300  0.00  0.00           O
ATOM   2051  NE2LGLN X 126      -7.061  -1.526   3.279  0.00  0.00           N
ATOM   2052 HE21LGLN X 126      -7.022  -0.553   3.553  0.00  0.00           H
ATOM   2053 HE22LGLN X 126      -6.883  -1.793   2.319  0.00  0.00           H
ATOM   2054  C  LGLN X 126      -8.649  -6.773   6.182  0.00  0.00           C
ATOM   2055  O  LGLN X 126      -8.135  -6.809   7.304  0.00  0.00           O
ATOM   2056  N  LGLY X 127      -9.884  -7.232   5.954  0.00  0.00           N
ATOM   2057  H  LGLY X 127     -10.223  -7.262   5.001  0.00  0.00           H
ATOM   2058  CA LGLY X 127     -10.764  -7.694   7.012  0.00  0.00           C
ATOM   2059  HA2LGLY X 127     -10.871  -6.881   7.726  0.00  0.00           H
ATOM   2060  HA3LGLY X 127     -11.738  -7.929   6.589  0.00  0.00           H
ATOM   2061  C  LGLY X 127     -10.244  -8.924   7.754  0.00  0.00           C
ATOM   2062  O  LGLY X 127     -10.601  -9.109   8.918  0.00  0.00           O
ATOM   2063  N  LLEU X 128      -9.374  -9.741   7.141  0.00  0.00           N
ATOM   2064  H  LLEU X 128      -9.104  -9.546   6.181  0.00  0.00           H
ATOM   2065  CA LLEU X 128      -8.734 -10.846   7.858  0.00  0.00           C
ATOM   2066  HA LLEU X 128      -9.492 -11.304   8.490  0.00  0.00           H
ATOM   2067  CB LLEU X 128      -8.235 -11.921   6.882  0.00  0.00           C
ATOM   2068  HB2LLEU X 128      -9.063 -12.222   6.244  0.00  0.00           H
ATOM   2069  HB3LLEU X 128      -7.451 -11.496   6.252  0.00  0.00           H
ATOM   2070  CG LLEU X 128      -7.693 -13.174   7.598  0.00  0.00           C
ATOM   2071  HG LLEU X 128      -6.850 -12.905   8.231  0.00  0.00           H
ATOM   2072  CD1LLEU X 128      -8.747 -13.879   8.457  0.00  0.00           C
ATOM   2073 HD11LLEU X 128      -9.635 -14.085   7.861  0.00  0.00           H
ATOM   2074 HD12LLEU X 128      -8.337 -14.814   8.827  0.00  0.00           H
ATOM   2075 HD13LLEU X 128      -9.005 -13.262   9.315  0.00  0.00           H
ATOM   2076  CD2LLEU X 128      -7.205 -14.183   6.569  0.00  0.00           C
ATOM   2077 HD21LLEU X 128      -6.430 -13.728   5.955  0.00  0.00           H
ATOM   2078 HD22LLEU X 128      -6.780 -15.043   7.083  0.00  0.00           H
ATOM   2079 HD23LLEU X 128      -8.029 -14.510   5.935  0.00  0.00           H
ATOM   2080  C  LLEU X 128      -7.634 -10.355   8.801  0.00  0.00           C
ATOM   2081  O  LLEU X 128      -7.574 -10.815   9.936  0.00  0.00           O
ATOM   2082  N  LGLY X 129      -6.825  -9.376   8.390  0.00  0.00           N
ATOM   2083  H  LGLY X 129      -6.954  -8.997   7.461  0.00  0.00           H
ATOM   2084  CA LGLY X 129      -5.844  -8.743   9.277  0.00  0.00           C
ATOM   2085  HA2LGLY X 129      -5.148  -9.491   9.656  0.00  0.00           H
ATOM   2086  HA3LGLY X 129      -5.286  -8.005   8.703  0.00  0.00           H
ATOM   2087  C  LGLY X 129      -6.512  -8.050  10.470  0.00  0.00           C
ATOM   2088  O  LGLY X 129      -6.083  -8.221  11.610  0.00  0.00           O
ATOM   2089  N  LALA X 130      -7.622  -7.345  10.231  0.00  0.00           N
ATOM   2090  H  LALA X 130      -7.908  -7.206   9.266  0.00  0.00           H
ATOM   2091  CA LALA X 130      -8.435  -6.757  11.295  0.00  0.00           C
ATOM   2092  HA LALA X 130      -7.817  -6.074  11.879  0.00  0.00           H
ATOM   2093  CB LALA X 130      -9.563  -5.955  10.642  0.00  0.00           C
ATOM   2094  HB1LALA X 130     -10.160  -6.598   9.997  0.00  0.00           H
ATOM   2095  HB2LALA X 130     -10.203  -5.547  11.420  0.00  0.00           H
ATOM   2096  HB3LALA X 130      -9.146  -5.138  10.052  0.00  0.00           H
ATOM   2097  C  LALA X 130      -8.983  -7.827  12.261  0.00  0.00           C
ATOM   2098  O  LALA X 130      -8.878  -7.679  13.481  0.00  0.00           O
ATOM   2099  N  LALA X 131      -9.500  -8.939  11.727  0.00  0.00           N
ATOM   2100  H  LALA X 131      -9.587  -9.002  10.718  0.00  0.00           H
ATOM   2101  CA LALA X 131      -9.961 -10.071  12.526  0.00  0.00           C
ATOM   2102  HA LALA X 131     -10.686  -9.699  13.249  0.00  0.00           H
ATOM   2103  CB LALA X 131     -10.677 -11.058  11.603  0.00  0.00           C
ATOM   2104  HB1LALA X 131      -9.979 -11.453  10.865  0.00  0.00           H
ATOM   2105  HB2LALA X 131     -11.081 -11.881  12.189  0.00  0.00           H
ATOM   2106  HB3LALA X 131     -11.498 -10.554  11.091  0.00  0.00           H
ATOM   2107  C  LALA X 131      -8.822 -10.745  13.316  0.00  0.00           C
ATOM   2108  O  LALA X 131      -9.025 -11.120  14.470  0.00  0.00           O
ATOM   2109  N  LCYS X 132      -7.611 -10.843  12.759  0.00  0.00           N
ATOM   2110  H  LCYS X 132      -7.503 -10.602  11.779  0.00  0.00           H
ATOM   2111  CA LCYS X 132      -6.428 -11.298  13.490  0.00  0.00           C
ATOM   2112  HA LCYS X 132      -6.638 -12.279  13.913  0.00  0.00           H
ATOM   2113  CB LCYS X 132      -5.236 -11.441  12.533  0.00  0.00           C
ATOM   2114  HB2LCYS X 132      -5.100 -10.523  11.959  0.00  0.00           H
ATOM   2115  HB3LCYS X 132      -4.333 -11.631  13.114  0.00  0.00           H
ATOM   2116  SG LCYS X 132      -5.500 -12.832  11.402  0.00  0.00           S
ATOM   2117  HG LCYS X 132      -4.330 -12.767  10.748  0.00  0.00           H
ATOM   2118  C  LCYS X 132      -6.095 -10.374  14.672  0.00  0.00           C
ATOM   2119  O  LCYS X 132      -5.821 -10.880  15.758  0.00  0.00           O
ATOM   2120  N  LGLY X 133      -6.184  -9.047  14.523  0.00  0.00           N
ATOM   2121  H  LGLY X 133      -6.381  -8.675  13.597  0.00  0.00           H
ATOM   2122  CA LGLY X 133      -5.980  -8.107  15.637  0.00  0.00           C
ATOM   2123  HA2LGLY X 133      -5.015  -8.299  16.102  0.00  0.00           H
ATOM   2124  HA3LGLY X 133      -5.982  -7.090  15.253  0.00  0.00           H
ATOM   2125  C  LGLY X 133      -7.058  -8.219  16.719  0.00  0.00           C
ATOM   2126  O  LGLY X 133      -6.749  -8.302  17.909  0.00  0.00           O
ATOM   2127  N  LMET X 134      -8.327  -8.336  16.319  0.00  0.00           N
ATOM   2128  H  LMET X 134      -8.528  -8.250  15.326  0.00  0.00           H
ATOM   2129  CA LMET X 134      -9.435  -8.621  17.240  0.00  0.00           C
ATOM   2130  HA LMET X 134      -9.511  -7.820  17.979  0.00  0.00           H
ATOM   2131  CB LMET X 134     -10.743  -8.706  16.451  0.00  0.00           C
ATOM   2132  HB2LMET X 134     -10.585  -9.404  15.636  0.00  0.00           H
ATOM   2133  HB3LMET X 134     -11.526  -9.106  17.095  0.00  0.00           H
ATOM   2134  CG LMET X 134     -11.256  -7.400  15.852  0.00  0.00           C
ATOM   2135  HG2LMET X 134     -11.723  -6.814  16.643  0.00  0.00           H
ATOM   2136  HG3LMET X 134     -10.431  -6.829  15.426  0.00  0.00           H
ATOM   2137  SD LMET X 134     -12.460  -7.750  14.544  0.00  0.00           S
ATOM   2138  CE LMET X 134     -13.641  -6.393  14.729  0.00  0.00           C
ATOM   2139  HE1LMET X 134     -13.157  -5.452  14.486  0.00  0.00           H
ATOM   2140  HE2LMET X 134     -14.477  -6.545  14.048  0.00  0.00           H
ATOM   2141  HE3LMET X 134     -14.013  -6.363  15.753  0.00  0.00           H
ATOM   2142  C  LMET X 134      -9.247  -9.954  17.984  0.00  0.00           C
ATOM   2143  O  LMET X 134      -9.548 -10.044  19.175  0.00  0.00           O
ATOM   2144  N  LALA X 135      -8.767 -10.999  17.302  0.00  0.00           N
ATOM   2145  H  LALA X 135      -8.600 -10.890  16.306  0.00  0.00           H
ATOM   2146  CA LALA X 135      -8.569 -12.326  17.882  0.00  0.00           C
ATOM   2147  HA LALA X 135      -9.447 -12.591  18.472  0.00  0.00           H
ATOM   2148  CB LALA X 135      -8.433 -13.345  16.750  0.00  0.00           C
ATOM   2149  HB1LALA X 135      -7.613 -13.071  16.089  0.00  0.00           H
ATOM   2150  HB2LALA X 135      -8.247 -14.332  17.171  0.00  0.00           H
ATOM   2151  HB3LALA X 135      -9.355 -13.375  16.175  0.00  0.00           H
ATOM   2152  C  LALA X 135      -7.364 -12.358  18.828  0.00  0.00           C
ATOM   2153  O  LALA X 135      -7.478 -12.885  19.935  0.00  0.00           O
ATOM   2154  N  LTYR X 136      -6.260 -11.711  18.446  0.00  0.00           N
ATOM   2155  H  LTYR X 136      -6.230 -11.316  17.511  0.00  0.00           H
ATOM   2156  CA LTYR X 136      -5.111 -11.474  19.318  0.00  0.00           C
ATOM   2157  HA LTYR X 136      -4.707 -12.434  19.637  0.00  0.00           H
ATOM   2158  CB LTYR X 136      -4.026 -10.720  18.532  0.00  0.00           C
ATOM   2159  HB2LTYR X 136      -3.983 -11.125  17.522  0.00  0.00           H
ATOM   2160  HB3LTYR X 136      -4.293  -9.665  18.447  0.00  0.00           H
ATOM   2161  CG LTYR X 136      -2.640 -10.837  19.132  0.00  0.00           C
ATOM   2162  CD1LTYR X 136      -1.651 -11.573  18.451  0.00  0.00           C
ATOM   2163  HD1LTYR X 136      -1.868 -12.017  17.491  0.00  0.00           H
ATOM   2164  CE1LTYR X 136      -0.372 -11.725  19.014  0.00  0.00           C
ATOM   2165  HE1LTYR X 136       0.393 -12.258  18.479  0.00  0.00           H
ATOM   2166  CZ LTYR X 136      -0.086 -11.161  20.274  0.00  0.00           C
ATOM   2167  OH LTYR X 136       1.138 -11.314  20.832  0.00  0.00           O
ATOM   2168  HH LTYR X 136       1.576 -12.108  20.515  0.00  0.00           H
ATOM   2169  CE2LTYR X 136      -1.068 -10.413  20.947  0.00  0.00           C
ATOM   2170  HE2LTYR X 136      -0.835  -9.987  21.911  0.00  0.00           H
ATOM   2171  CD2LTYR X 136      -2.339 -10.239  20.371  0.00  0.00           C
ATOM   2172  HD2LTYR X 136      -3.082  -9.660  20.901  0.00  0.00           H
ATOM   2173  C  LTYR X 136      -5.539 -10.704  20.573  0.00  0.00           C
ATOM   2174  O  LTYR X 136      -5.192 -11.093  21.683  0.00  0.00           O
ATOM   2175  N  LTHR X 137      -6.385  -9.682  20.417  0.00  0.00           N
ATOM   2176  H  LTHR X 137      -6.596  -9.378  19.474  0.00  0.00           H
ATOM   2177  CA LTHR X 137      -6.973  -8.940  21.543  0.00  0.00           C
ATOM   2178  HA LTHR X 137      -6.163  -8.526  22.135  0.00  0.00           H
ATOM   2179  CB LTHR X 137      -7.841  -7.779  21.042  0.00  0.00           C
ATOM   2180  HB LTHR X 137      -8.622  -8.155  20.388  0.00  0.00           H
ATOM   2181  CG2LTHR X 137      -8.489  -6.926  22.133  0.00  0.00           C
ATOM   2182 HG21LTHR X 137      -7.724  -6.452  22.745  0.00  0.00           H
ATOM   2183 HG22LTHR X 137      -9.089  -6.147  21.661  0.00  0.00           H
ATOM   2184 HG23LTHR X 137      -9.140  -7.532  22.763  0.00  0.00           H
ATOM   2185  OG1LTHR X 137      -7.016  -6.919  20.312  0.00  0.00           O
ATOM   2186  HG1LTHR X 137      -6.795  -7.339  19.464  0.00  0.00           H
ATOM   2187  C  LTHR X 137      -7.759  -9.848  22.479  0.00  0.00           C
ATOM   2188  O  LTHR X 137      -7.603  -9.727  23.689  0.00  0.00           O
ATOM   2189  N  LGLY X 138      -8.515 -10.815  21.952  0.00  0.00           N
ATOM   2190  H  LGLY X 138      -8.596 -10.875  20.946  0.00  0.00           H
ATOM   2191  CA LGLY X 138      -9.202 -11.812  22.774  0.00  0.00           C
ATOM   2192  HA2LGLY X 138      -9.812 -11.310  23.522  0.00  0.00           H
ATOM   2193  HA3LGLY X 138      -9.846 -12.428  22.147  0.00  0.00           H
ATOM   2194  C  LGLY X 138      -8.230 -12.718  23.519  0.00  0.00           C
ATOM   2195  O  LGLY X 138      -8.322 -12.837  24.734  0.00  0.00           O
ATOM   2196  N  LLYS X 139      -7.250 -13.294  22.817  0.00  0.00           N
ATOM   2197  H  LLYS X 139      -7.204 -13.106  21.821  0.00  0.00           H
ATOM   2198  CA LLYS X 139      -6.302 -14.257  23.392  0.00  0.00           C
ATOM   2199  HA LLYS X 139      -6.872 -14.941  24.026  0.00  0.00           H
ATOM   2200  CB LLYS X 139      -5.687 -15.073  22.241  0.00  0.00           C
ATOM   2201  HB2LLYS X 139      -6.499 -15.452  21.616  0.00  0.00           H
ATOM   2202  HB3LLYS X 139      -5.051 -14.433  21.628  0.00  0.00           H
ATOM   2203  CG LLYS X 139      -4.874 -16.267  22.764  0.00  0.00           C
ATOM   2204  HG2LLYS X 139      -3.942 -15.910  23.200  0.00  0.00           H
ATOM   2205  HG3LLYS X 139      -5.450 -16.773  23.540  0.00  0.00           H
ATOM   2206  CD LLYS X 139      -4.558 -17.281  21.663  0.00  0.00           C
ATOM   2207  HD2LLYS X 139      -5.499 -17.666  21.265  0.00  0.00           H
ATOM   2208  HD3LLYS X 139      -3.991 -16.808  20.860  0.00  0.00           H
ATOM   2209  CE LLYS X 139      -3.739 -18.422  22.276  0.00  0.00           C
ATOM   2210  HE2LLYS X 139      -2.706 -18.086  22.403  0.00  0.00           H
ATOM   2211  HE3LLYS X 139      -4.155 -18.651  23.262  0.00  0.00           H
ATOM   2212  NZ LLYS X 139      -3.799 -19.635  21.434  0.00  0.00           N
ATOM   2213  HZ1LLYS X 139      -3.460 -19.463  20.491  0.00  0.00           H
ATOM   2214  HZ2LLYS X 139      -3.321 -20.428  21.826  0.00  0.00           H
ATOM   2215  HZ3LLYS X 139      -4.772 -19.933  21.308  0.00  0.00           H
ATOM   2216  C  LLYS X 139      -5.241 -13.637  24.317  0.00  0.00           C
ATOM   2217  O  LLYS X 139      -4.704 -14.353  25.157  0.00  0.00           O
ATOM   2218  N  LTYR X 140      -4.948 -12.337  24.200  0.00  0.00           N
ATOM   2219  H  LTYR X 140      -5.452 -11.790  23.516  0.00  0.00           H
ATOM   2220  CA LTYR X 140      -3.803 -11.714  24.887  0.00  0.00           C
ATOM   2221  HA LTYR X 140      -3.500 -12.321  25.740  0.00  0.00           H
ATOM   2222  CB LTYR X 140      -2.618 -11.602  23.919  0.00  0.00           C
ATOM   2223  HB2LTYR X 140      -2.959 -11.067  23.032  0.00  0.00           H
ATOM   2224  HB3LTYR X 140      -1.853 -11.013  24.427  0.00  0.00           H
ATOM   2225  CG LTYR X 140      -2.036 -12.934  23.511  0.00  0.00           C
ATOM   2226  CD1LTYR X 140      -1.257 -13.655  24.435  0.00  0.00           C
ATOM   2227  HD1LTYR X 140      -1.063 -13.240  25.424  0.00  0.00           H
ATOM   2228  CE1LTYR X 140      -0.730 -14.909  24.083  0.00  0.00           C
ATOM   2229  HE1LTYR X 140      -0.130 -15.470  24.799  0.00  0.00           H
ATOM   2230  CZ LTYR X 140      -0.986 -15.445  22.804  0.00  0.00           C
ATOM   2231  OH LTYR X 140      -0.476 -16.656  22.468  0.00  0.00           O
ATOM   2232  HH LTYR X 140       0.039 -17.055  23.173  0.00  0.00           H
ATOM   2233  CE2LTYR X 140      -1.762 -14.719  21.878  0.00  0.00           C
ATOM   2234  HE2LTYR X 140      -1.959 -15.134  20.889  0.00  0.00           H
ATOM   2235  CD2LTYR X 140      -2.283 -13.459  22.229  0.00  0.00           C
ATOM   2236  HD2LTYR X 140      -2.875 -12.895  21.509  0.00  0.00           H
ATOM   2237  C  LTYR X 140      -4.034 -10.344  25.539  0.00  0.00           C
ATOM   2238  O  LTYR X 140      -3.200  -9.971  26.356  0.00  0.00           O
ATOM   2239  N  LPHE X 141      -5.116  -9.602  25.267  0.00  0.00           N
ATOM   2240  H  LPHE X 141      -5.727  -9.886  24.515  0.00  0.00           H
ATOM   2241  CA LPHE X 141      -5.339  -8.276  25.892  0.00  0.00           C
ATOM   2242  HA LPHE X 141      -4.562  -8.079  26.629  0.00  0.00           H
ATOM   2243  CB LPHE X 141      -5.299  -7.168  24.826  0.00  0.00           C
ATOM   2244  HB2LPHE X 141      -6.160  -7.231  24.161  0.00  0.00           H
ATOM   2245  HB3LPHE X 141      -5.304  -6.204  25.336  0.00  0.00           H
ATOM   2246  CG LPHE X 141      -4.060  -7.185  23.937  0.00  0.00           C
ATOM   2247  CD1LPHE X 141      -2.796  -7.502  24.474  0.00  0.00           C
ATOM   2248  HD1LPHE X 141      -2.694  -7.650  25.549  0.00  0.00           H
ATOM   2249  CE1LPHE X 141      -1.676  -7.628  23.639  0.00  0.00           C
ATOM   2250  HE1LPHE X 141      -0.714  -7.918  24.062  0.00  0.00           H
ATOM   2251  CZ LPHE X 141      -1.792  -7.383  22.266  0.00  0.00           C
ATOM   2252  HZ LPHE X 141      -0.919  -7.464  21.618  0.00  0.00           H
ATOM   2253  CE2LPHE X 141      -3.038  -7.030  21.726  0.00  0.00           C
ATOM   2254  HE2LPHE X 141      -3.129  -6.840  20.656  0.00  0.00           H
ATOM   2255  CD2LPHE X 141      -4.166  -6.921  22.558  0.00  0.00           C
ATOM   2256  HD2LPHE X 141      -5.128  -6.632  22.136  0.00  0.00           H
ATOM   2257  C  LPHE X 141      -6.584  -8.251  26.787  0.00  0.00           C
ATOM   2258  O  LPHE X 141      -6.459  -7.994  27.983  0.00  0.00           O
ATOM   2259  N  LASP X 142      -7.742  -8.666  26.269  0.00  0.00           N
ATOM   2260  H  LASP X 142      -7.886  -8.586  25.273  0.00  0.00           H
ATOM   2261  CA LASP X 142      -8.858  -9.134  27.099  0.00  0.00           C
ATOM   2262  HA LASP X 142      -9.003  -8.460  27.943  0.00  0.00           H
ATOM   2263  CB LASP X 142     -10.160  -9.172  26.269  0.00  0.00           C
ATOM   2264  HB2LASP X 142      -9.827  -9.567  25.310  0.00  0.00           H
ATOM   2265  HB3LASP X 142     -10.882  -9.858  26.712  0.00  0.00           H
ATOM   2266  CG LASP X 142     -10.822  -7.797  26.057  0.00  0.00           C
ATOM   2267  OD1LASP X 142     -10.534  -6.845  26.810  0.00  0.00           O
ATOM   2268  OD2LASP X 142     -11.715  -7.661  25.190  0.00  0.00           O
ATOM   2269  C  LASP X 142      -8.546 -10.502  27.751  0.00  0.00           C
ATOM   2270  O  LASP X 142      -9.069 -10.808  28.821  0.00  0.00           O
ATOM   2271  N  LLYS X 143      -7.647 -11.313  27.167  0.00  0.00           N
ATOM   2272  H  LLYS X 143      -7.414 -11.086  26.212  0.00  0.00           H
ATOM   2273  CA LLYS X 143      -7.125 -12.581  27.736  0.00  0.00           C
ATOM   2274  HA LLYS X 143      -6.588 -13.139  26.969  0.00  0.00           H
ATOM   2275  CB LLYS X 143      -6.150 -12.283  28.909  0.00  0.00           C
ATOM   2276  HB2LLYS X 143      -6.740 -11.832  29.708  0.00  0.00           H
ATOM   2277  HB3LLYS X 143      -5.755 -13.241  29.247  0.00  0.00           H
ATOM   2278  CG LLYS X 143      -4.982 -11.347  28.544  0.00  0.00           C
ATOM   2279  HG2LLYS X 143      -4.335 -11.907  27.868  0.00  0.00           H
ATOM   2280  HG3LLYS X 143      -5.416 -10.500  28.013  0.00  0.00           H
ATOM   2281  CD LLYS X 143      -4.155 -10.835  29.738  0.00  0.00           C
ATOM   2282  HD2LLYS X 143      -4.821 -10.396  30.481  0.00  0.00           H
ATOM   2283  HD3LLYS X 143      -3.608 -11.666  30.186  0.00  0.00           H
ATOM   2284  CE LLYS X 143      -3.157  -9.771  29.251  0.00  0.00           C
ATOM   2285  HE2LLYS X 143      -2.592 -10.211  28.429  0.00  0.00           H
ATOM   2286  HE3LLYS X 143      -3.741  -8.928  28.879  0.00  0.00           H
ATOM   2287  NZ LLYS X 143      -2.221  -9.299  30.298  0.00  0.00           N
ATOM   2288  HZ1LLYS X 143      -1.680 -10.079  30.642  0.00  0.00           H
ATOM   2289  HZ2LLYS X 143      -1.600  -8.605  29.907  0.00  0.00           H
ATOM   2290  HZ3LLYS X 143      -2.745  -8.891  31.059  0.00  0.00           H
ATOM   2291  C  LLYS X 143      -8.249 -13.588  28.088  0.00  0.00           C
ATOM   2292  O  LLYS X 143      -8.164 -14.292  29.100  0.00  0.00           O
ATOM   2293  N  LALA X 144      -9.307 -13.628  27.277  0.00  0.00           N
ATOM   2294  H  LALA X 144      -9.160 -13.158  26.395  0.00  0.00           H
ATOM   2295  CA LALA X 144     -10.635 -14.190  27.552  0.00  0.00           C
ATOM   2296  HA LALA X 144     -10.628 -14.707  28.511  0.00  0.00           H
ATOM   2297  CB LALA X 144     -11.596 -12.993  27.646  0.00  0.00           C
ATOM   2298  HB1LALA X 144     -11.621 -12.471  26.690  0.00  0.00           H
ATOM   2299  HB2LALA X 144     -12.597 -13.348  27.892  0.00  0.00           H
ATOM   2300  HB3LALA X 144     -11.252 -12.311  28.423  0.00  0.00           H
ATOM   2301  C  LALA X 144     -11.083 -15.235  26.497  0.00  0.00           C
ATOM   2302  O  LALA X 144     -10.291 -15.655  25.649  0.00  0.00           O
ATOM   2303  N  LSER X 145     -12.342 -15.692  26.550  0.00  0.00           N
ATOM   2304  H  LSER X 145     -12.966 -15.318  27.251  0.00  0.00           H
ATOM   2305  CA LSER X 145     -12.846 -16.765  25.663  0.00  0.00           C
ATOM   2306  HA LSER X 145     -12.042 -17.463  25.428  0.00  0.00           H
ATOM   2307  CB LSER X 145     -13.971 -17.533  26.355  0.00  0.00           C
ATOM   2308  HB2LSER X 145     -14.781 -16.845  26.597  0.00  0.00           H
ATOM   2309  HB3LSER X 145     -14.342 -18.310  25.685  0.00  0.00           H
ATOM   2310  OG LSER X 145     -13.488 -18.126  27.540  0.00  0.00           O
ATOM   2311  HG LSER X 145     -14.199 -18.607  27.970  0.00  0.00           H
ATOM   2312  C  LSER X 145     -13.364 -16.329  24.286  0.00  0.00           C
ATOM   2313  O  LSER X 145     -13.580 -17.199  23.435  0.00  0.00           O
ATOM   2314  N  LTYR X 146     -13.600 -15.030  24.059  0.00  0.00           N
ATOM   2315  H  LTYR X 146     -13.380 -14.373  24.791  0.00  0.00           H
ATOM   2316  CA LTYR X 146     -14.343 -14.561  22.881  0.00  0.00           C
ATOM   2317  HA LTYR X 146     -15.294 -15.097  22.896  0.00  0.00           H
ATOM   2318  CB LTYR X 146     -14.708 -13.067  22.984  0.00  0.00           C
ATOM   2319  HB2LTYR X 146     -15.588 -12.902  22.360  0.00  0.00           H
ATOM   2320  HB3LTYR X 146     -15.018 -12.848  24.007  0.00  0.00           H
ATOM   2321  CG LTYR X 146     -13.654 -12.061  22.544  0.00  0.00           C
ATOM   2322  CD1LTYR X 146     -13.376 -11.883  21.172  0.00  0.00           C
ATOM   2323  HD1LTYR X 146     -13.897 -12.481  20.441  0.00  0.00           H
ATOM   2324  CE1LTYR X 146     -12.426 -10.939  20.748  0.00  0.00           C
ATOM   2325  HE1LTYR X 146     -12.208 -10.815  19.700  0.00  0.00           H
ATOM   2326  CZ LTYR X 146     -11.803 -10.107  21.695  0.00  0.00           C
ATOM   2327  OH LTYR X 146     -10.969  -9.122  21.271  0.00  0.00           O
ATOM   2328  HH LTYR X 146     -10.493  -9.409  20.474  0.00  0.00           H
ATOM   2329  CE2LTYR X 146     -12.087 -10.271  23.065  0.00  0.00           C
ATOM   2330  HE2LTYR X 146     -11.598  -9.636  23.784  0.00  0.00           H
ATOM   2331  CD2LTYR X 146     -12.998 -11.255  23.493  0.00  0.00           C
ATOM   2332  HD2LTYR X 146     -13.214 -11.370  24.547  0.00  0.00           H
ATOM   2333  C  LTYR X 146     -13.665 -14.921  21.546  0.00  0.00           C
ATOM   2334  O  LTYR X 146     -12.437 -14.878  21.388  0.00  0.00           O
ATOM   2335  N  LARG X 147     -14.500 -15.251  20.558  0.00  0.00           N
ATOM   2336  H  LARG X 147     -15.501 -15.150  20.745  0.00  0.00           H
ATOM   2337  CA LARG X 147     -14.114 -15.630  19.196  0.00  0.00           C
ATOM   2338  HA LARG X 147     -13.060 -15.897  19.190  0.00  0.00           H
ATOM   2339  CB LARG X 147     -14.933 -16.848  18.753  0.00  0.00           C
ATOM   2340  HB2LARG X 147     -15.988 -16.615  18.873  0.00  0.00           H
ATOM   2341  HB3LARG X 147     -14.739 -17.034  17.696  0.00  0.00           H
ATOM   2342  CG LARG X 147     -14.615 -18.120  19.554  0.00  0.00           C
ATOM   2343  HG2LARG X 147     -13.545 -18.173  19.759  0.00  0.00           H
ATOM   2344  HG3LARG X 147     -15.146 -18.077  20.506  0.00  0.00           H
ATOM   2345  CD LARG X 147     -15.048 -19.379  18.784  0.00  0.00           C
ATOM   2346  HD2LARG X 147     -15.050 -20.231  19.466  0.00  0.00           H
ATOM   2347  HD3LARG X 147     -16.073 -19.242  18.429  0.00  0.00           H
ATOM   2348  NE LARG X 147     -14.154 -19.649  17.634  0.00  0.00           N
ATOM   2349  HE LARG X 147     -14.408 -19.216  16.762  0.00  0.00           H
ATOM   2350  CZ LARG X 147     -12.976 -20.249  17.676  0.00  0.00           C
ATOM   2351  NH1LARG X 147     -12.525 -20.833  18.748  0.00  0.00           N
ATOM   2352 HH11LARG X 147     -13.068 -20.804  19.589  0.00  0.00           H
ATOM   2353 HH12LARG X 147     -11.556 -21.136  18.745  0.00  0.00           H
ATOM   2354  NH2LARG X 147     -12.174 -20.265  16.653  0.00  0.00           N
ATOM   2355 HH21LARG X 147     -12.370 -19.735  15.821  0.00  0.00           H
ATOM   2356 HH22LARG X 147     -11.227 -20.600  16.798  0.00  0.00           H
ATOM   2357  C  LARG X 147     -14.273 -14.487  18.197  0.00  0.00           C
ATOM   2358  O  LARG X 147     -14.927 -13.472  18.449  0.00  0.00           O
ATOM   2359  N  LVAL X 148     -13.658 -14.670  17.030  0.00  0.00           N
ATOM   2360  H  LVAL X 148     -13.150 -15.536  16.893  0.00  0.00           H
ATOM   2361  CA LVAL X 148     -13.685 -13.698  15.931  0.00  0.00           C
ATOM   2362  HA LVAL X 148     -14.513 -13.021  16.107  0.00  0.00           H
ATOM   2363  CB LVAL X 148     -12.399 -12.860  15.880  0.00  0.00           C
ATOM   2364  HB LVAL X 148     -11.575 -13.495  15.558  0.00  0.00           H
ATOM   2365  CG1LVAL X 148     -12.527 -11.695  14.891  0.00  0.00           C
ATOM   2366 HG11LVAL X 148     -13.330 -11.024  15.191  0.00  0.00           H
ATOM   2367 HG12LVAL X 148     -11.592 -11.149  14.864  0.00  0.00           H
ATOM   2368 HG13LVAL X 148     -12.710 -12.058  13.883  0.00  0.00           H
ATOM   2369  CG2LVAL X 148     -12.060 -12.292  17.261  0.00  0.00           C
ATOM   2370 HG21LVAL X 148     -11.669 -13.082  17.902  0.00  0.00           H
ATOM   2371 HG22LVAL X 148     -11.313 -11.516  17.165  0.00  0.00           H
ATOM   2372 HG23LVAL X 148     -12.951 -11.877  17.721  0.00  0.00           H
ATOM   2373  C  LVAL X 148     -13.932 -14.386  14.600  0.00  0.00           C
ATOM   2374  O  LVAL X 148     -13.412 -15.475  14.373  0.00  0.00           O
ATOM   2375  N  LTYR X 149     -14.688 -13.740  13.714  0.00  0.00           N
ATOM   2376  H  LTYR X 149     -15.087 -12.852  13.992  0.00  0.00           H
ATOM   2377  CA LTYR X 149     -15.117 -14.302  12.432  0.00  0.00           C
ATOM   2378  HA LTYR X 149     -14.570 -15.224  12.244  0.00  0.00           H
ATOM   2379  CB LTYR X 149     -16.609 -14.661  12.491  0.00  0.00           C
ATOM   2380  HB2LTYR X 149     -17.187 -13.740  12.473  0.00  0.00           H
ATOM   2381  HB3LTYR X 149     -16.883 -15.233  11.608  0.00  0.00           H
ATOM   2382  CG LTYR X 149     -16.994 -15.427  13.737  0.00  0.00           C
ATOM   2383  CD1LTYR X 149     -16.979 -16.835  13.773  0.00  0.00           C
ATOM   2384  HD1LTYR X 149     -16.756 -17.396  12.878  0.00  0.00           H
ATOM   2385  CE1LTYR X 149     -17.241 -17.508  14.984  0.00  0.00           C
ATOM   2386  HE1LTYR X 149     -17.223 -18.583  15.030  0.00  0.00           H
ATOM   2387  CZ LTYR X 149     -17.517 -16.770  16.156  0.00  0.00           C
ATOM   2388  OH LTYR X 149     -17.799 -17.397  17.326  0.00  0.00           O
ATOM   2389  HH LTYR X 149     -18.042 -16.753  18.024  0.00  0.00           H
ATOM   2390  CE2LTYR X 149     -17.508 -15.366  16.106  0.00  0.00           C
ATOM   2391  HE2LTYR X 149     -17.696 -14.795  16.988  0.00  0.00           H
ATOM   2392  CD2LTYR X 149     -17.275 -14.696  14.902  0.00  0.00           C
ATOM   2393  HD2LTYR X 149     -17.279 -13.615  14.883  0.00  0.00           H
ATOM   2394  C  LTYR X 149     -14.828 -13.324  11.295  0.00  0.00           C
ATOM   2395  O  LTYR X 149     -15.277 -12.177  11.342  0.00  0.00           O
ATOM   2396  N  LCYS X 150     -14.101 -13.781  10.277  0.00  0.00           N
ATOM   2397  H  LCYS X 150     -13.718 -14.718  10.341  0.00  0.00           H
ATOM   2398  CA LCYS X 150     -13.835 -13.023   9.059  0.00  0.00           C
ATOM   2399  HA LCYS X 150     -14.239 -12.021   9.162  0.00  0.00           H
ATOM   2400  CB LCYS X 150     -12.326 -12.894   8.870  0.00  0.00           C
ATOM   2401  HB2LCYS X 150     -11.858 -12.526   9.779  0.00  0.00           H
ATOM   2402  HB3LCYS X 150     -11.904 -13.867   8.612  0.00  0.00           H
ATOM   2403  SG LCYS X 150     -12.061 -11.728   7.515  0.00  0.00           S
ATOM   2404  HG LCYS X 150     -11.972 -10.623   8.272  0.00  0.00           H
ATOM   2405  C  LCYS X 150     -14.477 -13.695   7.840  0.00  0.00           C
ATOM   2406  O  LCYS X 150     -14.133 -14.836   7.541  0.00  0.00           O
ATOM   2407  N  LLEU X 151     -15.383 -13.011   7.135  0.00  0.00           N
ATOM   2408  H  LLEU X 151     -15.591 -12.062   7.429  0.00  0.00           H
ATOM   2409  CA LLEU X 151     -16.009 -13.521   5.907  0.00  0.00           C
ATOM   2410  HA LLEU X 151     -15.861 -14.597   5.868  0.00  0.00           H
ATOM   2411  CB LLEU X 151     -17.529 -13.289   5.991  0.00  0.00           C
ATOM   2412  HB2LLEU X 151     -17.906 -13.840   6.855  0.00  0.00           H
ATOM   2413  HB3LLEU X 151     -17.709 -12.230   6.173  0.00  0.00           H
ATOM   2414  CG LLEU X 151     -18.336 -13.714   4.747  0.00  0.00           C
ATOM   2415  HG LLEU X 151     -18.062 -13.083   3.902  0.00  0.00           H
ATOM   2416  CD1LLEU X 151     -18.142 -15.181   4.366  0.00  0.00           C
ATOM   2417 HD11LLEU X 151     -18.316 -15.817   5.231  0.00  0.00           H
ATOM   2418 HD12LLEU X 151     -18.839 -15.453   3.575  0.00  0.00           H
ATOM   2419 HD13LLEU X 151     -17.136 -15.343   3.986  0.00  0.00           H
ATOM   2420  CD2LLEU X 151     -19.827 -13.541   5.027  0.00  0.00           C
ATOM   2421 HD21LLEU X 151     -20.034 -12.523   5.343  0.00  0.00           H
ATOM   2422 HD22LLEU X 151     -20.392 -13.743   4.119  0.00  0.00           H
ATOM   2423 HD23LLEU X 151     -20.148 -14.227   5.811  0.00  0.00           H
ATOM   2424  C  LLEU X 151     -15.343 -12.930   4.650  0.00  0.00           C
ATOM   2425  O  LLEU X 151     -15.302 -11.707   4.498  0.00  0.00           O
ATOM   2426  N  LLEU X 152     -14.848 -13.800   3.762  0.00  0.00           N
ATOM   2427  H  LLEU X 152     -14.953 -14.788   3.974  0.00  0.00           H
ATOM   2428  CA LLEU X 152     -14.086 -13.488   2.543  0.00  0.00           C
ATOM   2429  HA LLEU X 152     -14.132 -12.414   2.373  0.00  0.00           H
ATOM   2430  CB LLEU X 152     -12.609 -13.902   2.721  0.00  0.00           C
ATOM   2431  HB2LLEU X 152     -12.568 -14.988   2.790  0.00  0.00           H
ATOM   2432  HB3LLEU X 152     -12.077 -13.629   1.808  0.00  0.00           H
ATOM   2433  CG LLEU X 152     -11.881 -13.281   3.932  0.00  0.00           C
ATOM   2434  HG LLEU X 152     -12.524 -12.560   4.430  0.00  0.00           H
ATOM   2435  CD1LLEU X 152     -11.488 -14.353   4.951  0.00  0.00           C
ATOM   2436 HD11LLEU X 152     -10.806 -15.070   4.496  0.00  0.00           H
ATOM   2437 HD12LLEU X 152     -10.999 -13.884   5.802  0.00  0.00           H
ATOM   2438 HD13LLEU X 152     -12.385 -14.866   5.298  0.00  0.00           H
ATOM   2439  CD2LLEU X 152     -10.604 -12.564   3.491  0.00  0.00           C
ATOM   2440 HD21LLEU X 152     -10.852 -11.800   2.757  0.00  0.00           H
ATOM   2441 HD22LLEU X 152     -10.147 -12.064   4.340  0.00  0.00           H
ATOM   2442 HD23LLEU X 152      -9.900 -13.270   3.051  0.00  0.00           H
ATOM   2443  C  LLEU X 152     -14.655 -14.195   1.294  0.00  0.00           C
ATOM   2444  O  LLEU X 152     -15.401 -15.166   1.429  0.00  0.00           O
ATOM   2445  N  LGLY X 153     -14.288 -13.744   0.089  0.00  0.00           N
ATOM   2446  H  LGLY X 153     -13.723 -12.894   0.073  0.00  0.00           H
ATOM   2447  CA LGLY X 153     -14.677 -14.350  -1.203  0.00  0.00           C
ATOM   2448  HA2LGLY X 153     -15.509 -15.038  -1.047  0.00  0.00           H
ATOM   2449  HA3LGLY X 153     -15.037 -13.561  -1.864  0.00  0.00           H
ATOM   2450  C  LGLY X 153     -13.560 -15.111  -1.948  0.00  0.00           C
ATOM   2451  O  LGLY X 153     -12.371 -14.850  -1.765  0.00  0.00           O
ATOM   2452  N  LASP X 154     -13.934 -16.028  -2.853  0.00  0.00           N
ATOM   2453  H  LASP X 154     -14.920 -16.281  -2.872  0.00  0.00           H
ATOM   2454  CA LASP X 154     -13.005 -16.821  -3.700  0.00  0.00           C
ATOM   2455  HA LASP X 154     -12.464 -17.520  -3.068  0.00  0.00           H
ATOM   2456  CB LASP X 154     -13.786 -17.653  -4.732  0.00  0.00           C
ATOM   2457  HB2LASP X 154     -13.121 -18.015  -5.515  0.00  0.00           H
ATOM   2458  HB3LASP X 154     -14.208 -18.519  -4.238  0.00  0.00           H
ATOM   2459  CG LASP X 154     -14.898 -16.846  -5.374  0.00  0.00           C
ATOM   2460  OD1LASP X 154     -14.633 -15.939  -6.186  0.00  0.00           O
ATOM   2461  OD2LASP X 154     -16.053 -16.903  -4.913  0.00  0.00           O
ATOM   2462  C  LASP X 154     -11.948 -15.997  -4.466  0.00  0.00           C
ATOM   2463  O  LASP X 154     -10.804 -16.445  -4.584  0.00  0.00           O
ATOM   2464  N  LGLY X 155     -12.320 -14.828  -4.996  0.00  0.00           N
ATOM   2465  H  LGLY X 155     -13.299 -14.586  -4.941  0.00  0.00           H
ATOM   2466  CA LGLY X 155     -11.440 -13.932  -5.746  0.00  0.00           C
ATOM   2467  HA2LGLY X 155     -10.766 -14.516  -6.373  0.00  0.00           H
ATOM   2468  HA3LGLY X 155     -12.051 -13.294  -6.385  0.00  0.00           H
ATOM   2469  C  LGLY X 155     -10.607 -13.034  -4.837  0.00  0.00           C
ATOM   2470  O  LGLY X 155      -9.447 -12.764  -5.140  0.00  0.00           O
ATOM   2471  N  LGLU X 156     -11.163 -12.635  -3.692  0.00  0.00           N
ATOM   2472  H  LGLU X 156     -12.110 -12.931  -3.500  0.00  0.00           H
ATOM   2473  CA LGLU X 156     -10.477 -11.876  -2.638  0.00  0.00           C
ATOM   2474  HA LGLU X 156     -10.061 -10.957  -3.053  0.00  0.00           H
ATOM   2475  CB LGLU X 156     -11.531 -11.500  -1.590  0.00  0.00           C
ATOM   2476  HB2LGLU X 156     -12.185 -10.743  -2.026  0.00  0.00           H
ATOM   2477  HB3LGLU X 156     -12.135 -12.376  -1.370  0.00  0.00           H
ATOM   2478  CG LGLU X 156     -10.965 -10.973  -0.268  0.00  0.00           C
ATOM   2479  HG2LGLU X 156     -10.402 -11.765   0.229  0.00  0.00           H
ATOM   2480  HG3LGLU X 156     -10.285 -10.145  -0.473  0.00  0.00           H
ATOM   2481  CD LGLU X 156     -12.090 -10.519   0.663  0.00  0.00           C
ATOM   2482  OE1LGLU X 156     -13.155 -11.170   0.675  0.00  0.00           O
ATOM   2483  OE2LGLU X 156     -11.873  -9.537   1.408  0.00  0.00           O
ATOM   2484  C  LGLU X 156      -9.301 -12.659  -2.037  0.00  0.00           C
ATOM   2485  O  LGLU X 156      -8.280 -12.073  -1.697  0.00  0.00           O
ATOM   2486  N  LLEU X 157      -9.373 -13.992  -2.027  0.00  0.00           N
ATOM   2487  H  LLEU X 157     -10.269 -14.404  -2.266  0.00  0.00           H
ATOM   2488  CA LLEU X 157      -8.256 -14.892  -1.703  0.00  0.00           C
ATOM   2489  HA LLEU X 157      -7.846 -14.578  -0.742  0.00  0.00           H
ATOM   2490  CB LLEU X 157      -8.830 -16.313  -1.553  0.00  0.00           C
ATOM   2491  HB2LLEU X 157      -9.472 -16.505  -2.410  0.00  0.00           H
ATOM   2492  HB3LLEU X 157      -8.032 -17.053  -1.574  0.00  0.00           H
ATOM   2493  CG LLEU X 157      -9.639 -16.473  -0.251  0.00  0.00           C
ATOM   2494  HG LLEU X 157     -10.102 -15.526   0.026  0.00  0.00           H
ATOM   2495  CD1LLEU X 157     -10.747 -17.504  -0.428  0.00  0.00           C
ATOM   2496 HD11LLEU X 157     -10.336 -18.497  -0.598  0.00  0.00           H
ATOM   2497 HD12LLEU X 157     -11.374 -17.504   0.456  0.00  0.00           H
ATOM   2498 HD13LLEU X 157     -11.372 -17.220  -1.268  0.00  0.00           H
ATOM   2499  CD2LLEU X 157      -8.737 -16.938   0.894  0.00  0.00           C
ATOM   2500 HD21LLEU X 157      -7.888 -16.265   0.989  0.00  0.00           H
ATOM   2501 HD22LLEU X 157      -9.293 -16.923   1.829  0.00  0.00           H
ATOM   2502 HD23LLEU X 157      -8.374 -17.947   0.707  0.00  0.00           H
ATOM   2503  C  LLEU X 157      -7.072 -14.827  -2.700  0.00  0.00           C
ATOM   2504  O  LLEU X 157      -6.107 -15.585  -2.562  0.00  0.00           O
ATOM   2505  N  LSER X 158      -7.098 -13.932  -3.690  0.00  0.00           N
ATOM   2506  H  LSER X 158      -7.929 -13.362  -3.784  0.00  0.00           H
ATOM   2507  CA LSER X 158      -5.905 -13.515  -4.447  0.00  0.00           C
ATOM   2508  HA LSER X 158      -5.310 -14.390  -4.705  0.00  0.00           H
ATOM   2509  CB LSER X 158      -6.305 -12.812  -5.751  0.00  0.00           C
ATOM   2510  HB2LSER X 158      -6.735 -11.838  -5.522  0.00  0.00           H
ATOM   2511  HB3LSER X 158      -5.418 -12.667  -6.370  0.00  0.00           H
ATOM   2512  OG LSER X 158      -7.263 -13.574  -6.459  0.00  0.00           O
ATOM   2513  HG LSER X 158      -8.119 -13.364  -6.039  0.00  0.00           H
ATOM   2514  C  LSER X 158      -5.011 -12.550  -3.657  0.00  0.00           C
ATOM   2515  O  LSER X 158      -3.803 -12.537  -3.882  0.00  0.00           O
ATOM   2516  N  LGLU X 159      -5.598 -11.759  -2.754  0.00  0.00           N
ATOM   2517  H  LGLU X 159      -6.583 -11.893  -2.553  0.00  0.00           H
ATOM   2518  CA LGLU X 159      -4.996 -10.556  -2.172  0.00  0.00           C
ATOM   2519  HA LGLU X 159      -4.490 -10.025  -2.980  0.00  0.00           H
ATOM   2520  CB LGLU X 159      -6.121  -9.636  -1.660  0.00  0.00           C
ATOM   2521  HB2LGLU X 159      -6.874  -9.550  -2.444  0.00  0.00           H
ATOM   2522  HB3LGLU X 159      -6.608 -10.090  -0.797  0.00  0.00           H
ATOM   2523  CG LGLU X 159      -5.659  -8.210  -1.318  0.00  0.00           C
ATOM   2524  HG2LGLU X 159      -5.002  -7.845  -2.110  0.00  0.00           H
ATOM   2525  HG3LGLU X 159      -6.540  -7.565  -1.294  0.00  0.00           H
ATOM   2526  CD LGLU X 159      -4.960  -8.103   0.041  0.00  0.00           C
ATOM   2527  OE1LGLU X 159      -5.371  -8.754   1.023  0.00  0.00           O
ATOM   2528  OE2LGLU X 159      -4.022  -7.294   0.210  0.00  0.00           O
ATOM   2529  C  LGLU X 159      -3.940 -10.855  -1.099  0.00  0.00           C
ATOM   2530  O  LGLU X 159      -4.026 -11.826  -0.346  0.00  0.00           O
ATOM   2531  N  LGLY X 160      -2.917 -10.005  -1.023  0.00  0.00           N
ATOM   2532  H  LGLY X 160      -2.883  -9.203  -1.650  0.00  0.00           H
ATOM   2533  CA LGLY X 160      -1.725 -10.250  -0.233  0.00  0.00           C
ATOM   2534  HA2LGLY X 160      -1.324 -11.232  -0.485  0.00  0.00           H
ATOM   2535  HA3LGLY X 160      -1.015  -9.490  -0.548  0.00  0.00           H
ATOM   2536  C  LGLY X 160      -1.883 -10.157   1.288  0.00  0.00           C
ATOM   2537  O  LGLY X 160      -1.339 -10.999   2.003  0.00  0.00           O
ATOM   2538  N  LSER X 161      -2.618  -9.168   1.800  0.00  0.00           N
ATOM   2539  H  LSER X 161      -3.106  -8.545   1.159  0.00  0.00           H
ATOM   2540  CA LSER X 161      -2.844  -8.978   3.241  0.00  0.00           C
ATOM   2541  HA LSER X 161      -1.869  -8.949   3.726  0.00  0.00           H
ATOM   2542  CB LSER X 161      -3.531  -7.636   3.523  0.00  0.00           C
ATOM   2543  HB2LSER X 161      -3.354  -7.368   4.565  0.00  0.00           H
ATOM   2544  HB3LSER X 161      -3.095  -6.865   2.891  0.00  0.00           H
ATOM   2545  OG LSER X 161      -4.925  -7.676   3.309  0.00  0.00           O
ATOM   2546  HG LSER X 161      -5.091  -8.123   2.438  0.00  0.00           H
ATOM   2547  C  LSER X 161      -3.633 -10.133   3.863  0.00  0.00           C
ATOM   2548  O  LSER X 161      -3.393 -10.464   5.024  0.00  0.00           O
ATOM   2549  N  LVAL X 162      -4.485 -10.815   3.083  0.00  0.00           N
ATOM   2550  H  LVAL X 162      -4.693 -10.435   2.161  0.00  0.00           H
ATOM   2551  CA LVAL X 162      -5.094 -12.096   3.479  0.00  0.00           C
ATOM   2552  HA LVAL X 162      -5.688 -11.930   4.377  0.00  0.00           H
ATOM   2553  CB LVAL X 162      -6.018 -12.670   2.382  0.00  0.00           C
ATOM   2554  HB LVAL X 162      -5.438 -12.852   1.480  0.00  0.00           H
ATOM   2555  CG1LVAL X 162      -6.662 -14.000   2.794  0.00  0.00           C
ATOM   2556 HG11LVAL X 162      -7.245 -13.865   3.702  0.00  0.00           H
ATOM   2557 HG12LVAL X 162      -7.324 -14.336   1.999  0.00  0.00           H
ATOM   2558 HG13LVAL X 162      -5.901 -14.764   2.953  0.00  0.00           H
ATOM   2559  CG2LVAL X 162      -7.160 -11.712   2.043  0.00  0.00           C
ATOM   2560 HG21LVAL X 162      -6.751 -10.792   1.634  0.00  0.00           H
ATOM   2561 HG22LVAL X 162      -7.810 -12.150   1.284  0.00  0.00           H
ATOM   2562 HG23LVAL X 162      -7.738 -11.488   2.939  0.00  0.00           H
ATOM   2563  C  LVAL X 162      -4.002 -13.108   3.822  0.00  0.00           C
ATOM   2564  O  LVAL X 162      -4.023 -13.693   4.901  0.00  0.00           O
ATOM   2565  N  LTRP X 163      -3.014 -13.300   2.946  0.00  0.00           N
ATOM   2566  H  LTRP X 163      -3.013 -12.756   2.092  0.00  0.00           H
ATOM   2567  CA LTRP X 163      -1.945 -14.282   3.158  0.00  0.00           C
ATOM   2568  HA LTRP X 163      -2.415 -15.187   3.537  0.00  0.00           H
ATOM   2569  CB LTRP X 163      -1.322 -14.651   1.805  0.00  0.00           C
ATOM   2570  HB2LTRP X 163      -0.899 -13.757   1.344  0.00  0.00           H
ATOM   2571  HB3LTRP X 163      -0.518 -15.369   1.955  0.00  0.00           H
ATOM   2572  CG LTRP X 163      -2.350 -15.258   0.895  0.00  0.00           C
ATOM   2573  CD1LTRP X 163      -2.859 -14.682  -0.216  0.00  0.00           C
ATOM   2574  HD1LTRP X 163      -2.543 -13.725  -0.620  0.00  0.00           H
ATOM   2575  NE1LTRP X 163      -3.954 -15.401  -0.652  0.00  0.00           N
ATOM   2576  HE1LTRP X 163      -4.578 -15.057  -1.379  0.00  0.00           H
ATOM   2577  CE2LTRP X 163      -4.215 -16.474   0.171  0.00  0.00           C
ATOM   2578  CZ2LTRP X 163      -5.252 -17.419   0.216  0.00  0.00           C
ATOM   2579  HZ2LTRP X 163      -6.077 -17.345  -0.474  0.00  0.00           H
ATOM   2580  CH2LTRP X 163      -5.235 -18.409   1.213  0.00  0.00           C
ATOM   2581  HH2LTRP X 163      -6.046 -19.122   1.290  0.00  0.00           H
ATOM   2582  CZ3LTRP X 163      -4.170 -18.457   2.130  0.00  0.00           C
ATOM   2583  HZ3LTRP X 163      -4.154 -19.216   2.899  0.00  0.00           H
ATOM   2584  CE3LTRP X 163      -3.146 -17.491   2.086  0.00  0.00           C
ATOM   2585  HE3LTRP X 163      -2.359 -17.510   2.825  0.00  0.00           H
ATOM   2586  CD2LTRP X 163      -3.152 -16.460   1.121  0.00  0.00           C
ATOM   2587  C  LTRP X 163      -0.944 -13.869   4.246  0.00  0.00           C
ATOM   2588  O  LTRP X 163      -0.504 -14.734   5.009  0.00  0.00           O
ATOM   2589  N  LGLU X 164      -0.679 -12.573   4.425  0.00  0.00           N
ATOM   2590  H  LGLU X 164      -1.024 -11.909   3.737  0.00  0.00           H
ATOM   2591  CA LGLU X 164       0.038 -12.066   5.606  0.00  0.00           C
ATOM   2592  HA LGLU X 164       1.018 -12.542   5.665  0.00  0.00           H
ATOM   2593  CB LGLU X 164       0.242 -10.547   5.528  0.00  0.00           C
ATOM   2594  HB2LGLU X 164      -0.721 -10.061   5.376  0.00  0.00           H
ATOM   2595  HB3LGLU X 164       0.652 -10.221   6.480  0.00  0.00           H
ATOM   2596  CG LGLU X 164       1.216 -10.101   4.443  0.00  0.00           C
ATOM   2597  HG2LGLU X 164       2.216 -10.417   4.736  0.00  0.00           H
ATOM   2598  HG3LGLU X 164       0.948 -10.585   3.505  0.00  0.00           H
ATOM   2599  CD LGLU X 164       1.220  -8.581   4.259  0.00  0.00           C
ATOM   2600  OE1LGLU X 164       1.160  -7.850   5.274  0.00  0.00           O
ATOM   2601  OE2LGLU X 164       1.289  -8.142   3.086  0.00  0.00           O
ATOM   2602  C  LGLU X 164      -0.713 -12.387   6.907  0.00  0.00           C
ATOM   2603  O  LGLU X 164      -0.129 -12.936   7.841  0.00  0.00           O
ATOM   2604  N  LALA X 165      -2.016 -12.097   6.966  0.00  0.00           N
ATOM   2605  H  LALA X 165      -2.448 -11.639   6.168  0.00  0.00           H
ATOM   2606  CA LALA X 165      -2.855 -12.345   8.137  0.00  0.00           C
ATOM   2607  HA LALA X 165      -2.383 -11.885   9.005  0.00  0.00           H
ATOM   2608  CB LALA X 165      -4.203 -11.659   7.904  0.00  0.00           C
ATOM   2609  HB1LALA X 165      -4.704 -12.096   7.039  0.00  0.00           H
ATOM   2610  HB2LALA X 165      -4.832 -11.775   8.784  0.00  0.00           H
ATOM   2611  HB3LALA X 165      -4.045 -10.596   7.721  0.00  0.00           H
ATOM   2612  C  LALA X 165      -3.010 -13.846   8.438  0.00  0.00           C
ATOM   2613  O  LALA X 165      -2.945 -14.251   9.603  0.00  0.00           O
ATOM   2614  N  LMET X 166      -3.133 -14.685   7.401  0.00  0.00           N
ATOM   2615  H  LMET X 166      -3.242 -14.275   6.477  0.00  0.00           H
ATOM   2616  CA LMET X 166      -3.088 -16.145   7.518  0.00  0.00           C
ATOM   2617  HA LMET X 166      -3.887 -16.462   8.188  0.00  0.00           H
ATOM   2618  CB LMET X 166      -3.304 -16.820   6.149  0.00  0.00           C
ATOM   2619  HB2LMET X 166      -2.612 -16.380   5.433  0.00  0.00           H
ATOM   2620  HB3LMET X 166      -3.056 -17.875   6.234  0.00  0.00           H
ATOM   2621  CG LMET X 166      -4.725 -16.709   5.579  0.00  0.00           C
ATOM   2622  HG2LMET X 166      -5.048 -15.676   5.643  0.00  0.00           H
ATOM   2623  HG3LMET X 166      -4.691 -16.971   4.522  0.00  0.00           H
ATOM   2624  SD LMET X 166      -6.011 -17.721   6.361  0.00  0.00           S
ATOM   2625  CE LMET X 166      -5.483 -19.394   5.924  0.00  0.00           C
ATOM   2626  HE1LMET X 166      -4.498 -19.597   6.342  0.00  0.00           H
ATOM   2627  HE2LMET X 166      -6.195 -20.108   6.337  0.00  0.00           H
ATOM   2628  HE3LMET X 166      -5.457 -19.496   4.840  0.00  0.00           H
ATOM   2629  C  LMET X 166      -1.752 -16.613   8.117  0.00  0.00           C
ATOM   2630  O  LMET X 166      -1.749 -17.450   9.020  0.00  0.00           O
ATOM   2631  N  LALA X 167      -0.616 -16.077   7.657  0.00  0.00           N
ATOM   2632  H  LALA X 167      -0.664 -15.371   6.926  0.00  0.00           H
ATOM   2633  CA LALA X 167       0.700 -16.443   8.183  0.00  0.00           C
ATOM   2634  HA LALA X 167       0.787 -17.531   8.173  0.00  0.00           H
ATOM   2635  CB LALA X 167       1.783 -15.858   7.265  0.00  0.00           C
ATOM   2636  HB1LALA X 167       1.718 -14.768   7.255  0.00  0.00           H
ATOM   2637  HB2LALA X 167       2.770 -16.143   7.630  0.00  0.00           H
ATOM   2638  HB3LALA X 167       1.649 -16.221   6.246  0.00  0.00           H
ATOM   2639  C  LALA X 167       0.877 -15.987   9.643  0.00  0.00           C
ATOM   2640  O  LALA X 167       1.316 -16.773  10.486  0.00  0.00           O
ATOM   2641  N  LPHE X 168       0.487 -14.748   9.950  0.00  0.00           N
ATOM   2642  H  LPHE X 168       0.161 -14.149   9.195  0.00  0.00           H
ATOM   2643  CA LPHE X 168       0.584 -14.158  11.282  0.00  0.00           C
ATOM   2644  HA LPHE X 168       1.620 -14.209  11.610  0.00  0.00           H
ATOM   2645  CB LPHE X 168       0.186 -12.682  11.200  0.00  0.00           C
ATOM   2646  HB2LPHE X 168       0.918 -12.153  10.587  0.00  0.00           H
ATOM   2647  HB3LPHE X 168      -0.784 -12.596  10.709  0.00  0.00           H
ATOM   2648  CG LPHE X 168       0.103 -12.032  12.564  0.00  0.00           C
ATOM   2649  CD1LPHE X 168       1.268 -11.545  13.183  0.00  0.00           C
ATOM   2650  HD1LPHE X 168       2.215 -11.577  12.661  0.00  0.00           H
ATOM   2651  CE1LPHE X 168       1.206 -11.042  14.493  0.00  0.00           C
ATOM   2652  HE1LPHE X 168       2.109 -10.685  14.968  0.00  0.00           H
ATOM   2653  CZ LPHE X 168      -0.021 -11.016  15.181  0.00  0.00           C
ATOM   2654  HZ LPHE X 168      -0.074 -10.624  16.185  0.00  0.00           H
ATOM   2655  CE2LPHE X 168      -1.187 -11.492  14.560  0.00  0.00           C
ATOM   2656  HE2LPHE X 168      -2.131 -11.455  15.082  0.00  0.00           H
ATOM   2657  CD2LPHE X 168      -1.124 -11.998  13.251  0.00  0.00           C
ATOM   2658  HD2LPHE X 168      -2.020 -12.365  12.771  0.00  0.00           H
ATOM   2659  C  LPHE X 168      -0.266 -14.890  12.328  0.00  0.00           C
ATOM   2660  O  LPHE X 168       0.219 -15.190  13.422  0.00  0.00           O
ATOM   2661  N  LALA X 169      -1.513 -15.243  11.995  0.00  0.00           N
ATOM   2662  H  LALA X 169      -1.878 -14.957  11.090  0.00  0.00           H
ATOM   2663  CA LALA X 169      -2.409 -15.945  12.915  0.00  0.00           C
ATOM   2664  HA LALA X 169      -2.570 -15.311  13.787  0.00  0.00           H
ATOM   2665  CB LALA X 169      -3.750 -16.159  12.212  0.00  0.00           C
ATOM   2666  HB1LALA X 169      -3.615 -16.808  11.346  0.00  0.00           H
ATOM   2667  HB2LALA X 169      -4.461 -16.613  12.902  0.00  0.00           H
ATOM   2668  HB3LALA X 169      -4.150 -15.205  11.879  0.00  0.00           H
ATOM   2669  C  LALA X 169      -1.824 -17.281  13.409  0.00  0.00           C
ATOM   2670  O  LALA X 169      -2.115 -17.705  14.529  0.00  0.00           O
ATOM   2671  N  LSER X 170      -0.964 -17.917  12.608  0.00  0.00           N
ATOM   2672  H  LSER X 170      -0.809 -17.526  11.686  0.00  0.00           H
ATOM   2673  CA LSER X 170      -0.241 -19.151  12.938  0.00  0.00           C
ATOM   2674  HA LSER X 170      -0.895 -19.779  13.542  0.00  0.00           H
ATOM   2675  CB LSER X 170       0.059 -19.919  11.652  0.00  0.00           C
ATOM   2676  HB2LSER X 170       0.642 -19.293  10.976  0.00  0.00           H
ATOM   2677  HB3LSER X 170       0.624 -20.825  11.878  0.00  0.00           H
ATOM   2678  OG LSER X 170      -1.159 -20.277  11.041  0.00  0.00           O
ATOM   2679  HG LSER X 170      -0.982 -20.347  10.081  0.00  0.00           H
ATOM   2680  C  LSER X 170       1.054 -18.952  13.741  0.00  0.00           C
ATOM   2681  O  LSER X 170       1.650 -19.950  14.156  0.00  0.00           O
ATOM   2682  N  LILE X 171       1.493 -17.715  14.016  0.00  0.00           N
ATOM   2683  H  LILE X 171       0.990 -16.926  13.615  0.00  0.00           H
ATOM   2684  CA LILE X 171       2.630 -17.420  14.911  0.00  0.00           C
ATOM   2685  HA LILE X 171       3.439 -18.114  14.679  0.00  0.00           H
ATOM   2686  CB LILE X 171       3.186 -15.984  14.711  0.00  0.00           C
ATOM   2687  HB LILE X 171       2.392 -15.269  14.924  0.00  0.00           H
ATOM   2688  CG2LILE X 171       4.353 -15.709  15.683  0.00  0.00           C
ATOM   2689 HG21LILE X 171       5.203 -16.351  15.449  0.00  0.00           H
ATOM   2690 HG22LILE X 171       4.669 -14.667  15.608  0.00  0.00           H
ATOM   2691 HG23LILE X 171       4.060 -15.871  16.719  0.00  0.00           H
ATOM   2692  CG1LILE X 171       3.651 -15.761  13.257  0.00  0.00           C
ATOM   2693 HG12LILE X 171       4.519 -16.388  13.059  0.00  0.00           H
ATOM   2694 HG13LILE X 171       2.860 -16.056  12.570  0.00  0.00           H
ATOM   2695  CD1LILE X 171       3.995 -14.298  12.948  0.00  0.00           C
ATOM   2696 HD11LILE X 171       4.878 -13.983  13.498  0.00  0.00           H
ATOM   2697 HD12LILE X 171       4.186 -14.187  11.880  0.00  0.00           H
ATOM   2698 HD13LILE X 171       3.161 -13.658  13.230  0.00  0.00           H
ATOM   2699  C  LILE X 171       2.207 -17.683  16.363  0.00  0.00           C
ATOM   2700  O  LILE X 171       2.544 -18.728  16.924  0.00  0.00           O
ATOM   2701  N  LTYR X 172       1.399 -16.779  16.930  0.00  0.00           N
ATOM   2702  H  LTYR X 172       1.177 -15.955  16.389  0.00  0.00           H
ATOM   2703  CA LTYR X 172       0.820 -16.873  18.280  0.00  0.00           C
ATOM   2704  HA LTYR X 172       1.573 -17.286  18.954  0.00  0.00           H
ATOM   2705  CB LTYR X 172       0.481 -15.458  18.777  0.00  0.00           C
ATOM   2706  HB2LTYR X 172      -0.129 -14.948  18.030  0.00  0.00           H
ATOM   2707  HB3LTYR X 172      -0.130 -15.555  19.672  0.00  0.00           H
ATOM   2708  CG LTYR X 172       1.678 -14.582  19.132  0.00  0.00           C
ATOM   2709  CD1LTYR X 172       2.032 -14.399  20.485  0.00  0.00           C
ATOM   2710  HD1LTYR X 172       1.475 -14.906  21.263  0.00  0.00           H
ATOM   2711  CE1LTYR X 172       3.084 -13.529  20.840  0.00  0.00           C
ATOM   2712  HE1LTYR X 172       3.333 -13.370  21.881  0.00  0.00           H
ATOM   2713  CZ LTYR X 172       3.793 -12.829  19.840  0.00  0.00           C
ATOM   2714  OH LTYR X 172       4.755 -11.929  20.179  0.00  0.00           O
ATOM   2715  HH LTYR X 172       4.490 -11.367  20.930  0.00  0.00           H
ATOM   2716  CE2LTYR X 172       3.451 -13.026  18.485  0.00  0.00           C
ATOM   2717  HE2LTYR X 172       3.985 -12.485  17.717  0.00  0.00           H
ATOM   2718  CD2LTYR X 172       2.397 -13.893  18.133  0.00  0.00           C
ATOM   2719  HD2LTYR X 172       2.126 -13.992  17.091  0.00  0.00           H
ATOM   2720  C  LTYR X 172      -0.399 -17.823  18.359  0.00  0.00           C
ATOM   2721  O  LTYR X 172      -0.901 -18.108  19.444  0.00  0.00           O
ATOM   2722  N  LLYS X 173      -0.837 -18.367  17.214  0.00  0.00           N
ATOM   2723  H  LLYS X 173      -0.426 -18.013  16.362  0.00  0.00           H
ATOM   2724  CA LLYS X 173      -1.830 -19.453  17.073  0.00  0.00           C
ATOM   2725  HA LLYS X 173      -1.985 -19.606  16.006  0.00  0.00           H
ATOM   2726  CB LLYS X 173      -1.289 -20.802  17.602  0.00  0.00           C
ATOM   2727  HB2LLYS X 173      -1.377 -20.849  18.689  0.00  0.00           H
ATOM   2728  HB3LLYS X 173      -1.886 -21.608  17.171  0.00  0.00           H
ATOM   2729  CG LLYS X 173       0.188 -20.980  17.219  0.00  0.00           C
ATOM   2730  HG2LLYS X 173       0.347 -20.499  16.256  0.00  0.00           H
ATOM   2731  HG3LLYS X 173       0.795 -20.474  17.972  0.00  0.00           H
ATOM   2732  CD LLYS X 173       0.676 -22.424  17.082  0.00  0.00           C
ATOM   2733  HD2LLYS X 173       0.346 -23.006  17.945  0.00  0.00           H
ATOM   2734  HD3LLYS X 173       0.230 -22.861  16.186  0.00  0.00           H
ATOM   2735  CE LLYS X 173       2.213 -22.500  16.984  0.00  0.00           C
ATOM   2736  HE2LLYS X 173       2.622 -22.425  17.996  0.00  0.00           H
ATOM   2737  HE3LLYS X 173       2.481 -23.484  16.588  0.00  0.00           H
ATOM   2738  NZ LLYS X 173       2.810 -21.427  16.142  0.00  0.00           N
ATOM   2739  HZ1LLYS X 173       2.697 -20.512  16.581  0.00  0.00           H
ATOM   2740  HZ2LLYS X 173       3.794 -21.568  15.971  0.00  0.00           H
ATOM   2741  HZ3LLYS X 173       2.334 -21.325  15.246  0.00  0.00           H
ATOM   2742  C  LLYS X 173      -3.194 -19.042  17.622  0.00  0.00           C
ATOM   2743  O  LLYS X 173      -3.617 -19.481  18.688  0.00  0.00           O
ATOM   2744  N  LLEU X 174      -3.853 -18.146  16.889  0.00  0.00           N
ATOM   2745  H  LLEU X 174      -3.402 -17.844  16.033  0.00  0.00           H
ATOM   2746  CA LLEU X 174      -5.141 -17.534  17.234  0.00  0.00           C
ATOM   2747  HA LLEU X 174      -5.124 -17.255  18.288  0.00  0.00           H
ATOM   2748  CB LLEU X 174      -5.327 -16.245  16.406  0.00  0.00           C
ATOM   2749  HB2LLEU X 174      -5.413 -16.514  15.352  0.00  0.00           H
ATOM   2750  HB3LLEU X 174      -6.264 -15.778  16.709  0.00  0.00           H
ATOM   2751  CG LLEU X 174      -4.189 -15.214  16.555  0.00  0.00           C
ATOM   2752  HG LLEU X 174      -3.256 -15.644  16.191  0.00  0.00           H
ATOM   2753  CD1LLEU X 174      -4.493 -13.978  15.713  0.00  0.00           C
ATOM   2754 HD11LLEU X 174      -5.374 -13.475  16.103  0.00  0.00           H
ATOM   2755 HD12LLEU X 174      -3.650 -13.290  15.748  0.00  0.00           H
ATOM   2756 HD13LLEU X 174      -4.671 -14.264  14.676  0.00  0.00           H
ATOM   2757  CD2LLEU X 174      -3.990 -14.779  18.009  0.00  0.00           C
ATOM   2758 HD21LLEU X 174      -3.596 -15.607  18.597  0.00  0.00           H
ATOM   2759 HD22LLEU X 174      -3.276 -13.959  18.058  0.00  0.00           H
ATOM   2760 HD23LLEU X 174      -4.942 -14.457  18.433  0.00  0.00           H
ATOM   2761  C  LLEU X 174      -6.308 -18.528  17.079  0.00  0.00           C
ATOM   2762  O  LLEU X 174      -7.130 -18.428  16.180  0.00  0.00           O
ATOM   2763  N  LASP X 175      -6.373 -19.516  17.963  0.00  0.00           N
ATOM   2764  H  LASP X 175      -5.685 -19.517  18.709  0.00  0.00           H
ATOM   2765  CA LASP X 175      -7.394 -20.572  18.015  0.00  0.00           C
ATOM   2766  HA LASP X 175      -7.454 -21.028  17.029  0.00  0.00           H
ATOM   2767  CB LASP X 175      -6.955 -21.673  19.002  0.00  0.00           C
ATOM   2768  HB2LASP X 175      -7.819 -22.269  19.297  0.00  0.00           H
ATOM   2769  HB3LASP X 175      -6.271 -22.315  18.453  0.00  0.00           H
ATOM   2770  CG LASP X 175      -6.213 -21.212  20.261  0.00  0.00           C
ATOM   2771  OD1LASP X 175      -6.400 -20.058  20.702  0.00  0.00           O
ATOM   2772  OD2LASP X 175      -5.338 -21.959  20.752  0.00  0.00           O
ATOM   2773  C  LASP X 175      -8.821 -20.072  18.311  0.00  0.00           C
ATOM   2774  O  LASP X 175      -9.795 -20.786  18.048  0.00  0.00           O
ATOM   2775  N  LASN X 176      -8.975 -18.831  18.779  0.00  0.00           N
ATOM   2776  H  LASN X 176      -8.140 -18.309  19.015  0.00  0.00           H
ATOM   2777  CA LASN X 176     -10.255 -18.121  18.856  0.00  0.00           C
ATOM   2778  HA LASN X 176     -11.020 -18.842  19.122  0.00  0.00           H
ATOM   2779  CB LASN X 176     -10.205 -17.120  20.021  0.00  0.00           C
ATOM   2780  HB2LASN X 176     -11.212 -16.745  20.188  0.00  0.00           H
ATOM   2781  HB3LASN X 176      -9.898 -17.630  20.934  0.00  0.00           H
ATOM   2782  CG LASN X 176      -9.273 -15.943  19.809  0.00  0.00           C
ATOM   2783  OD1LASN X 176      -8.227 -16.046  19.185  0.00  0.00           O
ATOM   2784  ND2LASN X 176      -9.636 -14.791  20.316  0.00  0.00           N
ATOM   2785 HD21LASN X 176      -8.958 -14.044  20.263  0.00  0.00           H
ATOM   2786 HD22LASN X 176     -10.508 -14.721  20.839  0.00  0.00           H
ATOM   2787  C  LASN X 176     -10.708 -17.481  17.519  0.00  0.00           C
ATOM   2788  O  LASN X 176     -11.885 -17.143  17.378  0.00  0.00           O
ATOM   2789  N  LLEU X 177      -9.828 -17.360  16.518  0.00  0.00           N
ATOM   2790  H  LLEU X 177      -8.880 -17.691  16.666  0.00  0.00           H
ATOM   2791  CA LLEU X 177     -10.156 -16.854  15.179  0.00  0.00           C
ATOM   2792  HA LLEU X 177     -10.844 -16.015  15.298  0.00  0.00           H
ATOM   2793  CB LLEU X 177      -8.868 -16.329  14.513  0.00  0.00           C
ATOM   2794  HB2LLEU X 177      -8.389 -15.624  15.188  0.00  0.00           H
ATOM   2795  HB3LLEU X 177      -8.194 -17.172  14.379  0.00  0.00           H
ATOM   2796  CG LLEU X 177      -9.018 -15.667  13.131  0.00  0.00           C
ATOM   2797  HG LLEU X 177      -9.391 -16.397  12.414  0.00  0.00           H
ATOM   2798  CD1LLEU X 177      -9.943 -14.450  13.126  0.00  0.00           C
ATOM   2799 HD11LLEU X 177      -9.579 -13.699  13.825  0.00  0.00           H
ATOM   2800 HD12LLEU X 177      -9.964 -14.023  12.124  0.00  0.00           H
ATOM   2801 HD13LLEU X 177     -10.958 -14.736  13.393  0.00  0.00           H
ATOM   2802  CD2LLEU X 177      -7.638 -15.205  12.673  0.00  0.00           C
ATOM   2803 HD21LLEU X 177      -6.969 -16.060  12.588  0.00  0.00           H
ATOM   2804 HD22LLEU X 177      -7.715 -14.723  11.698  0.00  0.00           H
ATOM   2805 HD23LLEU X 177      -7.223 -14.493  13.384  0.00  0.00           H
ATOM   2806  C  LLEU X 177     -10.842 -17.909  14.294  0.00  0.00           C
ATOM   2807  O  LLEU X 177     -10.542 -19.106  14.355  0.00  0.00           O
ATOM   2808  N  LVAL X 178     -11.735 -17.443  13.425  0.00  0.00           N
ATOM   2809  H  LVAL X 178     -12.030 -16.476  13.525  0.00  0.00           H
ATOM   2810  CA LVAL X 178     -12.358 -18.191  12.334  0.00  0.00           C
ATOM   2811  HA LVAL X 178     -11.799 -19.109  12.192  0.00  0.00           H
ATOM   2812  CB LVAL X 178     -13.819 -18.569  12.658  0.00  0.00           C
ATOM   2813  HB LVAL X 178     -14.428 -17.666  12.650  0.00  0.00           H
ATOM   2814  CG1LVAL X 178     -14.381 -19.542  11.615  0.00  0.00           C
ATOM   2815 HG11LVAL X 178     -13.791 -20.459  11.605  0.00  0.00           H
ATOM   2816 HG12LVAL X 178     -15.417 -19.782  11.848  0.00  0.00           H
ATOM   2817 HG13LVAL X 178     -14.349 -19.094  10.624  0.00  0.00           H
ATOM   2818  CG2LVAL X 178     -13.976 -19.236  14.032  0.00  0.00           C
ATOM   2819 HG21LVAL X 178     -13.722 -18.517  14.811  0.00  0.00           H
ATOM   2820 HG22LVAL X 178     -15.012 -19.542  14.177  0.00  0.00           H
ATOM   2821 HG23LVAL X 178     -13.330 -20.112  14.087  0.00  0.00           H
ATOM   2822  C  LVAL X 178     -12.291 -17.359  11.049  0.00  0.00           C
ATOM   2823  O  LVAL X 178     -12.717 -16.205  11.035  0.00  0.00           O
ATOM   2824  N  LALA X 179     -11.792 -17.942   9.962  0.00  0.00           N
ATOM   2825  H  LALA X 179     -11.504 -18.911  10.046  0.00  0.00           H
ATOM   2826  CA LALA X 179     -11.974 -17.427   8.605  0.00  0.00           C
ATOM   2827  HA LALA X 179     -12.284 -16.382   8.645  0.00  0.00           H
ATOM   2828  CB LALA X 179     -10.656 -17.489   7.825  0.00  0.00           C
ATOM   2829  HB1LALA X 179     -10.303 -18.519   7.757  0.00  0.00           H
ATOM   2830  HB2LALA X 179     -10.809 -17.099   6.817  0.00  0.00           H
ATOM   2831  HB3LALA X 179      -9.904 -16.876   8.321  0.00  0.00           H
ATOM   2832  C  LALA X 179     -13.086 -18.223   7.912  0.00  0.00           C
ATOM   2833  O  LALA X 179     -13.223 -19.427   8.127  0.00  0.00           O
ATOM   2834  N  LILE X 180     -13.884 -17.556   7.088  0.00  0.00           N
ATOM   2835  H  LILE X 180     -13.746 -16.553   6.992  0.00  0.00           H
ATOM   2836  CA LILE X 180     -15.046 -18.115   6.409  0.00  0.00           C
ATOM   2837  HA LILE X 180     -15.007 -19.202   6.454  0.00  0.00           H
ATOM   2838  CB LILE X 180     -16.363 -17.649   7.063  0.00  0.00           C
ATOM   2839  HB LILE X 180     -16.487 -16.576   6.909  0.00  0.00           H
ATOM   2840  CG2LILE X 180     -17.535 -18.366   6.377  0.00  0.00           C
ATOM   2841 HG21LILE X 180     -17.457 -19.445   6.518  0.00  0.00           H
ATOM   2842 HG22LILE X 180     -18.468 -18.013   6.811  0.00  0.00           H
ATOM   2843 HG23LILE X 180     -17.554 -18.147   5.309  0.00  0.00           H
ATOM   2844  CG1LILE X 180     -16.455 -17.941   8.576  0.00  0.00           C
ATOM   2845 HG12LILE X 180     -17.506 -18.040   8.836  0.00  0.00           H
ATOM   2846 HG13LILE X 180     -15.963 -18.887   8.802  0.00  0.00           H
ATOM   2847  CD1LILE X 180     -15.912 -16.832   9.485  0.00  0.00           C
ATOM   2848 HD11LILE X 180     -16.433 -15.897   9.279  0.00  0.00           H
ATOM   2849 HD12LILE X 180     -16.077 -17.115  10.523  0.00  0.00           H
ATOM   2850 HD13LILE X 180     -14.846 -16.688   9.342  0.00  0.00           H
ATOM   2851  C  LILE X 180     -14.968 -17.685   4.951  0.00  0.00           C
ATOM   2852  O  LILE X 180     -14.935 -16.492   4.664  0.00  0.00           O
ATOM   2853  N  LLEU X 181     -14.886 -18.648   4.040  0.00  0.00           N
ATOM   2854  H  LLEU X 181     -14.929 -19.612   4.353  0.00  0.00           H
ATOM   2855  CA LLEU X 181     -14.602 -18.405   2.631  0.00  0.00           C
ATOM   2856  HA LLEU X 181     -14.399 -17.344   2.474  0.00  0.00           H
ATOM   2857  CB LLEU X 181     -13.329 -19.179   2.220  0.00  0.00           C
ATOM   2858  HB2LLEU X 181     -13.593 -20.224   2.066  0.00  0.00           H
ATOM   2859  HB3LLEU X 181     -13.010 -18.780   1.261  0.00  0.00           H
ATOM   2860  CG LLEU X 181     -12.134 -19.138   3.202  0.00  0.00           C
ATOM   2861  HG LLEU X 181     -12.406 -19.658   4.121  0.00  0.00           H
ATOM   2862  CD1LLEU X 181     -10.926 -19.864   2.603  0.00  0.00           C
ATOM   2863 HD11LLEU X 181     -10.567 -19.337   1.722  0.00  0.00           H
ATOM   2864 HD12LLEU X 181     -10.124 -19.913   3.339  0.00  0.00           H
ATOM   2865 HD13LLEU X 181     -11.202 -20.874   2.318  0.00  0.00           H
ATOM   2866  CD2LLEU X 181     -11.672 -17.725   3.564  0.00  0.00           C
ATOM   2867 HD21LLEU X 181     -12.444 -17.208   4.126  0.00  0.00           H
ATOM   2868 HD22LLEU X 181     -10.776 -17.770   4.182  0.00  0.00           H
ATOM   2869 HD23LLEU X 181     -11.462 -17.153   2.664  0.00  0.00           H
ATOM   2870  C  LLEU X 181     -15.841 -18.771   1.804  0.00  0.00           C
ATOM   2871  O  LLEU X 181     -16.175 -19.950   1.691  0.00  0.00           O
ATOM   2872  N  LASP X 182     -16.532 -17.766   1.267  0.00  0.00           N
ATOM   2873  H  LASP X 182     -16.177 -16.824   1.405  0.00  0.00           H
ATOM   2874  CA LASP X 182     -17.667 -17.907   0.348  0.00  0.00           C
ATOM   2875  HA LASP X 182     -18.272 -18.766   0.644  0.00  0.00           H
ATOM   2876  CB LASP X 182     -18.544 -16.645   0.456  0.00  0.00           C
ATOM   2877  HB2LASP X 182     -18.810 -16.503   1.504  0.00  0.00           H
ATOM   2878  HB3LASP X 182     -17.967 -15.774   0.140  0.00  0.00           H
ATOM   2879  CG LASP X 182     -19.849 -16.700  -0.345  0.00  0.00           C
ATOM   2880  OD1LASP X 182     -20.286 -17.794  -0.757  0.00  0.00           O
ATOM   2881  OD2LASP X 182     -20.457 -15.619  -0.532  0.00  0.00           O
ATOM   2882  C  LASP X 182     -17.137 -18.152  -1.075  0.00  0.00           C
ATOM   2883  O  LASP X 182     -16.734 -17.224  -1.783  0.00  0.00           O
ATOM   2884  N  LILE X 183     -17.044 -19.428  -1.454  0.00  0.00           N
ATOM   2885  H  LILE X 183     -17.419 -20.137  -0.829  0.00  0.00           H
ATOM   2886  CA LILE X 183     -16.433 -19.887  -2.702  0.00  0.00           C
ATOM   2887  HA LILE X 183     -15.765 -19.105  -3.044  0.00  0.00           H
ATOM   2888  CB LILE X 183     -15.575 -21.156  -2.458  0.00  0.00           C
ATOM   2889  HB LILE X 183     -16.244 -21.975  -2.196  0.00  0.00           H
ATOM   2890  CG2LILE X 183     -14.827 -21.567  -3.733  0.00  0.00           C
ATOM   2891 HG21LILE X 183     -14.204 -20.754  -4.098  0.00  0.00           H
ATOM   2892 HG22LILE X 183     -14.201 -22.437  -3.544  0.00  0.00           H
ATOM   2893 HG23LILE X 183     -15.547 -21.814  -4.501  0.00  0.00           H
ATOM   2894  CG1LILE X 183     -14.545 -21.031  -1.310  0.00  0.00           C
ATOM   2895 HG12LILE X 183     -15.077 -20.945  -0.366  0.00  0.00           H
ATOM   2896 HG13LILE X 183     -13.971 -21.957  -1.260  0.00  0.00           H
ATOM   2897  CD1LILE X 183     -13.555 -19.863  -1.422  0.00  0.00           C
ATOM   2898 HD11LILE X 183     -14.075 -18.913  -1.295  0.00  0.00           H
ATOM   2899 HD12LILE X 183     -12.798 -19.965  -0.647  0.00  0.00           H
ATOM   2900 HD13LILE X 183     -13.050 -19.873  -2.385  0.00  0.00           H
ATOM   2901  C  LILE X 183     -17.524 -20.041  -3.775  0.00  0.00           C
ATOM   2902  O  LILE X 183     -18.054 -21.132  -4.006  0.00  0.00           O
ATOM   2903  N  LASN X 184     -17.879 -18.923  -4.415  0.00  0.00           N
ATOM   2904  H  LASN X 184     -17.340 -18.084  -4.209  0.00  0.00           H
ATOM   2905  CA LASN X 184     -19.068 -18.757  -5.259  0.00  0.00           C
ATOM   2906  HA LASN X 184     -19.680 -19.639  -5.092  0.00  0.00           H
ATOM   2907  CB LASN X 184     -19.906 -17.570  -4.726  0.00  0.00           C
ATOM   2908  HB2LASN X 184     -20.951 -17.757  -4.943  0.00  0.00           H
ATOM   2909  HB3LASN X 184     -19.806 -17.521  -3.642  0.00  0.00           H
ATOM   2910  CG LASN X 184     -19.571 -16.193  -5.249  0.00  0.00           C
ATOM   2911  OD1LASN X 184     -18.712 -15.987  -6.095  0.00  0.00           O
ATOM   2912  ND2LASN X 184     -20.228 -15.183  -4.738  0.00  0.00           N
ATOM   2913 HD21LASN X 184     -19.869 -14.246  -4.948  0.00  0.00           H
ATOM   2914 HD22LASN X 184     -20.847 -15.301  -3.947  0.00  0.00           H
ATOM   2915  C  LASN X 184     -18.794 -18.761  -6.783  0.00  0.00           C
ATOM   2916  O  LASN X 184     -19.631 -18.304  -7.564  0.00  0.00           O
ATOM   2917  N  LARG X 185     -17.634 -19.297  -7.200  0.00  0.00           N
ATOM   2918  H  LARG X 185     -17.032 -19.641  -6.462  0.00  0.00           H
ATOM   2919  CA LARG X 185     -17.090 -19.389  -8.577  0.00  0.00           C
ATOM   2920  HA LARG X 185     -16.225 -20.042  -8.522  0.00  0.00           H
ATOM   2921  CB LARG X 185     -18.108 -20.061  -9.522  0.00  0.00           C
ATOM   2922  HB2LARG X 185     -18.741 -20.744  -8.968  0.00  0.00           H
ATOM   2923  HB3LARG X 185     -18.762 -19.299  -9.948  0.00  0.00           H
ATOM   2924  CG LARG X 185     -17.402 -20.832 -10.647  0.00  0.00           C
ATOM   2925  HG2LARG X 185     -16.711 -20.170 -11.168  0.00  0.00           H
ATOM   2926  HG3LARG X 185     -16.831 -21.645 -10.201  0.00  0.00           H
ATOM   2927  CD LARG X 185     -18.363 -21.451 -11.667  0.00  0.00           C
ATOM   2928  HD2LARG X 185     -17.783 -21.979 -12.425  0.00  0.00           H
ATOM   2929  HD3LARG X 185     -18.994 -22.179 -11.154  0.00  0.00           H
ATOM   2930  NE LARG X 185     -19.231 -20.458 -12.317  0.00  0.00           N
ATOM   2931  HE LARG X 185     -20.216 -20.436 -12.032  0.00  0.00           H
ATOM   2932  CZ LARG X 185     -18.921 -19.535 -13.204  0.00  0.00           C
ATOM   2933  NH1LARG X 185     -19.861 -18.805 -13.706  0.00  0.00           N
ATOM   2934 HH11LARG X 185     -20.813 -19.145 -13.561  0.00  0.00           H
ATOM   2935 HH12LARG X 185     -19.660 -18.182 -14.485  0.00  0.00           H
ATOM   2936  NH2LARG X 185     -17.702 -19.317 -13.604  0.00  0.00           N
ATOM   2937 HH21LARG X 185     -16.954 -19.877 -13.258  0.00  0.00           H
ATOM   2938 HH22LARG X 185     -17.563 -18.547 -14.267  0.00  0.00           H
ATOM   2939  C  LARG X 185     -16.577 -18.091  -9.206  0.00  0.00           C
ATOM   2940  O  LARG X 185     -15.557 -18.111  -9.896  0.00  0.00           O
ATOM   2941  N  LLEU X 186     -17.307 -16.996  -9.041  0.00  0.00           N
ATOM   2942  H  LLEU X 186     -18.120 -17.083  -8.442  0.00  0.00           H
ATOM   2943  CA LLEU X 186     -17.232 -15.828  -9.925  0.00  0.00           C
ATOM   2944  HA LLEU X 186     -16.746 -16.112 -10.860  0.00  0.00           H
ATOM   2945  CB LLEU X 186     -18.673 -15.413 -10.232  0.00  0.00           C
ATOM   2946  HB2LLEU X 186     -19.263 -15.528  -9.327  0.00  0.00           H
ATOM   2947  HB3LLEU X 186     -18.710 -14.360 -10.515  0.00  0.00           H
ATOM   2948  CG LLEU X 186     -19.266 -16.283 -11.349  0.00  0.00           C
ATOM   2949  HG LLEU X 186     -18.825 -17.280 -11.334  0.00  0.00           H
ATOM   2950  CD1LLEU X 186     -20.773 -16.433 -11.200  0.00  0.00           C
ATOM   2951 HD11LLEU X 186     -21.243 -15.452 -11.156  0.00  0.00           H
ATOM   2952 HD12LLEU X 186     -21.165 -16.980 -12.056  0.00  0.00           H
ATOM   2953 HD13LLEU X 186     -20.990 -17.007 -10.300  0.00  0.00           H
ATOM   2954  CD2LLEU X 186     -18.955 -15.619 -12.681  0.00  0.00           C
ATOM   2955 HD21LLEU X 186     -17.886 -15.646 -12.885  0.00  0.00           H
ATOM   2956 HD22LLEU X 186     -19.477 -16.153 -13.469  0.00  0.00           H
ATOM   2957 HD23LLEU X 186     -19.306 -14.588 -12.663  0.00  0.00           H
ATOM   2958  C  LLEU X 186     -16.436 -14.660  -9.345  0.00  0.00           C
ATOM   2959  O  LLEU X 186     -16.517 -14.401  -8.148  0.00  0.00           O
ATOM   2960  N  LGLY X 187     -15.713 -13.926 -10.194  0.00  0.00           N
ATOM   2961  H  LGLY X 187     -15.717 -14.161 -11.176  0.00  0.00           H
ATOM   2962  CA LGLY X 187     -15.055 -12.670  -9.823  0.00  0.00           C
ATOM   2963  HA2LGLY X 187     -14.632 -12.742  -8.821  0.00  0.00           H
ATOM   2964  HA3LGLY X 187     -14.238 -12.485 -10.523  0.00  0.00           H
ATOM   2965  C  LGLY X 187     -16.007 -11.469  -9.856  0.00  0.00           C
ATOM   2966  O  LGLY X 187     -17.230 -11.610  -9.729  0.00  0.00           O
ATOM   2967  N  LGLN X 188     -15.445 -10.282 -10.082  0.00  0.00           N
ATOM   2968  H  LGLN X 188     -14.448 -10.279 -10.295  0.00  0.00           H
ATOM   2969  CA LGLN X 188     -16.203  -9.106 -10.508  0.00  0.00           C
ATOM   2970  HA LGLN X 188     -17.148  -9.109  -9.977  0.00  0.00           H
ATOM   2971  CB LGLN X 188     -15.461  -7.827 -10.078  0.00  0.00           C
ATOM   2972  HB2LGLN X 188     -15.557  -7.746  -8.999  0.00  0.00           H
ATOM   2973  HB3LGLN X 188     -14.402  -7.905 -10.319  0.00  0.00           H
ATOM   2974  CG LGLN X 188     -16.045  -6.548 -10.696  0.00  0.00           C
ATOM   2975  HG2LGLN X 188     -15.651  -6.424 -11.701  0.00  0.00           H
ATOM   2976  HG3LGLN X 188     -17.123  -6.661 -10.772  0.00  0.00           H
ATOM   2977  CD LGLN X 188     -15.774  -5.269  -9.909  0.00  0.00           C
ATOM   2978  OE1LGLN X 188     -14.875  -5.144  -9.096  0.00  0.00           O
ATOM   2979  NE2LGLN X 188     -16.535  -4.225 -10.143  0.00  0.00           N
ATOM   2980 HE21LGLN X 188     -16.346  -3.413  -9.591  0.00  0.00           H
ATOM   2981 HE22LGLN X 188     -17.351  -4.321 -10.738  0.00  0.00           H
ATOM   2982  C  LGLN X 188     -16.549  -9.168 -12.012  0.00  0.00           C
ATOM   2983  O  LGLN X 188     -17.599  -8.660 -12.406  0.00  0.00           O
ATOM   2984  N  LSER X 189     -15.747  -9.835 -12.854  0.00  0.00           N
ATOM   2985  H  LSER X 189     -14.854 -10.188 -12.503  0.00  0.00           H
ATOM   2986  CA LSER X 189     -16.136 -10.147 -14.239  0.00  0.00           C
ATOM   2987  HA LSER X 189     -17.197 -10.377 -14.223  0.00  0.00           H
ATOM   2988  CB LSER X 189     -15.993  -8.915 -15.139  0.00  0.00           C
ATOM   2989  HB2LSER X 189     -16.325  -9.168 -16.146  0.00  0.00           H
ATOM   2990  HB3LSER X 189     -16.643  -8.127 -14.763  0.00  0.00           H
ATOM   2991  OG LSER X 189     -14.671  -8.422 -15.192  0.00  0.00           O
ATOM   2992  HG LSER X 189     -14.223  -8.676 -14.349  0.00  0.00           H
ATOM   2993  C  LSER X 189     -15.487 -11.403 -14.837  0.00  0.00           C
ATOM   2994  O  LSER X 189     -16.237 -12.320 -15.174  0.00  0.00           O
ATOM   2995  N  LASP X 190     -14.154 -11.497 -14.945  0.00  0.00           N
ATOM   2996  H  LASP X 190     -13.590 -10.794 -14.474  0.00  0.00           H
ATOM   2997  CA LASP X 190     -13.502 -12.728 -15.434  0.00  0.00           C
ATOM   2998  HA LASP X 190     -14.095 -13.074 -16.280  0.00  0.00           H
ATOM   2999  CB LASP X 190     -12.060 -12.496 -15.975  0.00  0.00           C
ATOM   3000  HB2LASP X 190     -11.481 -11.990 -15.201  0.00  0.00           H
ATOM   3001  HB3LASP X 190     -11.601 -13.470 -16.139  0.00  0.00           H
ATOM   3002  CG LASP X 190     -11.917 -11.696 -17.294  0.00  0.00           C
ATOM   3003  OD1LASP X 190     -10.847 -11.741 -17.949  0.00  0.00           O
ATOM   3004  OD2LASP X 190     -12.821 -10.917 -17.665  0.00  0.00           O
ATOM   3005  C  LASP X 190     -13.564 -13.837 -14.340  0.00  0.00           C
ATOM   3006  O  LASP X 190     -13.646 -13.532 -13.145  0.00  0.00           O
ATOM   3007  N  LPRO X 191     -13.536 -15.143 -14.684  0.00  0.00           N
ATOM   3008  CD LPRO X 191     -13.477 -15.691 -16.031  0.00  0.00           C
ATOM   3009  HD2LPRO X 191     -12.434 -15.809 -16.328  0.00  0.00           H
ATOM   3010  HD3LPRO X 191     -14.008 -15.077 -16.757  0.00  0.00           H
ATOM   3011  CG LPRO X 191     -14.149 -17.055 -15.936  0.00  0.00           C
ATOM   3012  HG2LPRO X 191     -13.768 -17.746 -16.689  0.00  0.00           H
ATOM   3013  HG3LPRO X 191     -15.224 -16.929 -16.045  0.00  0.00           H
ATOM   3014  CB LPRO X 191     -13.816 -17.517 -14.518  0.00  0.00           C
ATOM   3015  HB2LPRO X 191     -12.845 -18.010 -14.533  0.00  0.00           H
ATOM   3016  HB3LPRO X 191     -14.579 -18.192 -14.127  0.00  0.00           H
ATOM   3017  CA LPRO X 191     -13.744 -16.218 -13.703  0.00  0.00           C
ATOM   3018  HA LPRO X 191     -14.708 -16.055 -13.220  0.00  0.00           H
ATOM   3019  C  LPRO X 191     -12.634 -16.256 -12.634  0.00  0.00           C
ATOM   3020  O  LPRO X 191     -11.452 -16.311 -12.987  0.00  0.00           O
ATOM   3021  N  LALA X 192     -12.991 -16.244 -11.342  0.00  0.00           N
ATOM   3022  H  LALA X 192     -13.972 -16.294 -11.114  0.00  0.00           H
ATOM   3023  CA LALA X 192     -12.058 -15.982 -10.233  0.00  0.00           C
ATOM   3024  HA LALA X 192     -11.652 -14.987 -10.403  0.00  0.00           H
ATOM   3025  CB LALA X 192     -12.846 -15.957  -8.917  0.00  0.00           C
ATOM   3026  HB1LALA X 192     -13.340 -16.916  -8.753  0.00  0.00           H
ATOM   3027  HB2LALA X 192     -12.174 -15.763  -8.081  0.00  0.00           H
ATOM   3028  HB3LALA X 192     -13.596 -15.169  -8.942  0.00  0.00           H
ATOM   3029  C  LALA X 192     -10.890 -16.996 -10.147  0.00  0.00           C
ATOM   3030  O  LALA X 192     -11.110 -18.172 -10.429  0.00  0.00           O
ATOM   3031  N  LPRO X 193      -9.668 -16.620  -9.704  0.00  0.00           N
ATOM   3032  CD LPRO X 193      -9.292 -15.301  -9.200  0.00  0.00           C
ATOM   3033  HD2LPRO X 193      -9.420 -15.276  -8.117  0.00  0.00           H
ATOM   3034  HD3LPRO X 193      -9.853 -14.492  -9.658  0.00  0.00           H
ATOM   3035  CG LPRO X 193      -7.814 -15.145  -9.544  0.00  0.00           C
ATOM   3036  HG2LPRO X 193      -7.306 -14.434  -8.895  0.00  0.00           H
ATOM   3037  HG3LPRO X 193      -7.708 -14.857 -10.589  0.00  0.00           H
ATOM   3038  CB LPRO X 193      -7.304 -16.566  -9.357  0.00  0.00           C
ATOM   3039  HB2LPRO X 193      -7.211 -16.788  -8.291  0.00  0.00           H
ATOM   3040  HB3LPRO X 193      -6.357 -16.735  -9.869  0.00  0.00           H
ATOM   3041  CA LPRO X 193      -8.436 -17.386  -9.978  0.00  0.00           C
ATOM   3042  HA LPRO X 193      -8.297 -17.386 -11.059  0.00  0.00           H
ATOM   3043  C  LPRO X 193      -8.349 -18.850  -9.515  0.00  0.00           C
ATOM   3044  O  LPRO X 193      -7.472 -19.565  -9.996  0.00  0.00           O
ATOM   3045  N  LLEU X 194      -9.224 -19.302  -8.610  0.00  0.00           N
ATOM   3046  H  LLEU X 194      -9.882 -18.636  -8.235  0.00  0.00           H
ATOM   3047  CA LLEU X 194      -9.383 -20.715  -8.229  0.00  0.00           C
ATOM   3048  HA LLEU X 194      -8.913 -21.335  -8.993  0.00  0.00           H
ATOM   3049  CB LLEU X 194      -8.664 -20.963  -6.887  0.00  0.00           C
ATOM   3050  HB2LLEU X 194      -8.949 -20.170  -6.205  0.00  0.00           H
ATOM   3051  HB3LLEU X 194      -9.012 -21.904  -6.461  0.00  0.00           H
ATOM   3052  CG LLEU X 194      -7.128 -20.998  -6.927  0.00  0.00           C
ATOM   3053  HG LLEU X 194      -6.741 -20.070  -7.348  0.00  0.00           H
ATOM   3054  CD1LLEU X 194      -6.611 -21.125  -5.492  0.00  0.00           C
ATOM   3055 HD11LLEU X 194      -7.062 -21.995  -5.014  0.00  0.00           H
ATOM   3056 HD12LLEU X 194      -5.529 -21.236  -5.493  0.00  0.00           H
ATOM   3057 HD13LLEU X 194      -6.886 -20.235  -4.926  0.00  0.00           H
ATOM   3058  CD2LLEU X 194      -6.594 -22.181  -7.735  0.00  0.00           C
ATOM   3059 HD21LLEU X 194      -6.857 -22.060  -8.785  0.00  0.00           H
ATOM   3060 HD22LLEU X 194      -5.508 -22.224  -7.663  0.00  0.00           H
ATOM   3061 HD23LLEU X 194      -7.025 -23.108  -7.360  0.00  0.00           H
ATOM   3062  C  LLEU X 194     -10.853 -21.196  -8.194  0.00  0.00           C
ATOM   3063  O  LLEU X 194     -11.087 -22.373  -7.932  0.00  0.00           O
ATOM   3064  N  LGLN X 195     -11.828 -20.328  -8.498  0.00  0.00           N
ATOM   3065  H  LGLN X 195     -11.521 -19.424  -8.834  0.00  0.00           H
ATOM   3066  CA LGLN X 195     -13.276 -20.583  -8.641  0.00  0.00           C
ATOM   3067  HA LGLN X 195     -13.766 -19.608  -8.626  0.00  0.00           H
ATOM   3068  CB LGLN X 195     -13.573 -21.212 -10.009  0.00  0.00           C
ATOM   3069  HB2LGLN X 195     -13.079 -22.182 -10.078  0.00  0.00           H
ATOM   3070  HB3LGLN X 195     -14.646 -21.378 -10.052  0.00  0.00           H
ATOM   3071  CG LGLN X 195     -13.160 -20.389 -11.233  0.00  0.00           C
ATOM   3072  HG2LGLN X 195     -13.547 -19.374 -11.158  0.00  0.00           H
ATOM   3073  HG3LGLN X 195     -12.072 -20.355 -11.280  0.00  0.00           H
ATOM   3074  CD LGLN X 195     -13.681 -21.022 -12.516  0.00  0.00           C
ATOM   3075  OE1LGLN X 195     -14.682 -21.725 -12.537  0.00  0.00           O
ATOM   3076  NE2LGLN X 195     -13.004 -20.851 -13.625  0.00  0.00           N
ATOM   3077 HE21LGLN X 195     -13.322 -21.366 -14.426  0.00  0.00           H
ATOM   3078 HE22LGLN X 195     -12.144 -20.302 -13.600  0.00  0.00           H
ATOM   3079  C  LGLN X 195     -13.979 -21.418  -7.546  0.00  0.00           C
ATOM   3080  O  LGLN X 195     -14.759 -20.892  -6.759  0.00  0.00           O
ATOM   3081  N  LHIE X 196     -13.765 -22.737  -7.574  0.00  0.00           N
ATOM   3082  H  LHIE X 196     -13.038 -23.026  -8.217  0.00  0.00           H
ATOM   3083  CA LHIE X 196     -14.437 -23.806  -6.823  0.00  0.00           C
ATOM   3084  HA LHIE X 196     -14.848 -23.398  -5.903  0.00  0.00           H
ATOM   3085  CB LHIE X 196     -15.587 -24.394  -7.679  0.00  0.00           C
ATOM   3086  HB2LHIE X 196     -15.248 -24.491  -8.712  0.00  0.00           H
ATOM   3087  HB3LHIE X 196     -15.813 -25.400  -7.331  0.00  0.00           H
ATOM   3088  CG LHIE X 196     -16.914 -23.664  -7.674  0.00  0.00           C
ATOM   3089  ND1LHIE X 196     -17.908 -23.836  -8.643  0.00  0.00           N
ATOM   3090  CE1LHIE X 196     -18.986 -23.160  -8.206  0.00  0.00           C
ATOM   3091  HE1LHIE X 196     -19.918 -23.046  -8.748  0.00  0.00           H
ATOM   3092  NE2LHIE X 196     -18.746 -22.644  -6.993  0.00  0.00           N
ATOM   3093  HE2LHIE X 196     -19.422 -22.121  -6.429  0.00  0.00           H
ATOM   3094  CD2LHIE X 196     -17.455 -22.961  -6.638  0.00  0.00           C
ATOM   3095  HD2LHIE X 196     -16.986 -22.727  -5.696  0.00  0.00           H
ATOM   3096  C  LHIE X 196     -13.447 -24.908  -6.384  0.00  0.00           C
ATOM   3097  O  LHIE X 196     -13.877 -25.973  -5.945  0.00  0.00           O
ATOM   3098  N  LGLN X 197     -12.131 -24.681  -6.493  0.00  0.00           N
ATOM   3099  H  LGLN X 197     -11.825 -23.790  -6.871  0.00  0.00           H
ATOM   3100  CA LGLN X 197     -11.075 -25.609  -6.057  0.00  0.00           C
ATOM   3101  HA LGLN X 197     -11.340 -26.618  -6.377  0.00  0.00           H
ATOM   3102  CB LGLN X 197      -9.736 -25.243  -6.719  0.00  0.00           C
ATOM   3103  HB2LGLN X 197      -9.520 -24.195  -6.510  0.00  0.00           H
ATOM   3104  HB3LGLN X 197      -8.940 -25.835  -6.273  0.00  0.00           H
ATOM   3105  CG LGLN X 197      -9.708 -25.457  -8.242  0.00  0.00           C
ATOM   3106  HG2LGLN X 197     -10.590 -25.003  -8.692  0.00  0.00           H
ATOM   3107  HG3LGLN X 197      -8.836 -24.934  -8.632  0.00  0.00           H
ATOM   3108  CD LGLN X 197      -9.611 -26.910  -8.722  0.00  0.00           C
ATOM   3109  OE1LGLN X 197      -9.700 -27.164  -9.911  0.00  0.00           O
ATOM   3110  NE2LGLN X 197      -9.423 -27.911  -7.888  0.00  0.00           N
ATOM   3111 HE21LGLN X 197      -9.327 -28.830  -8.277  0.00  0.00           H
ATOM   3112 HE22LGLN X 197      -9.335 -27.812  -6.875  0.00  0.00           H
ATOM   3113  C  LGLN X 197     -10.962 -25.649  -4.522  0.00  0.00           C
ATOM   3114  O  LGLN X 197     -10.022 -25.124  -3.919  0.00  0.00           O
ATOM   3115  N  LMET X 198     -11.962 -26.259  -3.882  0.00  0.00           N
ATOM   3116  H  LMET X 198     -12.735 -26.576  -4.455  0.00  0.00           H
ATOM   3117  CA LMET X 198     -12.074 -26.399  -2.424  0.00  0.00           C
ATOM   3118  HA LMET X 198     -12.170 -25.408  -1.978  0.00  0.00           H
ATOM   3119  CB LMET X 198     -13.319 -27.232  -2.072  0.00  0.00           C
ATOM   3120  HB2LMET X 198     -13.139 -28.276  -2.334  0.00  0.00           H
ATOM   3121  HB3LMET X 198     -13.465 -27.179  -0.996  0.00  0.00           H
ATOM   3122  CG LMET X 198     -14.614 -26.796  -2.769  0.00  0.00           C
ATOM   3123  HG2LMET X 198     -14.543 -27.048  -3.825  0.00  0.00           H
ATOM   3124  HG3LMET X 198     -15.441 -27.374  -2.356  0.00  0.00           H
ATOM   3125  SD LMET X 198     -15.011 -25.037  -2.623  0.00  0.00           S
ATOM   3126  CE LMET X 198     -15.451 -24.989  -0.871  0.00  0.00           C
ATOM   3127  HE1LMET X 198     -14.622 -25.349  -0.266  0.00  0.00           H
ATOM   3128  HE2LMET X 198     -15.684 -23.963  -0.589  0.00  0.00           H
ATOM   3129  HE3LMET X 198     -16.320 -25.622  -0.687  0.00  0.00           H
ATOM   3130  C  LMET X 198     -10.845 -27.079  -1.810  0.00  0.00           C
ATOM   3131  O  LMET X 198     -10.424 -26.732  -0.711  0.00  0.00           O
ATOM   3132  N  LASP X 199     -10.262 -28.021  -2.547  0.00  0.00           N
ATOM   3133  H  LASP X 199     -10.590 -28.110  -3.503  0.00  0.00           H
ATOM   3134  CA LASP X 199      -9.005 -28.710  -2.269  0.00  0.00           C
ATOM   3135  HA LASP X 199      -9.075 -29.204  -1.301  0.00  0.00           H
ATOM   3136  CB LASP X 199      -8.771 -29.785  -3.355  0.00  0.00           C
ATOM   3137  HB2LASP X 199      -7.791 -30.235  -3.187  0.00  0.00           H
ATOM   3138  HB3LASP X 199      -9.516 -30.570  -3.212  0.00  0.00           H
ATOM   3139  CG LASP X 199      -8.861 -29.314  -4.824  0.00  0.00           C
ATOM   3140  OD1LASP X 199      -8.441 -30.092  -5.699  0.00  0.00           O
ATOM   3141  OD2LASP X 199      -9.349 -28.187  -5.093  0.00  0.00           O
ATOM   3142  C  LASP X 199      -7.810 -27.747  -2.214  0.00  0.00           C
ATOM   3143  O  LASP X 199      -7.044 -27.769  -1.251  0.00  0.00           O
ATOM   3144  N  LILE X 200      -7.656 -26.874  -3.210  0.00  0.00           N
ATOM   3145  H  LILE X 200      -8.323 -26.917  -3.979  0.00  0.00           H
ATOM   3146  CA LILE X 200      -6.548 -25.915  -3.271  0.00  0.00           C
ATOM   3147  HA LILE X 200      -5.628 -26.453  -3.041  0.00  0.00           H
ATOM   3148  CB LILE X 200      -6.396 -25.333  -4.696  0.00  0.00           C
ATOM   3149  HB LILE X 200      -7.321 -24.826  -4.972  0.00  0.00           H
ATOM   3150  CG2LILE X 200      -5.254 -24.304  -4.737  0.00  0.00           C
ATOM   3151 HG21LILE X 200      -4.309 -24.801  -4.528  0.00  0.00           H
ATOM   3152 HG22LILE X 200      -5.198 -23.837  -5.717  0.00  0.00           H
ATOM   3153 HG23LILE X 200      -5.411 -23.513  -4.005  0.00  0.00           H
ATOM   3154  CG1LILE X 200      -6.111 -26.478  -5.702  0.00  0.00           C
ATOM   3155 HG12LILE X 200      -5.219 -27.021  -5.384  0.00  0.00           H
ATOM   3156 HG13LILE X 200      -6.943 -27.181  -5.692  0.00  0.00           H
ATOM   3157  CD1LILE X 200      -5.915 -26.046  -7.161  0.00  0.00           C
ATOM   3158 HD11LILE X 200      -4.989 -25.482  -7.274  0.00  0.00           H
ATOM   3159 HD12LILE X 200      -5.858 -26.933  -7.791  0.00  0.00           H
ATOM   3160 HD13LILE X 200      -6.757 -25.439  -7.486  0.00  0.00           H
ATOM   3161  C  LILE X 200      -6.709 -24.849  -2.179  0.00  0.00           C
ATOM   3162  O  LILE X 200      -5.742 -24.564  -1.472  0.00  0.00           O
ATOM   3163  N  LTYR X 201      -7.921 -24.324  -1.951  0.00  0.00           N
ATOM   3164  H  LTYR X 201      -8.687 -24.593  -2.564  0.00  0.00           H
ATOM   3165  CA LTYR X 201      -8.192 -23.426  -0.818  0.00  0.00           C
ATOM   3166  HA LTYR X 201      -7.516 -22.574  -0.889  0.00  0.00           H
ATOM   3167  CB LTYR X 201      -9.634 -22.895  -0.882  0.00  0.00           C
ATOM   3168  HB2LTYR X 201     -10.317 -23.744  -0.949  0.00  0.00           H
ATOM   3169  HB3LTYR X 201      -9.850 -22.379   0.054  0.00  0.00           H
ATOM   3170  CG LTYR X 201      -9.927 -21.918  -2.013  0.00  0.00           C
ATOM   3171  CD1LTYR X 201      -9.284 -20.664  -2.047  0.00  0.00           C
ATOM   3172  HD1LTYR X 201      -8.567 -20.405  -1.281  0.00  0.00           H
ATOM   3173  CE1LTYR X 201      -9.596 -19.730  -3.057  0.00  0.00           C
ATOM   3174  HE1LTYR X 201      -9.113 -18.767  -3.084  0.00  0.00           H
ATOM   3175  CZ LTYR X 201     -10.558 -20.048  -4.039  0.00  0.00           C
ATOM   3176  OH LTYR X 201     -10.873 -19.155  -5.013  0.00  0.00           O
ATOM   3177  HH LTYR X 201     -10.677 -18.233  -4.774  0.00  0.00           H
ATOM   3178  CE2LTYR X 201     -11.186 -21.310  -4.019  0.00  0.00           C
ATOM   3179  HE2LTYR X 201     -11.915 -21.546  -4.779  0.00  0.00           H
ATOM   3180  CD2LTYR X 201     -10.884 -22.234  -2.999  0.00  0.00           C
ATOM   3181  HD2LTYR X 201     -11.397 -23.184  -2.972  0.00  0.00           H
ATOM   3182  C  LTYR X 201      -7.905 -24.104   0.538  0.00  0.00           C
ATOM   3183  O  LTYR X 201      -7.221 -23.519   1.378  0.00  0.00           O
ATOM   3184  N  LGLN X 202      -8.329 -25.358   0.733  0.00  0.00           N
ATOM   3185  H  LGLN X 202      -8.912 -25.788   0.019  0.00  0.00           H
ATOM   3186  CA LGLN X 202      -8.008 -26.168   1.917  0.00  0.00           C
ATOM   3187  HA LGLN X 202      -8.400 -25.678   2.806  0.00  0.00           H
ATOM   3188  CB LGLN X 202      -8.708 -27.534   1.769  0.00  0.00           C
ATOM   3189  HB2LGLN X 202      -9.786 -27.377   1.780  0.00  0.00           H
ATOM   3190  HB3LGLN X 202      -8.458 -27.937   0.791  0.00  0.00           H
ATOM   3191  CG LGLN X 202      -8.337 -28.621   2.791  0.00  0.00           C
ATOM   3192  HG2LGLN X 202      -8.592 -29.589   2.361  0.00  0.00           H
ATOM   3193  HG3LGLN X 202      -7.264 -28.623   2.962  0.00  0.00           H
ATOM   3194  CD LGLN X 202      -9.069 -28.527   4.126  0.00  0.00           C
ATOM   3195  OE1LGLN X 202     -10.138 -27.953   4.256  0.00  0.00           O
ATOM   3196  NE2LGLN X 202      -8.536 -29.131   5.160  0.00  0.00           N
ATOM   3197 HE21LGLN X 202      -9.023 -29.044   6.044  0.00  0.00           H
ATOM   3198 HE22LGLN X 202      -7.588 -29.510   5.090  0.00  0.00           H
ATOM   3199  C  LGLN X 202      -6.492 -26.300   2.122  0.00  0.00           C
ATOM   3200  O  LGLN X 202      -5.996 -26.049   3.222  0.00  0.00           O
ATOM   3201  N  LLYS X 203      -5.736 -26.652   1.073  0.00  0.00           N
ATOM   3202  H  LLYS X 203      -6.199 -26.858   0.189  0.00  0.00           H
ATOM   3203  CA LLYS X 203      -4.276 -26.803   1.170  0.00  0.00           C
ATOM   3204  HA LLYS X 203      -4.053 -27.287   2.119  0.00  0.00           H
ATOM   3205  CB LLYS X 203      -3.731 -27.701   0.043  0.00  0.00           C
ATOM   3206  HB2LLYS X 203      -3.968 -27.257  -0.926  0.00  0.00           H
ATOM   3207  HB3LLYS X 203      -2.644 -27.735   0.136  0.00  0.00           H
ATOM   3208  CG LLYS X 203      -4.251 -29.156   0.074  0.00  0.00           C
ATOM   3209  HG2LLYS X 203      -5.254 -29.193  -0.343  0.00  0.00           H
ATOM   3210  HG3LLYS X 203      -3.607 -29.766  -0.561  0.00  0.00           H
ATOM   3211  CD LLYS X 203      -4.300 -29.769   1.481  0.00  0.00           C
ATOM   3212  HD2LLYS X 203      -3.312 -29.703   1.940  0.00  0.00           H
ATOM   3213  HD3LLYS X 203      -5.008 -29.204   2.088  0.00  0.00           H
ATOM   3214  CE LLYS X 203      -4.768 -31.225   1.480  0.00  0.00           C
ATOM   3215  HE2LLYS X 203      -5.709 -31.294   0.927  0.00  0.00           H
ATOM   3216  HE3LLYS X 203      -4.017 -31.836   0.974  0.00  0.00           H
ATOM   3217  NZ LLYS X 203      -4.961 -31.681   2.876  0.00  0.00           N
ATOM   3218  HZ1LLYS X 203      -5.655 -31.107   3.363  0.00  0.00           H
ATOM   3219  HZ2LLYS X 203      -5.184 -32.655   2.976  0.00  0.00           H
ATOM   3220  HZ3LLYS X 203      -4.153 -31.427   3.454  0.00  0.00           H
ATOM   3221  C  LLYS X 203      -3.527 -25.478   1.297  0.00  0.00           C
ATOM   3222  O  LLYS X 203      -2.469 -25.481   1.922  0.00  0.00           O
ATOM   3223  N  LARG X 204      -4.080 -24.343   0.846  0.00  0.00           N
ATOM   3224  H  LARG X 204      -4.923 -24.408   0.283  0.00  0.00           H
ATOM   3225  CA LARG X 204      -3.558 -23.018   1.231  0.00  0.00           C
ATOM   3226  HA LARG X 204      -2.490 -22.979   1.012  0.00  0.00           H
ATOM   3227  CB LARG X 204      -4.256 -21.861   0.502  0.00  0.00           C
ATOM   3228  HB2LARG X 204      -5.338 -21.957   0.585  0.00  0.00           H
ATOM   3229  HB3LARG X 204      -3.961 -20.945   1.012  0.00  0.00           H
ATOM   3230  CG LARG X 204      -3.866 -21.710  -0.972  0.00  0.00           C
ATOM   3231  HG2LARG X 204      -2.783 -21.769  -1.075  0.00  0.00           H
ATOM   3232  HG3LARG X 204      -4.336 -22.490  -1.565  0.00  0.00           H
ATOM   3233  CD LARG X 204      -4.339 -20.347  -1.471  0.00  0.00           C
ATOM   3234  HD2LARG X 204      -5.417 -20.265  -1.313  0.00  0.00           H
ATOM   3235  HD3LARG X 204      -3.835 -19.576  -0.884  0.00  0.00           H
ATOM   3236  NE LARG X 204      -4.041 -20.141  -2.896  0.00  0.00           N
ATOM   3237  HE LARG X 204      -3.654 -20.931  -3.404  0.00  0.00           H
ATOM   3238  CZ LARG X 204      -4.227 -19.001  -3.538  0.00  0.00           C
ATOM   3239  NH1LARG X 204      -4.630 -17.935  -2.910  0.00  0.00           N
ATOM   3240 HH11LARG X 204      -4.682 -17.953  -1.907  0.00  0.00           H
ATOM   3241 HH12LARG X 204      -4.886 -17.071  -3.367  0.00  0.00           H
ATOM   3242  NH2LARG X 204      -4.029 -18.909  -4.821  0.00  0.00           N
ATOM   3243 HH21LARG X 204      -3.716 -19.715  -5.326  0.00  0.00           H
ATOM   3244 HH22LARG X 204      -4.161 -18.023  -5.271  0.00  0.00           H
ATOM   3245  C  LARG X 204      -3.683 -22.816   2.737  0.00  0.00           C
ATOM   3246  O  LARG X 204      -2.688 -22.502   3.376  0.00  0.00           O
ATOM   3247  N  LCYS X 205      -4.860 -23.039   3.317  0.00  0.00           N
ATOM   3248  H  LCYS X 205      -5.659 -23.274   2.737  0.00  0.00           H
ATOM   3249  CA LCYS X 205      -5.064 -22.867   4.756  0.00  0.00           C
ATOM   3250  HA LCYS X 205      -4.801 -21.843   5.020  0.00  0.00           H
ATOM   3251  CB LCYS X 205      -6.550 -23.071   5.069  0.00  0.00           C
ATOM   3252  HB2LCYS X 205      -6.858 -24.059   4.723  0.00  0.00           H
ATOM   3253  HB3LCYS X 205      -6.714 -22.994   6.145  0.00  0.00           H
ATOM   3254  SG LCYS X 205      -7.525 -21.796   4.217  0.00  0.00           S
ATOM   3255  HG LCYS X 205      -8.732 -22.336   4.421  0.00  0.00           H
ATOM   3256  C  LCYS X 205      -4.135 -23.774   5.585  0.00  0.00           C
ATOM   3257  O  LCYS X 205      -3.410 -23.271   6.447  0.00  0.00           O
ATOM   3258  N  LGLU X 206      -4.055 -25.070   5.263  0.00  0.00           N
ATOM   3259  H  LGLU X 206      -4.683 -25.433   4.551  0.00  0.00           H
ATOM   3260  CA LGLU X 206      -3.115 -26.000   5.913  0.00  0.00           C
ATOM   3261  HA LGLU X 206      -3.336 -26.040   6.982  0.00  0.00           H
ATOM   3262  CB LGLU X 206      -3.264 -27.417   5.332  0.00  0.00           C
ATOM   3263  HB2LGLU X 206      -3.173 -27.363   4.246  0.00  0.00           H
ATOM   3264  HB3LGLU X 206      -2.443 -28.028   5.709  0.00  0.00           H
ATOM   3265  CG LGLU X 206      -4.586 -28.115   5.695  0.00  0.00           C
ATOM   3266  HG2LGLU X 206      -4.623 -28.267   6.775  0.00  0.00           H
ATOM   3267  HG3LGLU X 206      -5.422 -27.471   5.417  0.00  0.00           H
ATOM   3268  CD LGLU X 206      -4.739 -29.470   4.984  0.00  0.00           C
ATOM   3269  OE1LGLU X 206      -3.729 -30.125   4.635  0.00  0.00           O
ATOM   3270  OE2LGLU X 206      -5.885 -29.897   4.694  0.00  0.00           O
ATOM   3271  C  LGLU X 206      -1.649 -25.542   5.774  0.00  0.00           C
ATOM   3272  O  LGLU X 206      -0.919 -25.494   6.763  0.00  0.00           O
ATOM   3273  N  LALA X 207      -1.212 -25.134   4.576  0.00  0.00           N
ATOM   3274  H  LALA X 207      -1.840 -25.180   3.780  0.00  0.00           H
ATOM   3275  CA LALA X 207       0.157 -24.662   4.337  0.00  0.00           C
ATOM   3276  HA LALA X 207       0.828 -25.342   4.862  0.00  0.00           H
ATOM   3277  CB LALA X 207       0.458 -24.783   2.844  0.00  0.00           C
ATOM   3278  HB1LALA X 207      -0.124 -24.051   2.282  0.00  0.00           H
ATOM   3279  HB2LALA X 207       1.520 -24.611   2.692  0.00  0.00           H
ATOM   3280  HB3LALA X 207       0.213 -25.786   2.494  0.00  0.00           H
ATOM   3281  C  LALA X 207       0.452 -23.243   4.880  0.00  0.00           C
ATOM   3282  O  LALA X 207       1.594 -22.776   4.862  0.00  0.00           O
ATOM   3283  N  LPHE X 208      -0.553 -22.538   5.397  0.00  0.00           N
ATOM   3284  H  LPHE X 208      -1.495 -22.901   5.286  0.00  0.00           H
ATOM   3285  CA LPHE X 208      -0.375 -21.349   6.231  0.00  0.00           C
ATOM   3286  HA LPHE X 208       0.652 -21.004   6.139  0.00  0.00           H
ATOM   3287  CB LPHE X 208      -1.250 -20.200   5.705  0.00  0.00           C
ATOM   3288  HB2LPHE X 208      -2.237 -20.581   5.437  0.00  0.00           H
ATOM   3289  HB3LPHE X 208      -1.392 -19.478   6.509  0.00  0.00           H
ATOM   3290  CG LPHE X 208      -0.644 -19.468   4.510  0.00  0.00           C
ATOM   3291  CD1LPHE X 208      -0.183 -18.146   4.658  0.00  0.00           C
ATOM   3292  HD1LPHE X 208      -0.275 -17.644   5.606  0.00  0.00           H
ATOM   3293  CE1LPHE X 208       0.385 -17.461   3.570  0.00  0.00           C
ATOM   3294  HE1LPHE X 208       0.732 -16.443   3.689  0.00  0.00           H
ATOM   3295  CZ LPHE X 208       0.476 -18.082   2.316  0.00  0.00           C
ATOM   3296  HZ LPHE X 208       0.872 -17.538   1.473  0.00  0.00           H
ATOM   3297  CE2LPHE X 208       0.035 -19.404   2.160  0.00  0.00           C
ATOM   3298  HE2LPHE X 208       0.115 -19.886   1.197  0.00  0.00           H
ATOM   3299  CD2LPHE X 208      -0.510 -20.095   3.255  0.00  0.00           C
ATOM   3300  HD2LPHE X 208      -0.825 -21.113   3.120  0.00  0.00           H
ATOM   3301  C  LPHE X 208      -0.529 -21.661   7.732  0.00  0.00           C
ATOM   3302  O  LPHE X 208      -0.447 -20.747   8.548  0.00  0.00           O
ATOM   3303  N  LGLY X 209      -0.665 -22.937   8.118  0.00  0.00           N
ATOM   3304  H  LGLY X 209      -0.744 -23.649   7.398  0.00  0.00           H
ATOM   3305  CA LGLY X 209      -0.667 -23.422   9.507  0.00  0.00           C
ATOM   3306  HA2LGLY X 209      -0.229 -24.420   9.517  0.00  0.00           H
ATOM   3307  HA3LGLY X 209      -0.046 -22.772  10.122  0.00  0.00           H
ATOM   3308  C  LGLY X 209      -2.047 -23.522  10.167  0.00  0.00           C
ATOM   3309  O  LGLY X 209      -2.134 -23.857  11.351  0.00  0.00           O
ATOM   3310  N  LTRP X 210      -3.121 -23.242   9.428  0.00  0.00           N
ATOM   3311  H  LTRP X 210      -2.998 -23.086   8.435  0.00  0.00           H
ATOM   3312  CA LTRP X 210      -4.495 -23.250   9.934  0.00  0.00           C
ATOM   3313  HA LTRP X 210      -4.506 -22.836  10.943  0.00  0.00           H
ATOM   3314  CB LTRP X 210      -5.377 -22.352   9.053  0.00  0.00           C
ATOM   3315  HB2LTRP X 210      -5.281 -22.649   8.012  0.00  0.00           H
ATOM   3316  HB3LTRP X 210      -6.416 -22.525   9.329  0.00  0.00           H
ATOM   3317  CG LTRP X 210      -5.138 -20.878   9.163  0.00  0.00           C
ATOM   3318  CD1LTRP X 210      -3.949 -20.240   9.099  0.00  0.00           C
ATOM   3319  HD1LTRP X 210      -2.992 -20.711   8.940  0.00  0.00           H
ATOM   3320  NE1LTRP X 210      -4.128 -18.895   9.337  0.00  0.00           N
ATOM   3321  HE1LTRP X 210      -3.347 -18.244   9.382  0.00  0.00           H
ATOM   3322  CE2LTRP X 210      -5.453 -18.581   9.537  0.00  0.00           C
ATOM   3323  CZ2LTRP X 210      -6.139 -17.387   9.813  0.00  0.00           C
ATOM   3324  HZ2LTRP X 210      -5.607 -16.449   9.881  0.00  0.00           H
ATOM   3325  CH2LTRP X 210      -7.532 -17.432   9.989  0.00  0.00           C
ATOM   3326  HH2LTRP X 210      -8.082 -16.529  10.206  0.00  0.00           H
ATOM   3327  CZ3LTRP X 210      -8.216 -18.655   9.890  0.00  0.00           C
ATOM   3328  HZ3LTRP X 210      -9.281 -18.688  10.043  0.00  0.00           H
ATOM   3329  CE3LTRP X 210      -7.519 -19.837   9.589  0.00  0.00           C
ATOM   3330  HE3LTRP X 210      -8.042 -20.772   9.502  0.00  0.00           H
ATOM   3331  CD2LTRP X 210      -6.123 -19.834   9.416  0.00  0.00           C
ATOM   3332  C  LTRP X 210      -5.080 -24.664  10.003  0.00  0.00           C
ATOM   3333  O  LTRP X 210      -4.695 -25.554   9.242  0.00  0.00           O
ATOM   3334  N  LHIE X 211      -6.072 -24.856  10.876  0.00  0.00           N
ATOM   3335  H  LHIE X 211      -6.362 -24.050  11.420  0.00  0.00           H
ATOM   3336  CA LHIE X 211      -7.055 -25.927  10.683  0.00  0.00           C
ATOM   3337  HA LHIE X 211      -6.542 -26.835  10.359  0.00  0.00           H
ATOM   3338  CB LHIE X 211      -7.774 -26.235  12.000  0.00  0.00           C
ATOM   3339  HB2LHIE X 211      -7.042 -26.594  12.722  0.00  0.00           H
ATOM   3340  HB3LHIE X 211      -8.218 -25.318  12.388  0.00  0.00           H
ATOM   3341  CG LHIE X 211      -8.855 -27.276  11.841  0.00  0.00           C
ATOM   3342  ND1LHIE X 211      -8.682 -28.532  11.257  0.00  0.00           N
ATOM   3343  CE1LHIE X 211      -9.895 -29.098  11.216  0.00  0.00           C
ATOM   3344  HE1LHIE X 211     -10.111 -30.058  10.763  0.00  0.00           H
ATOM   3345  NE2LHIE X 211     -10.801 -28.294  11.797  0.00  0.00           N
ATOM   3346  HE2LHIE X 211     -11.800 -28.476  11.847  0.00  0.00           H
ATOM   3347  CD2LHIE X 211     -10.165 -27.139  12.195  0.00  0.00           C
ATOM   3348  HD2LHIE X 211     -10.614 -26.268  12.654  0.00  0.00           H
ATOM   3349  C  LHIE X 211      -8.024 -25.513   9.568  0.00  0.00           C
ATOM   3350  O  LHIE X 211      -8.339 -24.331   9.439  0.00  0.00           O
ATOM   3351  N  LALA X 212      -8.502 -26.449   8.752  0.00  0.00           N
ATOM   3352  H  LALA X 212      -8.292 -27.420   8.939  0.00  0.00           H
ATOM   3353  CA LALA X 212      -9.282 -26.133   7.555  0.00  0.00           C
ATOM   3354  HA LALA X 212      -9.812 -25.196   7.716  0.00  0.00           H
ATOM   3355  CB LALA X 212      -8.309 -25.921   6.391  0.00  0.00           C
ATOM   3356  HB1LALA X 212      -7.713 -26.818   6.230  0.00  0.00           H
ATOM   3357  HB2LALA X 212      -8.862 -25.685   5.482  0.00  0.00           H
ATOM   3358  HB3LALA X 212      -7.638 -25.100   6.634  0.00  0.00           H
ATOM   3359  C  LALA X 212     -10.340 -27.202   7.259  0.00  0.00           C
ATOM   3360  O  LALA X 212     -10.101 -28.393   7.485  0.00  0.00           O
ATOM   3361  N  LILE X 213     -11.519 -26.772   6.792  0.00  0.00           N
ATOM   3362  H  LILE X 213     -11.655 -25.771   6.690  0.00  0.00           H
ATOM   3363  CA LILE X 213     -12.692 -27.636   6.622  0.00  0.00           C
ATOM   3364  HA LILE X 213     -12.341 -28.661   6.498  0.00  0.00           H
ATOM   3365  CB LILE X 213     -13.605 -27.588   7.877  0.00  0.00           C
ATOM   3366  HB LILE X 213     -14.166 -26.653   7.848  0.00  0.00           H
ATOM   3367  CG2LILE X 213     -14.608 -28.758   7.791  0.00  0.00           C
ATOM   3368 HG21LILE X 213     -14.071 -29.707   7.785  0.00  0.00           H
ATOM   3369 HG22LILE X 213     -15.289 -28.746   8.638  0.00  0.00           H
ATOM   3370 HG23LILE X 213     -15.205 -28.676   6.882  0.00  0.00           H
ATOM   3371  CG1LILE X 213     -12.836 -27.604   9.222  0.00  0.00           C
ATOM   3372 HG12LILE X 213     -12.295 -28.545   9.325  0.00  0.00           H
ATOM   3373 HG13LILE X 213     -12.118 -26.785   9.243  0.00  0.00           H
ATOM   3374  CD1LILE X 213     -13.728 -27.390  10.445  0.00  0.00           C
ATOM   3375 HD11LILE X 213     -14.312 -28.286  10.636  0.00  0.00           H
ATOM   3376 HD12LILE X 213     -13.121 -27.174  11.322  0.00  0.00           H
ATOM   3377 HD13LILE X 213     -14.380 -26.536  10.277  0.00  0.00           H
ATOM   3378  C  LILE X 213     -13.490 -27.258   5.364  0.00  0.00           C
ATOM   3379  O  LILE X 213     -14.108 -26.194   5.312  0.00  0.00           O
ATOM   3380  N  LILE X 214     -13.534 -28.160   4.378  0.00  0.00           N
ATOM   3381  H  LILE X 214     -12.929 -28.963   4.452  0.00  0.00           H
ATOM   3382  CA LILE X 214     -14.394 -28.045   3.187  0.00  0.00           C
ATOM   3383  HA LILE X 214     -14.332 -27.019   2.822  0.00  0.00           H
ATOM   3384  CB LILE X 214     -13.908 -28.976   2.048  0.00  0.00           C
ATOM   3385  HB LILE X 214     -13.870 -29.995   2.436  0.00  0.00           H
ATOM   3386  CG2LILE X 214     -14.893 -28.959   0.859  0.00  0.00           C
ATOM   3387 HG21LILE X 214     -15.061 -27.934   0.526  0.00  0.00           H
ATOM   3388 HG22LILE X 214     -14.513 -29.551   0.029  0.00  0.00           H
ATOM   3389 HG23LILE X 214     -15.850 -29.393   1.147  0.00  0.00           H
ATOM   3390  CG1LILE X 214     -12.486 -28.581   1.587  0.00  0.00           C
ATOM   3391 HG12LILE X 214     -12.510 -27.598   1.115  0.00  0.00           H
ATOM   3392 HG13LILE X 214     -11.842 -28.510   2.459  0.00  0.00           H
ATOM   3393  CD1LILE X 214     -11.825 -29.590   0.638  0.00  0.00           C
ATOM   3394 HD11LILE X 214     -12.322 -29.596  -0.330  0.00  0.00           H
ATOM   3395 HD12LILE X 214     -10.783 -29.311   0.486  0.00  0.00           H
ATOM   3396 HD13LILE X 214     -11.859 -30.589   1.075  0.00  0.00           H
ATOM   3397  C  LILE X 214     -15.865 -28.325   3.539  0.00  0.00           C
ATOM   3398  O  LILE X 214     -16.193 -29.356   4.140  0.00  0.00           O
ATOM   3399  N  LVAL X 215     -16.758 -27.444   3.091  0.00  0.00           N
ATOM   3400  H  LVAL X 215     -16.409 -26.618   2.608  0.00  0.00           H
ATOM   3401  CA LVAL X 215     -18.221 -27.542   3.209  0.00  0.00           C
ATOM   3402  HA LVAL X 215     -18.495 -28.582   3.373  0.00  0.00           H
ATOM   3403  CB LVAL X 215     -18.755 -26.720   4.412  0.00  0.00           C
ATOM   3404  HB LVAL X 215     -19.770 -27.054   4.617  0.00  0.00           H
ATOM   3405  CG1LVAL X 215     -17.928 -26.901   5.692  0.00  0.00           C
ATOM   3406 HG11LVAL X 215     -16.960 -26.407   5.597  0.00  0.00           H
ATOM   3407 HG12LVAL X 215     -18.469 -26.458   6.526  0.00  0.00           H
ATOM   3408 HG13LVAL X 215     -17.763 -27.951   5.892  0.00  0.00           H
ATOM   3409  CG2LVAL X 215     -18.805 -25.208   4.197  0.00  0.00           C
ATOM   3410 HG21LVAL X 215     -19.480 -24.966   3.379  0.00  0.00           H
ATOM   3411 HG22LVAL X 215     -19.188 -24.724   5.091  0.00  0.00           H
ATOM   3412 HG23LVAL X 215     -17.806 -24.828   3.989  0.00  0.00           H
ATOM   3413  C  LVAL X 215     -18.889 -27.108   1.898  0.00  0.00           C
ATOM   3414  O  LVAL X 215     -18.314 -26.355   1.111  0.00  0.00           O
ATOM   3415  N  LASP X 216     -20.123 -27.541   1.664  0.00  0.00           N
ATOM   3416  H  LASP X 216     -20.531 -28.236   2.275  0.00  0.00           H
ATOM   3417  CA LASP X 216     -21.061 -26.776   0.837  0.00  0.00           C
ATOM   3418  HA LASP X 216     -20.519 -26.288   0.027  0.00  0.00           H
ATOM   3419  CB LASP X 216     -22.035 -27.759   0.172  0.00  0.00           C
ATOM   3420  HB2LASP X 216     -21.472 -28.400  -0.507  0.00  0.00           H
ATOM   3421  HB3LASP X 216     -22.478 -28.397   0.935  0.00  0.00           H
ATOM   3422  CG LASP X 216     -23.154 -27.066  -0.598  0.00  0.00           C
ATOM   3423  OD1LASP X 216     -23.903 -26.296   0.042  0.00  0.00           O
ATOM   3424  OD2LASP X 216     -23.276 -27.288  -1.826  0.00  0.00           O
ATOM   3425  C  LASP X 216     -21.699 -25.652   1.694  0.00  0.00           C
ATOM   3426  O  LASP X 216     -21.941 -25.832   2.888  0.00  0.00           O
ATOM   3427  N  LGLY X 217     -21.887 -24.461   1.115  0.00  0.00           N
ATOM   3428  H  LGLY X 217     -21.744 -24.394   0.112  0.00  0.00           H
ATOM   3429  CA LGLY X 217     -22.275 -23.237   1.825  0.00  0.00           C
ATOM   3430  HA2LGLY X 217     -21.892 -23.280   2.845  0.00  0.00           H
ATOM   3431  HA3LGLY X 217     -21.810 -22.389   1.329  0.00  0.00           H
ATOM   3432  C  LGLY X 217     -23.776 -22.950   1.916  0.00  0.00           C
ATOM   3433  O  LGLY X 217     -24.165 -22.118   2.732  0.00  0.00           O
ATOM   3434  N  LHIE X 218     -24.627 -23.631   1.143  0.00  0.00           N
ATOM   3435  H  LHIE X 218     -24.238 -24.315   0.495  0.00  0.00           H
ATOM   3436  CA LHIE X 218     -26.083 -23.680   1.392  0.00  0.00           C
ATOM   3437  HA LHIE X 218     -26.343 -22.881   2.081  0.00  0.00           H
ATOM   3438  CB LHIE X 218     -26.893 -23.406   0.104  0.00  0.00           C
ATOM   3439  HB2LHIE X 218     -27.914 -23.767   0.228  0.00  0.00           H
ATOM   3440  HB3LHIE X 218     -26.942 -22.324  -0.032  0.00  0.00           H
ATOM   3441  CG LHIE X 218     -26.302 -23.990  -1.155  0.00  0.00           C
ATOM   3442  ND1LHIE X 218     -25.424 -23.316  -2.009  0.00  0.00           N
ATOM   3443  CE1LHIE X 218     -24.762 -24.269  -2.680  0.00  0.00           C
ATOM   3444  HE1LHIE X 218     -23.877 -24.103  -3.282  0.00  0.00           H
ATOM   3445  NE2LHIE X 218     -25.249 -25.480  -2.374  0.00  0.00           N
ATOM   3446  HE2LHIE X 218     -24.642 -26.312  -2.401  0.00  0.00           H
ATOM   3447  CD2LHIE X 218     -26.231 -25.322  -1.423  0.00  0.00           C
ATOM   3448  HD2LHIE X 218     -26.613 -26.106  -0.780  0.00  0.00           H
ATOM   3449  C  LHIE X 218     -26.485 -24.964   2.143  0.00  0.00           C
ATOM   3450  O  LHIE X 218     -27.587 -25.043   2.687  0.00  0.00           O
ATOM   3451  N  LSER X 219     -25.578 -25.937   2.252  0.00  0.00           N
ATOM   3452  H  LSER X 219     -24.747 -25.864   1.665  0.00  0.00           H
ATOM   3453  CA LSER X 219     -25.650 -27.102   3.138  0.00  0.00           C
ATOM   3454  HA LSER X 219     -26.635 -27.555   3.033  0.00  0.00           H
ATOM   3455  CB LSER X 219     -24.623 -28.134   2.665  0.00  0.00           C
ATOM   3456  HB2LSER X 219     -24.747 -28.290   1.593  0.00  0.00           H
ATOM   3457  HB3LSER X 219     -23.617 -27.761   2.851  0.00  0.00           H
ATOM   3458  OG LSER X 219     -24.791 -29.376   3.310  0.00  0.00           O
ATOM   3459  HG LSER X 219     -24.075 -29.954   2.953  0.00  0.00           H
ATOM   3460  C  LSER X 219     -25.459 -26.702   4.613  0.00  0.00           C
ATOM   3461  O  LSER X 219     -24.382 -26.812   5.203  0.00  0.00           O
ATOM   3462  N  LVAL X 220     -26.540 -26.213   5.233  0.00  0.00           N
ATOM   3463  H  LVAL X 220     -27.343 -26.038   4.640  0.00  0.00           H
ATOM   3464  CA LVAL X 220     -26.574 -25.683   6.616  0.00  0.00           C
ATOM   3465  HA LVAL X 220     -25.980 -24.771   6.649  0.00  0.00           H
ATOM   3466  CB LVAL X 220     -28.027 -25.326   7.006  0.00  0.00           C
ATOM   3467  HB LVAL X 220     -28.612 -26.245   7.036  0.00  0.00           H
ATOM   3468  CG1LVAL X 220     -28.133 -24.650   8.377  0.00  0.00           C
ATOM   3469 HG11LVAL X 220     -27.695 -23.654   8.331  0.00  0.00           H
ATOM   3470 HG12LVAL X 220     -29.183 -24.568   8.649  0.00  0.00           H
ATOM   3471 HG13LVAL X 220     -27.626 -25.229   9.146  0.00  0.00           H
ATOM   3472  CG2LVAL X 220     -28.697 -24.372   6.004  0.00  0.00           C
ATOM   3473 HG21LVAL X 220     -28.814 -24.853   5.035  0.00  0.00           H
ATOM   3474 HG22LVAL X 220     -29.690 -24.095   6.360  0.00  0.00           H
ATOM   3475 HG23LVAL X 220     -28.094 -23.471   5.886  0.00  0.00           H
ATOM   3476  C  LVAL X 220     -25.972 -26.655   7.649  0.00  0.00           C
ATOM   3477  O  LVAL X 220     -25.294 -26.236   8.589  0.00  0.00           O
ATOM   3478  N  LGLU X 221     -26.182 -27.960   7.467  0.00  0.00           N
ATOM   3479  H  LGLU X 221     -26.694 -28.244   6.646  0.00  0.00           H
ATOM   3480  CA LGLU X 221     -25.621 -29.013   8.325  0.00  0.00           C
ATOM   3481  HA LGLU X 221     -25.834 -28.776   9.367  0.00  0.00           H
ATOM   3482  CB LGLU X 221     -26.314 -30.339   7.967  0.00  0.00           C
ATOM   3483  HB2LGLU X 221     -27.396 -30.211   8.038  0.00  0.00           H
ATOM   3484  HB3LGLU X 221     -26.080 -30.571   6.927  0.00  0.00           H
ATOM   3485  CG LGLU X 221     -25.909 -31.548   8.823  0.00  0.00           C
ATOM   3486  HG2LGLU X 221     -26.237 -32.448   8.297  0.00  0.00           H
ATOM   3487  HG3LGLU X 221     -24.824 -31.611   8.909  0.00  0.00           H
ATOM   3488  CD LGLU X 221     -26.546 -31.534  10.219  0.00  0.00           C
ATOM   3489  OE1LGLU X 221     -27.264 -32.505  10.553  0.00  0.00           O
ATOM   3490  OE2LGLU X 221     -26.338 -30.581  11.011  0.00  0.00           O
ATOM   3491  C  LGLU X 221     -24.093 -29.135   8.186  0.00  0.00           C
ATOM   3492  O  LGLU X 221     -23.391 -29.357   9.171  0.00  0.00           O
ATOM   3493  N  LGLU X 222     -23.537 -28.943   6.988  0.00  0.00           N
ATOM   3494  H  LGLU X 222     -24.118 -28.663   6.204  0.00  0.00           H
ATOM   3495  CA LGLU X 222     -22.088 -29.003   6.781  0.00  0.00           C
ATOM   3496  HA LGLU X 222     -21.702 -29.861   7.323  0.00  0.00           H
ATOM   3497  CB LGLU X 222     -21.751 -29.187   5.309  0.00  0.00           C
ATOM   3498  HB2LGLU X 222     -22.229 -28.409   4.714  0.00  0.00           H
ATOM   3499  HB3LGLU X 222     -20.671 -29.095   5.198  0.00  0.00           H
ATOM   3500  CG LGLU X 222     -22.169 -30.568   4.811  0.00  0.00           C
ATOM   3501  HG2LGLU X 222     -21.697 -31.341   5.418  0.00  0.00           H
ATOM   3502  HG3LGLU X 222     -23.249 -30.697   4.892  0.00  0.00           H
ATOM   3503  CD LGLU X 222     -21.701 -30.707   3.373  0.00  0.00           C
ATOM   3504  OE1LGLU X 222     -20.456 -30.771   3.205  0.00  0.00           O
ATOM   3505  OE2LGLU X 222     -22.574 -30.690   2.483  0.00  0.00           O
ATOM   3506  C  LGLU X 222     -21.357 -27.779   7.321  0.00  0.00           C
ATOM   3507  O  LGLU X 222     -20.266 -27.925   7.870  0.00  0.00           O
ATOM   3508  N  LLEU X 223     -21.975 -26.597   7.272  0.00  0.00           N
ATOM   3509  H  LLEU X 223     -22.844 -26.528   6.749  0.00  0.00           H
ATOM   3510  CA LLEU X 223     -21.497 -25.449   8.044  0.00  0.00           C
ATOM   3511  HA LLEU X 223     -20.479 -25.216   7.732  0.00  0.00           H
ATOM   3512  CB LLEU X 223     -22.398 -24.233   7.759  0.00  0.00           C
ATOM   3513  HB2LLEU X 223     -23.431 -24.535   7.927  0.00  0.00           H
ATOM   3514  HB3LLEU X 223     -22.161 -23.438   8.463  0.00  0.00           H
ATOM   3515  CG LLEU X 223     -22.271 -23.665   6.331  0.00  0.00           C
ATOM   3516  HG LLEU X 223     -22.247 -24.479   5.607  0.00  0.00           H
ATOM   3517  CD1LLEU X 223     -23.474 -22.775   6.027  0.00  0.00           C
ATOM   3518 HD11LLEU X 223     -23.614 -22.033   6.812  0.00  0.00           H
ATOM   3519 HD12LLEU X 223     -23.319 -22.263   5.079  0.00  0.00           H
ATOM   3520 HD13LLEU X 223     -24.369 -23.386   5.938  0.00  0.00           H
ATOM   3521  CD2LLEU X 223     -21.012 -22.809   6.168  0.00  0.00           C
ATOM   3522 HD21LLEU X 223     -20.145 -23.317   6.586  0.00  0.00           H
ATOM   3523 HD22LLEU X 223     -20.838 -22.634   5.106  0.00  0.00           H
ATOM   3524 HD23LLEU X 223     -21.137 -21.849   6.664  0.00  0.00           H
ATOM   3525  C  LLEU X 223     -21.436 -25.806   9.544  0.00  0.00           C
ATOM   3526  O  LLEU X 223     -20.440 -25.514  10.205  0.00  0.00           O
ATOM   3527  N  LCYS X 224     -22.426 -26.534  10.076  0.00  0.00           N
ATOM   3528  H  LCYS X 224     -23.216 -26.771   9.489  0.00  0.00           H
ATOM   3529  CA LCYS X 224     -22.406 -27.028  11.460  0.00  0.00           C
ATOM   3530  HA LCYS X 224     -22.117 -26.198  12.107  0.00  0.00           H
ATOM   3531  CB LCYS X 224     -23.821 -27.454  11.878  0.00  0.00           C
ATOM   3532  HB2LCYS X 224     -24.185 -28.267  11.247  0.00  0.00           H
ATOM   3533  HB3LCYS X 224     -23.792 -27.804  12.911  0.00  0.00           H
ATOM   3534  SG LCYS X 224     -24.945 -26.028  11.763  0.00  0.00           S
ATOM   3535  HG LCYS X 224     -25.039 -26.003  10.421  0.00  0.00           H
ATOM   3536  C  LCYS X 224     -21.365 -28.144  11.713  0.00  0.00           C
ATOM   3537  O  LCYS X 224     -20.763 -28.175  12.789  0.00  0.00           O
ATOM   3538  N  LLYS X 225     -21.058 -29.017  10.737  0.00  0.00           N
ATOM   3539  H  LLYS X 225     -21.647 -29.011   9.907  0.00  0.00           H
ATOM   3540  CA LLYS X 225     -19.934 -29.987  10.818  0.00  0.00           C
ATOM   3541  HA LLYS X 225     -20.079 -30.583  11.719  0.00  0.00           H
ATOM   3542  CB LLYS X 225     -19.955 -30.965   9.607  0.00  0.00           C
ATOM   3543  HB2LLYS X 225     -19.852 -31.982   9.988  0.00  0.00           H
ATOM   3544  HB3LLYS X 225     -20.930 -30.909   9.122  0.00  0.00           H
ATOM   3545  CG LLYS X 225     -18.840 -30.745   8.557  0.00  0.00           C
ATOM   3546  HG2LLYS X 225     -18.732 -29.680   8.383  0.00  0.00           H
ATOM   3547  HG3LLYS X 225     -17.891 -31.095   8.967  0.00  0.00           H
ATOM   3548  CD LLYS X 225     -19.056 -31.431   7.196  0.00  0.00           C
ATOM   3549  HD2LLYS X 225     -18.715 -32.466   7.242  0.00  0.00           H
ATOM   3550  HD3LLYS X 225     -20.110 -31.410   6.934  0.00  0.00           H
ATOM   3551  CE LLYS X 225     -18.252 -30.632   6.158  0.00  0.00           C
ATOM   3552  HE2LLYS X 225     -18.649 -29.615   6.158  0.00  0.00           H
ATOM   3553  HE3LLYS X 225     -17.209 -30.580   6.484  0.00  0.00           H
ATOM   3554  NZ LLYS X 225     -18.305 -31.158   4.773  0.00  0.00           N
ATOM   3555  HZ1LLYS X 225     -19.220 -31.014   4.330  0.00  0.00           H
ATOM   3556  HZ2LLYS X 225     -17.648 -30.634   4.198  0.00  0.00           H
ATOM   3557  HZ3LLYS X 225     -18.084 -32.137   4.712  0.00  0.00           H
ATOM   3558  C  LLYS X 225     -18.572 -29.289  10.985  0.00  0.00           C
ATOM   3559  O  LLYS X 225     -17.608 -29.918  11.428  0.00  0.00           O
ATOM   3560  N  LALA X 226     -18.491 -28.014  10.596  0.00  0.00           N
ATOM   3561  H  LALA X 226     -19.322 -27.604  10.189  0.00  0.00           H
ATOM   3562  CA LALA X 226     -17.259 -27.247  10.503  0.00  0.00           C
ATOM   3563  HA LALA X 226     -16.422 -27.933  10.597  0.00  0.00           H
ATOM   3564  CB LALA X 226     -17.211 -26.649   9.094  0.00  0.00           C
ATOM   3565  HB1LALA X 226     -18.008 -25.916   8.963  0.00  0.00           H
ATOM   3566  HB2LALA X 226     -16.250 -26.173   8.917  0.00  0.00           H
ATOM   3567  HB3LALA X 226     -17.338 -27.445   8.362  0.00  0.00           H
ATOM   3568  C  LALA X 226     -17.097 -26.194  11.614  0.00  0.00           C
ATOM   3569  O  LALA X 226     -16.112 -26.230  12.349  0.00  0.00           O
ATOM   3570  N  LPHE X 227     -18.053 -25.276  11.777  0.00  0.00           N
ATOM   3571  H  LPHE X 227     -18.857 -25.303  11.156  0.00  0.00           H
ATOM   3572  CA LPHE X 227     -17.901 -24.099  12.643  0.00  0.00           C
ATOM   3573  HA LPHE X 227     -17.080 -23.490  12.265  0.00  0.00           H
ATOM   3574  CB LPHE X 227     -19.192 -23.273  12.595  0.00  0.00           C
ATOM   3575  HB2LPHE X 227     -20.057 -23.934  12.510  0.00  0.00           H
ATOM   3576  HB3LPHE X 227     -19.297 -22.751  13.542  0.00  0.00           H
ATOM   3577  CG LPHE X 227     -19.228 -22.221  11.508  0.00  0.00           C
ATOM   3578  CD1LPHE X 227     -18.310 -21.157  11.549  0.00  0.00           C
ATOM   3579  HD1LPHE X 227     -17.560 -21.120  12.325  0.00  0.00           H
ATOM   3580  CE1LPHE X 227     -18.373 -20.134  10.592  0.00  0.00           C
ATOM   3581  HE1LPHE X 227     -17.669 -19.320  10.645  0.00  0.00           H
ATOM   3582  CZ LPHE X 227     -19.355 -20.168   9.587  0.00  0.00           C
ATOM   3583  HZ LPHE X 227     -19.412 -19.381   8.849  0.00  0.00           H
ATOM   3584  CE2LPHE X 227     -20.284 -21.220   9.553  0.00  0.00           C
ATOM   3585  HE2LPHE X 227     -21.062 -21.225   8.804  0.00  0.00           H
ATOM   3586  CD2LPHE X 227     -20.214 -22.250  10.506  0.00  0.00           C
ATOM   3587  HD2LPHE X 227     -20.933 -23.051  10.486  0.00  0.00           H
ATOM   3588  C  LPHE X 227     -17.557 -24.423  14.103  0.00  0.00           C
ATOM   3589  O  LPHE X 227     -16.712 -23.758  14.698  0.00  0.00           O
ATOM   3590  N  LGLY X 228     -18.180 -25.453  14.681  0.00  0.00           N
ATOM   3591  H  LGLY X 228     -18.860 -25.962  14.135  0.00  0.00           H
ATOM   3592  CA LGLY X 228     -18.004 -25.799  16.095  0.00  0.00           C
ATOM   3593  HA2LGLY X 228     -18.039 -24.883  16.688  0.00  0.00           H
ATOM   3594  HA3LGLY X 228     -18.837 -26.426  16.407  0.00  0.00           H
ATOM   3595  C  LGLY X 228     -16.696 -26.524  16.446  0.00  0.00           C
ATOM   3596  O  LGLY X 228     -16.533 -26.912  17.599  0.00  0.00           O
ATOM   3597  N  LGLN X 229     -15.784 -26.767  15.494  0.00  0.00           N
ATOM   3598  H  LGLN X 229     -15.948 -26.396  14.563  0.00  0.00           H
ATOM   3599  CA LGLN X 229     -14.594 -27.608  15.709  0.00  0.00           C
ATOM   3600  HA LGLN X 229     -14.487 -27.777  16.782  0.00  0.00           H
ATOM   3601  CB LGLN X 229     -14.801 -29.004  15.096  0.00  0.00           C
ATOM   3602  HB2LGLN X 229     -13.932 -29.610  15.353  0.00  0.00           H
ATOM   3603  HB3LGLN X 229     -15.668 -29.474  15.562  0.00  0.00           H
ATOM   3604  CG LGLN X 229     -15.006 -28.997  13.572  0.00  0.00           C
ATOM   3605  HG2LGLN X 229     -16.069 -29.104  13.363  0.00  0.00           H
ATOM   3606  HG3LGLN X 229     -14.687 -28.046  13.158  0.00  0.00           H
ATOM   3607  CD LGLN X 229     -14.208 -30.069  12.842  0.00  0.00           C
ATOM   3608  OE1LGLN X 229     -13.008 -30.249  13.042  0.00  0.00           O
ATOM   3609  NE2LGLN X 229     -14.835 -30.787  11.938  0.00  0.00           N
ATOM   3610 HE21LGLN X 229     -14.317 -31.495  11.454  0.00  0.00           H
ATOM   3611 HE22LGLN X 229     -15.821 -30.608  11.756  0.00  0.00           H
ATOM   3612  C  LGLN X 229     -13.280 -26.925  15.295  0.00  0.00           C
ATOM   3613  O  LGLN X 229     -12.583 -27.352  14.370  0.00  0.00           O
ATOM   3614  N  LALA X 230     -12.892 -25.898  16.051  0.00  0.00           N
ATOM   3615  H  LALA X 230     -13.519 -25.575  16.772  0.00  0.00           H
ATOM   3616  CA LALA X 230     -11.534 -25.354  16.025  0.00  0.00           C
ATOM   3617  HA LALA X 230     -11.308 -25.066  15.000  0.00  0.00           H
ATOM   3618  CB LALA X 230     -11.519 -24.085  16.893  0.00  0.00           C
ATOM   3619  HB1LALA X 230     -11.708 -24.341  17.937  0.00  0.00           H
ATOM   3620  HB2LALA X 230     -10.550 -23.589  16.819  0.00  0.00           H
ATOM   3621  HB3LALA X 230     -12.286 -23.391  16.546  0.00  0.00           H
ATOM   3622  C  LALA X 230     -10.465 -26.391  16.460  0.00  0.00           C
ATOM   3623  O  LALA X 230     -10.769 -27.554  16.756  0.00  0.00           O
ATOM   3624  N  LLYS X 231      -9.197 -25.970  16.484  0.00  0.00           N
ATOM   3625  H  LLYS X 231      -9.043 -24.995  16.247  0.00  0.00           H
ATOM   3626  CA LLYS X 231      -8.026 -26.673  17.057  0.00  0.00           C
ATOM   3627  HA LLYS X 231      -8.352 -27.435  17.764  0.00  0.00           H
ATOM   3628  CB LLYS X 231      -7.183 -27.318  15.929  0.00  0.00           C
ATOM   3629  HB2LLYS X 231      -6.752 -26.518  15.325  0.00  0.00           H
ATOM   3630  HB3LLYS X 231      -6.355 -27.877  16.368  0.00  0.00           H
ATOM   3631  CG LLYS X 231      -7.946 -28.254  14.978  0.00  0.00           C
ATOM   3632  HG2LLYS X 231      -8.772 -27.696  14.547  0.00  0.00           H
ATOM   3633  HG3LLYS X 231      -7.279 -28.538  14.163  0.00  0.00           H
ATOM   3634  CD LLYS X 231      -8.468 -29.541  15.635  0.00  0.00           C
ATOM   3635  HD2LLYS X 231      -7.624 -30.213  15.801  0.00  0.00           H
ATOM   3636  HD3LLYS X 231      -8.916 -29.323  16.604  0.00  0.00           H
ATOM   3637  CE LLYS X 231      -9.507 -30.248  14.751  0.00  0.00           C
ATOM   3638  HE2LLYS X 231      -9.067 -30.439  13.767  0.00  0.00           H
ATOM   3639  HE3LLYS X 231      -9.751 -31.209  15.212  0.00  0.00           H
ATOM   3640  NZ LLYS X 231     -10.742 -29.439  14.607  0.00  0.00           N
ATOM   3641  HZ1LLYS X 231     -10.579 -28.635  14.012  0.00  0.00           H
ATOM   3642  HZ2LLYS X 231     -11.513 -29.948  14.177  0.00  0.00           H
ATOM   3643  HZ3LLYS X 231     -11.042 -29.048  15.497  0.00  0.00           H
ATOM   3644  C  LLYS X 231      -7.198 -25.641  17.838  0.00  0.00           C
ATOM   3645  O  LLYS X 231      -7.605 -24.486  17.898  0.00  0.00           O
ATOM   3646  N  LHIE X 232      -6.009 -25.985  18.339  0.00  0.00           N
ATOM   3647  H  LHIE X 232      -5.747 -26.958  18.338  0.00  0.00           H
ATOM   3648  CA LHIE X 232      -4.984 -25.005  18.767  0.00  0.00           C
ATOM   3649  HA LHIE X 232      -5.483 -24.216  19.335  0.00  0.00           H
ATOM   3650  CB LHIE X 232      -3.993 -25.665  19.731  0.00  0.00           C
ATOM   3651  HB2LHIE X 232      -3.489 -26.494  19.233  0.00  0.00           H
ATOM   3652  HB3LHIE X 232      -3.242 -24.934  20.033  0.00  0.00           H
ATOM   3653  CG LHIE X 232      -4.685 -26.170  20.969  0.00  0.00           C
ATOM   3654  ND1LHIE X 232      -5.159 -27.469  21.164  0.00  0.00           N
ATOM   3655  CE1LHIE X 232      -5.803 -27.444  22.341  0.00  0.00           C
ATOM   3656  HE1LHIE X 232      -6.289 -28.301  22.790  0.00  0.00           H
ATOM   3657  NE2LHIE X 232      -5.778 -26.208  22.870  0.00  0.00           N
ATOM   3658  HE2LHIE X 232      -6.219 -25.926  23.734  0.00  0.00           H
ATOM   3659  CD2LHIE X 232      -5.088 -25.386  22.009  0.00  0.00           C
ATOM   3660  HD2LHIE X 232      -4.937 -24.315  22.095  0.00  0.00           H
ATOM   3661  C  LHIE X 232      -4.310 -24.293  17.573  0.00  0.00           C
ATOM   3662  O  LHIE X 232      -3.089 -24.166  17.485  0.00  0.00           O
ATOM   3663  N  LGLN X 233      -5.139 -23.882  16.614  0.00  0.00           N
ATOM   3664  H  LGLN X 233      -6.130 -23.938  16.826  0.00  0.00           H
ATOM   3665  CA LGLN X 233      -4.821 -23.241  15.345  0.00  0.00           C
ATOM   3666  HA LGLN X 233      -3.900 -22.670  15.454  0.00  0.00           H
ATOM   3667  CB LGLN X 233      -4.673 -24.275  14.212  0.00  0.00           C
ATOM   3668  HB2LGLN X 233      -5.642 -24.760  14.074  0.00  0.00           H
ATOM   3669  HB3LGLN X 233      -4.442 -23.748  13.286  0.00  0.00           H
ATOM   3670  CG LGLN X 233      -3.622 -25.374  14.413  0.00  0.00           C
ATOM   3671  HG2LGLN X 233      -2.622 -24.950  14.318  0.00  0.00           H
ATOM   3672  HG3LGLN X 233      -3.722 -25.823  15.400  0.00  0.00           H
ATOM   3673  CD LGLN X 233      -3.823 -26.481  13.387  0.00  0.00           C
ATOM   3674  OE1LGLN X 233      -4.485 -27.475  13.643  0.00  0.00           O
ATOM   3675  NE2LGLN X 233      -3.310 -26.328  12.188  0.00  0.00           N
ATOM   3676 HE21LGLN X 233      -3.535 -27.020  11.495  0.00  0.00           H
ATOM   3677 HE22LGLN X 233      -2.817 -25.474  11.945  0.00  0.00           H
ATOM   3678  C  LGLN X 233      -5.997 -22.322  14.969  0.00  0.00           C
ATOM   3679  O  LGLN X 233      -7.153 -22.705  15.198  0.00  0.00           O
ATOM   3680  N  LPRO X 234      -5.750 -21.171  14.321  0.00  0.00           N
ATOM   3681  CD LPRO X 234      -4.447 -20.635  13.947  0.00  0.00           C
ATOM   3682  HD2LPRO X 234      -3.734 -21.417  13.685  0.00  0.00           H
ATOM   3683  HD3LPRO X 234      -4.059 -20.021  14.760  0.00  0.00           H
ATOM   3684  CG LPRO X 234      -4.711 -19.767  12.725  0.00  0.00           C
ATOM   3685  HG2LPRO X 234      -4.714 -20.397  11.839  0.00  0.00           H
ATOM   3686  HG3LPRO X 234      -3.977 -18.971  12.626  0.00  0.00           H
ATOM   3687  CB LPRO X 234      -6.118 -19.239  13.002  0.00  0.00           C
ATOM   3688  HB2LPRO X 234      -6.622 -18.902  12.104  0.00  0.00           H
ATOM   3689  HB3LPRO X 234      -6.064 -18.427  13.726  0.00  0.00           H
ATOM   3690  CA LPRO X 234      -6.815 -20.446  13.630  0.00  0.00           C
ATOM   3691  HA LPRO X 234      -7.564 -20.102  14.344  0.00  0.00           H
ATOM   3692  C  LPRO X 234      -7.499 -21.368  12.600  0.00  0.00           C
ATOM   3693  O  LPRO X 234      -6.870 -22.284  12.061  0.00  0.00           O
ATOM   3694  N  LTHR X 235      -8.808 -21.198  12.390  0.00  0.00           N
ATOM   3695  H  LTHR X 235      -9.270 -20.416  12.841  0.00  0.00           H
ATOM   3696  CA LTHR X 235      -9.653 -22.205  11.714  0.00  0.00           C
ATOM   3697  HA LTHR X 235      -9.025 -23.016  11.353  0.00  0.00           H
ATOM   3698  CB LTHR X 235     -10.614 -22.829  12.736  0.00  0.00           C
ATOM   3699  HB LTHR X 235     -11.125 -22.035  13.283  0.00  0.00           H
ATOM   3700  CG2LTHR X 235     -11.668 -23.745  12.110  0.00  0.00           C
ATOM   3701 HG21LTHR X 235     -11.196 -24.445  11.421  0.00  0.00           H
ATOM   3702 HG22LTHR X 235     -12.194 -24.294  12.891  0.00  0.00           H
ATOM   3703 HG23LTHR X 235     -12.398 -23.148  11.564  0.00  0.00           H
ATOM   3704  OG1LTHR X 235      -9.866 -23.608  13.650  0.00  0.00           O
ATOM   3705  HG1LTHR X 235      -9.142 -23.059  13.985  0.00  0.00           H
ATOM   3706  C  LTHR X 235     -10.398 -21.648  10.497  0.00  0.00           C
ATOM   3707  O  LTHR X 235     -11.110 -20.656  10.611  0.00  0.00           O
ATOM   3708  N  LALA X 236     -10.255 -22.289   9.334  0.00  0.00           N
ATOM   3709  H  LALA X 236      -9.637 -23.092   9.308  0.00  0.00           H
ATOM   3710  CA LALA X 236     -10.869 -21.888   8.068  0.00  0.00           C
ATOM   3711  HA LALA X 236     -11.224 -20.862   8.158  0.00  0.00           H
ATOM   3712  CB LALA X 236      -9.794 -21.894   6.975  0.00  0.00           C
ATOM   3713  HB1LALA X 236      -9.384 -22.898   6.858  0.00  0.00           H
ATOM   3714  HB2LALA X 236     -10.234 -21.573   6.030  0.00  0.00           H
ATOM   3715  HB3LALA X 236      -8.990 -21.205   7.239  0.00  0.00           H
ATOM   3716  C  LALA X 236     -12.070 -22.777   7.690  0.00  0.00           C
ATOM   3717  O  LALA X 236     -11.947 -23.999   7.582  0.00  0.00           O
ATOM   3718  N  LILE X 237     -13.219 -22.150   7.445  0.00  0.00           N
ATOM   3719  H  LILE X 237     -13.232 -21.142   7.571  0.00  0.00           H
ATOM   3720  CA LILE X 237     -14.464 -22.762   6.968  0.00  0.00           C
ATOM   3721  HA LILE X 237     -14.412 -23.845   7.086  0.00  0.00           H
ATOM   3722  CB LILE X 237     -15.666 -22.223   7.782  0.00  0.00           C
ATOM   3723  HB LILE X 237     -15.825 -21.182   7.497  0.00  0.00           H
ATOM   3724  CG2LILE X 237     -16.949 -22.991   7.420  0.00  0.00           C
ATOM   3725 HG21LILE X 237     -16.815 -24.059   7.586  0.00  0.00           H
ATOM   3726 HG22LILE X 237     -17.779 -22.633   8.032  0.00  0.00           H
ATOM   3727 HG23LILE X 237     -17.202 -22.825   6.372  0.00  0.00           H
ATOM   3728  CG1LILE X 237     -15.431 -22.206   9.311  0.00  0.00           C
ATOM   3729 HG12LILE X 237     -14.595 -21.547   9.537  0.00  0.00           H
ATOM   3730 HG13LILE X 237     -16.306 -21.770   9.786  0.00  0.00           H
ATOM   3731  CD1LILE X 237     -15.164 -23.564   9.966  0.00  0.00           C
ATOM   3732 HD11LILE X 237     -14.327 -24.067   9.482  0.00  0.00           H
ATOM   3733 HD12LILE X 237     -14.925 -23.415  11.019  0.00  0.00           H
ATOM   3734 HD13LILE X 237     -16.058 -24.175   9.898  0.00  0.00           H
ATOM   3735  C  LILE X 237     -14.608 -22.430   5.479  0.00  0.00           C
ATOM   3736  O  LILE X 237     -14.698 -21.257   5.125  0.00  0.00           O
ATOM   3737  N  LILE X 238     -14.578 -23.429   4.598  0.00  0.00           N
ATOM   3738  H  LILE X 238     -14.513 -24.383   4.943  0.00  0.00           H
ATOM   3739  CA LILE X 238     -14.358 -23.222   3.157  0.00  0.00           C
ATOM   3740  HA LILE X 238     -14.258 -22.156   2.955  0.00  0.00           H
ATOM   3741  CB LILE X 238     -13.035 -23.898   2.718  0.00  0.00           C
ATOM   3742  HB LILE X 238     -13.173 -24.980   2.738  0.00  0.00           H
ATOM   3743  CG2LILE X 238     -12.699 -23.488   1.271  0.00  0.00           C
ATOM   3744 HG21LILE X 238     -12.415 -22.438   1.227  0.00  0.00           H
ATOM   3745 HG22LILE X 238     -11.887 -24.105   0.889  0.00  0.00           H
ATOM   3746 HG23LILE X 238     -13.558 -23.633   0.623  0.00  0.00           H
ATOM   3747  CG1LILE X 238     -11.880 -23.559   3.694  0.00  0.00           C
ATOM   3748 HG12LILE X 238     -11.816 -22.480   3.829  0.00  0.00           H
ATOM   3749 HG13LILE X 238     -12.093 -24.005   4.666  0.00  0.00           H
ATOM   3750  CD1LILE X 238     -10.511 -24.089   3.268  0.00  0.00           C
ATOM   3751 HD11LILE X 238     -10.155 -23.557   2.387  0.00  0.00           H
ATOM   3752 HD12LILE X 238      -9.799 -23.937   4.078  0.00  0.00           H
ATOM   3753 HD13LILE X 238     -10.589 -25.155   3.055  0.00  0.00           H
ATOM   3754  C  LILE X 238     -15.579 -23.721   2.384  0.00  0.00           C
ATOM   3755  O  LILE X 238     -15.754 -24.929   2.233  0.00  0.00           O
ATOM   3756  N  LALA X 239     -16.446 -22.805   1.944  0.00  0.00           N
ATOM   3757  H  LALA X 239     -16.207 -21.821   2.024  0.00  0.00           H
ATOM   3758  CA LALA X 239     -17.843 -23.092   1.622  0.00  0.00           C
ATOM   3759  HA LALA X 239     -18.064 -24.121   1.876  0.00  0.00           H
ATOM   3760  CB LALA X 239     -18.699 -22.195   2.526  0.00  0.00           C
ATOM   3761  HB1LALA X 239     -18.526 -21.146   2.279  0.00  0.00           H
ATOM   3762  HB2LALA X 239     -19.751 -22.421   2.378  0.00  0.00           H
ATOM   3763  HB3LALA X 239     -18.445 -22.359   3.573  0.00  0.00           H
ATOM   3764  C  LALA X 239     -18.185 -22.907   0.136  0.00  0.00           C
ATOM   3765  O  LALA X 239     -18.178 -21.783  -0.360  0.00  0.00           O
ATOM   3766  N  LLYS X 240     -18.519 -23.990  -0.583  0.00  0.00           N
ATOM   3767  H  LLYS X 240     -18.510 -24.895  -0.120  0.00  0.00           H
ATOM   3768  CA LLYS X 240     -18.946 -23.899  -1.992  0.00  0.00           C
ATOM   3769  HA LLYS X 240     -18.284 -23.188  -2.491  0.00  0.00           H
ATOM   3770  CB LLYS X 240     -18.815 -25.241  -2.740  0.00  0.00           C
ATOM   3771  HB2LLYS X 240     -17.764 -25.515  -2.791  0.00  0.00           H
ATOM   3772  HB3LLYS X 240     -19.353 -26.024  -2.204  0.00  0.00           H
ATOM   3773  CG LLYS X 240     -19.386 -25.118  -4.169  0.00  0.00           C
ATOM   3774  HG2LLYS X 240     -20.468 -25.255  -4.120  0.00  0.00           H
ATOM   3775  HG3LLYS X 240     -19.187 -24.115  -4.548  0.00  0.00           H
ATOM   3776  CD LLYS X 240     -18.799 -26.104  -5.185  0.00  0.00           C
ATOM   3777  HD2LLYS X 240     -17.761 -25.824  -5.378  0.00  0.00           H
ATOM   3778  HD3LLYS X 240     -18.835 -27.120  -4.788  0.00  0.00           H
ATOM   3779  CE LLYS X 240     -19.633 -26.018  -6.475  0.00  0.00           C
ATOM   3780  HE2LLYS X 240     -20.509 -26.664  -6.362  0.00  0.00           H
ATOM   3781  HE3LLYS X 240     -19.997 -24.990  -6.582  0.00  0.00           H
ATOM   3782  NZ LLYS X 240     -18.860 -26.384  -7.688  0.00  0.00           N
ATOM   3783  HZ1LLYS X 240     -18.344 -27.243  -7.569  0.00  0.00           H
ATOM   3784  HZ2LLYS X 240     -19.465 -26.460  -8.495  0.00  0.00           H
ATOM   3785  HZ3LLYS X 240     -18.210 -25.631  -7.916  0.00  0.00           H
ATOM   3786  C  LLYS X 240     -20.362 -23.334  -2.105  0.00  0.00           C
ATOM   3787  O  LLYS X 240     -21.310 -23.911  -1.578  0.00  0.00           O
ATOM   3788  N  LTHR X 241     -20.506 -22.266  -2.873  0.00  0.00           N
ATOM   3789  H  LTHR X 241     -19.663 -21.833  -3.239  0.00  0.00           H
ATOM   3790  CA LTHR X 241     -21.771 -21.597  -3.200  0.00  0.00           C
ATOM   3791  HA LTHR X 241     -22.609 -22.265  -3.013  0.00  0.00           H
ATOM   3792  CB LTHR X 241     -21.951 -20.356  -2.304  0.00  0.00           C
ATOM   3793  HB LTHR X 241     -22.892 -19.863  -2.549  0.00  0.00           H
ATOM   3794  CG2LTHR X 241     -21.956 -20.664  -0.812  0.00  0.00           C
ATOM   3795 HG21LTHR X 241     -20.975 -21.013  -0.492  0.00  0.00           H
ATOM   3796 HG22LTHR X 241     -22.204 -19.757  -0.260  0.00  0.00           H
ATOM   3797 HG23LTHR X 241     -22.711 -21.421  -0.603  0.00  0.00           H
ATOM   3798  OG1LTHR X 241     -20.894 -19.489  -2.588  0.00  0.00           O
ATOM   3799  HG1LTHR X 241     -20.726 -18.897  -1.810  0.00  0.00           H
ATOM   3800  C  LTHR X 241     -21.776 -21.236  -4.695  0.00  0.00           C
ATOM   3801  O  LTHR X 241     -20.974 -21.760  -5.474  0.00  0.00           O
ATOM   3802  N  LPHE X 242     -22.685 -20.356  -5.117  0.00  0.00           N
ATOM   3803  H  LPHE X 242     -23.281 -19.921  -4.431  0.00  0.00           H
ATOM   3804  CA LPHE X 242     -22.788 -19.824  -6.479  0.00  0.00           C
ATOM   3805  HA LPHE X 242     -21.831 -19.916  -6.996  0.00  0.00           H
ATOM   3806  CB LPHE X 242     -23.848 -20.611  -7.264  0.00  0.00           C
ATOM   3807  HB2LPHE X 242     -24.814 -20.494  -6.773  0.00  0.00           H
ATOM   3808  HB3LPHE X 242     -23.943 -20.160  -8.249  0.00  0.00           H
ATOM   3809  CG LPHE X 242     -23.559 -22.094  -7.435  0.00  0.00           C
ATOM   3810  CD1LPHE X 242     -22.870 -22.552  -8.574  0.00  0.00           C
ATOM   3811  HD1LPHE X 242     -22.550 -21.846  -9.329  0.00  0.00           H
ATOM   3812  CE1LPHE X 242     -22.629 -23.926  -8.752  0.00  0.00           C
ATOM   3813  HE1LPHE X 242     -22.144 -24.269  -9.656  0.00  0.00           H
ATOM   3814  CZ LPHE X 242     -23.059 -24.848  -7.781  0.00  0.00           C
ATOM   3815  HZ LPHE X 242     -22.899 -25.906  -7.932  0.00  0.00           H
ATOM   3816  CE2LPHE X 242     -23.733 -24.395  -6.632  0.00  0.00           C
ATOM   3817  HE2LPHE X 242     -24.073 -25.103  -5.890  0.00  0.00           H
ATOM   3818  CD2LPHE X 242     -23.992 -23.022  -6.467  0.00  0.00           C
ATOM   3819  HD2LPHE X 242     -24.530 -22.674  -5.599  0.00  0.00           H
ATOM   3820  C  LPHE X 242     -23.152 -18.337  -6.392  0.00  0.00           C
ATOM   3821  O  LPHE X 242     -23.955 -17.955  -5.535  0.00  0.00           O
ATOM   3822  N  LLYN X 243     -22.556 -17.468  -7.211  0.00  0.00           N
ATOM   3823  H  LLYN X 243     -21.855 -17.801  -7.866  0.00  0.00           H
ATOM   3824  CA LLYN X 243     -22.813 -16.026  -7.108  0.00  0.00           C
ATOM   3825  HA LLYN X 243     -22.657 -15.741  -6.067  0.00  0.00           H
ATOM   3826  CB LLYN X 243     -21.801 -15.250  -7.954  0.00  0.00           C
ATOM   3827  HB2LLYN X 243     -20.823 -15.698  -7.784  0.00  0.00           H
ATOM   3828  HB3LLYN X 243     -22.057 -15.344  -9.007  0.00  0.00           H
ATOM   3829  CG LLYN X 243     -21.730 -13.761  -7.580  0.00  0.00           C
ATOM   3830  HG2LLYN X 243     -22.591 -13.239  -7.996  0.00  0.00           H
ATOM   3831  HG3LLYN X 243     -21.750 -13.660  -6.494  0.00  0.00           H
ATOM   3832  CD LLYN X 243     -20.438 -13.126  -8.106  0.00  0.00           C
ATOM   3833  HD2LLYN X 243     -19.588 -13.716  -7.763  0.00  0.00           H
ATOM   3834  HD3LLYN X 243     -20.442 -13.106  -9.195  0.00  0.00           H
ATOM   3835  C  LLYN X 243     -24.269 -15.718  -7.477  0.00  0.00           C
ATOM   3836  O  LLYN X 243     -24.744 -16.083  -8.550  0.00  0.00           O
ATOM   3837  N  LGLY X 244     -25.002 -15.074  -6.567  0.00  0.00           N
ATOM   3838  H  LGLY X 244     -24.561 -14.763  -5.709  0.00  0.00           H
ATOM   3839  CA LGLY X 244     -26.448 -14.900  -6.707  0.00  0.00           C
ATOM   3840  HA2LGLY X 244     -26.764 -14.092  -6.059  0.00  0.00           H
ATOM   3841  HA3LGLY X 244     -26.689 -14.630  -7.736  0.00  0.00           H
ATOM   3842  C  LGLY X 244     -27.295 -16.116  -6.323  0.00  0.00           C
ATOM   3843  O  LGLY X 244     -28.452 -16.155  -6.728  0.00  0.00           O
ATOM   3844  N  LARG X 245     -26.772 -17.076  -5.541  0.00  0.00           N
ATOM   3845  H  LARG X 245     -25.778 -17.027  -5.339  0.00  0.00           H
ATOM   3846  CA LARG X 245     -27.497 -18.283  -5.090  0.00  0.00           C
ATOM   3847  HA LARG X 245     -27.581 -18.946  -5.945  0.00  0.00           H
ATOM   3848  CB LARG X 245     -26.680 -19.001  -3.995  0.00  0.00           C
ATOM   3849  HB2LARG X 245     -25.671 -19.170  -4.360  0.00  0.00           H
ATOM   3850  HB3LARG X 245     -26.609 -18.356  -3.123  0.00  0.00           H
ATOM   3851  CG LARG X 245     -27.213 -20.368  -3.540  0.00  0.00           C
ATOM   3852  HG2LARG X 245     -26.521 -20.760  -2.793  0.00  0.00           H
ATOM   3853  HG3LARG X 245     -28.194 -20.258  -3.076  0.00  0.00           H
ATOM   3854  CD LARG X 245     -27.305 -21.352  -4.711  0.00  0.00           C
ATOM   3855  HD2LARG X 245     -28.245 -21.179  -5.238  0.00  0.00           H
ATOM   3856  HD3LARG X 245     -26.481 -21.163  -5.399  0.00  0.00           H
ATOM   3857  NE LARG X 245     -27.228 -22.754  -4.275  0.00  0.00           N
ATOM   3858  HE LARG X 245     -26.826 -22.926  -3.360  0.00  0.00           H
ATOM   3859  CZ LARG X 245     -27.484 -23.811  -5.023  0.00  0.00           C
ATOM   3860  NH1LARG X 245     -27.867 -23.730  -6.262  0.00  0.00           N
ATOM   3861 HH11LARG X 245     -27.835 -22.809  -6.726  0.00  0.00           H
ATOM   3862 HH12LARG X 245     -27.992 -24.525  -6.849  0.00  0.00           H
ATOM   3863  NH2LARG X 245     -27.339 -25.003  -4.524  0.00  0.00           N
ATOM   3864 HH21LARG X 245     -26.951 -25.099  -3.594  0.00  0.00           H
ATOM   3865 HH22LARG X 245     -27.518 -25.805  -5.094  0.00  0.00           H
ATOM   3866  C  LARG X 245     -28.917 -17.965  -4.607  0.00  0.00           C
ATOM   3867  O  LARG X 245     -29.087 -17.249  -3.622  0.00  0.00           O
ATOM   3868  N  LGLY X 246     -29.929 -18.510  -5.274  0.00  0.00           N
ATOM   3869  H  LGLY X 246     -29.699 -19.084  -6.087  0.00  0.00           H
ATOM   3870  CA LGLY X 246     -31.350 -18.292  -4.991  0.00  0.00           C
ATOM   3871  HA2LGLY X 246     -31.891 -19.194  -5.276  0.00  0.00           H
ATOM   3872  HA3LGLY X 246     -31.486 -18.137  -3.921  0.00  0.00           H
ATOM   3873  C  LGLY X 246     -32.012 -17.115  -5.724  0.00  0.00           C
ATOM   3874  O  LGLY X 246     -33.206 -16.914  -5.523  0.00  0.00           O
ATOM   3875  N  LILE X 247     -31.295 -16.349  -6.556  0.00  0.00           N
ATOM   3876  H  LILE X 247     -30.307 -16.555  -6.674  0.00  0.00           H
ATOM   3877  CA LILE X 247     -31.885 -15.359  -7.474  0.00  0.00           C
ATOM   3878  HA LILE X 247     -32.825 -14.999  -7.052  0.00  0.00           H
ATOM   3879  CB LILE X 247     -30.966 -14.128  -7.674  0.00  0.00           C
ATOM   3880  HB LILE X 247     -30.033 -14.469  -8.125  0.00  0.00           H
ATOM   3881  CG2LILE X 247     -31.625 -13.116  -8.638  0.00  0.00           C
ATOM   3882 HG21LILE X 247     -32.494 -12.662  -8.175  0.00  0.00           H
ATOM   3883 HG22LILE X 247     -30.921 -12.332  -8.907  0.00  0.00           H
ATOM   3884 HG23LILE X 247     -31.945 -13.597  -9.562  0.00  0.00           H
ATOM   3885  CG1LILE X 247     -30.634 -13.428  -6.334  0.00  0.00           C
ATOM   3886 HG12LILE X 247     -31.548 -13.023  -5.898  0.00  0.00           H
ATOM   3887 HG13LILE X 247     -30.223 -14.158  -5.637  0.00  0.00           H
ATOM   3888  CD1LILE X 247     -29.599 -12.302  -6.474  0.00  0.00           C
ATOM   3889 HD11LILE X 247     -29.993 -11.481  -7.072  0.00  0.00           H
ATOM   3890 HD12LILE X 247     -29.346 -11.908  -5.492  0.00  0.00           H
ATOM   3891 HD13LILE X 247     -28.699 -12.697  -6.939  0.00  0.00           H
ATOM   3892  C  LILE X 247     -32.194 -16.050  -8.811  0.00  0.00           C
ATOM   3893  O  LILE X 247     -31.283 -16.396  -9.569  0.00  0.00           O
ATOM   3894  N  LTHR X 248     -33.482 -16.224  -9.113  0.00  0.00           N
ATOM   3895  H  LTHR X 248     -34.180 -15.968  -8.428  0.00  0.00           H
ATOM   3896  CA LTHR X 248     -33.989 -16.906 -10.314  0.00  0.00           C
ATOM   3897  HA LTHR X 248     -33.763 -17.967 -10.219  0.00  0.00           H
ATOM   3898  CB LTHR X 248     -35.516 -16.752 -10.403  0.00  0.00           C
ATOM   3899  HB LTHR X 248     -35.759 -15.722 -10.657  0.00  0.00           H
ATOM   3900  CG2LTHR X 248     -36.152 -17.673 -11.441  0.00  0.00           C
ATOM   3901 HG21LTHR X 248     -35.912 -18.712 -11.215  0.00  0.00           H
ATOM   3902 HG22LTHR X 248     -37.235 -17.542 -11.416  0.00  0.00           H
ATOM   3903 HG23LTHR X 248     -35.796 -17.418 -12.439  0.00  0.00           H
ATOM   3904  OG1LTHR X 248     -36.096 -17.058  -9.158  0.00  0.00           O
ATOM   3905  HG1LTHR X 248     -36.936 -16.532  -9.117  0.00  0.00           H
ATOM   3906  C  LTHR X 248     -33.349 -16.372 -11.601  0.00  0.00           C
ATOM   3907  O  LTHR X 248     -33.354 -15.170 -11.860  0.00  0.00           O
ATOM   3908  N  LGLY X 249     -32.780 -17.268 -12.415  0.00  0.00           N
ATOM   3909  H  LGLY X 249     -32.765 -18.229 -12.113  0.00  0.00           H
ATOM   3910  CA LGLY X 249     -32.133 -16.954 -13.699  0.00  0.00           C
ATOM   3911  HA2LGLY X 249     -32.007 -17.875 -14.268  0.00  0.00           H
ATOM   3912  HA3LGLY X 249     -32.788 -16.292 -14.266  0.00  0.00           H
ATOM   3913  C  LGLY X 249     -30.762 -16.268 -13.592  0.00  0.00           C
ATOM   3914  O  LGLY X 249     -29.840 -16.636 -14.324  0.00  0.00           O
ATOM   3915  N  LVAL X 250     -30.596 -15.315 -12.670  0.00  0.00           N
ATOM   3916  H  LVAL X 250     -31.407 -15.057 -12.117  0.00  0.00           H
ATOM   3917  CA LVAL X 250     -29.332 -14.587 -12.447  0.00  0.00           C
ATOM   3918  HA LVAL X 250     -28.974 -14.207 -13.405  0.00  0.00           H
ATOM   3919  CB LVAL X 250     -29.532 -13.384 -11.508  0.00  0.00           C
ATOM   3920  HB LVAL X 250     -29.894 -13.760 -10.557  0.00  0.00           H
ATOM   3921  CG1LVAL X 250     -28.234 -12.613 -11.237  0.00  0.00           C
ATOM   3922 HG11LVAL X 250     -27.774 -12.326 -12.183  0.00  0.00           H
ATOM   3923 HG12LVAL X 250     -28.445 -11.717 -10.653  0.00  0.00           H
ATOM   3924 HG13LVAL X 250     -27.533 -13.229 -10.675  0.00  0.00           H
ATOM   3925  CG2LVAL X 250     -30.557 -12.395 -12.076  0.00  0.00           C
ATOM   3926 HG21LVAL X 250     -31.524 -12.884 -12.193  0.00  0.00           H
ATOM   3927 HG22LVAL X 250     -30.681 -11.551 -11.398  0.00  0.00           H
ATOM   3928 HG23LVAL X 250     -30.220 -12.022 -13.044  0.00  0.00           H
ATOM   3929  C  LVAL X 250     -28.243 -15.496 -11.882  0.00  0.00           C
ATOM   3930  O  LVAL X 250     -27.101 -15.385 -12.322  0.00  0.00           O
ATOM   3931  N  LGLU X 251     -28.587 -16.415 -10.970  0.00  0.00           N
ATOM   3932  H  LGLU X 251     -29.554 -16.450 -10.661  0.00  0.00           H
ATOM   3933  CA LGLU X 251     -27.633 -17.298 -10.282  0.00  0.00           C
ATOM   3934  HA LGLU X 251     -27.112 -16.704  -9.530  0.00  0.00           H
ATOM   3935  CB LGLU X 251     -28.388 -18.414  -9.539  0.00  0.00           C
ATOM   3936  HB2LGLU X 251     -29.010 -17.951  -8.772  0.00  0.00           H
ATOM   3937  HB3LGLU X 251     -29.034 -18.949 -10.238  0.00  0.00           H
ATOM   3938  CG LGLU X 251     -27.420 -19.416  -8.885  0.00  0.00           C
ATOM   3939  HG2LGLU X 251     -26.887 -19.963  -9.665  0.00  0.00           H
ATOM   3940  HG3LGLU X 251     -26.684 -18.857  -8.302  0.00  0.00           H
ATOM   3941  CD LGLU X 251     -28.101 -20.427  -7.958  0.00  0.00           C
ATOM   3942  OE1LGLU X 251     -29.167 -20.126  -7.376  0.00  0.00           O
ATOM   3943  OE2LGLU X 251     -27.483 -21.477  -7.684  0.00  0.00           O
ATOM   3944  C  LGLU X 251     -26.572 -17.878 -11.232  0.00  0.00           C
ATOM   3945  O  LGLU X 251     -26.902 -18.530 -12.227  0.00  0.00           O
ATOM   3946  N  LASP X 252     -25.303 -17.602 -10.926  0.00  0.00           N
ATOM   3947  H  LASP X 252     -25.132 -17.059 -10.085  0.00  0.00           H
ATOM   3948  CA LASP X 252     -24.121 -18.009 -11.689  0.00  0.00           C
ATOM   3949  HA LASP X 252     -23.284 -17.464 -11.256  0.00  0.00           H
ATOM   3950  CB LASP X 252     -23.845 -19.501 -11.421  0.00  0.00           C
ATOM   3951  HB2LASP X 252     -24.074 -19.718 -10.379  0.00  0.00           H
ATOM   3952  HB3LASP X 252     -24.502 -20.117 -12.026  0.00  0.00           H
ATOM   3953  CG LASP X 252     -22.393 -19.897 -11.674  0.00  0.00           C
ATOM   3954  OD1LASP X 252     -21.590 -19.904 -10.718  0.00  0.00           O
ATOM   3955  OD2LASP X 252     -22.033 -20.203 -12.829  0.00  0.00           O
ATOM   3956  C  LASP X 252     -24.185 -17.588 -13.178  0.00  0.00           C
ATOM   3957  O  LASP X 252     -24.317 -18.430 -14.067  0.00  0.00           O
ATOM   3958  N  LLYS X 253     -24.177 -16.267 -13.448  0.00  0.00           N
ATOM   3959  H  LLYS X 253     -24.182 -15.652 -12.645  0.00  0.00           H
ATOM   3960  CA LLYS X 253     -23.721 -15.652 -14.721  0.00  0.00           C
ATOM   3961  HA LLYS X 253     -23.626 -16.415 -15.493  0.00  0.00           H
ATOM   3962  CB LLYS X 253     -24.623 -14.499 -15.227  0.00  0.00           C
ATOM   3963  HB2LLYS X 253     -24.587 -13.713 -14.477  0.00  0.00           H
ATOM   3964  HB3LLYS X 253     -24.148 -14.093 -16.122  0.00  0.00           H
ATOM   3965  CG LLYS X 253     -26.106 -14.673 -15.586  0.00  0.00           C
ATOM   3966  HG2LLYS X 253     -26.692 -14.733 -14.675  0.00  0.00           H
ATOM   3967  HG3LLYS X 253     -26.419 -13.747 -16.071  0.00  0.00           H
ATOM   3968  CD LLYS X 253     -26.475 -15.822 -16.538  0.00  0.00           C
ATOM   3969  HD2LLYS X 253     -27.497 -15.659 -16.884  0.00  0.00           H
ATOM   3970  HD3LLYS X 253     -25.818 -15.794 -17.409  0.00  0.00           H
ATOM   3971  CE LLYS X 253     -26.403 -17.209 -15.894  0.00  0.00           C
ATOM   3972  HE2LLYS X 253     -26.813 -17.952 -16.582  0.00  0.00           H
ATOM   3973  HE3LLYS X 253     -25.353 -17.459 -15.734  0.00  0.00           H
ATOM   3974  NZ LLYS X 253     -27.128 -17.247 -14.603  0.00  0.00           N
ATOM   3975  HZ1LLYS X 253     -28.133 -17.136 -14.708  0.00  0.00           H
ATOM   3976  HZ2LLYS X 253     -26.937 -18.098 -14.083  0.00  0.00           H
ATOM   3977  HZ3LLYS X 253     -26.811 -16.505 -13.985  0.00  0.00           H
ATOM   3978  C  LLYS X 253     -22.340 -15.012 -14.515  0.00  0.00           C
ATOM   3979  O  LLYS X 253     -22.066 -14.494 -13.432  0.00  0.00           O
ATOM   3980  N  LGLU X 254     -21.531 -14.918 -15.568  0.00  0.00           N
ATOM   3981  H  LGLU X 254     -21.812 -15.320 -16.447  0.00  0.00           H
ATOM   3982  CA LGLU X 254     -20.346 -14.050 -15.579  0.00  0.00           C
ATOM   3983  HA LGLU X 254     -19.750 -14.265 -14.702  0.00  0.00           H
ATOM   3984  CB LGLU X 254     -19.456 -14.335 -16.806  0.00  0.00           C
ATOM   3985  HB2LGLU X 254     -20.051 -14.781 -17.605  0.00  0.00           H
ATOM   3986  HB3LGLU X 254     -19.069 -13.385 -17.174  0.00  0.00           H
ATOM   3987  CG LGLU X 254     -18.227 -15.220 -16.513  0.00  0.00           C
ATOM   3988  HG2LGLU X 254     -17.665 -15.347 -17.442  0.00  0.00           H
ATOM   3989  HG3LGLU X 254     -17.584 -14.679 -15.817  0.00  0.00           H
ATOM   3990  CD LGLU X 254     -18.513 -16.610 -15.923  0.00  0.00           C
ATOM   3991  OE1LGLU X 254     -17.593 -17.225 -15.340  0.00  0.00           O
ATOM   3992  OE2LGLU X 254     -19.648 -17.128 -16.005  0.00  0.00           O
ATOM   3993  C  LGLU X 254     -20.744 -12.565 -15.464  0.00  0.00           C
ATOM   3994  O  LGLU X 254     -21.827 -12.155 -15.876  0.00  0.00           O
ATOM   3995  N  LSER X 255     -19.877 -11.755 -14.848  0.00  0.00           N
ATOM   3996  H  LSER X 255     -18.989 -12.157 -14.579  0.00  0.00           H
ATOM   3997  CA LSER X 255     -20.026 -10.298 -14.657  0.00  0.00           C
ATOM   3998  HA LSER X 255     -19.212 -10.006 -13.998  0.00  0.00           H
ATOM   3999  CB LSER X 255     -19.777  -9.577 -15.983  0.00  0.00           C
ATOM   4000  HB2LSER X 255     -18.999 -10.103 -16.535  0.00  0.00           H
ATOM   4001  HB3LSER X 255     -20.694  -9.569 -16.575  0.00  0.00           H
ATOM   4002  OG LSER X 255     -19.340  -8.257 -15.734  0.00  0.00           O
ATOM   4003  HG LSER X 255     -19.458  -7.727 -16.547  0.00  0.00           H
ATOM   4004  C  LSER X 255     -21.285  -9.769 -13.932  0.00  0.00           C
ATOM   4005  O  LSER X 255     -21.386  -8.563 -13.694  0.00  0.00           O
ATOM   4006  N  LTRP X 256     -22.206 -10.620 -13.461  0.00  0.00           N
ATOM   4007  H  LTRP X 256     -22.137 -11.585 -13.762  0.00  0.00           H
ATOM   4008  CA LTRP X 256     -23.333 -10.244 -12.578  0.00  0.00           C
ATOM   4009  HA LTRP X 256     -23.716  -9.288 -12.939  0.00  0.00           H
ATOM   4010  CB LTRP X 256     -24.486 -11.244 -12.740  0.00  0.00           C
ATOM   4011  HB2LTRP X 256     -24.088 -12.250 -12.867  0.00  0.00           H
ATOM   4012  HB3LTRP X 256     -25.096 -11.252 -11.838  0.00  0.00           H
ATOM   4013  CG LTRP X 256     -25.403 -10.891 -13.875  0.00  0.00           C
ATOM   4014  CD1LTRP X 256     -25.150 -11.072 -15.193  0.00  0.00           C
ATOM   4015  HD1LTRP X 256     -24.253 -11.526 -15.602  0.00  0.00           H
ATOM   4016  NE1LTRP X 256     -26.185 -10.544 -15.943  0.00  0.00           N
ATOM   4017  HE1LTRP X 256     -26.179 -10.492 -16.964  0.00  0.00           H
ATOM   4018  CE2LTRP X 256     -27.144  -9.961 -15.147  0.00  0.00           C
ATOM   4019  CZ2LTRP X 256     -28.334  -9.275 -15.430  0.00  0.00           C
ATOM   4020  HZ2LTRP X 256     -28.656  -9.143 -16.454  0.00  0.00           H
ATOM   4021  CH2LTRP X 256     -29.092  -8.755 -14.368  0.00  0.00           C
ATOM   4022  HH2LTRP X 256     -30.012  -8.222 -14.574  0.00  0.00           H
ATOM   4023  CZ3LTRP X 256     -28.645  -8.914 -13.044  0.00  0.00           C
ATOM   4024  HZ3LTRP X 256     -29.228  -8.500 -12.233  0.00  0.00           H
ATOM   4025  CE3LTRP X 256     -27.442  -9.597 -12.772  0.00  0.00           C
ATOM   4026  HE3LTRP X 256     -27.104  -9.704 -11.753  0.00  0.00           H
ATOM   4027  CD2LTRP X 256     -26.665 -10.150 -13.816  0.00  0.00           C
ATOM   4028  C  LTRP X 256     -22.902  -9.955 -11.121  0.00  0.00           C
ATOM   4029  O  LTRP X 256     -23.531 -10.341 -10.131  0.00  0.00           O
ATOM   4030  N  LHID X 257     -21.799  -9.226 -10.996  0.00  0.00           N
ATOM   4031  H  LHID X 257     -21.358  -8.926 -11.856  0.00  0.00           H
ATOM   4032  CA LHID X 257     -21.262  -8.682  -9.763  0.00  0.00           C
ATOM   4033  HA LHID X 257     -21.559  -9.302  -8.916  0.00  0.00           H
ATOM   4034  C  LHID X 257     -21.722  -7.239  -9.519  0.00  0.00           C
ATOM   4035  O  LHID X 257     -21.631  -6.385 -10.409  0.00  0.00           O
ATOM   4036  N  LGLY X 258     -22.081  -6.919  -8.273  0.00  0.00           N
ATOM   4037  H  LGLY X 258     -22.005  -7.646  -7.575  0.00  0.00           H
ATOM   4038  CA LGLY X 258     -22.125  -5.533  -7.801  0.00  0.00           C
ATOM   4039  HA2LGLY X 258     -22.413  -5.537  -6.756  0.00  0.00           H
ATOM   4040  HA3LGLY X 258     -21.127  -5.100  -7.884  0.00  0.00           H
ATOM   4041  C  LGLY X 258     -23.101  -4.612  -8.526  0.00  0.00           C
ATOM   4042  O  LGLY X 258     -22.804  -3.430  -8.685  0.00  0.00           O
ATOM   4043  N  LLYS X 259     -24.217  -5.148  -9.032  0.00  0.00           N
ATOM   4044  H  LLYS X 259     -24.378  -6.132  -8.875  0.00  0.00           H
ATOM   4045  CA LLYS X 259     -25.317  -4.375  -9.622  0.00  0.00           C
ATOM   4046  HA LLYS X 259     -25.079  -3.317  -9.539  0.00  0.00           H
ATOM   4047  CB LLYS X 259     -25.509  -4.725 -11.116  0.00  0.00           C
ATOM   4048  HB2LLYS X 259     -25.898  -5.743 -11.185  0.00  0.00           H
ATOM   4049  HB3LLYS X 259     -26.262  -4.059 -11.540  0.00  0.00           H
ATOM   4050  CG LLYS X 259     -24.235  -4.654 -11.982  0.00  0.00           C
ATOM   4051  HG2LLYS X 259     -23.508  -5.354 -11.586  0.00  0.00           H
ATOM   4052  HG3LLYS X 259     -24.480  -4.995 -12.989  0.00  0.00           H
ATOM   4053  CD LLYS X 259     -23.609  -3.252 -12.087  0.00  0.00           C
ATOM   4054  HD2LLYS X 259     -24.099  -2.721 -12.904  0.00  0.00           H
ATOM   4055  HD3LLYS X 259     -23.792  -2.685 -11.176  0.00  0.00           H
ATOM   4056  CE LLYS X 259     -22.094  -3.287 -12.351  0.00  0.00           C
ATOM   4057  HE2LLYS X 259     -21.871  -4.032 -13.121  0.00  0.00           H
ATOM   4058  HE3LLYS X 259     -21.785  -2.307 -12.725  0.00  0.00           H
ATOM   4059  NZ LLYS X 259     -21.330  -3.579 -11.116  0.00  0.00           N
ATOM   4060  HZ1LLYS X 259     -21.546  -4.508 -10.769  0.00  0.00           H
ATOM   4061  HZ2LLYS X 259     -20.328  -3.556 -11.293  0.00  0.00           H
ATOM   4062  HZ3LLYS X 259     -21.570  -2.912 -10.384  0.00  0.00           H
ATOM   4063  C  LLYS X 259     -26.597  -4.641  -8.816  0.00  0.00           C
ATOM   4064  O  LLYS X 259     -26.875  -5.811  -8.538  0.00  0.00           O
ATOM   4065  N  LPRO X 260     -27.376  -3.612  -8.430  0.00  0.00           N
ATOM   4066  CD LPRO X 260     -27.182  -2.199  -8.724  0.00  0.00           C
ATOM   4067  HD2LPRO X 260     -26.885  -2.043  -9.761  0.00  0.00           H
ATOM   4068  HD3LPRO X 260     -26.429  -1.794  -8.048  0.00  0.00           H
ATOM   4069  CG LPRO X 260     -28.534  -1.528  -8.471  0.00  0.00           C
ATOM   4070  HG2LPRO X 260     -29.132  -1.552  -9.384  0.00  0.00           H
ATOM   4071  HG3LPRO X 260     -28.420  -0.503  -8.121  0.00  0.00           H
ATOM   4072  CB LPRO X 260     -29.172  -2.428  -7.414  0.00  0.00           C
ATOM   4073  HB2LPRO X 260     -30.260  -2.348  -7.411  0.00  0.00           H
ATOM   4074  HB3LPRO X 260     -28.767  -2.178  -6.432  0.00  0.00           H
ATOM   4075  CA LPRO X 260     -28.688  -3.822  -7.826  0.00  0.00           C
ATOM   4076  HA LPRO X 260     -28.606  -4.452  -6.942  0.00  0.00           H
ATOM   4077  C  LPRO X 260     -29.630  -4.480  -8.845  0.00  0.00           C
ATOM   4078  O  LPRO X 260     -29.486  -4.273 -10.049  0.00  0.00           O
ATOM   4079  N  LLEU X 261     -30.615  -5.248  -8.376  0.00  0.00           N
ATOM   4080  H  LLEU X 261     -30.740  -5.321  -7.380  0.00  0.00           H
ATOM   4081  CA LLEU X 261     -31.720  -5.662  -9.244  0.00  0.00           C
ATOM   4082  HA LLEU X 261     -31.306  -5.988 -10.198  0.00  0.00           H
ATOM   4083  CB LLEU X 261     -32.496  -6.836  -8.616  0.00  0.00           C
ATOM   4084  HB2LLEU X 261     -32.896  -6.506  -7.658  0.00  0.00           H
ATOM   4085  HB3LLEU X 261     -33.338  -7.075  -9.268  0.00  0.00           H
ATOM   4086  CG LLEU X 261     -31.680  -8.122  -8.375  0.00  0.00           C
ATOM   4087  HG LLEU X 261     -30.880  -7.916  -7.662  0.00  0.00           H
ATOM   4088  CD1LLEU X 261     -32.590  -9.196  -7.776  0.00  0.00           C
ATOM   4089 HD11LLEU X 261     -33.398  -9.425  -8.471  0.00  0.00           H
ATOM   4090 HD12LLEU X 261     -32.018 -10.101  -7.580  0.00  0.00           H
ATOM   4091 HD13LLEU X 261     -33.015  -8.842  -6.839  0.00  0.00           H
ATOM   4092  CD2LLEU X 261     -31.065  -8.689  -9.656  0.00  0.00           C
ATOM   4093 HD21LLEU X 261     -30.322  -7.995 -10.049  0.00  0.00           H
ATOM   4094 HD22LLEU X 261     -30.567  -9.634  -9.443  0.00  0.00           H
ATOM   4095 HD23LLEU X 261     -31.839  -8.852 -10.406  0.00  0.00           H
ATOM   4096  C  LLEU X 261     -32.635  -4.445  -9.500  0.00  0.00           C
ATOM   4097  O  LLEU X 261     -32.927  -3.715  -8.549  0.00  0.00           O
ATOM   4098  N  LPRO X 262     -33.123  -4.208 -10.732  0.00  0.00           N
ATOM   4099  CD LPRO X 262     -32.873  -4.969 -11.949  0.00  0.00           C
ATOM   4100  HD2LPRO X 262     -32.942  -6.044 -11.776  0.00  0.00           H
ATOM   4101  HD3LPRO X 262     -31.886  -4.711 -12.338  0.00  0.00           H
ATOM   4102  CG LPRO X 262     -33.950  -4.529 -12.942  0.00  0.00           C
ATOM   4103  HG2LPRO X 262     -34.837  -5.152 -12.828  0.00  0.00           H
ATOM   4104  HG3LPRO X 262     -33.592  -4.570 -13.970  0.00  0.00           H
ATOM   4105  CB LPRO X 262     -34.273  -3.100 -12.501  0.00  0.00           C
ATOM   4106  HB2LPRO X 262     -35.278  -2.798 -12.797  0.00  0.00           H
ATOM   4107  HB3LPRO X 262     -33.537  -2.411 -12.912  0.00  0.00           H
ATOM   4108  CA LPRO X 262     -34.098  -3.149 -10.983  0.00  0.00           C
ATOM   4109  HA LPRO X 262     -33.707  -2.192 -10.634  0.00  0.00           H
ATOM   4110  C  LPRO X 262     -35.401  -3.466 -10.246  0.00  0.00           C
ATOM   4111  O  LPRO X 262     -35.825  -4.621 -10.207  0.00  0.00           O
ATOM   4112  N  LLYS X 263     -36.043  -2.460  -9.641  0.00  0.00           N
ATOM   4113  H  LLYS X 263     -35.633  -1.541  -9.740  0.00  0.00           H
ATOM   4114  CA LLYS X 263     -37.064  -2.648  -8.588  0.00  0.00           C
ATOM   4115  HA LLYS X 263     -36.565  -3.102  -7.733  0.00  0.00           H
ATOM   4116  CB LLYS X 263     -37.564  -1.260  -8.155  0.00  0.00           C
ATOM   4117  HB2LLYS X 263     -36.696  -0.671  -7.852  0.00  0.00           H
ATOM   4118  HB3LLYS X 263     -38.030  -0.756  -9.004  0.00  0.00           H
ATOM   4119  CG LLYS X 263     -38.568  -1.308  -6.990  0.00  0.00           C
ATOM   4120  HG2LLYS X 263     -39.561  -1.525  -7.385  0.00  0.00           H
ATOM   4121  HG3LLYS X 263     -38.287  -2.096  -6.290  0.00  0.00           H
ATOM   4122  CD LLYS X 263     -38.581   0.035  -6.242  0.00  0.00           C
ATOM   4123  HD2LLYS X 263     -37.670   0.110  -5.644  0.00  0.00           H
ATOM   4124  HD3LLYS X 263     -38.568   0.848  -6.970  0.00  0.00           H
ATOM   4125  CE LLYS X 263     -39.802   0.240  -5.334  0.00  0.00           C
ATOM   4126  HE2LLYS X 263     -39.646   1.158  -4.761  0.00  0.00           H
ATOM   4127  HE3LLYS X 263     -40.683   0.379  -5.966  0.00  0.00           H
ATOM   4128  NZ LLYS X 263     -40.042  -0.892  -4.411  0.00  0.00           N
ATOM   4129  HZ1LLYS X 263     -39.212  -1.270  -3.959  0.00  0.00           H
ATOM   4130  HZ2LLYS X 263     -40.737  -0.712  -3.708  0.00  0.00           H
ATOM   4131  HZ3LLYS X 263     -40.379  -1.729  -4.901  0.00  0.00           H
ATOM   4132  C  LLYS X 263     -38.213  -3.602  -8.955  0.00  0.00           C
ATOM   4133  O  LLYS X 263     -38.654  -4.379  -8.112  0.00  0.00           O
ATOM   4134  N  LASN X 264     -38.650  -3.593 -10.214  0.00  0.00           N
ATOM   4135  H  LASN X 264     -38.179  -2.975 -10.864  0.00  0.00           H
ATOM   4136  CA LASN X 264     -39.647  -4.519 -10.762  0.00  0.00           C
ATOM   4137  HA LASN X 264     -40.550  -4.465 -10.150  0.00  0.00           H
ATOM   4138  CB LASN X 264     -39.995  -4.081 -12.199  0.00  0.00           C
ATOM   4139  HB2LASN X 264     -40.672  -4.810 -12.646  0.00  0.00           H
ATOM   4140  HB3LASN X 264     -40.513  -3.123 -12.164  0.00  0.00           H
ATOM   4141  CG LASN X 264     -38.767  -3.909 -13.081  0.00  0.00           C
ATOM   4142  OD1LASN X 264     -37.975  -3.006 -12.883  0.00  0.00           O
ATOM   4143  ND2LASN X 264     -38.539  -4.775 -14.038  0.00  0.00           N
ATOM   4144 HD21LASN X 264     -37.708  -4.620 -14.587  0.00  0.00           H
ATOM   4145 HD22LASN X 264     -39.153  -5.552 -14.200  0.00  0.00           H
ATOM   4146  C  LASN X 264     -39.191  -5.991 -10.739  0.00  0.00           C
ATOM   4147  O  LASN X 264     -39.988  -6.861 -10.406  0.00  0.00           O
ATOM   4148  N  LMET X 265     -37.928  -6.273 -11.075  0.00  0.00           N
ATOM   4149  H  LMET X 265     -37.298  -5.501 -11.258  0.00  0.00           H
ATOM   4150  CA LMET X 265     -37.335  -7.610 -10.957  0.00  0.00           C
ATOM   4151  HA LMET X 265     -38.046  -8.356 -11.315  0.00  0.00           H
ATOM   4152  CB LMET X 265     -36.073  -7.692 -11.827  0.00  0.00           C
ATOM   4153  HB2LMET X 265     -36.322  -7.417 -12.853  0.00  0.00           H
ATOM   4154  HB3LMET X 265     -35.326  -6.995 -11.447  0.00  0.00           H
ATOM   4155  CG LMET X 265     -35.466  -9.098 -11.830  0.00  0.00           C
ATOM   4156  HG2LMET X 265     -35.253  -9.411 -10.809  0.00  0.00           H
ATOM   4157  HG3LMET X 265     -36.196  -9.790 -12.254  0.00  0.00           H
ATOM   4158  SD LMET X 265     -33.931  -9.214 -12.780  0.00  0.00           S
ATOM   4159  CE LMET X 265     -33.736 -11.015 -12.778  0.00  0.00           C
ATOM   4160  HE1LMET X 265     -34.626 -11.482 -13.199  0.00  0.00           H
ATOM   4161  HE2LMET X 265     -32.871 -11.282 -13.384  0.00  0.00           H
ATOM   4162  HE3LMET X 265     -33.590 -11.369 -11.757  0.00  0.00           H
ATOM   4163  C  LMET X 265     -37.001  -7.936  -9.499  0.00  0.00           C
ATOM   4164  O  LMET X 265     -37.249  -9.046  -9.046  0.00  0.00           O
ATOM   4165  N  LALA X 266     -36.479  -6.965  -8.745  0.00  0.00           N
ATOM   4166  H  LALA X 266     -36.291  -6.073  -9.186  0.00  0.00           H
ATOM   4167  CA LALA X 266     -36.098  -7.125  -7.345  0.00  0.00           C
ATOM   4168  HA LALA X 266     -35.269  -7.830  -7.283  0.00  0.00           H
ATOM   4169  CB LALA X 266     -35.636  -5.758  -6.823  0.00  0.00           C
ATOM   4170  HB1LALA X 266     -36.481  -5.075  -6.758  0.00  0.00           H
ATOM   4171  HB2LALA X 266     -35.212  -5.859  -5.828  0.00  0.00           H
ATOM   4172  HB3LALA X 266     -34.885  -5.327  -7.484  0.00  0.00           H
ATOM   4173  C  LALA X 266     -37.257  -7.683  -6.504  0.00  0.00           C
ATOM   4174  O  LALA X 266     -37.113  -8.706  -5.836  0.00  0.00           O
ATOM   4175  N  LGLU X 267     -38.426  -7.042  -6.577  0.00  0.00           N
ATOM   4176  H  LGLU X 267     -38.485  -6.202  -7.145  0.00  0.00           H
ATOM   4177  CA LGLU X 267     -39.605  -7.435  -5.801  0.00  0.00           C
ATOM   4178  HA LGLU X 267     -39.263  -7.846  -4.856  0.00  0.00           H
ATOM   4179  CB LGLU X 267     -40.414  -6.180  -5.439  0.00  0.00           C
ATOM   4180  HB2LGLU X 267     -40.503  -5.546  -6.323  0.00  0.00           H
ATOM   4181  HB3LGLU X 267     -41.412  -6.457  -5.097  0.00  0.00           H
ATOM   4182  CG LGLU X 267     -39.679  -5.442  -4.297  0.00  0.00           C
ATOM   4183  HG2LGLU X 267     -39.952  -5.912  -3.349  0.00  0.00           H
ATOM   4184  HG3LGLU X 267     -38.600  -5.566  -4.413  0.00  0.00           H
ATOM   4185  CD LGLU X 267     -39.938  -3.936  -4.207  0.00  0.00           C
ATOM   4186  OE1LGLU X 267     -40.831  -3.382  -4.887  0.00  0.00           O
ATOM   4187  OE2LGLU X 267     -39.218  -3.256  -3.431  0.00  0.00           O
ATOM   4188  C  LGLU X 267     -40.416  -8.584  -6.429  0.00  0.00           C
ATOM   4189  O  LGLU X 267     -41.160  -9.249  -5.711  0.00  0.00           O
ATOM   4190  N  LGLN X 268     -40.193  -8.907  -7.710  0.00  0.00           N
ATOM   4191  H  LGLN X 268     -39.578  -8.316  -8.252  0.00  0.00           H
ATOM   4192  CA LGLN X 268     -40.609 -10.182  -8.309  0.00  0.00           C
ATOM   4193  HA LGLN X 268     -41.649 -10.373  -8.038  0.00  0.00           H
ATOM   4194  CB LGLN X 268     -40.539 -10.072  -9.845  0.00  0.00           C
ATOM   4195  HB2LGLN X 268     -41.390  -9.472 -10.168  0.00  0.00           H
ATOM   4196  HB3LGLN X 268     -39.640  -9.530 -10.130  0.00  0.00           H
ATOM   4197  CG LGLN X 268     -40.578 -11.415 -10.601  0.00  0.00           C
ATOM   4198  HG2LGLN X 268     -41.109 -12.164 -10.014  0.00  0.00           H
ATOM   4199  HG3LGLN X 268     -41.132 -11.274 -11.528  0.00  0.00           H
ATOM   4200  CD LGLN X 268     -39.188 -11.923 -10.984  0.00  0.00           C
ATOM   4201  OE1LGLN X 268     -38.390 -11.222 -11.588  0.00  0.00           O
ATOM   4202  NE2LGLN X 268     -38.844 -13.147 -10.664  0.00  0.00           N
ATOM   4203 HE21LGLN X 268     -37.916 -13.452 -10.883  0.00  0.00           H
ATOM   4204 HE22LGLN X 268     -39.444 -13.765 -10.107  0.00  0.00           H
ATOM   4205  C  LGLN X 268     -39.789 -11.354  -7.744  0.00  0.00           C
ATOM   4206  O  LGLN X 268     -40.363 -12.257  -7.145  0.00  0.00           O
ATOM   4207  N  LILE X 269     -38.455 -11.310  -7.843  0.00  0.00           N
ATOM   4208  H  LILE X 269     -38.052 -10.524  -8.343  0.00  0.00           H
ATOM   4209  CA LILE X 269     -37.522 -12.335  -7.330  0.00  0.00           C
ATOM   4210  HA LILE X 269     -37.661 -13.261  -7.889  0.00  0.00           H
ATOM   4211  CB LILE X 269     -36.076 -11.809  -7.532  0.00  0.00           C
ATOM   4212  HB LILE X 269     -36.071 -10.758  -7.238  0.00  0.00           H
ATOM   4213  CG2LILE X 269     -35.036 -12.492  -6.627  0.00  0.00           C
ATOM   4214 HG21LILE X 269     -35.036 -13.571  -6.787  0.00  0.00           H
ATOM   4215 HG22LILE X 269     -34.052 -12.077  -6.826  0.00  0.00           H
ATOM   4216 HG23LILE X 269     -35.259 -12.284  -5.582  0.00  0.00           H
ATOM   4217  CG1LILE X 269     -35.634 -11.853  -9.014  0.00  0.00           C
ATOM   4218 HG12LILE X 269     -36.392 -11.373  -9.630  0.00  0.00           H
ATOM   4219 HG13LILE X 269     -34.716 -11.276  -9.121  0.00  0.00           H
ATOM   4220  CD1LILE X 269     -35.381 -13.247  -9.592  0.00  0.00           C
ATOM   4221 HD11LILE X 269     -36.270 -13.864  -9.483  0.00  0.00           H
ATOM   4222 HD12LILE X 269     -35.140 -13.159 -10.651  0.00  0.00           H
ATOM   4223 HD13LILE X 269     -34.546 -13.720  -9.082  0.00  0.00           H
ATOM   4224  C  LILE X 269     -37.795 -12.654  -5.853  0.00  0.00           C
ATOM   4225  O  LILE X 269     -37.755 -13.808  -5.418  0.00  0.00           O
ATOM   4226  N  LILE X 270     -38.123 -11.622  -5.074  0.00  0.00           N
ATOM   4227  H  LILE X 270     -38.104 -10.700  -5.496  0.00  0.00           H
ATOM   4228  CA LILE X 270     -38.489 -11.732  -3.662  0.00  0.00           C
ATOM   4229  HA LILE X 270     -37.644 -12.170  -3.132  0.00  0.00           H
ATOM   4230  CB LILE X 270     -38.707 -10.303  -3.112  0.00  0.00           C
ATOM   4231  HB LILE X 270     -39.177  -9.713  -3.895  0.00  0.00           H
ATOM   4232  CG2LILE X 270     -39.638 -10.228  -1.891  0.00  0.00           C
ATOM   4233 HG21LILE X 270     -39.268 -10.864  -1.089  0.00  0.00           H
ATOM   4234 HG22LILE X 270     -39.721  -9.204  -1.532  0.00  0.00           H
ATOM   4235 HG23LILE X 270     -40.640 -10.545  -2.179  0.00  0.00           H
ATOM   4236  CG1LILE X 270     -37.313  -9.706  -2.806  0.00  0.00           C
ATOM   4237 HG12LILE X 270     -36.895 -10.211  -1.943  0.00  0.00           H
ATOM   4238 HG13LILE X 270     -36.637  -9.902  -3.638  0.00  0.00           H
ATOM   4239  CD1LILE X 270     -37.288  -8.199  -2.543  0.00  0.00           C
ATOM   4240 HD11LILE X 270     -37.933  -7.942  -1.705  0.00  0.00           H
ATOM   4241 HD12LILE X 270     -36.269  -7.904  -2.301  0.00  0.00           H
ATOM   4242 HD13LILE X 270     -37.609  -7.653  -3.426  0.00  0.00           H
ATOM   4243  C  LILE X 270     -39.664 -12.697  -3.421  0.00  0.00           C
ATOM   4244  O  LILE X 270     -39.656 -13.363  -2.387  0.00  0.00           O
ATOM   4245  N  LGLN X 271     -40.618 -12.871  -4.347  0.00  0.00           N
ATOM   4246  H  LGLN X 271     -40.556 -12.357  -5.222  0.00  0.00           H
ATOM   4247  CA LGLN X 271     -41.702 -13.858  -4.198  0.00  0.00           C
ATOM   4248  HA LGLN X 271     -42.154 -13.697  -3.219  0.00  0.00           H
ATOM   4249  CB LGLN X 271     -42.811 -13.613  -5.249  0.00  0.00           C
ATOM   4250  HB2LGLN X 271     -43.766 -13.918  -4.820  0.00  0.00           H
ATOM   4251  HB3LGLN X 271     -42.872 -12.541  -5.451  0.00  0.00           H
ATOM   4252  CG LGLN X 271     -42.634 -14.370  -6.580  0.00  0.00           C
ATOM   4253  HG2LGLN X 271     -41.592 -14.336  -6.877  0.00  0.00           H
ATOM   4254  HG3LGLN X 271     -42.905 -15.417  -6.447  0.00  0.00           H
ATOM   4255  CD LGLN X 271     -43.449 -13.809  -7.738  0.00  0.00           C
ATOM   4256  OE1LGLN X 271     -44.555 -13.313  -7.586  0.00  0.00           O
ATOM   4257  NE2LGLN X 271     -42.947 -13.913  -8.946  0.00  0.00           N
ATOM   4258 HE21LGLN X 271     -43.479 -13.542  -9.705  0.00  0.00           H
ATOM   4259 HE22LGLN X 271     -42.000 -14.296  -9.062  0.00  0.00           H
ATOM   4260  C  LGLN X 271     -41.174 -15.308  -4.219  0.00  0.00           C
ATOM   4261  O  LGLN X 271     -41.578 -16.140  -3.403  0.00  0.00           O
ATOM   4262  N  LGLU X 272     -40.228 -15.613  -5.112  0.00  0.00           N
ATOM   4263  H  LGLU X 272     -39.892 -14.876  -5.724  0.00  0.00           H
ATOM   4264  CA LGLU X 272     -39.639 -16.948  -5.255  0.00  0.00           C
ATOM   4265  HA LGLU X 272     -40.435 -17.694  -5.253  0.00  0.00           H
ATOM   4266  CB LGLU X 272     -38.890 -17.055  -6.594  0.00  0.00           C
ATOM   4267  HB2LGLU X 272     -38.109 -16.295  -6.621  0.00  0.00           H
ATOM   4268  HB3LGLU X 272     -38.403 -18.031  -6.637  0.00  0.00           H
ATOM   4269  CG LGLU X 272     -39.824 -16.924  -7.817  0.00  0.00           C
ATOM   4270  HG2LGLU X 272     -39.769 -17.853  -8.389  0.00  0.00           H
ATOM   4271  HG3LGLU X 272     -40.861 -16.821  -7.487  0.00  0.00           H
ATOM   4272  CD LGLU X 272     -39.452 -15.757  -8.742  0.00  0.00           C
ATOM   4273  OE1LGLU X 272     -38.261 -15.649  -9.107  0.00  0.00           O
ATOM   4274  OE2LGLU X 272     -40.357 -14.975  -9.120  0.00  0.00           O
ATOM   4275  C  LGLU X 272     -38.712 -17.262  -4.075  0.00  0.00           C
ATOM   4276  O  LGLU X 272     -38.691 -18.390  -3.571  0.00  0.00           O
ATOM   4277  N  LILE X 273     -38.014 -16.246  -3.561  0.00  0.00           N
ATOM   4278  H  LILE X 273     -38.039 -15.360  -4.061  0.00  0.00           H
ATOM   4279  CA LILE X 273     -37.213 -16.346  -2.338  0.00  0.00           C
ATOM   4280  HA LILE X 273     -36.625 -17.261  -2.399  0.00  0.00           H
ATOM   4281  CB LILE X 273     -36.211 -15.171  -2.270  0.00  0.00           C
ATOM   4282  HB LILE X 273     -36.766 -14.232  -2.300  0.00  0.00           H
ATOM   4283  CG2LILE X 273     -35.394 -15.217  -0.970  0.00  0.00           C
ATOM   4284 HG21LILE X 273     -34.769 -16.108  -0.952  0.00  0.00           H
ATOM   4285 HG22LILE X 273     -34.759 -14.337  -0.911  0.00  0.00           H
ATOM   4286 HG23LILE X 273     -36.049 -15.201  -0.101  0.00  0.00           H
ATOM   4287  CG1LILE X 273     -35.247 -15.234  -3.481  0.00  0.00           C
ATOM   4288 HG12LILE X 273     -34.709 -16.182  -3.460  0.00  0.00           H
ATOM   4289 HG13LILE X 273     -35.817 -15.203  -4.408  0.00  0.00           H
ATOM   4290  CD1LILE X 273     -34.221 -14.097  -3.551  0.00  0.00           C
ATOM   4291 HD11LILE X 273     -33.467 -14.223  -2.780  0.00  0.00           H
ATOM   4292 HD12LILE X 273     -33.721 -14.123  -4.520  0.00  0.00           H
ATOM   4293 HD13LILE X 273     -34.722 -13.137  -3.426  0.00  0.00           H
ATOM   4294  C  LILE X 273     -38.112 -16.493  -1.092  0.00  0.00           C
ATOM   4295  O  LILE X 273     -37.801 -17.319  -0.231  0.00  0.00           O
ATOM   4296  N  LTYR X 274     -39.254 -15.792  -1.012  0.00  0.00           N
ATOM   4297  H  LTYR X 274     -39.436 -15.087  -1.722  0.00  0.00           H
ATOM   4298  CA LTYR X 274     -40.263 -15.964   0.049  0.00  0.00           C
ATOM   4299  HA LTYR X 274     -39.777 -15.823   1.012  0.00  0.00           H
ATOM   4300  CB LTYR X 274     -41.414 -14.943  -0.085  0.00  0.00           C
ATOM   4301  HB2LTYR X 274     -41.537 -14.669  -1.132  0.00  0.00           H
ATOM   4302  HB3LTYR X 274     -42.348 -15.425   0.207  0.00  0.00           H
ATOM   4303  CG LTYR X 274     -41.313 -13.693   0.770  0.00  0.00           C
ATOM   4304  CD1LTYR X 274     -41.218 -13.802   2.173  0.00  0.00           C
ATOM   4305  HD1LTYR X 274     -41.200 -14.780   2.629  0.00  0.00           H
ATOM   4306  CE1LTYR X 274     -41.157 -12.644   2.974  0.00  0.00           C
ATOM   4307  HE1LTYR X 274     -41.073 -12.723   4.045  0.00  0.00           H
ATOM   4308  CZ LTYR X 274     -41.232 -11.368   2.371  0.00  0.00           C
ATOM   4309  OH LTYR X 274     -41.176 -10.244   3.130  0.00  0.00           O
ATOM   4310  HH LTYR X 274     -40.597 -10.332   3.887  0.00  0.00           H
ATOM   4311  CE2LTYR X 274     -41.375 -11.261   0.974  0.00  0.00           C
ATOM   4312  HE2LTYR X 274     -41.443 -10.281   0.522  0.00  0.00           H
ATOM   4313  CD2LTYR X 274     -41.412 -12.421   0.177  0.00  0.00           C
ATOM   4314  HD2LTYR X 274     -41.519 -12.334  -0.895  0.00  0.00           H
ATOM   4315  C  LTYR X 274     -40.883 -17.366   0.059  0.00  0.00           C
ATOM   4316  O  LTYR X 274     -41.181 -17.879   1.140  0.00  0.00           O
ATOM   4317  N  LSER X 275     -41.089 -17.985  -1.110  0.00  0.00           N
ATOM   4318  H  LSER X 275     -40.905 -17.459  -1.959  0.00  0.00           H
ATOM   4319  CA LSER X 275     -41.784 -19.279  -1.229  0.00  0.00           C
ATOM   4320  HA LSER X 275     -42.805 -19.151  -0.870  0.00  0.00           H
ATOM   4321  CB LSER X 275     -41.859 -19.706  -2.702  0.00  0.00           C
ATOM   4322  HB2LSER X 275     -42.590 -20.511  -2.790  0.00  0.00           H
ATOM   4323  HB3LSER X 275     -42.195 -18.868  -3.316  0.00  0.00           H
ATOM   4324  OG LSER X 275     -40.616 -20.186  -3.182  0.00  0.00           O
ATOM   4325  HG LSER X 275     -40.007 -19.444  -3.362  0.00  0.00           H
ATOM   4326  C  LSER X 275     -41.141 -20.391  -0.386  0.00  0.00           C
ATOM   4327  O  LSER X 275     -41.839 -21.223   0.189  0.00  0.00           O
ATOM   4328  N  LGLN X 276     -39.812 -20.353  -0.251  0.00  0.00           N
ATOM   4329  H  LGLN X 276     -39.328 -19.626  -0.756  0.00  0.00           H
ATOM   4330  CA LGLN X 276     -39.004 -21.331   0.484  0.00  0.00           C
ATOM   4331  HA LGLN X 276     -39.363 -22.335   0.253  0.00  0.00           H
ATOM   4332  CB LGLN X 276     -37.543 -21.200   0.013  0.00  0.00           C
ATOM   4333  HB2LGLN X 276     -37.220 -20.195   0.274  0.00  0.00           H
ATOM   4334  HB3LGLN X 276     -36.917 -21.905   0.563  0.00  0.00           H
ATOM   4335  CG LGLN X 276     -37.316 -21.415  -1.498  0.00  0.00           C
ATOM   4336  HG2LGLN X 276     -37.250 -22.482  -1.708  0.00  0.00           H
ATOM   4337  HG3LGLN X 276     -38.156 -21.022  -2.069  0.00  0.00           H
ATOM   4338  CD LGLN X 276     -36.045 -20.727  -1.994  0.00  0.00           C
ATOM   4339  OE1LGLN X 276     -34.952 -20.904  -1.463  0.00  0.00           O
ATOM   4340  NE2LGLN X 276     -36.140 -19.867  -2.985  0.00  0.00           N
ATOM   4341 HE21LGLN X 276     -35.297 -19.473  -3.367  0.00  0.00           H
ATOM   4342 HE22LGLN X 276     -37.045 -19.631  -3.383  0.00  0.00           H
ATOM   4343  C  LGLN X 276     -39.063 -21.154   2.015  0.00  0.00           C
ATOM   4344  O  LGLN X 276     -38.627 -22.046   2.739  0.00  0.00           O
ATOM   4345  N  LILE X 277     -39.545 -20.005   2.513  0.00  0.00           N
ATOM   4346  H  LILE X 277     -39.961 -19.347   1.863  0.00  0.00           H
ATOM   4347  CA LILE X 277     -39.467 -19.611   3.929  0.00  0.00           C
ATOM   4348  HA LILE X 277     -38.509 -19.950   4.325  0.00  0.00           H
ATOM   4349  CB LILE X 277     -39.513 -18.068   4.075  0.00  0.00           C
ATOM   4350  HB LILE X 277     -40.462 -17.705   3.678  0.00  0.00           H
ATOM   4351  CG2LILE X 277     -39.415 -17.622   5.548  0.00  0.00           C
ATOM   4352 HG21LILE X 277     -38.396 -17.777   5.898  0.00  0.00           H
ATOM   4353 HG22LILE X 277     -39.664 -16.565   5.630  0.00  0.00           H
ATOM   4354 HG23LILE X 277     -40.101 -18.182   6.182  0.00  0.00           H
ATOM   4355  CG1LILE X 277     -38.365 -17.438   3.258  0.00  0.00           C
ATOM   4356 HG12LILE X 277     -37.430 -17.909   3.558  0.00  0.00           H
ATOM   4357 HG13LILE X 277     -38.526 -17.648   2.203  0.00  0.00           H
ATOM   4358  CD1LILE X 277     -38.210 -15.922   3.404  0.00  0.00           C
ATOM   4359 HD11LILE X 277     -37.801 -15.686   4.382  0.00  0.00           H
ATOM   4360 HD12LILE X 277     -37.528 -15.549   2.643  0.00  0.00           H
ATOM   4361 HD13LILE X 277     -39.173 -15.432   3.286  0.00  0.00           H
ATOM   4362  C  LILE X 277     -40.574 -20.303   4.732  0.00  0.00           C
ATOM   4363  O  LILE X 277     -41.711 -19.813   4.796  0.00  0.00           O
ATOM   4364  N  LGLN X 278     -40.257 -21.431   5.367  0.00  0.00           N
ATOM   4365  H  LGLN X 278     -39.309 -21.774   5.311  0.00  0.00           H
ATOM   4366  CA LGLN X 278     -41.219 -22.175   6.185  0.00  0.00           C
ATOM   4367  HA LGLN X 278     -42.191 -22.194   5.691  0.00  0.00           H
ATOM   4368  CB LGLN X 278     -40.738 -23.627   6.382  0.00  0.00           C
ATOM   4369  HB2LGLN X 278     -39.782 -23.611   6.905  0.00  0.00           H
ATOM   4370  HB3LGLN X 278     -41.473 -24.159   6.986  0.00  0.00           H
ATOM   4371  CG LGLN X 278     -40.571 -24.345   5.030  0.00  0.00           C
ATOM   4372  HG2LGLN X 278     -41.508 -24.293   4.475  0.00  0.00           H
ATOM   4373  HG3LGLN X 278     -39.799 -23.797   4.489  0.00  0.00           H
ATOM   4374  CD LGLN X 278     -40.147 -25.806   5.137  0.00  0.00           C
ATOM   4375  OE1LGLN X 278     -40.613 -26.588   5.958  0.00  0.00           O
ATOM   4376  NE2LGLN X 278     -39.263 -26.254   4.276  0.00  0.00           N
ATOM   4377 HE21LGLN X 278     -38.962 -27.217   4.320  0.00  0.00           H
ATOM   4378 HE22LGLN X 278     -38.889 -25.633   3.573  0.00  0.00           H
ATOM   4379  C  LGLN X 278     -41.513 -21.456   7.513  0.00  0.00           C
ATOM   4380  O  LGLN X 278     -42.627 -20.971   7.700  0.00  0.00           O
ATOM   4381  N  LSER X 279     -40.534 -21.312   8.410  0.00  0.00           N
ATOM   4382  H  LSER X 279     -39.676 -21.815   8.233  0.00  0.00           H
ATOM   4383  CA LSER X 279     -40.650 -20.552   9.662  0.00  0.00           C
ATOM   4384  HA LSER X 279     -41.627 -20.728  10.113  0.00  0.00           H
ATOM   4385  CB LSER X 279     -39.564 -20.993  10.656  0.00  0.00           C
ATOM   4386  HB2LSER X 279     -39.568 -22.081  10.720  0.00  0.00           H
ATOM   4387  HB3LSER X 279     -38.594 -20.654  10.290  0.00  0.00           H
ATOM   4388  OG LSER X 279     -39.803 -20.444  11.940  0.00  0.00           O
ATOM   4389  HG LSER X 279     -39.114 -20.731  12.544  0.00  0.00           H
ATOM   4390  C  LSER X 279     -40.595 -19.043   9.397  0.00  0.00           C
ATOM   4391  O  LSER X 279     -39.521 -18.445   9.276  0.00  0.00           O
ATOM   4392  N  LLYS X 280     -41.759 -18.390   9.284  0.00  0.00           N
ATOM   4393  H  LLYS X 280     -42.589 -18.965   9.277  0.00  0.00           H
ATOM   4394  CA LLYS X 280     -41.907 -16.942   9.011  0.00  0.00           C
ATOM   4395  HA LLYS X 280     -41.074 -16.594   8.399  0.00  0.00           H
ATOM   4396  CB LLYS X 280     -43.220 -16.668   8.257  0.00  0.00           C
ATOM   4397  HB2LLYS X 280     -44.042 -17.103   8.827  0.00  0.00           H
ATOM   4398  HB3LLYS X 280     -43.359 -15.589   8.187  0.00  0.00           H
ATOM   4399  CG LLYS X 280     -43.199 -17.274   6.845  0.00  0.00           C
ATOM   4400  HG2LLYS X 280     -42.401 -16.803   6.270  0.00  0.00           H
ATOM   4401  HG3LLYS X 280     -43.007 -18.344   6.922  0.00  0.00           H
ATOM   4402  CD LLYS X 280     -44.542 -17.046   6.137  0.00  0.00           C
ATOM   4403  HD2LLYS X 280     -45.320 -17.523   6.732  0.00  0.00           H
ATOM   4404  HD3LLYS X 280     -44.722 -15.971   6.098  0.00  0.00           H
ATOM   4405  CE LLYS X 280     -44.562 -17.618   4.716  0.00  0.00           C
ATOM   4406  HE2LLYS X 280     -45.525 -17.377   4.267  0.00  0.00           H
ATOM   4407  HE3LLYS X 280     -43.766 -17.138   4.146  0.00  0.00           H
ATOM   4408  NZ LLYS X 280     -44.364 -19.084   4.700  0.00  0.00           N
ATOM   4409  HZ1LLYS X 280     -45.102 -19.529   5.227  0.00  0.00           H
ATOM   4410  HZ2LLYS X 280     -44.385 -19.416   3.746  0.00  0.00           H
ATOM   4411  HZ3LLYS X 280     -43.471 -19.307   5.115  0.00  0.00           H
ATOM   4412  C  LLYS X 280     -41.739 -16.086  10.280  0.00  0.00           C
ATOM   4413  O  LLYS X 280     -42.511 -15.162  10.540  0.00  0.00           O
ATOM   4414  N  LLYS X 281     -40.719 -16.410  11.078  0.00  0.00           N
ATOM   4415  H  LLYS X 281     -40.181 -17.214  10.786  0.00  0.00           H
ATOM   4416  CA LLYS X 281     -40.360 -15.754  12.342  0.00  0.00           C
ATOM   4417  HA LLYS X 281     -40.775 -14.746  12.377  0.00  0.00           H
ATOM   4418  CB LLYS X 281     -40.934 -16.564  13.519  0.00  0.00           C
ATOM   4419  HB2LLYS X 281     -40.624 -17.599  13.368  0.00  0.00           H
ATOM   4420  HB3LLYS X 281     -40.468 -16.175  14.425  0.00  0.00           H
ATOM   4421  CG LLYS X 281     -42.465 -16.504  13.663  0.00  0.00           C
ATOM   4422  HG2LLYS X 281     -42.908 -16.732  12.694  0.00  0.00           H
ATOM   4423  HG3LLYS X 281     -42.770 -17.258  14.388  0.00  0.00           H
ATOM   4424  CD LLYS X 281     -42.944 -15.119  14.131  0.00  0.00           C
ATOM   4425  HD2LLYS X 281     -42.611 -14.989  15.160  0.00  0.00           H
ATOM   4426  HD3LLYS X 281     -42.463 -14.375  13.496  0.00  0.00           H
ATOM   4427  CE LLYS X 281     -44.464 -14.943  14.060  0.00  0.00           C
ATOM   4428  HE2LLYS X 281     -44.692 -13.921  14.360  0.00  0.00           H
ATOM   4429  HE3LLYS X 281     -44.766 -15.094  13.024  0.00  0.00           H
ATOM   4430  NZ LLYS X 281     -45.197 -15.887  14.931  0.00  0.00           N
ATOM   4431  HZ1LLYS X 281     -44.917 -15.747  15.892  0.00  0.00           H
ATOM   4432  HZ2LLYS X 281     -46.190 -15.724  14.843  0.00  0.00           H
ATOM   4433  HZ3LLYS X 281     -44.986 -16.835  14.654  0.00  0.00           H
ATOM   4434  C  LLYS X 281     -38.839 -15.610  12.441  0.00  0.00           C
ATOM   4435  O  LLYS X 281     -38.110 -16.541  12.110  0.00  0.00           O
ATOM   4436  N  LLYS X 282     -38.375 -14.416  12.827  0.00  0.00           N
ATOM   4437  H  LLYS X 282     -39.062 -13.722  13.085  0.00  0.00           H
ATOM   4438  CA LLYS X 282     -36.954 -14.027  12.827  0.00  0.00           C
ATOM   4439  HA LLYS X 282     -36.475 -14.376  11.913  0.00  0.00           H
ATOM   4440  CB LLYS X 282     -36.815 -12.497  12.900  0.00  0.00           C
ATOM   4441  HB2LLYS X 282     -37.323 -12.154  13.802  0.00  0.00           H
ATOM   4442  HB3LLYS X 282     -35.755 -12.256  12.967  0.00  0.00           H
ATOM   4443  CG LLYS X 282     -37.423 -11.797  11.673  0.00  0.00           C
ATOM   4444  HG2LLYS X 282     -36.996 -12.246  10.776  0.00  0.00           H
ATOM   4445  HG3LLYS X 282     -38.500 -11.960  11.683  0.00  0.00           H
ATOM   4446  CD LLYS X 282     -37.135 -10.286  11.676  0.00  0.00           C
ATOM   4447  HD2LLYS X 282     -37.929  -9.781  12.225  0.00  0.00           H
ATOM   4448  HD3LLYS X 282     -36.182 -10.115  12.177  0.00  0.00           H
ATOM   4449  CE LLYS X 282     -37.068  -9.731  10.248  0.00  0.00           C
ATOM   4450  HE2LLYS X 282     -37.835 -10.228   9.653  0.00  0.00           H
ATOM   4451  HE3LLYS X 282     -37.276  -8.662  10.289  0.00  0.00           H
ATOM   4452  NZ LLYS X 282     -35.742  -9.952   9.628  0.00  0.00           N
ATOM   4453  HZ1LLYS X 282     -35.549 -10.942   9.590  0.00  0.00           H
ATOM   4454  HZ2LLYS X 282     -35.741  -9.573   8.692  0.00  0.00           H
ATOM   4455  HZ3LLYS X 282     -35.032  -9.492  10.179  0.00  0.00           H
ATOM   4456  C  LLYS X 282     -36.173 -14.689  13.964  0.00  0.00           C
ATOM   4457  O  LLYS X 282     -36.666 -14.748  15.092  0.00  0.00           O
ATOM   4458  N  LILE X 283     -34.960 -15.170  13.694  0.00  0.00           N
ATOM   4459  H  LILE X 283     -34.652 -15.212  12.733  0.00  0.00           H
ATOM   4460  CA LILE X 283     -34.105 -15.779  14.728  0.00  0.00           C
ATOM   4461  HA LILE X 283     -34.742 -16.209  15.502  0.00  0.00           H
ATOM   4462  CB LILE X 283     -33.185 -16.879  14.148  0.00  0.00           C
ATOM   4463  HB LILE X 283     -32.467 -16.432  13.460  0.00  0.00           H
ATOM   4464  CG2LILE X 283     -32.432 -17.566  15.301  0.00  0.00           C
ATOM   4465 HG21LILE X 283     -33.150 -18.014  15.989  0.00  0.00           H
ATOM   4466 HG22LILE X 283     -31.781 -18.343  14.899  0.00  0.00           H
ATOM   4467 HG23LILE X 283     -31.831 -16.829  15.834  0.00  0.00           H
ATOM   4468  CG1LILE X 283     -34.000 -17.935  13.365  0.00  0.00           C
ATOM   4469 HG12LILE X 283     -34.724 -18.361  14.059  0.00  0.00           H
ATOM   4470 HG13LILE X 283     -34.527 -17.409  12.569  0.00  0.00           H
ATOM   4471  CD1LILE X 283     -33.150 -19.060  12.759  0.00  0.00           C
ATOM   4472 HD11LILE X 283     -32.624 -19.587  13.554  0.00  0.00           H
ATOM   4473 HD12LILE X 283     -33.797 -19.758  12.227  0.00  0.00           H
ATOM   4474 HD13LILE X 283     -32.426 -18.635  12.063  0.00  0.00           H
ATOM   4475  C  LILE X 283     -33.330 -14.690  15.490  0.00  0.00           C
ATOM   4476  O  LILE X 283     -32.757 -13.789  14.886  0.00  0.00           O
ATOM   4477  N  LLEU X 284     -33.312 -14.768  16.825  0.00  0.00           N
ATOM   4478  H  LLEU X 284     -33.934 -15.433  17.262  0.00  0.00           H
ATOM   4479  CA LLEU X 284     -32.534 -13.871  17.689  0.00  0.00           C
ATOM   4480  HA LLEU X 284     -32.341 -12.929  17.175  0.00  0.00           H
ATOM   4481  CB LLEU X 284     -33.322 -13.574  18.980  0.00  0.00           C
ATOM   4482  HB2LLEU X 284     -33.511 -14.537  19.457  0.00  0.00           H
ATOM   4483  HB3LLEU X 284     -32.682 -12.971  19.623  0.00  0.00           H
ATOM   4484  CG LLEU X 284     -34.661 -12.842  18.754  0.00  0.00           C
ATOM   4485  HG LLEU X 284     -35.283 -13.424  18.075  0.00  0.00           H
ATOM   4486  CD1LLEU X 284     -35.385 -12.674  20.089  0.00  0.00           C
ATOM   4487 HD11LLEU X 284     -34.763 -12.092  20.770  0.00  0.00           H
ATOM   4488 HD12LLEU X 284     -36.330 -12.157  19.927  0.00  0.00           H
ATOM   4489 HD13LLEU X 284     -35.578 -13.655  20.523  0.00  0.00           H
ATOM   4490  CD2LLEU X 284     -34.477 -11.454  18.131  0.00  0.00           C
ATOM   4491 HD21LLEU X 284     -33.983 -11.552  17.165  0.00  0.00           H
ATOM   4492 HD22LLEU X 284     -35.452 -10.984  17.995  0.00  0.00           H
ATOM   4493 HD23LLEU X 284     -33.866 -10.837  18.790  0.00  0.00           H
ATOM   4494  C  LLEU X 284     -31.125 -14.424  17.976  0.00  0.00           C
ATOM   4495  O  LLEU X 284     -30.881 -15.626  17.868  0.00  0.00           O
ATOM   4496  N  LALA X 285     -30.199 -13.536  18.344  0.00  0.00           N
ATOM   4497  H  LALA X 285     -30.511 -12.584  18.467  0.00  0.00           H
ATOM   4498  CA LALA X 285     -28.774 -13.829  18.526  0.00  0.00           C
ATOM   4499  HA LALA X 285     -28.364 -14.136  17.564  0.00  0.00           H
ATOM   4500  CB LALA X 285     -28.085 -12.534  18.962  0.00  0.00           C
ATOM   4501  HB1LALA X 285     -28.479 -12.220  19.928  0.00  0.00           H
ATOM   4502  HB2LALA X 285     -27.012 -12.704  19.045  0.00  0.00           H
ATOM   4503  HB3LALA X 285     -28.273 -11.756  18.223  0.00  0.00           H
ATOM   4504  C  LALA X 285     -28.475 -14.952  19.540  0.00  0.00           C
ATOM   4505  O  LALA X 285     -29.168 -15.110  20.551  0.00  0.00           O
ATOM   4506  N  LTHR X 286     -27.407 -15.716  19.301  0.00  0.00           N
ATOM   4507  H  LTHR X 286     -27.044 -15.746  18.359  0.00  0.00           H
ATOM   4508  CA LTHR X 286     -26.826 -16.625  20.303  0.00  0.00           C
ATOM   4509  HA LTHR X 286     -27.630 -16.964  20.956  0.00  0.00           H
ATOM   4510  CB LTHR X 286     -26.181 -17.853  19.640  0.00  0.00           C
ATOM   4511  HB LTHR X 286     -25.461 -18.287  20.334  0.00  0.00           H
ATOM   4512  CG2LTHR X 286     -27.235 -18.899  19.280  0.00  0.00           C
ATOM   4513 HG21LTHR X 286     -27.955 -18.466  18.586  0.00  0.00           H
ATOM   4514 HG22LTHR X 286     -26.752 -19.757  18.813  0.00  0.00           H
ATOM   4515 HG23LTHR X 286     -27.752 -19.222  20.185  0.00  0.00           H
ATOM   4516  OG1LTHR X 286     -25.525 -17.548  18.430  0.00  0.00           O
ATOM   4517  HG1LTHR X 286     -25.143 -18.348  18.062  0.00  0.00           H
ATOM   4518  C  LTHR X 286     -25.860 -15.867  21.245  0.00  0.00           C
ATOM   4519  O  LTHR X 286     -25.018 -15.111  20.760  0.00  0.00           O
ATOM   4520  N  LPRO X 287     -25.985 -16.015  22.582  0.00  0.00           N
ATOM   4521  CD LPRO X 287     -26.869 -16.965  23.248  0.00  0.00           C
ATOM   4522  HD2LPRO X 287     -26.621 -17.963  22.887  0.00  0.00           H
ATOM   4523  HD3LPRO X 287     -27.894 -16.722  22.970  0.00  0.00           H
ATOM   4524  CG LPRO X 287     -26.620 -16.805  24.743  0.00  0.00           C
ATOM   4525  HG2LPRO X 287     -25.797 -17.434  25.084  0.00  0.00           H
ATOM   4526  HG3LPRO X 287     -27.514 -17.029  25.325  0.00  0.00           H
ATOM   4527  CB LPRO X 287     -26.264 -15.327  24.838  0.00  0.00           C
ATOM   4528  HB2LPRO X 287     -25.676 -15.072  25.720  0.00  0.00           H
ATOM   4529  HB3LPRO X 287     -27.174 -14.727  24.823  0.00  0.00           H
ATOM   4530  CA LPRO X 287     -25.445 -15.065  23.573  0.00  0.00           C
ATOM   4531  HA LPRO X 287     -25.659 -14.070  23.183  0.00  0.00           H
ATOM   4532  C  LPRO X 287     -23.936 -15.183  23.881  0.00  0.00           C
ATOM   4533  O  LPRO X 287     -23.334 -16.218  23.589  0.00  0.00           O
ATOM   4534  N  LPRO X 288     -23.318 -14.146  24.495  0.00  0.00           N
ATOM   4535  CD LPRO X 288     -23.929 -12.874  24.868  0.00  0.00           C
ATOM   4536  HD2LPRO X 288     -24.803 -13.095  25.480  0.00  0.00           H
ATOM   4537  HD3LPRO X 288     -24.243 -12.378  23.951  0.00  0.00           H
ATOM   4538  CG LPRO X 288     -22.866 -12.077  25.627  0.00  0.00           C
ATOM   4539  HG2LPRO X 288     -22.986 -12.201  26.704  0.00  0.00           H
ATOM   4540  HG3LPRO X 288     -22.925 -11.018  25.376  0.00  0.00           H
ATOM   4541  CB LPRO X 288     -21.556 -12.678  25.142  0.00  0.00           C
ATOM   4542  HB2LPRO X 288     -20.770 -12.606  25.893  0.00  0.00           H
ATOM   4543  HB3LPRO X 288     -21.213 -12.223  24.213  0.00  0.00           H
ATOM   4544  CA LPRO X 288     -21.912 -14.144  24.903  0.00  0.00           C
ATOM   4545  HA LPRO X 288     -21.328 -14.539  24.072  0.00  0.00           H
ATOM   4546  C  LPRO X 288     -21.643 -14.982  26.161  0.00  0.00           C
ATOM   4547  O  LPRO X 288     -22.446 -14.997  27.097  0.00  0.00           O
ATOM   4548  N  LGLN X 289     -20.463 -15.609  26.212  0.00  0.00           N
ATOM   4549  H  LGLN X 289     -19.967 -15.729  25.340  0.00  0.00           H
ATOM   4550  CA LGLN X 289     -19.887 -16.195  27.427  0.00  0.00           C
ATOM   4551  HA LGLN X 289     -20.673 -16.572  28.082  0.00  0.00           H
ATOM   4552  CB LGLN X 289     -18.975 -17.370  27.025  0.00  0.00           C
ATOM   4553  HB2LGLN X 289     -19.570 -18.074  26.443  0.00  0.00           H
ATOM   4554  HB3LGLN X 289     -18.171 -16.974  26.406  0.00  0.00           H
ATOM   4555  CG LGLN X 289     -18.376 -18.090  28.241  0.00  0.00           C
ATOM   4556  HG2LGLN X 289     -17.865 -17.335  28.837  0.00  0.00           H
ATOM   4557  HG3LGLN X 289     -19.170 -18.546  28.834  0.00  0.00           H
ATOM   4558  CD LGLN X 289     -17.370 -19.174  27.859  0.00  0.00           C
ATOM   4559  OE1LGLN X 289     -17.570 -20.024  27.000  0.00  0.00           O
ATOM   4560  NE2LGLN X 289     -16.238 -19.218  28.520  0.00  0.00           N
ATOM   4561 HE21LGLN X 289     -15.551 -19.923  28.292  0.00  0.00           H
ATOM   4562 HE22LGLN X 289     -16.059 -18.547  29.254  0.00  0.00           H
ATOM   4563  C  LGLN X 289     -19.149 -15.093  28.211  0.00  0.00           C
ATOM   4564  O  LGLN X 289     -18.081 -14.644  27.803  0.00  0.00           O
ATOM   4565  N  LGLU X 290     -19.743 -14.604  29.301  0.00  0.00           N
ATOM   4566  H  LGLU X 290     -20.547 -15.097  29.659  0.00  0.00           H
ATOM   4567  CA LGLU X 290     -19.421 -13.282  29.874  0.00  0.00           C
ATOM   4568  HA LGLU X 290     -19.044 -12.617  29.097  0.00  0.00           H
ATOM   4569  CB LGLU X 290     -20.690 -12.654  30.486  0.00  0.00           C
ATOM   4570  HB2LGLU X 290     -20.988 -13.250  31.349  0.00  0.00           H
ATOM   4571  HB3LGLU X 290     -20.452 -11.640  30.808  0.00  0.00           H
ATOM   4572  CG LGLU X 290     -21.846 -12.610  29.470  0.00  0.00           C
ATOM   4573  HG2LGLU X 290     -21.473 -12.429  28.462  0.00  0.00           H
ATOM   4574  HG3LGLU X 290     -22.261 -13.616  29.527  0.00  0.00           H
ATOM   4575  CD LGLU X 290     -22.937 -11.588  29.801  0.00  0.00           C
ATOM   4576  OE1LGLU X 290     -22.621 -10.419  30.116  0.00  0.00           O
ATOM   4577  OE2LGLU X 290     -24.141 -11.914  29.656  0.00  0.00           O
ATOM   4578  C  LGLU X 290     -18.197 -13.249  30.815  0.00  0.00           C
ATOM   4579  O  LGLU X 290     -18.311 -12.911  31.998  0.00  0.00           O
ATOM   4580  N  LASP X 291     -17.019 -13.636  30.308  0.00  0.00           N
ATOM   4581  H  LASP X 291     -17.031 -13.957  29.351  0.00  0.00           H
ATOM   4582  CA LASP X 291     -15.786 -13.828  31.094  0.00  0.00           C
ATOM   4583  HA LASP X 291     -15.966 -13.595  32.144  0.00  0.00           H
ATOM   4584  CB LASP X 291     -15.335 -15.294  30.986  0.00  0.00           C
ATOM   4585  HB2LASP X 291     -14.604 -15.493  31.770  0.00  0.00           H
ATOM   4586  HB3LASP X 291     -16.264 -15.816  31.214  0.00  0.00           H
ATOM   4587  CG LASP X 291     -14.788 -15.788  29.639  0.00  0.00           C
ATOM   4588  OD1LASP X 291     -14.261 -15.021  28.808  0.00  0.00           O
ATOM   4589  OD2LASP X 291     -14.809 -17.031  29.460  0.00  0.00           O
ATOM   4590  C  LASP X 291     -14.651 -12.810  30.848  0.00  0.00           C
ATOM   4591  O  LASP X 291     -13.554 -12.974  31.398  0.00  0.00           O
ATOM   4592  N  LALA X 292     -14.906 -11.746  30.080  0.00  0.00           N
ATOM   4593  H  LALA X 292     -15.817 -11.715  29.646  0.00  0.00           H
ATOM   4594  CA LALA X 292     -13.941 -10.692  29.746  0.00  0.00           C
ATOM   4595  HA LALA X 292     -12.999 -11.176  29.488  0.00  0.00           H
ATOM   4596  CB LALA X 292     -14.471  -9.955  28.502  0.00  0.00           C
ATOM   4597  HB1LALA X 292     -15.410  -9.458  28.746  0.00  0.00           H
ATOM   4598  HB2LALA X 292     -13.741  -9.213  28.180  0.00  0.00           H
ATOM   4599  HB3LALA X 292     -14.639 -10.672  27.698  0.00  0.00           H
ATOM   4600  C  LALA X 292     -13.636  -9.712  30.917  0.00  0.00           C
ATOM   4601  O  LALA X 292     -14.379  -9.659  31.903  0.00  0.00           O
ATOM   4602  N  LPRO X 293     -12.542  -8.926  30.833  0.00  0.00           N
ATOM   4603  CD LPRO X 293     -11.448  -9.101  29.885  0.00  0.00           C
ATOM   4604  HD2LPRO X 293     -11.846  -8.923  28.886  0.00  0.00           H
ATOM   4605  HD3LPRO X 293     -11.107 -10.134  29.962  0.00  0.00           H
ATOM   4606  CG LPRO X 293     -10.362  -8.097  30.271  0.00  0.00           C
ATOM   4607  HG2LPRO X 293     -10.395  -7.221  29.625  0.00  0.00           H
ATOM   4608  HG3LPRO X 293      -9.374  -8.554  30.215  0.00  0.00           H
ATOM   4609  CB LPRO X 293     -10.715  -7.741  31.708  0.00  0.00           C
ATOM   4610  HB2LPRO X 293     -10.376  -6.726  31.915  0.00  0.00           H
ATOM   4611  HB3LPRO X 293     -10.317  -8.418  32.464  0.00  0.00           H
ATOM   4612  CA LPRO X 293     -12.247  -7.792  31.715  0.00  0.00           C
ATOM   4613  HA LPRO X 293     -12.641  -8.008  32.708  0.00  0.00           H
ATOM   4614  C  LPRO X 293     -12.887  -6.493  31.180  0.00  0.00           C
ATOM   4615  O  LPRO X 293     -13.661  -6.524  30.220  0.00  0.00           O
ATOM   4616  N  LSER X 294     -12.534  -5.320  31.726  0.00  0.00           N
ATOM   4617  H  LSER X 294     -12.160  -5.299  32.664  0.00  0.00           H
ATOM   4618  CA LSER X 294     -12.838  -4.036  31.065  0.00  0.00           C
ATOM   4619  HA LSER X 294     -12.634  -4.116  29.998  0.00  0.00           H
ATOM   4620  CB LSER X 294     -14.307  -3.659  31.255  0.00  0.00           C
ATOM   4621  HB2LSER X 294     -14.907  -4.560  31.388  0.00  0.00           H
ATOM   4622  HB3LSER X 294     -14.416  -3.018  32.129  0.00  0.00           H
ATOM   4623  OG LSER X 294     -14.747  -2.965  30.102  0.00  0.00           O
ATOM   4624  HG LSER X 294     -15.670  -2.722  30.207  0.00  0.00           H
ATOM   4625  C  LSER X 294     -11.902  -2.878  31.438  0.00  0.00           C
ATOM   4626  O  LSER X 294     -11.312  -2.866  32.522  0.00  0.00           O
ATOM   4627  N  LVAL X 295     -11.716  -1.922  30.522  0.00  0.00           N
ATOM   4628  H  LVAL X 295     -12.384  -1.874  29.766  0.00  0.00           H
ATOM   4629  CA LVAL X 295     -10.555  -1.005  30.491  0.00  0.00           C
ATOM   4630  HA LVAL X 295     -10.052  -0.951  31.456  0.00  0.00           H
ATOM   4631  CB LVAL X 295      -9.525  -1.430  29.419  0.00  0.00           C
ATOM   4632  HB LVAL X 295      -8.713  -0.703  29.415  0.00  0.00           H
ATOM   4633  CG1LVAL X 295      -8.957  -2.827  29.701  0.00  0.00           C
ATOM   4634 HG11LVAL X 295      -9.769  -3.555  29.706  0.00  0.00           H
ATOM   4635 HG12LVAL X 295      -8.237  -3.090  28.927  0.00  0.00           H
ATOM   4636 HG13LVAL X 295      -8.463  -2.829  30.673  0.00  0.00           H
ATOM   4637  CG2LVAL X 295     -10.081  -1.405  27.992  0.00  0.00           C
ATOM   4638 HG21LVAL X 295     -10.408  -0.394  27.747  0.00  0.00           H
ATOM   4639 HG22LVAL X 295      -9.304  -1.714  27.293  0.00  0.00           H
ATOM   4640 HG23LVAL X 295     -10.928  -2.088  27.919  0.00  0.00           H
ATOM   4641  C  LVAL X 295     -10.936   0.465  30.286  0.00  0.00           C
ATOM   4642  O  LVAL X 295     -11.978   0.784  29.717  0.00  0.00           O
ATOM   4643  N  LASP X 296     -10.045   1.354  30.725  0.00  0.00           N
ATOM   4644  H  LASP X 296      -9.375   1.013  31.399  0.00  0.00           H
ATOM   4645  CA LASP X 296     -10.015   2.779  30.375  0.00  0.00           C
ATOM   4646  HA LASP X 296     -10.982   3.255  30.539  0.00  0.00           H
ATOM   4647  CB LASP X 296      -8.974   3.439  31.308  0.00  0.00           C
ATOM   4648  HB2LASP X 296      -9.464   3.474  32.281  0.00  0.00           H
ATOM   4649  HB3LASP X 296      -8.105   2.784  31.362  0.00  0.00           H
ATOM   4650  CG LASP X 296      -8.526   4.850  30.912  0.00  0.00           C
ATOM   4651  OD1LASP X 296      -9.353   5.613  30.366  0.00  0.00           O
ATOM   4652  OD2LASP X 296      -7.329   5.160  31.116  0.00  0.00           O
ATOM   4653  C  LASP X 296      -9.706   2.983  28.871  0.00  0.00           C
ATOM   4654  O  LASP X 296      -8.921   2.232  28.290  0.00  0.00           O
ATOM   4655  N  LILE X 297     -10.302   4.003  28.241  0.00  0.00           N
ATOM   4656  H  LILE X 297     -10.984   4.511  28.785  0.00  0.00           H
ATOM   4657  CA LILE X 297     -10.142   4.354  26.815  0.00  0.00           C
ATOM   4658  HA LILE X 297      -9.252   3.919  26.360  0.00  0.00           H
ATOM   4659  CB LILE X 297     -11.393   3.928  26.009  0.00  0.00           C
ATOM   4660  HB LILE X 297     -11.194   4.096  24.951  0.00  0.00           H
ATOM   4661  CG2LILE X 297     -11.735   2.444  26.238  0.00  0.00           C
ATOM   4662 HG21LILE X 297     -11.933   2.275  27.297  0.00  0.00           H
ATOM   4663 HG22LILE X 297     -12.618   2.181  25.656  0.00  0.00           H
ATOM   4664 HG23LILE X 297     -10.895   1.825  25.923  0.00  0.00           H
ATOM   4665  CG1LILE X 297     -12.640   4.805  26.267  0.00  0.00           C
ATOM   4666 HG12LILE X 297     -13.245   4.319  27.032  0.00  0.00           H
ATOM   4667 HG13LILE X 297     -12.304   5.776  26.633  0.00  0.00           H
ATOM   4668  CD1LILE X 297     -13.479   5.000  25.000  0.00  0.00           C
ATOM   4669 HD11LILE X 297     -13.816   4.030  24.634  0.00  0.00           H
ATOM   4670 HD12LILE X 297     -14.345   5.622  25.229  0.00  0.00           H
ATOM   4671 HD13LILE X 297     -12.875   5.486  24.234  0.00  0.00           H
ATOM   4672  C  LILE X 297      -9.793   5.840  26.563  0.00  0.00           C
ATOM   4673  O  LILE X 297      -9.758   6.282  25.408  0.00  0.00           O
ATOM   4674  N  LALA X 298      -9.577   6.620  27.628  0.00  0.00           N
ATOM   4675  H  LALA X 298      -9.550   6.151  28.521  0.00  0.00           H
ATOM   4676  CA LALA X 298      -9.475   8.081  27.607  0.00  0.00           C
ATOM   4677  HA LALA X 298     -10.041   8.458  26.755  0.00  0.00           H
ATOM   4678  CB LALA X 298     -10.138   8.586  28.899  0.00  0.00           C
ATOM   4679  HB1LALA X 298      -9.576   8.224  29.761  0.00  0.00           H
ATOM   4680  HB2LALA X 298     -10.145   9.676  28.902  0.00  0.00           H
ATOM   4681  HB3LALA X 298     -11.161   8.217  28.951  0.00  0.00           H
ATOM   4682  C  LALA X 298      -8.030   8.609  27.442  0.00  0.00           C
ATOM   4683  O  LALA X 298      -7.095   7.851  27.172  0.00  0.00           O
ATOM   4684  N  LASN X 299      -7.857   9.923  27.607  0.00  0.00           N
ATOM   4685  H  LASN X 299      -8.708  10.464  27.664  0.00  0.00           H
ATOM   4686  CA LASN X 299      -6.574  10.638  27.640  0.00  0.00           C
ATOM   4687  HA LASN X 299      -6.031  10.527  26.701  0.00  0.00           H
ATOM   4688  CB LASN X 299      -6.894  12.130  27.850  0.00  0.00           C
ATOM   4689  HB2LASN X 299      -7.552  12.206  28.716  0.00  0.00           H
ATOM   4690  HB3LASN X 299      -5.983  12.699  28.036  0.00  0.00           H
ATOM   4691  CG LASN X 299      -7.602  12.726  26.648  0.00  0.00           C
ATOM   4692  OD1LASN X 299      -8.812  12.635  26.503  0.00  0.00           O
ATOM   4693  ND2LASN X 299      -6.869  13.314  25.738  0.00  0.00           N
ATOM   4694 HD21LASN X 299      -7.310  13.722  24.925  0.00  0.00           H
ATOM   4695 HD22LASN X 299      -5.867  13.358  25.851  0.00  0.00           H
ATOM   4696  C  LASN X 299      -5.598  10.110  28.717  0.00  0.00           C
ATOM   4697  O  LASN X 299      -6.011   9.464  29.681  0.00  0.00           O
ATOM   4698  N  LILE X 300      -4.298  10.399  28.565  0.00  0.00           N
ATOM   4699  H  LILE X 300      -4.059  10.961  27.760  0.00  0.00           H
ATOM   4700  CA LILE X 300      -3.205   9.943  29.453  0.00  0.00           C
ATOM   4701  HA LILE X 300      -3.539   9.856  30.488  0.00  0.00           H
ATOM   4702  CB LILE X 300      -2.593   8.585  28.987  0.00  0.00           C
ATOM   4703  HB LILE X 300      -1.936   8.758  28.135  0.00  0.00           H
ATOM   4704  CG2LILE X 300      -1.782   7.955  30.142  0.00  0.00           C
ATOM   4705 HG21LILE X 300      -2.438   7.782  30.995  0.00  0.00           H
ATOM   4706 HG22LILE X 300      -1.356   7.007  29.813  0.00  0.00           H
ATOM   4707 HG23LILE X 300      -0.979   8.632  30.434  0.00  0.00           H
ATOM   4708  CG1LILE X 300      -3.611   7.554  28.440  0.00  0.00           C
ATOM   4709 HG12LILE X 300      -4.273   7.291  29.265  0.00  0.00           H
ATOM   4710 HG13LILE X 300      -4.185   8.057  27.661  0.00  0.00           H
ATOM   4711  CD1LILE X 300      -2.977   6.278  27.866  0.00  0.00           C
ATOM   4712 HD11LILE X 300      -2.403   5.775  28.644  0.00  0.00           H
ATOM   4713 HD12LILE X 300      -3.761   5.613  27.505  0.00  0.00           H
ATOM   4714 HD13LILE X 300      -2.315   6.540  27.040  0.00  0.00           H
ATOM   4715  C  LILE X 300      -2.097  11.012  29.489  0.00  0.00           C
ATOM   4716  O  LILE X 300      -1.857  11.658  28.473  0.00  0.00           O
ATOM   4717  N  LARG X 301      -1.357  11.167  30.595  0.00  0.00           N
ATOM   4718  H  LARG X 301      -1.760  10.902  31.483  0.00  0.00           H
ATOM   4719  CA LARG X 301      -0.047  11.854  30.596  0.00  0.00           C
ATOM   4720  HA LARG X 301       0.290  11.984  29.567  0.00  0.00           H
ATOM   4721  CB LARG X 301      -0.128  13.240  31.265  0.00  0.00           C
ATOM   4722  HB2LARG X 301      -0.634  13.122  32.224  0.00  0.00           H
ATOM   4723  HB3LARG X 301       0.889  13.593  31.433  0.00  0.00           H
ATOM   4724  CG LARG X 301      -0.895  14.267  30.400  0.00  0.00           C
ATOM   4725  HG2LARG X 301      -0.909  13.886  29.379  0.00  0.00           H
ATOM   4726  HG3LARG X 301      -1.914  14.316  30.782  0.00  0.00           H
ATOM   4727  CD LARG X 301      -0.275  15.674  30.412  0.00  0.00           C
ATOM   4728  HD2LARG X 301      -0.901  16.355  29.835  0.00  0.00           H
ATOM   4729  HD3LARG X 301      -0.200  16.032  31.439  0.00  0.00           H
ATOM   4730  NE LARG X 301       1.071  15.654  29.820  0.00  0.00           N
ATOM   4731  HE LARG X 301       1.411  14.711  29.694  0.00  0.00           H
ATOM   4732  CZ LARG X 301       1.855  16.654  29.482  0.00  0.00           C
ATOM   4733  NH1LARG X 301       1.523  17.911  29.562  0.00  0.00           N
ATOM   4734 HH11LARG X 301       0.607  18.167  29.904  0.00  0.00           H
ATOM   4735 HH12LARG X 301       2.182  18.623  29.282  0.00  0.00           H
ATOM   4736  NH2LARG X 301       3.023  16.367  29.008  0.00  0.00           N
ATOM   4737 HH21LARG X 301       3.301  15.401  28.910  0.00  0.00           H
ATOM   4738 HH22LARG X 301       3.651  17.109  28.738  0.00  0.00           H
ATOM   4739  C  LARG X 301       1.051  10.971  31.190  0.00  0.00           C
ATOM   4740  O  LARG X 301       0.762  10.049  31.950  0.00  0.00           O
ATOM   4741  N  LMET X 302       2.305  11.222  30.813  0.00  0.00           N
ATOM   4742  H  LMET X 302       2.463  11.978  30.163  0.00  0.00           H
ATOM   4743  CA LMET X 302       3.455  10.410  31.230  0.00  0.00           C
ATOM   4744  HA LMET X 302       3.275   9.363  30.985  0.00  0.00           H
ATOM   4745  CB LMET X 302       4.735  10.871  30.509  0.00  0.00           C
ATOM   4746  HB2LMET X 302       4.797  11.955  30.600  0.00  0.00           H
ATOM   4747  HB3LMET X 302       5.586  10.415  31.015  0.00  0.00           H
ATOM   4748  CG LMET X 302       4.753  10.481  29.029  0.00  0.00           C
ATOM   4749  HG2LMET X 302       3.801  10.792  28.599  0.00  0.00           H
ATOM   4750  HG3LMET X 302       5.562  11.036  28.556  0.00  0.00           H
ATOM   4751  SD LMET X 302       4.991   8.706  28.728  0.00  0.00           S
ATOM   4752  CE LMET X 302       4.927   8.703  26.915  0.00  0.00           C
ATOM   4753  HE1LMET X 302       5.723   9.334  26.522  0.00  0.00           H
ATOM   4754  HE2LMET X 302       5.057   7.684  26.548  0.00  0.00           H
ATOM   4755  HE3LMET X 302       3.962   9.087  26.584  0.00  0.00           H
ATOM   4756  C  LMET X 302       3.662  10.435  32.759  0.00  0.00           C
ATOM   4757  O  LMET X 302       3.482  11.488  33.382  0.00  0.00           O
ATOM   4758  N  LPRO X 303       4.093   9.315  33.377  0.00  0.00           N
ATOM   4759  CD LPRO X 303       4.409   8.045  32.733  0.00  0.00           C
ATOM   4760  HD2LPRO X 303       5.082   8.249  31.901  0.00  0.00           H
ATOM   4761  HD3LPRO X 303       3.480   7.621  32.353  0.00  0.00           H
ATOM   4762  CG LPRO X 303       5.051   7.170  33.807  0.00  0.00           C
ATOM   4763  HG2LPRO X 303       6.135   7.284  33.810  0.00  0.00           H
ATOM   4764  HG3LPRO X 303       4.797   6.120  33.661  0.00  0.00           H
ATOM   4765  CB LPRO X 303       4.431   7.707  35.096  0.00  0.00           C
ATOM   4766  HB2LPRO X 303       5.080   7.541  35.957  0.00  0.00           H
ATOM   4767  HB3LPRO X 303       3.450   7.274  35.293  0.00  0.00           H
ATOM   4768  CA LPRO X 303       4.294   9.210  34.828  0.00  0.00           C
ATOM   4769  HA LPRO X 303       3.396   9.592  35.314  0.00  0.00           H
ATOM   4770  C  LPRO X 303       5.522   9.996  35.329  0.00  0.00           C
ATOM   4771  O  LPRO X 303       5.663  10.234  36.527  0.00  0.00           O
ATOM   4772  N  LSER X 304       6.406  10.421  34.422  0.00  0.00           N
ATOM   4773  H  LSER X 304       6.349   9.988  33.511  0.00  0.00           H
ATOM   4774  CA LSER X 304       7.480  11.387  34.667  0.00  0.00           C
ATOM   4775  HA LSER X 304       7.107  12.187  35.305  0.00  0.00           H
ATOM   4776  CB LSER X 304       8.683  10.726  35.359  0.00  0.00           C
ATOM   4777  HB2LSER X 304       9.345  11.523  35.698  0.00  0.00           H
ATOM   4778  HB3LSER X 304       8.304  10.177  36.221  0.00  0.00           H
ATOM   4779  OG LSER X 304       9.399   9.844  34.517  0.00  0.00           O
ATOM   4780  HG LSER X 304      10.135   9.464  35.002  0.00  0.00           H
ATOM   4781  C  LSER X 304       7.906  12.064  33.365  0.00  0.00           C
ATOM   4782  O  LSER X 304       7.536  11.612  32.282  0.00  0.00           O
ATOM   4783  N  LLEU X 305       8.686  13.142  33.464  0.00  0.00           N
ATOM   4784  H  LLEU X 305       8.816  13.553  34.378  0.00  0.00           H
ATOM   4785  CA LLEU X 305       9.303  13.805  32.309  0.00  0.00           C
ATOM   4786  HA LLEU X 305       8.562  13.985  31.531  0.00  0.00           H
ATOM   4787  CB LLEU X 305       9.887  15.161  32.756  0.00  0.00           C
ATOM   4788  HB2LLEU X 305      10.730  14.920  33.403  0.00  0.00           H
ATOM   4789  HB3LLEU X 305      10.251  15.649  31.852  0.00  0.00           H
ATOM   4790  CG LLEU X 305       8.925  16.107  33.498  0.00  0.00           C
ATOM   4791  HG LLEU X 305       8.573  15.630  34.413  0.00  0.00           H
ATOM   4792  CD1LLEU X 305       9.665  17.397  33.849  0.00  0.00           C
ATOM   4793 HD11LLEU X 305      10.017  17.875  32.934  0.00  0.00           H
ATOM   4794 HD12LLEU X 305       8.990  18.073  34.375  0.00  0.00           H
ATOM   4795 HD13LLEU X 305      10.517  17.166  34.488  0.00  0.00           H
ATOM   4796  CD2LLEU X 305       7.696  16.471  32.665  0.00  0.00           C
ATOM   4797 HD21LLEU X 305       7.145  15.564  32.414  0.00  0.00           H
ATOM   4798 HD22LLEU X 305       7.053  17.139  33.237  0.00  0.00           H
ATOM   4799 HD23LLEU X 305       8.011  16.967  31.748  0.00  0.00           H
ATOM   4800  C  LLEU X 305      10.387  12.906  31.656  0.00  0.00           C
ATOM   4801  O  LLEU X 305      10.894  12.005  32.335  0.00  0.00           O
ATOM   4802  N  LPRO X 306      10.757  13.106  30.374  0.00  0.00           N
ATOM   4803  CD LPRO X 306      10.075  13.997  29.440  0.00  0.00           C
ATOM   4804  HD2LPRO X 306      10.319  15.021  29.722  0.00  0.00           H
ATOM   4805  HD3LPRO X 306       9.003  13.836  29.552  0.00  0.00           H
ATOM   4806  CG LPRO X 306      10.574  13.639  28.046  0.00  0.00           C
ATOM   4807  HG2LPRO X 306      10.720  14.545  27.459  0.00  0.00           H
ATOM   4808  HG3LPRO X 306       9.850  12.996  27.545  0.00  0.00           H
ATOM   4809  CB LPRO X 306      11.892  12.902  28.273  0.00  0.00           C
ATOM   4810  HB2LPRO X 306      12.768  13.549  28.228  0.00  0.00           H
ATOM   4811  HB3LPRO X 306      11.986  12.112  27.530  0.00  0.00           H
ATOM   4812  CA LPRO X 306      11.767  12.292  29.671  0.00  0.00           C
ATOM   4813  HA LPRO X 306      11.339  11.297  29.550  0.00  0.00           H
ATOM   4814  C  LPRO X 306      13.127  12.181  30.392  0.00  0.00           C
ATOM   4815  O  LPRO X 306      13.422  12.971  31.284  0.00  0.00           O
ATOM   4816  N  LSER X 307      13.966  11.194  30.055  0.00  0.00           N
ATOM   4817  H  LSER X 307      13.679  10.566  29.318  0.00  0.00           H
ATOM   4818  CA LSER X 307      15.217  10.887  30.793  0.00  0.00           C
ATOM   4819  HA LSER X 307      15.157  11.281  31.808  0.00  0.00           H
ATOM   4820  CB LSER X 307      15.425   9.367  30.868  0.00  0.00           C
ATOM   4821  HB2LSER X 307      16.250   9.163  31.551  0.00  0.00           H
ATOM   4822  HB3LSER X 307      14.514   8.910  31.251  0.00  0.00           H
ATOM   4823  OG LSER X 307      15.724   8.828  29.594  0.00  0.00           O
ATOM   4824  HG LSER X 307      15.849   7.879  29.670  0.00  0.00           H
ATOM   4825  C  LSER X 307      16.475  11.608  30.259  0.00  0.00           C
ATOM   4826  O  LSER X 307      17.578  11.047  30.282  0.00  0.00           O
ATOM   4827  N  LTYR X 308      16.327  12.807  29.691  0.00  0.00           N
ATOM   4828  H  LTYR X 308      15.445  13.287  29.806  0.00  0.00           H
ATOM   4829  CA LTYR X 308      17.309  13.368  28.760  0.00  0.00           C
ATOM   4830  HA LTYR X 308      18.202  12.744  28.717  0.00  0.00           H
ATOM   4831  CB LTYR X 308      16.680  13.420  27.365  0.00  0.00           C
ATOM   4832  HB2LTYR X 308      15.887  14.167  27.357  0.00  0.00           H
ATOM   4833  HB3LTYR X 308      17.484  13.737  26.701  0.00  0.00           H
ATOM   4834  CG LTYR X 308      16.126  12.087  26.889  0.00  0.00           C
ATOM   4835  CD1LTYR X 308      16.940  10.935  26.916  0.00  0.00           C
ATOM   4836  HD1LTYR X 308      17.992  11.022  27.189  0.00  0.00           H
ATOM   4837  CE1LTYR X 308      16.400   9.678  26.591  0.00  0.00           C
ATOM   4838  HE1LTYR X 308      17.023   8.785  26.644  0.00  0.00           H
ATOM   4839  CZ LTYR X 308      15.048   9.572  26.199  0.00  0.00           C
ATOM   4840  OH LTYR X 308      14.520   8.361  25.895  0.00  0.00           O
ATOM   4841  HH LTYR X 308      15.153   7.644  25.980  0.00  0.00           H
ATOM   4842  CE2LTYR X 308      14.247  10.730  26.122  0.00  0.00           C
ATOM   4843  HE2LTYR X 308      13.210  10.654  25.793  0.00  0.00           H
ATOM   4844  CD2LTYR X 308      14.785  11.984  26.471  0.00  0.00           C
ATOM   4845  HD2LTYR X 308      14.163  12.878  26.417  0.00  0.00           H
ATOM   4846  C  LTYR X 308      17.948  14.694  29.203  0.00  0.00           C
ATOM   4847  O  LTYR X 308      17.486  15.376  30.121  0.00  0.00           O
ATOM   4848  N  LLYS X 309      19.081  15.036  28.591  0.00  0.00           N
ATOM   4849  H  LLYS X 309      19.501  14.338  27.994  0.00  0.00           H
ATOM   4850  CA LLYS X 309      19.822  16.280  28.833  0.00  0.00           C
ATOM   4851  HA LLYS X 309      19.119  17.095  29.002  0.00  0.00           H
ATOM   4852  CB LLYS X 309      20.735  16.150  30.072  0.00  0.00           C
ATOM   4853  HB2LLYS X 309      21.218  17.117  30.210  0.00  0.00           H
ATOM   4854  HB3LLYS X 309      20.084  15.944  30.921  0.00  0.00           H
ATOM   4855  CG LLYS X 309      21.811  15.049  29.969  0.00  0.00           C
ATOM   4856  HG2LLYS X 309      21.692  14.584  28.991  0.00  0.00           H
ATOM   4857  HG3LLYS X 309      22.778  15.549  30.018  0.00  0.00           H
ATOM   4858  CD LLYS X 309      21.737  13.967  31.063  0.00  0.00           C
ATOM   4859  HD2LLYS X 309      22.593  13.309  30.912  0.00  0.00           H
ATOM   4860  HD3LLYS X 309      21.839  14.481  32.019  0.00  0.00           H
ATOM   4861  CE LLYS X 309      20.445  13.134  31.066  0.00  0.00           C
ATOM   4862  HE2LLYS X 309      20.385  12.616  32.023  0.00  0.00           H
ATOM   4863  HE3LLYS X 309      19.605  13.822  30.972  0.00  0.00           H
ATOM   4864  NZ LLYS X 309      20.396  12.142  29.963  0.00  0.00           N
ATOM   4865  HZ1LLYS X 309      21.175  11.504  30.050  0.00  0.00           H
ATOM   4866  HZ2LLYS X 309      19.530  11.625  30.013  0.00  0.00           H
ATOM   4867  HZ3LLYS X 309      20.451  12.622  29.076  0.00  0.00           H
ATOM   4868  C  LLYS X 309      20.572  16.729  27.579  0.00  0.00           C
ATOM   4869  O  LLYS X 309      21.044  15.902  26.797  0.00  0.00           O
ATOM   4870  N  LVAL X 310      20.653  18.044  27.376  0.00  0.00           N
ATOM   4871  H  LVAL X 310      20.233  18.660  28.057  0.00  0.00           H
ATOM   4872  CA LVAL X 310      21.231  18.640  26.158  0.00  0.00           C
ATOM   4873  HA LVAL X 310      20.692  18.285  25.278  0.00  0.00           H
ATOM   4874  CB LVAL X 310      21.151  20.180  26.197  0.00  0.00           C
ATOM   4875  HB LVAL X 310      21.670  20.525  27.091  0.00  0.00           H
ATOM   4876  CG1LVAL X 310      21.786  20.822  24.957  0.00  0.00           C
ATOM   4877 HG11LVAL X 310      21.268  20.479  24.062  0.00  0.00           H
ATOM   4878 HG12LVAL X 310      21.707  21.907  25.029  0.00  0.00           H
ATOM   4879 HG13LVAL X 310      22.837  20.539  24.898  0.00  0.00           H
ATOM   4880  CG2LVAL X 310      19.689  20.643  26.277  0.00  0.00           C
ATOM   4881 HG21LVAL X 310      19.229  20.243  27.181  0.00  0.00           H
ATOM   4882 HG22LVAL X 310      19.653  21.733  26.304  0.00  0.00           H
ATOM   4883 HG23LVAL X 310      19.144  20.284  25.404  0.00  0.00           H
ATOM   4884  C  LVAL X 310      22.667  18.146  25.947  0.00  0.00           C
ATOM   4885  O  LVAL X 310      23.519  18.356  26.807  0.00  0.00           O
ATOM   4886  N  LGLY X 311      22.920  17.479  24.814  0.00  0.00           N
ATOM   4887  H  LGLY X 311      22.167  17.411  24.144  0.00  0.00           H
ATOM   4888  CA LGLY X 311      24.207  16.845  24.485  0.00  0.00           C
ATOM   4889  HA2LGLY X 311      24.495  17.219  23.503  0.00  0.00           H
ATOM   4890  HA3LGLY X 311      24.923  17.191  25.230  0.00  0.00           H
ATOM   4891  C  LGLY X 311      24.219  15.305  24.458  0.00  0.00           C
ATOM   4892  O  LGLY X 311      25.153  14.730  23.883  0.00  0.00           O
ATOM   4893  N  LASP X 312      23.191  14.622  24.986  0.00  0.00           N
ATOM   4894  H  LASP X 312      22.496  15.134  25.511  0.00  0.00           H
ATOM   4895  CA LASP X 312      23.021  13.159  24.841  0.00  0.00           C
ATOM   4896  HA LASP X 312      23.809  12.650  25.394  0.00  0.00           H
ATOM   4897  CB LASP X 312      21.655  12.687  25.381  0.00  0.00           C
ATOM   4898  HB2LASP X 312      20.988  13.393  24.887  0.00  0.00           H
ATOM   4899  HB3LASP X 312      21.452  11.680  25.018  0.00  0.00           H
ATOM   4900  CG LASP X 312      21.426  12.741  26.892  0.00  0.00           C
ATOM   4901  OD1LASP X 312      22.391  12.588  27.669  0.00  0.00           O
ATOM   4902  OD2LASP X 312      20.253  12.828  27.323  0.00  0.00           O
ATOM   4903  C  LASP X 312      23.099  12.694  23.372  0.00  0.00           C
ATOM   4904  O  LASP X 312      22.780  13.448  22.447  0.00  0.00           O
ATOM   4905  N  LLYS X 313      23.478  11.430  23.147  0.00  0.00           N
ATOM   4906  H  LLYS X 313      23.974  10.955  23.887  0.00  0.00           H
ATOM   4907  CA LLYS X 313      23.257  10.710  21.881  0.00  0.00           C
ATOM   4908  HA LLYS X 313      22.912  11.409  21.119  0.00  0.00           H
ATOM   4909  CB LLYS X 313      24.558  10.049  21.390  0.00  0.00           C
ATOM   4910  HB2LLYS X 313      24.974   9.520  22.248  0.00  0.00           H
ATOM   4911  HB3LLYS X 313      24.265   9.327  20.628  0.00  0.00           H
ATOM   4912  CG LLYS X 313      25.613  11.001  20.815  0.00  0.00           C
ATOM   4913  HG2LLYS X 313      25.742  11.807  21.537  0.00  0.00           H
ATOM   4914  HG3LLYS X 313      26.541  10.434  20.734  0.00  0.00           H
ATOM   4915  CD LLYS X 313      25.252  11.597  19.437  0.00  0.00           C
ATOM   4916  HD2LLYS X 313      26.203  11.888  18.991  0.00  0.00           H
ATOM   4917  HD3LLYS X 313      24.822  10.771  18.869  0.00  0.00           H
ATOM   4918  CE LLYS X 313      24.287  12.792  19.411  0.00  0.00           C
ATOM   4919  HE2LLYS X 313      24.306  13.222  18.410  0.00  0.00           H
ATOM   4920  HE3LLYS X 313      23.284  12.424  19.629  0.00  0.00           H
ATOM   4921  NZ LLYS X 313      24.656  13.829  20.401  0.00  0.00           N
ATOM   4922  HZ1LLYS X 313      25.586  14.171  20.200  0.00  0.00           H
ATOM   4923  HZ2LLYS X 313      23.998  14.593  20.350  0.00  0.00           H
ATOM   4924  HZ3LLYS X 313      24.639  13.430  21.330  0.00  0.00           H
ATOM   4925  C  LLYS X 313      22.169   9.657  22.062  0.00  0.00           C
ATOM   4926  O  LLYS X 313      22.420   8.611  22.660  0.00  0.00           O
ATOM   4927  N  LILE X 314      20.983   9.897  21.509  0.00  0.00           N
ATOM   4928  H  LILE X 314      20.774  10.842  21.221  0.00  0.00           H
ATOM   4929  CA LILE X 314      19.914   8.898  21.447  0.00  0.00           C
ATOM   4930  HA LILE X 314      20.293   7.908  21.196  0.00  0.00           H
ATOM   4931  CB LILE X 314      19.112   8.824  22.772  0.00  0.00           C
ATOM   4932  HB LILE X 314      19.796   8.471  23.544  0.00  0.00           H
ATOM   4933  CG2LILE X 314      18.496  10.167  23.207  0.00  0.00           C
ATOM   4934 HG21LILE X 314      17.811  10.520  22.435  0.00  0.00           H
ATOM   4935 HG22LILE X 314      17.952  10.032  24.141  0.00  0.00           H
ATOM   4936 HG23LILE X 314      19.288  10.901  23.351  0.00  0.00           H
ATOM   4937  CG1LILE X 314      18.031   7.730  22.647  0.00  0.00           C
ATOM   4938 HG12LILE X 314      17.241   8.137  22.016  0.00  0.00           H
ATOM   4939 HG13LILE X 314      18.496   6.881  22.145  0.00  0.00           H
ATOM   4940  CD1LILE X 314      17.433   7.269  23.977  0.00  0.00           C
ATOM   4941 HD11LILE X 314      16.966   8.116  24.480  0.00  0.00           H
ATOM   4942 HD12LILE X 314      16.682   6.500  23.792  0.00  0.00           H
ATOM   4943 HD13LILE X 314      18.221   6.862  24.609  0.00  0.00           H
ATOM   4944  C  LILE X 314      19.031   9.120  20.219  0.00  0.00           C
ATOM   4945  O  LILE X 314      18.422  10.173  20.037  0.00  0.00           O
ATOM   4946  N  LALA X 315      18.941   8.099  19.369  0.00  0.00           N
ATOM   4947  H  LALA X 315      19.557   7.308  19.488  0.00  0.00           H
ATOM   4948  CA LALA X 315      18.023   8.094  18.242  0.00  0.00           C
ATOM   4949  HA LALA X 315      18.221   8.950  17.598  0.00  0.00           H
ATOM   4950  CB LALA X 315      18.230   6.815  17.433  0.00  0.00           C
ATOM   4951  HB1LALA X 315      18.026   5.949  18.062  0.00  0.00           H
ATOM   4952  HB2LALA X 315      17.553   6.811  16.580  0.00  0.00           H
ATOM   4953  HB3LALA X 315      19.260   6.772  17.079  0.00  0.00           H
ATOM   4954  C  LALA X 315      16.570   8.206  18.714  0.00  0.00           C
ATOM   4955  O  LALA X 315      16.157   7.540  19.666  0.00  0.00           O
ATOM   4956  N  LTHR X 316      15.767   8.971  17.980  0.00  0.00           N
ATOM   4957  H  LTHR X 316      16.198   9.497  17.234  0.00  0.00           H
ATOM   4958  CA LTHR X 316      14.329   9.167  18.233  0.00  0.00           C
ATOM   4959  HA LTHR X 316      14.234   9.712  19.173  0.00  0.00           H
ATOM   4960  CB LTHR X 316      13.742  10.030  17.103  0.00  0.00           C
ATOM   4961  HB LTHR X 316      12.660  10.071  17.229  0.00  0.00           H
ATOM   4962  CG2LTHR X 316      14.309  11.449  17.119  0.00  0.00           C
ATOM   4963 HG21LTHR X 316      15.391  11.409  16.992  0.00  0.00           H
ATOM   4964 HG22LTHR X 316      13.869  12.025  16.306  0.00  0.00           H
ATOM   4965 HG23LTHR X 316      14.072  11.925  18.071  0.00  0.00           H
ATOM   4966  OG1LTHR X 316      14.117   9.507  15.852  0.00  0.00           O
ATOM   4967  HG1LTHR X 316      13.747  10.051  15.153  0.00  0.00           H
ATOM   4968  C  LTHR X 316      13.599   7.822  18.379  0.00  0.00           C
ATOM   4969  O  LTHR X 316      12.895   7.602  19.359  0.00  0.00           O
ATOM   4970  N  LARG X 317      13.898   6.841  17.520  0.00  0.00           N
ATOM   4971  H  LARG X 317      14.428   7.113  16.704  0.00  0.00           H
ATOM   4972  CA LARG X 317      13.415   5.442  17.610  0.00  0.00           C
ATOM   4973  HA LARG X 317      12.327   5.404  17.562  0.00  0.00           H
ATOM   4974  CB LARG X 317      13.989   4.652  16.420  0.00  0.00           C
ATOM   4975  HB2LARG X 317      13.534   3.662  16.445  0.00  0.00           H
ATOM   4976  HB3LARG X 317      13.678   5.172  15.514  0.00  0.00           H
ATOM   4977  CG LARG X 317      15.520   4.513  16.431  0.00  0.00           C
ATOM   4978  HG2LARG X 317      15.933   5.497  16.654  0.00  0.00           H
ATOM   4979  HG3LARG X 317      15.778   3.821  17.232  0.00  0.00           H
ATOM   4980  CD LARG X 317      16.105   4.001  15.106  0.00  0.00           C
ATOM   4981  HD2LARG X 317      16.031   2.914  15.074  0.00  0.00           H
ATOM   4982  HD3LARG X 317      15.544   4.428  14.274  0.00  0.00           H
ATOM   4983  NE LARG X 317      17.525   4.383  14.964  0.00  0.00           N
ATOM   4984  HE LARG X 317      17.696   5.052  14.227  0.00  0.00           H
ATOM   4985  CZ LARG X 317      18.549   3.960  15.682  0.00  0.00           C
ATOM   4986  NH1LARG X 317      19.700   4.550  15.626  0.00  0.00           N
ATOM   4987 HH11LARG X 317      19.824   5.352  15.023  0.00  0.00           H
ATOM   4988 HH12LARG X 317      20.468   4.207  16.184  0.00  0.00           H
ATOM   4989  NH2LARG X 317      18.478   2.945  16.486  0.00  0.00           N
ATOM   4990 HH21LARG X 317      17.608   2.442  16.583  0.00  0.00           H
ATOM   4991 HH22LARG X 317      19.293   2.663  17.012  0.00  0.00           H
ATOM   4992  C  LARG X 317      13.701   4.746  18.955  0.00  0.00           C
ATOM   4993  O  LARG X 317      12.845   4.053  19.494  0.00  0.00           O
ATOM   4994  N  LLYS X 318      14.876   4.977  19.545  0.00  0.00           N
ATOM   4995  H  LLYS X 318      15.550   5.525  19.029  0.00  0.00           H
ATOM   4996  CA LLYS X 318      15.288   4.394  20.833  0.00  0.00           C
ATOM   4997  HA LLYS X 318      14.968   3.355  20.918  0.00  0.00           H
ATOM   4998  CB LLYS X 318      16.822   4.441  20.888  0.00  0.00           C
ATOM   4999  HB2LLYS X 318      17.187   4.071  19.929  0.00  0.00           H
ATOM   5000  HB3LLYS X 318      17.105   5.487  21.005  0.00  0.00           H
ATOM   5001  CG LLYS X 318      17.443   3.613  22.025  0.00  0.00           C
ATOM   5002  HG2LLYS X 318      17.042   3.979  22.971  0.00  0.00           H
ATOM   5003  HG3LLYS X 318      17.151   2.572  21.887  0.00  0.00           H
ATOM   5004  CD LLYS X 318      18.978   3.717  22.045  0.00  0.00           C
ATOM   5005  HD2LLYS X 318      19.232   4.767  22.194  0.00  0.00           H
ATOM   5006  HD3LLYS X 318      19.334   3.134  22.895  0.00  0.00           H
ATOM   5007  CE LLYS X 318      19.645   3.207  20.759  0.00  0.00           C
ATOM   5008  HE2LLYS X 318      19.666   2.117  20.789  0.00  0.00           H
ATOM   5009  HE3LLYS X 318      19.049   3.534  19.907  0.00  0.00           H
ATOM   5010  NZ LLYS X 318      21.024   3.723  20.623  0.00  0.00           N
ATOM   5011  HZ1LLYS X 318      21.577   3.419  21.412  0.00  0.00           H
ATOM   5012  HZ2LLYS X 318      21.433   3.369  19.770  0.00  0.00           H
ATOM   5013  HZ3LLYS X 318      21.005   4.732  20.595  0.00  0.00           H
ATOM   5014  C  LLYS X 318      14.601   5.095  22.011  0.00  0.00           C
ATOM   5015  O  LLYS X 318      14.178   4.433  22.957  0.00  0.00           O
ATOM   5016  N  LALA X 319      14.392   6.409  21.903  0.00  0.00           N
ATOM   5017  H  LALA X 319      14.895   6.919  21.191  0.00  0.00           H
ATOM   5018  CA LALA X 319      13.548   7.161  22.830  0.00  0.00           C
ATOM   5019  HA LALA X 319      13.881   6.943  23.845  0.00  0.00           H
ATOM   5020  CB LALA X 319      13.737   8.656  22.565  0.00  0.00           C
ATOM   5021  HB1LALA X 319      13.399   8.892  21.555  0.00  0.00           H
ATOM   5022  HB2LALA X 319      13.155   9.230  23.285  0.00  0.00           H
ATOM   5023  HB3LALA X 319      14.791   8.913  22.663  0.00  0.00           H
ATOM   5024  C  LALA X 319      12.066   6.741  22.753  0.00  0.00           C
ATOM   5025  O  LALA X 319      11.421   6.631  23.791  0.00  0.00           O
ATOM   5026  N  LTYR X 320      11.539   6.411  21.565  0.00  0.00           N
ATOM   5027  H  LTYR X 320      12.037   6.690  20.732  0.00  0.00           H
ATOM   5028  CA LTYR X 320      10.224   5.767  21.410  0.00  0.00           C
ATOM   5029  HA LTYR X 320       9.454   6.396  21.858  0.00  0.00           H
ATOM   5030  CB LTYR X 320       9.886   5.561  19.919  0.00  0.00           C
ATOM   5031  HB2LTYR X 320       9.368   6.466  19.602  0.00  0.00           H
ATOM   5032  HB3LTYR X 320      10.830   5.475  19.381  0.00  0.00           H
ATOM   5033  CG LTYR X 320       9.017   4.347  19.615  0.00  0.00           C
ATOM   5034  CD1LTYR X 320       7.619   4.420  19.775  0.00  0.00           C
ATOM   5035  HD1LTYR X 320       7.163   5.355  20.098  0.00  0.00           H
ATOM   5036  CE1LTYR X 320       6.812   3.294  19.518  0.00  0.00           C
ATOM   5037  HE1LTYR X 320       5.733   3.353  19.661  0.00  0.00           H
ATOM   5038  CZ LTYR X 320       7.401   2.085  19.085  0.00  0.00           C
ATOM   5039  OH LTYR X 320       6.649   0.985  18.814  0.00  0.00           O
ATOM   5040  HH LTYR X 320       5.710   1.130  18.949  0.00  0.00           H
ATOM   5041  CE2LTYR X 320       8.798   2.015  18.921  0.00  0.00           C
ATOM   5042  HE2LTYR X 320       9.255   1.084  18.582  0.00  0.00           H
ATOM   5043  CD2LTYR X 320       9.603   3.137  19.191  0.00  0.00           C
ATOM   5044  HD2LTYR X 320      10.684   3.073  19.073  0.00  0.00           H
ATOM   5045  C  LTYR X 320      10.135   4.451  22.199  0.00  0.00           C
ATOM   5046  O  LTYR X 320       9.149   4.239  22.898  0.00  0.00           O
ATOM   5047  N  LGLY X 321      11.172   3.605  22.154  0.00  0.00           N
ATOM   5048  H  LGLY X 321      11.958   3.830  21.562  0.00  0.00           H
ATOM   5049  CA LGLY X 321      11.220   2.360  22.929  0.00  0.00           C
ATOM   5050  HA2LGLY X 321      10.407   1.717  22.593  0.00  0.00           H
ATOM   5051  HA3LGLY X 321      12.174   1.871  22.733  0.00  0.00           H
ATOM   5052  C  LGLY X 321      11.079   2.595  24.440  0.00  0.00           C
ATOM   5053  O  LGLY X 321      10.223   1.976  25.077  0.00  0.00           O
ATOM   5054  N  LGLN X 322      11.847   3.541  25.003  0.00  0.00           N
ATOM   5055  H  LGLN X 322      12.583   3.963  24.455  0.00  0.00           H
ATOM   5056  CA LGLN X 322      11.681   3.973  26.401  0.00  0.00           C
ATOM   5057  HA LGLN X 322      11.816   3.117  27.061  0.00  0.00           H
ATOM   5058  CB LGLN X 322      12.707   5.053  26.782  0.00  0.00           C
ATOM   5059  HB2LGLN X 322      12.780   5.737  25.936  0.00  0.00           H
ATOM   5060  HB3LGLN X 322      12.306   5.585  27.645  0.00  0.00           H
ATOM   5061  CG LGLN X 322      14.097   4.509  27.120  0.00  0.00           C
ATOM   5062  HG2LGLN X 322      14.054   3.753  27.905  0.00  0.00           H
[truncated: 1,126,308 more chars]
