# Supplementary material for: How the Destabilization of a Reaction Intermediate Affects Enzymatic Efficiency: The Case of Human Transketolase
Source: ACS Catal. 2020 Feb 7;10(4):2872–81. doi: 10.1021/acscatal.9b04690 (PMC8016368; doi:10.1021/acscatal.9b04690)
Supplement: Supplementary file 3 — cs9b04690_si_003.zip [file cs9b04690_si_003.zip › Optimized_geometries/TK_INT2_oniom.pdb]

CRYST1    0.000    0.000    0.000  90.00  90.00  90.00 P 1           1
ATOM      1  CB HHID X  36     -22.553  -6.419  -3.888  0.00  0.00           C
ATOM      2  HB2HHID X  36     -22.582  -6.709  -2.828  0.00  0.00           H
ATOM      3  HB3HHID X  36     -22.070  -7.252  -4.412  0.00  0.00           H
ATOM      4  CG HHID X  36     -21.706  -5.176  -4.010  0.00  0.00           C
ATOM      5  ND1HHID X  36     -21.790  -4.151  -3.070  0.00  0.00           N
ATOM      6  HD1HHID X  36     -22.044  -4.322  -2.096  0.00  0.00           H
ATOM      7  CE1HHID X  36     -20.946  -3.154  -3.461  0.00  0.00           C
ATOM      8  HE1HHID X  36     -20.722  -2.300  -2.839  0.00  0.00           H
ATOM      9  NE2HHID X  36     -20.386  -3.430  -4.618  0.00  0.00           N
ATOM     10  CD2HHID X  36     -20.832  -4.694  -4.956  0.00  0.00           C
ATOM     11  HD2HHID X  36     -20.430  -5.194  -5.824  0.00  0.00           H
ATOM     12  CB HHID X 109     -18.357  -0.874   2.744  0.00  0.00           C
ATOM     13  HB2HHID X 109     -17.702  -0.015   2.944  0.00  0.00           H
ATOM     14  HB3HHID X 109     -17.862  -1.732   3.211  0.00  0.00           H
ATOM     15  CG HHID X 109     -18.500  -1.094   1.271  0.00  0.00           C
ATOM     16  ND1HHID X 109     -17.533  -0.730   0.349  0.00  0.00           N
ATOM     17  HD1HHID X 109     -16.670  -0.234   0.550  0.00  0.00           H
ATOM     18  CE1HHID X 109     -17.987  -1.072  -0.895  0.00  0.00           C
ATOM     19  HE1HHID X 109     -17.415  -0.920  -1.798  0.00  0.00           H
ATOM     20  NE2HHID X 109     -19.175  -1.639  -0.828  0.00  0.00           N
ATOM     21  CD2HHID X 109     -19.479  -1.685   0.515  0.00  0.00           C
ATOM     22  HD2HHID X 109     -20.398  -2.127   0.870  0.00  0.00           H
ATOM     23  CE HLYN X 243     -20.402 -11.847  -7.821  0.00  0.00           C
ATOM     24  HE2HLYN X 243     -20.922 -11.193  -8.524  0.00  0.00           H
ATOM     25  HE3HLYN X 243     -20.825 -11.744  -6.821  0.00  0.00           H
ATOM     26  NZ HLYN X 243     -18.974 -11.475  -7.709  0.00  0.00           N
ATOM     27  HZ2HLYN X 243     -18.530 -11.991  -6.916  0.00  0.00           H
ATOM     28  HZ3HLYN X 243     -18.411 -11.653  -8.556  0.00  0.00           H
ATOM     29  CB HHID X 257     -19.758  -8.631  -9.804  0.00  0.00           C
ATOM     30  HB2HHID X 257     -19.446  -9.666  -9.971  0.00  0.00           H
ATOM     31  HB3HHID X 257     -19.448  -8.066 -10.689  0.00  0.00           H
ATOM     32  CG HHID X 257     -19.139  -8.057  -8.570  0.00  0.00           C
ATOM     33  ND1HHID X 257     -19.076  -8.774  -7.394  0.00  0.00           N
ATOM     34  HD1HHID X 257     -18.910 -10.446  -7.486  0.00  0.00           H
ATOM     35  CE1HHID X 257     -18.597  -7.951  -6.474  0.00  0.00           C
ATOM     36  HE1HHID X 257     -18.389  -8.208  -5.445  0.00  0.00           H
ATOM     37  NE2HHID X 257     -18.386  -6.726  -6.997  0.00  0.00           N
ATOM     38  CD2HHID X 257     -18.727  -6.767  -8.328  0.00  0.00           C
ATOM     39  HD2HHID X 257     -18.635  -5.897  -8.961  0.00  0.00           H
ATOM     40  CB HSER X 964     -16.567  -0.939 -11.214  0.00  0.00           C
ATOM     41  HB2HSER X 964     -17.425  -1.503 -10.838  0.00  0.00           H
ATOM     42  HB3HSER X 964     -15.633  -1.470 -10.993  0.00  0.00           H
ATOM     43  OG HSER X 964     -16.542   0.378 -10.663  0.00  0.00           O
ATOM     44  HG HSER X 964     -16.780   0.331  -9.723  0.00  0.00           H
ATOM     45  CG HGLU X 985      -5.043  -2.903  -6.693  0.00  0.00           C
ATOM     46  HG2HGLU X 985      -5.332  -1.938  -6.262  0.00  0.00           H
ATOM     47  HG3HGLU X 985      -4.867  -2.720  -7.758  0.00  0.00           H
ATOM     48  CD HGLU X 985      -6.285  -3.810  -6.534  0.00  0.00           C
ATOM     49  OE1HGLU X 985      -6.322  -4.672  -5.594  0.00  0.00           O
ATOM     50  OE2HGLU X 985      -7.237  -3.547  -7.309  0.00  0.00           O
ATOM     51  CB HHIE X1035     -13.610   5.038  -7.187  0.00  0.00           C
ATOM     52  HB2HHIE X1035     -12.644   4.545  -7.076  0.00  0.00           H
ATOM     53  HB3HHIE X1035     -14.005   5.175  -6.175  0.00  0.00           H
ATOM     54  CG HHIE X1035     -14.561   4.186  -7.962  0.00  0.00           C
ATOM     55  ND1HHIE X1035     -14.327   3.787  -9.265  0.00  0.00           N
ATOM     56  CE1HHIE X1035     -15.361   3.040  -9.603  0.00  0.00           C
ATOM     57  HE1HHIE X1035     -15.456   2.469 -10.515  0.00  0.00           H
ATOM     58  NE2HHIE X1035     -16.260   2.930  -8.594  0.00  0.00           N
ATOM     59  HE2HHIE X1035     -17.158   2.442  -8.659  0.00  0.00           H
ATOM     60  CD2HHIE X1035     -15.758   3.659  -7.537  0.00  0.00           C
ATOM     61  HD2HHIE X1035     -16.245   3.674  -6.573  0.00  0.00           H
ATOM     62  CB HASH X1043     -19.067   2.799  -3.768  0.00  0.00           C
ATOM     63  HB2HASH X1043     -19.387   3.327  -4.677  0.00  0.00           H
ATOM     64  HB3HASH X1043     -18.015   3.043  -3.606  0.00  0.00           H
ATOM     65  CG HASH X1043     -19.225   1.314  -4.073  0.00  0.00           C
ATOM     66  OD1HASH X1043     -20.285   0.697  -3.951  0.00  0.00           O
ATOM     67  OD2HASH X1043     -18.117   0.785  -4.534  0.00  0.00           O
ATOM     68  HD2HASH X1043     -18.253  -0.192  -4.804  0.00  0.00           H
ATOM     69  CG HGLN X1047     -15.865   1.380  -1.878  0.00  0.00           C
ATOM     70  HG2HGLN X1047     -15.986   1.566  -0.802  0.00  0.00           H
ATOM     71  HG3HGLN X1047     -16.862   1.274  -2.306  0.00  0.00           H
ATOM     72  CD HGLN X1047     -15.146   0.075  -2.173  0.00  0.00           C
ATOM     73  OE1HGLN X1047     -15.445  -0.586  -3.155  0.00  0.00           O
ATOM     74  NE2HGLN X1047     -14.212  -0.347  -1.258  0.00  0.00           N
ATOM     75 HE21HGLN X1047     -13.690  -1.178  -1.524  0.00  0.00           H
ATOM     76 HE22HGLN X1047     -13.687   0.341  -0.722  0.00  0.00           H
ATOM     77  C2 HMOL X1241      -9.225  -4.287  -3.577  0.00  0.00           C
ATOM     78  N1 HMOL X1241      -8.979  -4.483  -4.896  0.00  0.00           N
ATOM     79  C1 HMOL X1241     -10.016  -4.449  -5.789  0.00  0.00           C
ATOM     80  H1 HMOL X1241      -9.714  -4.587  -6.822  0.00  0.00           H
ATOM     81  H2 HMOL X1241      -7.991  -4.640  -5.235  0.00  0.00           H
ATOM     82  C3 HMOL X1241      -8.041  -4.356  -2.649  0.00  0.00           C
ATOM     83  H3 HMOL X1241      -8.066  -3.496  -1.976  0.00  0.00           H
ATOM     84  H4 HMOL X1241      -7.105  -4.363  -3.214  0.00  0.00           H
ATOM     85  H5 HMOL X1241      -8.086  -5.264  -2.036  0.00  0.00           H
ATOM     86  N2 HMOL X1241     -10.420  -4.036  -3.105  0.00  0.00           N
ATOM     87  C4 HMOL X1241     -11.510  -3.926  -3.969  0.00  0.00           C
ATOM     88  N3 HMOL X1241     -12.670  -3.543  -3.494  0.00  0.00           N
ATOM     89  H6 HMOL X1241     -12.544  -3.373  -2.490  0.00  0.00           H
ATOM     90  C5 HMOL X1241     -11.300  -4.219  -5.392  0.00  0.00           C
ATOM     91  C6 HMOL X1241     -12.400  -4.120  -6.437  0.00  0.00           C
ATOM     92  H7 HMOL X1241     -11.954  -4.231  -7.423  0.00  0.00           H
ATOM     93  H8 HMOL X1241     -12.881  -3.146  -6.398  0.00  0.00           H
ATOM     94  N4 HMOL X1241     -13.487  -5.115  -6.336  0.00  0.00           N
ATOM     95  C9 HMOL X1241     -14.660  -4.881  -5.671  0.00  0.00           C
ATOM     96  C10HMOL X1241     -15.015  -3.718  -5.043  0.00  0.00           C
ATOM     97  C11HMOL X1241     -16.081  -3.768  -3.980  0.00  0.00           C
ATOM     98  O1 HMOL X1241     -15.390  -4.440  -2.903  0.00  0.00           O
ATOM     99  H12HMOL X1241     -14.433  -4.252  -3.023  0.00  0.00           H
ATOM    100  H13HMOL X1241     -16.996  -4.341  -4.164  0.00  0.00           H
ATOM    101  H14HMOL X1241     -16.361  -2.755  -3.682  0.00  0.00           H
ATOM    102  C12HMOL X1241     -17.351  -3.289  -6.908  0.00  0.00           C
ATOM    103  C13HMOL X1241     -17.493  -1.850  -6.544  0.00  0.00           C
ATOM    104  C14HMOL X1241     -18.259  -1.441  -7.823  0.00  0.00           C
ATOM    105  O2 HMOL X1241     -18.303   0.000  -8.012  0.00  0.00           O
ATOM    106  P1 HMOL X1241     -19.432   0.637  -9.027  0.00  0.00           P
ATOM    107  O3 HMOL X1241     -18.836   2.020  -9.436  0.00  0.00           O
ATOM    108  O4 HMOL X1241     -19.736  -0.339 -10.130  0.00  0.00           O
ATOM    109  O5 HMOL X1241     -20.678   0.951  -8.053  0.00  0.00           O
ATOM    110  H15HMOL X1241     -19.273  -1.843  -7.745  0.00  0.00           H
ATOM    111  H16HMOL X1241     -17.788  -1.881  -8.708  0.00  0.00           H
ATOM    112  O6 HMOL X1241     -18.290  -1.655  -5.390  0.00  0.00           O
ATOM    113  H17HMOL X1241     -18.950  -2.396  -5.255  0.00  0.00           H
ATOM    114  H18HMOL X1241     -16.581  -1.266  -6.403  0.00  0.00           H
ATOM    115  O7 HMOL X1241     -17.986  -4.166  -6.383  0.00  0.00           O
ATOM    116  H19HMOL X1241     -18.012  -5.882  -6.550  0.00  0.00           H
ATOM    117  H20HMOL X1241     -16.379  -3.550  -7.503  0.00  0.00           H
ATOM    118  O8 HMOL X1241     -14.522  -2.482  -5.377  0.00  0.00           O
ATOM    119  H21HMOL X1241     -13.858  -2.483  -4.639  0.00  0.00           H
ATOM    120  S1 HMOL X1241     -15.497  -6.407  -5.451  0.00  0.00           S
ATOM    121  C7 HMOL X1241     -13.331  -6.440  -6.817  0.00  0.00           C
ATOM    122  C8 HMOL X1241     -12.213  -6.753  -7.762  0.00  0.00           C
ATOM    123  H9 HMOL X1241     -12.310  -6.175  -8.687  0.00  0.00           H
ATOM    124  H10HMOL X1241     -12.242  -7.805  -8.046  0.00  0.00           H
ATOM    125  H11HMOL X1241     -11.222  -6.553  -7.341  0.00  0.00           H
ATOM    126  C15HMOL X1241     -14.315  -7.282  -6.425  0.00  0.00           C
ATOM    127  C16HMOL X1241     -14.517  -8.746  -6.711  0.00  0.00           C
ATOM    128  H22HMOL X1241     -13.757  -9.074  -7.423  0.00  0.00           H
ATOM    129  H23HMOL X1241     -15.492  -8.949  -7.158  0.00  0.00           H
ATOM    130  O  HWAT X1244     -12.624  -5.133   3.459  0.00  0.00           O
ATOM    131  H1 HWAT X1244     -12.978  -5.928   3.003  0.00  0.00           H
ATOM    132  H2 HWAT X1244     -11.840  -4.864   2.929  0.00  0.00           H
ATOM    133  O  HWAT X1245     -15.545  -5.306  -0.350  0.00  0.00           O
ATOM    134  H1 HWAT X1245     -14.762  -4.743  -0.195  0.00  0.00           H
ATOM    135  H2 HWAT X1245     -15.687  -5.097  -1.300  0.00  0.00           H
ATOM    136  CD HARG X 100     -24.672   1.958  -0.874  0.00  0.00           C
ATOM    137  HD2HARG X 100     -25.611   1.413  -1.030  0.00  0.00           H
ATOM    138  HD3HARG X 100     -24.474   2.583  -1.746  0.00  0.00           H
ATOM    139  NE HARG X 100     -23.565   1.038  -0.694  0.00  0.00           N
ATOM    140  HE HARG X 100     -23.314   0.736   0.244  0.00  0.00           H
ATOM    141  CZ HARG X 100     -22.701   0.737  -1.680  0.00  0.00           C
ATOM    142  NH1HARG X 100     -22.945   1.071  -2.954  0.00  0.00           N
ATOM    143 HH11HARG X 100     -23.862   1.373  -3.270  0.00  0.00           H
ATOM    144 HH12HARG X 100     -22.179   0.973  -3.620  0.00  0.00           H
ATOM    145  NH2HARG X 100     -21.576   0.091  -1.382  0.00  0.00           N
ATOM    146 HH21HARG X 100     -21.322  -0.105  -0.415  0.00  0.00           H
ATOM    147 HH22HARG X 100     -20.889  -0.129  -2.096  0.00  0.00           H
ATOM    148  CD HARG X 937     -15.806   4.479 -13.067  0.00  0.00           C
ATOM    149  HD2HARG X 937     -15.469   3.457 -12.907  0.00  0.00           H
ATOM    150  HD3HARG X 937     -15.391   5.073 -12.245  0.00  0.00           H
ATOM    151  NE HARG X 937     -17.277   4.538 -13.108  0.00  0.00           N
ATOM    152  HE HARG X 937     -17.655   5.451 -13.340  0.00  0.00           H
ATOM    153  CZ HARG X 937     -18.106   3.810 -12.294  0.00  0.00           C
ATOM    154  NH1HARG X 937     -19.332   4.343 -12.036  0.00  0.00           N
ATOM    155 HH11HARG X 937     -19.390   5.360 -12.030  0.00  0.00           H
ATOM    156 HH12HARG X 937     -19.899   3.851 -11.355  0.00  0.00           H
ATOM    157  NH2HARG X 937     -17.816   2.632 -11.806  0.00  0.00           N
ATOM    158 HH21HARG X 937     -17.028   2.112 -12.193  0.00  0.00           H
ATOM    159 HH22HARG X 937     -18.291   2.230 -10.928  0.00  0.00           H
ATOM    160  CD HARG X1093     -18.873   5.340  -7.873  0.00  0.00           C
ATOM    161  HD2HARG X1093     -17.998   5.010  -7.312  0.00  0.00           H
ATOM    162  HD3HARG X1093     -19.268   6.244  -7.413  0.00  0.00           H
ATOM    163  NE HARG X1093     -19.872   4.297  -7.854  0.00  0.00           N
ATOM    164  HE HARG X1093     -19.554   3.420  -8.278  0.00  0.00           H
ATOM    165  CZ HARG X1093     -21.222   4.511  -8.053  0.00  0.00           C
ATOM    166  NH1HARG X1093     -21.695   5.788  -7.816  0.00  0.00           N
ATOM    167 HH11HARG X1093     -21.172   6.361  -7.156  0.00  0.00           H
ATOM    168 HH12HARG X1093     -22.685   5.902  -7.583  0.00  0.00           H
ATOM    169  NH2HARG X1093     -21.923   3.490  -8.467  0.00  0.00           N
ATOM    170 HH21HARG X1093     -21.146   1.811  -8.275  0.00  0.00           H
ATOM    171 HH22HARG X1093     -22.916   3.720  -8.507  0.00  0.00           H
ATOM    172  N  LGLU X   1     -16.773 -22.520  25.831  0.00  0.00           N
ATOM    173  H1 LGLU X   1     -16.290 -23.366  26.099  0.00  0.00           H
ATOM    174  H2 LGLU X   1     -17.413 -22.263  26.570  0.00  0.00           H
ATOM    175  H3 LGLU X   1     -16.095 -21.851  25.496  0.00  0.00           H
ATOM    176  CA LGLU X   1     -17.628 -22.829  24.664  0.00  0.00           C
ATOM    177  HA LGLU X   1     -18.670 -22.626  24.907  0.00  0.00           H
ATOM    178  CB LGLU X   1     -17.228 -21.965  23.455  0.00  0.00           C
ATOM    179  HB2LGLU X   1     -16.401 -21.325  23.763  0.00  0.00           H
ATOM    180  HB3LGLU X   1     -16.892 -22.635  22.664  0.00  0.00           H
ATOM    181  CG LGLU X   1     -18.379 -21.095  22.933  0.00  0.00           C
ATOM    182  HG2LGLU X   1     -18.716 -20.448  23.744  0.00  0.00           H
ATOM    183  HG3LGLU X   1     -17.986 -20.483  22.122  0.00  0.00           H
ATOM    184  CD LGLU X   1     -19.556 -21.925  22.421  0.00  0.00           C
ATOM    185  OE1LGLU X   1     -19.811 -21.917  21.196  0.00  0.00           O
ATOM    186  OE2LGLU X   1     -20.221 -22.593  23.240  0.00  0.00           O
ATOM    187  C  LGLU X   1     -17.606 -24.330  24.335  0.00  0.00           C
ATOM    188  O  LGLU X   1     -16.626 -25.008  24.638  0.00  0.00           O
ATOM    189  N  LSER X   2     -18.676 -24.848  23.721  0.00  0.00           N
ATOM    190  H  LSER X   2     -19.408 -24.174  23.544  0.00  0.00           H
ATOM    191  CA LSER X   2     -18.916 -26.256  23.342  0.00  0.00           C
ATOM    192  HA LSER X   2     -18.083 -26.889  23.649  0.00  0.00           H
ATOM    193  CB LSER X   2     -20.192 -26.738  24.061  0.00  0.00           C
ATOM    194  HB2LSER X   2     -19.984 -26.735  25.132  0.00  0.00           H
ATOM    195  HB3LSER X   2     -20.981 -26.017  23.843  0.00  0.00           H
ATOM    196  OG LSER X   2     -20.613 -28.037  23.663  0.00  0.00           O
ATOM    197  HG LSER X   2     -21.408 -28.277  24.144  0.00  0.00           H
ATOM    198  C  LSER X   2     -19.038 -26.438  21.815  0.00  0.00           C
ATOM    199  O  LSER X   2     -19.150 -25.465  21.070  0.00  0.00           O
ATOM    200  N  LTYR X   3     -19.082 -27.686  21.332  0.00  0.00           N
ATOM    201  H  LTYR X   3     -18.632 -28.433  21.842  0.00  0.00           H
ATOM    202  CA LTYR X   3     -19.686 -27.997  20.032  0.00  0.00           C
ATOM    203  HA LTYR X   3     -19.288 -27.329  19.267  0.00  0.00           H
ATOM    204  CB LTYR X   3     -19.366 -29.445  19.634  0.00  0.00           C
ATOM    205  HB2LTYR X   3     -18.280 -29.517  19.678  0.00  0.00           H
ATOM    206  HB3LTYR X   3     -19.806 -30.138  20.351  0.00  0.00           H
ATOM    207  CG LTYR X   3     -19.840 -29.795  18.236  0.00  0.00           C
ATOM    208  CD1LTYR X   3     -19.239 -29.161  17.134  0.00  0.00           C
ATOM    209  HD1LTYR X   3     -18.367 -28.526  17.288  0.00  0.00           H
ATOM    210  CE1LTYR X   3     -19.757 -29.343  15.838  0.00  0.00           C
ATOM    211  HE1LTYR X   3     -19.301 -28.838  14.987  0.00  0.00           H
ATOM    212  CZ LTYR X   3     -20.855 -30.207  15.641  0.00  0.00           C
ATOM    213  OH LTYR X   3     -21.396 -30.338  14.404  0.00  0.00           O
ATOM    214  HH LTYR X   3     -20.955 -29.801  13.742  0.00  0.00           H
ATOM    215  CE2LTYR X   3     -21.403 -30.909  16.735  0.00  0.00           C
ATOM    216  HE2LTYR X   3     -22.208 -31.625  16.571  0.00  0.00           H
ATOM    217  CD2LTYR X   3     -20.911 -30.687  18.036  0.00  0.00           C
ATOM    218  HD2LTYR X   3     -21.360 -31.205  18.884  0.00  0.00           H
ATOM    219  C  LTYR X   3     -21.208 -27.736  20.043  0.00  0.00           C
ATOM    220  O  LTYR X   3     -21.858 -27.848  21.092  0.00  0.00           O
ATOM    221  N  LHIE X   4     -21.775 -27.409  18.875  0.00  0.00           N
ATOM    222  H  LHIE X   4     -21.172 -27.451  18.065  0.00  0.00           H
ATOM    223  CA LHIE X   4     -23.165 -26.964  18.687  0.00  0.00           C
ATOM    224  HA LHIE X   4     -23.794 -27.336  19.495  0.00  0.00           H
ATOM    225  CB LHIE X   4     -23.214 -25.429  18.692  0.00  0.00           C
ATOM    226  HB2LHIE X   4     -22.382 -25.036  18.109  0.00  0.00           H
ATOM    227  HB3LHIE X   4     -24.152 -25.050  18.285  0.00  0.00           H
ATOM    228  CG LHIE X   4     -23.082 -24.855  20.072  0.00  0.00           C
ATOM    229  ND1LHIE X   4     -24.096 -24.830  21.032  0.00  0.00           N
ATOM    230  CE1LHIE X   4     -23.545 -24.249  22.115  0.00  0.00           C
ATOM    231  HE1LHIE X   4     -24.162 -24.119  23.004  0.00  0.00           H
ATOM    232  NE2LHIE X   4     -22.264 -23.922  21.876  0.00  0.00           N
ATOM    233  HE2LHIE X   4     -21.626 -23.471  22.515  0.00  0.00           H
ATOM    234  CD2LHIE X   4     -21.954 -24.306  20.595  0.00  0.00           C
ATOM    235  HD2LHIE X   4     -20.950 -24.140  20.203  0.00  0.00           H
ATOM    236  C  LHIE X   4     -23.768 -27.495  17.386  0.00  0.00           C
ATOM    237  O  LHIE X   4     -23.189 -27.313  16.315  0.00  0.00           O
ATOM    238  N  LLYS X   5     -24.971 -28.081  17.451  0.00  0.00           N
ATOM    239  H  LLYS X   5     -25.443 -28.078  18.344  0.00  0.00           H
ATOM    240  CA LLYS X   5     -25.589 -28.822  16.336  0.00  0.00           C
ATOM    241  HA LLYS X   5     -25.233 -28.460  15.372  0.00  0.00           H
ATOM    242  CB LLYS X   5     -25.180 -30.298  16.489  0.00  0.00           C
ATOM    243  HB2LLYS X   5     -24.107 -30.307  16.683  0.00  0.00           H
ATOM    244  HB3LLYS X   5     -25.708 -30.681  17.362  0.00  0.00           H
ATOM    245  CG LLYS X   5     -25.489 -31.186  15.276  0.00  0.00           C
ATOM    246  HG2LLYS X   5     -25.481 -30.558  14.384  0.00  0.00           H
ATOM    247  HG3LLYS X   5     -24.705 -31.939  15.196  0.00  0.00           H
ATOM    248  CD LLYS X   5     -26.850 -31.878  15.401  0.00  0.00           C
ATOM    249  HD2LLYS X   5     -26.811 -32.569  16.244  0.00  0.00           H
ATOM    250  HD3LLYS X   5     -27.609 -31.119  15.589  0.00  0.00           H
ATOM    251  CE LLYS X   5     -27.203 -32.647  14.129  0.00  0.00           C
ATOM    252  HE2LLYS X   5     -26.308 -33.177  13.804  0.00  0.00           H
ATOM    253  HE3LLYS X   5     -27.981 -33.367  14.383  0.00  0.00           H
ATOM    254  NZ LLYS X   5     -27.681 -31.771  13.035  0.00  0.00           N
ATOM    255  HZ1LLYS X   5     -26.961 -31.104  12.799  0.00  0.00           H
ATOM    256  HZ2LLYS X   5     -27.899 -32.332  12.225  0.00  0.00           H
ATOM    257  HZ3LLYS X   5     -28.510 -31.279  13.336  0.00  0.00           H
ATOM    258  C  LLYS X   5     -27.116 -28.604  16.272  0.00  0.00           C
ATOM    259  O  LLYS X   5     -27.770 -28.696  17.312  0.00  0.00           O
ATOM    260  N  LPRO X   6     -27.700 -28.264  15.104  0.00  0.00           N
ATOM    261  CD LPRO X   6     -26.999 -27.994  13.853  0.00  0.00           C
ATOM    262  HD2LPRO X   6     -26.433 -28.886  13.586  0.00  0.00           H
ATOM    263  HD3LPRO X   6     -26.312 -27.164  14.024  0.00  0.00           H
ATOM    264  CG LPRO X   6     -28.073 -27.656  12.831  0.00  0.00           C
ATOM    265  HG2LPRO X   6     -28.412 -28.548  12.305  0.00  0.00           H
ATOM    266  HG3LPRO X   6     -27.713 -26.924  12.109  0.00  0.00           H
ATOM    267  CB LPRO X   6     -29.182 -27.067  13.697  0.00  0.00           C
ATOM    268  HB2LPRO X   6     -30.156 -27.165  13.218  0.00  0.00           H
ATOM    269  HB3LPRO X   6     -29.010 -26.023  13.960  0.00  0.00           H
ATOM    270  CA LPRO X   6     -29.129 -27.940  14.956  0.00  0.00           C
ATOM    271  HA LPRO X   6     -29.432 -27.388  15.845  0.00  0.00           H
ATOM    272  C  LPRO X   6     -30.030 -29.180  14.789  0.00  0.00           C
ATOM    273  O  LPRO X   6     -29.592 -30.187  14.237  0.00  0.00           O
ATOM    274  N  LASP X   7     -31.305 -29.096  15.189  0.00  0.00           N
ATOM    275  H  LASP X   7     -31.549 -28.391  15.869  0.00  0.00           H
ATOM    276  CA LASP X   7     -32.346 -30.055  14.771  0.00  0.00           C
ATOM    277  HA LASP X   7     -31.919 -31.054  14.690  0.00  0.00           H
ATOM    278  CB LASP X   7     -33.487 -30.087  15.809  0.00  0.00           C
ATOM    279  HB2LASP X   7     -33.783 -31.136  15.796  0.00  0.00           H
ATOM    280  HB3LASP X   7     -33.143 -29.820  16.808  0.00  0.00           H
ATOM    281  CG LASP X   7     -34.687 -29.214  15.433  0.00  0.00           C
ATOM    282  OD1LASP X   7     -35.708 -29.797  15.006  0.00  0.00           O
ATOM    283  OD2LASP X   7     -34.584 -27.971  15.444  0.00  0.00           O
ATOM    284  C  LASP X   7     -32.858 -29.746  13.341  0.00  0.00           C
ATOM    285  O  LASP X   7     -32.509 -28.714  12.770  0.00  0.00           O
ATOM    286  N  LGLN X   8     -33.724 -30.588  12.760  0.00  0.00           N
ATOM    287  H  LGLN X   8     -33.924 -31.468  13.212  0.00  0.00           H
ATOM    288  CA LGLN X   8     -34.317 -30.332  11.434  0.00  0.00           C
ATOM    289  HA LGLN X   8     -33.533 -30.209  10.687  0.00  0.00           H
ATOM    290  CB LGLN X   8     -35.202 -31.524  11.028  0.00  0.00           C
ATOM    291  HB2LGLN X   8     -34.552 -32.397  10.985  0.00  0.00           H
ATOM    292  HB3LGLN X   8     -35.935 -31.657  11.824  0.00  0.00           H
ATOM    293  CG LGLN X   8     -35.931 -31.360   9.680  0.00  0.00           C
ATOM    294  HG2LGLN X   8     -36.544 -32.247   9.519  0.00  0.00           H
ATOM    295  HG3LGLN X   8     -36.574 -30.481   9.743  0.00  0.00           H
ATOM    296  CD LGLN X   8     -34.992 -31.193   8.488  0.00  0.00           C
ATOM    297  OE1LGLN X   8     -34.503 -32.158   7.919  0.00  0.00           O
ATOM    298  NE2LGLN X   8     -34.706 -29.980   8.074  0.00  0.00           N
ATOM    299 HE21LGLN X   8     -34.087 -29.851   7.286  0.00  0.00           H
ATOM    300 HE22LGLN X   8     -35.107 -29.181   8.545  0.00  0.00           H
ATOM    301  C  LGLN X   8     -35.099 -29.004  11.357  0.00  0.00           C
ATOM    302  O  LGLN X   8     -35.019 -28.305  10.341  0.00  0.00           O
ATOM    303  N  LGLN X   9     -35.821 -28.614  12.411  0.00  0.00           N
ATOM    304  H  LGLN X   9     -35.998 -29.276  13.153  0.00  0.00           H
ATOM    305  CA LGLN X   9     -36.503 -27.321  12.455  0.00  0.00           C
ATOM    306  HA LGLN X   9     -37.016 -27.134  11.512  0.00  0.00           H
ATOM    307  CB LGLN X   9     -37.544 -27.323  13.588  0.00  0.00           C
ATOM    308  HB2LGLN X   9     -38.369 -27.954  13.259  0.00  0.00           H
ATOM    309  HB3LGLN X   9     -37.065 -27.775  14.458  0.00  0.00           H
ATOM    310  CG LGLN X   9     -38.082 -25.929  13.966  0.00  0.00           C
ATOM    311  HG2LGLN X   9     -38.063 -25.294  13.080  0.00  0.00           H
ATOM    312  HG3LGLN X   9     -39.115 -26.105  14.264  0.00  0.00           H
ATOM    313  CD LGLN X   9     -37.360 -25.201  15.105  0.00  0.00           C
ATOM    314  OE1LGLN X   9     -37.697 -24.061  15.406  0.00  0.00           O
ATOM    315  NE2LGLN X   9     -36.415 -25.800  15.807  0.00  0.00           N
ATOM    316 HE21LGLN X   9     -35.953 -25.301  16.554  0.00  0.00           H
ATOM    317 HE22LGLN X   9     -36.159 -26.753  15.595  0.00  0.00           H
ATOM    318  C  LGLN X   9     -35.506 -26.154  12.514  0.00  0.00           C
ATOM    319  O  LGLN X   9     -35.699 -25.180  11.794  0.00  0.00           O
ATOM    320  N  LLYS X  10     -34.416 -26.242  13.286  0.00  0.00           N
ATOM    321  H  LLYS X  10     -34.361 -27.008  13.942  0.00  0.00           H
ATOM    322  CA LLYS X  10     -33.353 -25.223  13.314  0.00  0.00           C
ATOM    323  HA LLYS X  10     -33.787 -24.228  13.414  0.00  0.00           H
ATOM    324  CB LLYS X  10     -32.426 -25.480  14.518  0.00  0.00           C
ATOM    325  HB2LLYS X  10     -33.052 -25.444  15.410  0.00  0.00           H
ATOM    326  HB3LLYS X  10     -32.025 -26.486  14.396  0.00  0.00           H
ATOM    327  CG LLYS X  10     -31.262 -24.476  14.665  0.00  0.00           C
ATOM    328  HG2LLYS X  10     -30.572 -24.886  15.402  0.00  0.00           H
ATOM    329  HG3LLYS X  10     -30.765 -24.412  13.697  0.00  0.00           H
ATOM    330  CD LLYS X  10     -31.707 -23.073  15.106  0.00  0.00           C
ATOM    331  HD2LLYS X  10     -32.562 -22.797  14.490  0.00  0.00           H
ATOM    332  HD3LLYS X  10     -32.019 -23.146  16.148  0.00  0.00           H
ATOM    333  CE LLYS X  10     -30.612 -22.001  14.973  0.00  0.00           C
ATOM    334  HE2LLYS X  10     -30.376 -21.911  13.912  0.00  0.00           H
ATOM    335  HE3LLYS X  10     -31.034 -21.062  15.332  0.00  0.00           H
ATOM    336  NZ LLYS X  10     -29.373 -22.307  15.730  0.00  0.00           N
ATOM    337  HZ1LLYS X  10     -28.982 -23.176  15.397  0.00  0.00           H
ATOM    338  HZ2LLYS X  10     -28.704 -21.563  15.596  0.00  0.00           H
ATOM    339  HZ3LLYS X  10     -29.591 -22.391  16.713  0.00  0.00           H
ATOM    340  C  LLYS X  10     -32.597 -25.162  11.982  0.00  0.00           C
ATOM    341  O  LLYS X  10     -32.307 -24.061  11.521  0.00  0.00           O
ATOM    342  N  LLEU X  11     -32.322 -26.300  11.333  0.00  0.00           N
ATOM    343  H  LLEU X  11     -32.568 -27.172  11.791  0.00  0.00           H
ATOM    344  CA LLEU X  11     -31.727 -26.362   9.986  0.00  0.00           C
ATOM    345  HA LLEU X  11     -30.753 -25.874  10.004  0.00  0.00           H
ATOM    346  CB LLEU X  11     -31.561 -27.828   9.527  0.00  0.00           C
ATOM    347  HB2LLEU X  11     -32.475 -28.370   9.758  0.00  0.00           H
ATOM    348  HB3LLEU X  11     -31.445 -27.845   8.441  0.00  0.00           H
ATOM    349  CG LLEU X  11     -30.370 -28.583  10.138  0.00  0.00           C
ATOM    350  HG LLEU X  11     -30.380 -28.457  11.217  0.00  0.00           H
ATOM    351  CD1LLEU X  11     -30.455 -30.076   9.824  0.00  0.00           C
ATOM    352 HD11LLEU X  11     -30.478 -30.236   8.746  0.00  0.00           H
ATOM    353 HD12LLEU X  11     -29.589 -30.593  10.240  0.00  0.00           H
ATOM    354 HD13LLEU X  11     -31.353 -30.499  10.271  0.00  0.00           H
ATOM    355  CD2LLEU X  11     -29.043 -28.071   9.576  0.00  0.00           C
ATOM    356 HD21LLEU X  11     -28.886 -27.037   9.871  0.00  0.00           H
ATOM    357 HD22LLEU X  11     -28.220 -28.669   9.968  0.00  0.00           H
ATOM    358 HD23LLEU X  11     -29.042 -28.148   8.490  0.00  0.00           H
ATOM    359  C  LLEU X  11     -32.580 -25.599   8.967  0.00  0.00           C
ATOM    360  O  LLEU X  11     -32.066 -24.726   8.269  0.00  0.00           O
ATOM    361  N  LGLN X  12     -33.886 -25.883   8.918  0.00  0.00           N
ATOM    362  H  LGLN X  12     -34.256 -26.615   9.514  0.00  0.00           H
ATOM    363  CA LGLN X  12     -34.798 -25.167   8.027  0.00  0.00           C
ATOM    364  HA LGLN X  12     -34.372 -25.195   7.022  0.00  0.00           H
ATOM    365  CB LGLN X  12     -36.158 -25.878   7.988  0.00  0.00           C
ATOM    366  HB2LGLN X  12     -36.013 -26.908   7.658  0.00  0.00           H
ATOM    367  HB3LGLN X  12     -36.586 -25.898   8.992  0.00  0.00           H
ATOM    368  CG LGLN X  12     -37.154 -25.188   7.041  0.00  0.00           C
ATOM    369  HG2LGLN X  12     -38.078 -25.762   7.032  0.00  0.00           H
ATOM    370  HG3LGLN X  12     -37.391 -24.199   7.425  0.00  0.00           H
ATOM    371  CD LGLN X  12     -36.648 -25.065   5.602  0.00  0.00           C
ATOM    372  OE1LGLN X  12     -36.109 -25.994   5.021  0.00  0.00           O
ATOM    373  NE2LGLN X  12     -36.808 -23.934   4.956  0.00  0.00           N
ATOM    374 HE21LGLN X  12     -36.477 -23.879   4.016  0.00  0.00           H
ATOM    375 HE22LGLN X  12     -37.154 -23.096   5.434  0.00  0.00           H
ATOM    376  C  LGLN X  12     -34.923 -23.689   8.420  0.00  0.00           C
ATOM    377  O  LGLN X  12     -34.798 -22.827   7.557  0.00  0.00           O
ATOM    378  N  LALA X  13     -35.071 -23.377   9.712  0.00  0.00           N
ATOM    379  H  LALA X  13     -35.192 -24.127  10.382  0.00  0.00           H
ATOM    380  CA LALA X  13     -35.191 -22.004  10.199  0.00  0.00           C
ATOM    381  HA LALA X  13     -36.046 -21.549   9.707  0.00  0.00           H
ATOM    382  CB LALA X  13     -35.491 -22.029  11.702  0.00  0.00           C
ATOM    383  HB1LALA X  13     -34.640 -22.434  12.247  0.00  0.00           H
ATOM    384  HB2LALA X  13     -35.697 -21.017  12.048  0.00  0.00           H
ATOM    385  HB3LALA X  13     -36.373 -22.641  11.892  0.00  0.00           H
ATOM    386  C  LALA X  13     -33.959 -21.141   9.867  0.00  0.00           C
ATOM    387  O  LALA X  13     -34.107 -19.956   9.583  0.00  0.00           O
ATOM    388  N  LLEU X  14     -32.753 -21.720   9.834  0.00  0.00           N
ATOM    389  H  LLEU X  14     -32.681 -22.694  10.112  0.00  0.00           H
ATOM    390  CA LLEU X  14     -31.542 -21.036   9.368  0.00  0.00           C
ATOM    391  HA LLEU X  14     -31.458 -20.083   9.892  0.00  0.00           H
ATOM    392  CB LLEU X  14     -30.312 -21.899   9.706  0.00  0.00           C
ATOM    393  HB2LLEU X  14     -30.526 -22.920   9.396  0.00  0.00           H
ATOM    394  HB3LLEU X  14     -29.452 -21.551   9.131  0.00  0.00           H
ATOM    395  CG LLEU X  14     -29.947 -21.891  11.204  0.00  0.00           C
ATOM    396  HG LLEU X  14     -30.851 -21.931  11.810  0.00  0.00           H
ATOM    397  CD1LLEU X  14     -29.076 -23.097  11.565  0.00  0.00           C
ATOM    398 HD11LLEU X  14     -28.175 -23.096  10.956  0.00  0.00           H
ATOM    399 HD12LLEU X  14     -28.795 -23.066  12.615  0.00  0.00           H
ATOM    400 HD13LLEU X  14     -29.626 -24.016  11.368  0.00  0.00           H
ATOM    401  CD2LLEU X  14     -29.174 -20.630  11.586  0.00  0.00           C
ATOM    402 HD21LLEU X  14     -29.777 -19.745  11.382  0.00  0.00           H
ATOM    403 HD22LLEU X  14     -28.921 -20.641  12.644  0.00  0.00           H
ATOM    404 HD23LLEU X  14     -28.255 -20.573  11.004  0.00  0.00           H
ATOM    405  C  LLEU X  14     -31.606 -20.695   7.866  0.00  0.00           C
ATOM    406  O  LLEU X  14     -31.157 -19.615   7.483  0.00  0.00           O
ATOM    407  N  LLYS X  15     -32.221 -21.536   7.019  0.00  0.00           N
ATOM    408  H  LLYS X  15     -32.593 -22.405   7.386  0.00  0.00           H
ATOM    409  CA LLYS X  15     -32.526 -21.169   5.622  0.00  0.00           C
ATOM    410  HA LLYS X  15     -31.654 -20.654   5.222  0.00  0.00           H
ATOM    411  CB LLYS X  15     -32.738 -22.422   4.755  0.00  0.00           C
ATOM    412  HB2LLYS X  15     -31.821 -23.014   4.772  0.00  0.00           H
ATOM    413  HB3LLYS X  15     -33.559 -23.027   5.144  0.00  0.00           H
ATOM    414  CG LLYS X  15     -33.052 -21.993   3.310  0.00  0.00           C
ATOM    415  HG2LLYS X  15     -34.108 -21.730   3.236  0.00  0.00           H
ATOM    416  HG3LLYS X  15     -32.460 -21.107   3.080  0.00  0.00           H
ATOM    417  CD LLYS X  15     -32.729 -23.064   2.264  0.00  0.00           C
ATOM    418  HD2LLYS X  15     -31.662 -23.295   2.308  0.00  0.00           H
ATOM    419  HD3LLYS X  15     -33.290 -23.972   2.491  0.00  0.00           H
ATOM    420  CE LLYS X  15     -33.085 -22.594   0.843  0.00  0.00           C
ATOM    421  HE2LLYS X  15     -32.777 -23.373   0.142  0.00  0.00           H
ATOM    422  HE3LLYS X  15     -34.169 -22.474   0.761  0.00  0.00           H
ATOM    423  NZ LLYS X  15     -32.417 -21.317   0.489  0.00  0.00           N
ATOM    424  HZ1LLYS X  15     -31.436 -21.322   0.788  0.00  0.00           H
ATOM    425  HZ2LLYS X  15     -32.493 -21.118  -0.497  0.00  0.00           H
ATOM    426  HZ3LLYS X  15     -32.829 -20.534   0.991  0.00  0.00           H
ATOM    427  C  LLYS X  15     -33.694 -20.180   5.505  0.00  0.00           C
ATOM    428  O  LLYS X  15     -33.649 -19.281   4.669  0.00  0.00           O
ATOM    429  N  LASP X  16     -34.705 -20.284   6.362  0.00  0.00           N
ATOM    430  H  LASP X  16     -34.732 -21.107   6.954  0.00  0.00           H
ATOM    431  CA LASP X  16     -35.797 -19.307   6.453  0.00  0.00           C
ATOM    432  HA LASP X  16     -36.287 -19.245   5.480  0.00  0.00           H
ATOM    433  CB LASP X  16     -36.834 -19.767   7.488  0.00  0.00           C
ATOM    434  HB2LASP X  16     -36.384 -19.769   8.478  0.00  0.00           H
ATOM    435  HB3LASP X  16     -37.644 -19.042   7.517  0.00  0.00           H
ATOM    436  CG LASP X  16     -37.440 -21.140   7.196  0.00  0.00           C
ATOM    437  OD1LASP X  16     -37.580 -21.497   6.008  0.00  0.00           O
ATOM    438  OD2LASP X  16     -37.881 -21.807   8.153  0.00  0.00           O
ATOM    439  C  LASP X  16     -35.262 -17.909   6.801  0.00  0.00           C
ATOM    440  O  LASP X  16     -35.694 -16.914   6.215  0.00  0.00           O
ATOM    441  N  LTHR X  17     -34.269 -17.842   7.695  0.00  0.00           N
ATOM    442  H  LTHR X  17     -34.043 -18.686   8.216  0.00  0.00           H
ATOM    443  CA LTHR X  17     -33.432 -16.663   7.928  0.00  0.00           C
ATOM    444  HA LTHR X  17     -34.072 -15.815   8.165  0.00  0.00           H
ATOM    445  CB LTHR X  17     -32.482 -16.880   9.114  0.00  0.00           C
ATOM    446  HB LTHR X  17     -32.028 -17.867   9.046  0.00  0.00           H
ATOM    447  CG2LTHR X  17     -31.366 -15.843   9.202  0.00  0.00           C
ATOM    448 HG21LTHR X  17     -31.760 -14.846   9.009  0.00  0.00           H
ATOM    449 HG22LTHR X  17     -30.923 -15.881  10.193  0.00  0.00           H
ATOM    450 HG23LTHR X  17     -30.591 -16.067   8.470  0.00  0.00           H
ATOM    451  OG1LTHR X  17     -33.207 -16.811  10.314  0.00  0.00           O
ATOM    452  HG1LTHR X  17     -33.494 -15.884  10.449  0.00  0.00           H
ATOM    453  C  LTHR X  17     -32.650 -16.285   6.678  0.00  0.00           C
ATOM    454  O  LTHR X  17     -32.812 -15.164   6.214  0.00  0.00           O
ATOM    455  N  LALA X  18     -31.852 -17.183   6.091  0.00  0.00           N
ATOM    456  H  LALA X  18     -31.743 -18.097   6.521  0.00  0.00           H
ATOM    457  CA LALA X  18     -31.024 -16.881   4.918  0.00  0.00           C
ATOM    458  HA LALA X  18     -30.243 -16.178   5.212  0.00  0.00           H
ATOM    459  CB LALA X  18     -30.358 -18.176   4.449  0.00  0.00           C
ATOM    460  HB1LALA X  18     -31.106 -18.873   4.075  0.00  0.00           H
ATOM    461  HB2LALA X  18     -29.666 -17.961   3.639  0.00  0.00           H
ATOM    462  HB3LALA X  18     -29.814 -18.632   5.276  0.00  0.00           H
ATOM    463  C  LALA X  18     -31.833 -16.240   3.777  0.00  0.00           C
ATOM    464  O  LALA X  18     -31.420 -15.243   3.192  0.00  0.00           O
ATOM    465  N  LASN X  19     -33.031 -16.750   3.497  0.00  0.00           N
ATOM    466  H  LASN X  19     -33.318 -17.592   3.989  0.00  0.00           H
ATOM    467  CA LASN X  19     -33.930 -16.176   2.502  0.00  0.00           C
ATOM    468  HA LASN X  19     -33.350 -15.961   1.604  0.00  0.00           H
ATOM    469  CB LASN X  19     -34.978 -17.231   2.135  0.00  0.00           C
ATOM    470  HB2LASN X  19     -35.295 -17.773   3.024  0.00  0.00           H
ATOM    471  HB3LASN X  19     -35.843 -16.729   1.707  0.00  0.00           H
ATOM    472  CG LASN X  19     -34.461 -18.227   1.114  0.00  0.00           C
ATOM    473  OD1LASN X  19     -33.338 -18.711   1.152  0.00  0.00           O
ATOM    474  ND2LASN X  19     -35.251 -18.534   0.122  0.00  0.00           N
ATOM    475 HD21LASN X  19     -34.946 -19.234  -0.542  0.00  0.00           H
ATOM    476 HD22LASN X  19     -36.179 -18.123   0.063  0.00  0.00           H
ATOM    477  C  LASN X  19     -34.536 -14.823   2.925  0.00  0.00           C
ATOM    478  O  LASN X  19     -34.705 -13.967   2.057  0.00  0.00           O
ATOM    479  N  LARG X  20     -34.772 -14.553   4.220  0.00  0.00           N
ATOM    480  H  LARG X  20     -34.590 -15.276   4.909  0.00  0.00           H
ATOM    481  CA LARG X  20     -35.020 -13.172   4.691  0.00  0.00           C
ATOM    482  HA LARG X  20     -35.825 -12.736   4.098  0.00  0.00           H
ATOM    483  CB LARG X  20     -35.423 -13.118   6.175  0.00  0.00           C
ATOM    484  HB2LARG X  20     -34.726 -13.691   6.784  0.00  0.00           H
ATOM    485  HB3LARG X  20     -35.379 -12.078   6.508  0.00  0.00           H
ATOM    486  CG LARG X  20     -36.851 -13.626   6.398  0.00  0.00           C
ATOM    487  HG2LARG X  20     -37.533 -13.040   5.781  0.00  0.00           H
ATOM    488  HG3LARG X  20     -36.918 -14.668   6.100  0.00  0.00           H
ATOM    489  CD LARG X  20     -37.282 -13.495   7.862  0.00  0.00           C
ATOM    490  HD2LARG X  20     -37.070 -12.480   8.202  0.00  0.00           H
ATOM    491  HD3LARG X  20     -38.359 -13.651   7.931  0.00  0.00           H
ATOM    492  NE LARG X  20     -36.586 -14.452   8.741  0.00  0.00           N
ATOM    493  HE LARG X  20     -35.786 -14.089   9.267  0.00  0.00           H
ATOM    494  CZ LARG X  20     -36.935 -15.696   9.011  0.00  0.00           C
ATOM    495  NH1LARG X  20     -36.285 -16.369   9.902  0.00  0.00           N
ATOM    496 HH11LARG X  20     -35.475 -15.919  10.327  0.00  0.00           H
ATOM    497 HH12LARG X  20     -36.573 -17.281  10.202  0.00  0.00           H
ATOM    498  NH2LARG X  20     -37.935 -16.281   8.419  0.00  0.00           N
ATOM    499 HH21LARG X  20     -38.228 -15.899   7.545  0.00  0.00           H
ATOM    500 HH22LARG X  20     -38.193 -17.224   8.691  0.00  0.00           H
ATOM    501  C  LARG X  20     -33.809 -12.272   4.443  0.00  0.00           C
ATOM    502  O  LARG X  20     -33.993 -11.183   3.911  0.00  0.00           O
ATOM    503  N  LLEU X  21     -32.588 -12.735   4.729  0.00  0.00           N
ATOM    504  H  LLEU X  21     -32.520 -13.646   5.171  0.00  0.00           H
ATOM    505  CA LLEU X  21     -31.359 -11.973   4.469  0.00  0.00           C
ATOM    506  HA LLEU X  21     -31.432 -11.027   5.006  0.00  0.00           H
ATOM    507  CB LLEU X  21     -30.104 -12.716   4.975  0.00  0.00           C
ATOM    508  HB2LLEU X  21     -29.927 -13.591   4.352  0.00  0.00           H
ATOM    509  HB3LLEU X  21     -29.267 -12.043   4.819  0.00  0.00           H
ATOM    510  CG LLEU X  21     -30.088 -13.162   6.448  0.00  0.00           C
ATOM    511  HG LLEU X  21     -30.834 -13.928   6.600  0.00  0.00           H
ATOM    512  CD1LLEU X  21     -28.735 -13.771   6.819  0.00  0.00           C
ATOM    513 HD11LLEU X  21     -27.956 -13.010   6.780  0.00  0.00           H
ATOM    514 HD12LLEU X  21     -28.780 -14.185   7.825  0.00  0.00           H
ATOM    515 HD13LLEU X  21     -28.489 -14.577   6.128  0.00  0.00           H
ATOM    516  CD2LLEU X  21     -30.377 -12.019   7.412  0.00  0.00           C
ATOM    517 HD21LLEU X  21     -31.374 -11.615   7.239  0.00  0.00           H
ATOM    518 HD22LLEU X  21     -30.338 -12.389   8.435  0.00  0.00           H
ATOM    519 HD23LLEU X  21     -29.638 -11.234   7.270  0.00  0.00           H
ATOM    520  C  LLEU X  21     -31.212 -11.618   2.980  0.00  0.00           C
ATOM    521  O  LLEU X  21     -30.873 -10.478   2.662  0.00  0.00           O
ATOM    522  N  LARG X  22     -31.540 -12.552   2.074  0.00  0.00           N
ATOM    523  H  LARG X  22     -31.735 -13.483   2.428  0.00  0.00           H
ATOM    524  CA LARG X  22     -31.620 -12.313   0.621  0.00  0.00           C
ATOM    525  HA LARG X  22     -30.649 -11.965   0.260  0.00  0.00           H
ATOM    526  CB LARG X  22     -31.987 -13.607  -0.128  0.00  0.00           C
ATOM    527  HB2LARG X  22     -32.896 -14.021   0.299  0.00  0.00           H
ATOM    528  HB3LARG X  22     -32.184 -13.342  -1.166  0.00  0.00           H
ATOM    529  CG LARG X  22     -30.905 -14.692  -0.119  0.00  0.00           C
ATOM    530  HG2LARG X  22     -30.009 -14.291  -0.580  0.00  0.00           H
ATOM    531  HG3LARG X  22     -30.655 -14.977   0.897  0.00  0.00           H
ATOM    532  CD LARG X  22     -31.366 -15.935  -0.895  0.00  0.00           C
ATOM    533  HD2LARG X  22     -32.175 -16.427  -0.356  0.00  0.00           H
ATOM    534  HD3LARG X  22     -31.744 -15.621  -1.871  0.00  0.00           H
ATOM    535  NE LARG X  22     -30.246 -16.862  -1.117  0.00  0.00           N
ATOM    536  HE LARG X  22     -29.674 -16.700  -1.942  0.00  0.00           H
ATOM    537  CZ LARG X  22     -29.863 -17.897  -0.399  0.00  0.00           C
ATOM    538  NH1LARG X  22     -30.563 -18.405   0.571  0.00  0.00           N
ATOM    539 HH11LARG X  22     -31.494 -18.089   0.781  0.00  0.00           H
ATOM    540 HH12LARG X  22     -30.149 -19.185   1.088  0.00  0.00           H
ATOM    541  NH2LARG X  22     -28.720 -18.455  -0.640  0.00  0.00           N
ATOM    542 HH21LARG X  22     -28.049 -17.937  -1.199  0.00  0.00           H
ATOM    543 HH22LARG X  22     -28.372 -19.105   0.071  0.00  0.00           H
ATOM    544  C  LARG X  22     -32.623 -11.206   0.274  0.00  0.00           C
ATOM    545  O  LARG X  22     -32.236 -10.219  -0.343  0.00  0.00           O
ATOM    546  N  LILE X  23     -33.885 -11.341   0.700  0.00  0.00           N
ATOM    547  H  LILE X  23     -34.113 -12.176   1.228  0.00  0.00           H
ATOM    548  CA LILE X  23     -34.970 -10.370   0.430  0.00  0.00           C
ATOM    549  HA LILE X  23     -35.121 -10.299  -0.646  0.00  0.00           H
ATOM    550  CB LILE X  23     -36.285 -10.856   1.098  0.00  0.00           C
ATOM    551  HB LILE X  23     -36.051 -11.123   2.130  0.00  0.00           H
ATOM    552  CG2LILE X  23     -37.376  -9.768   1.150  0.00  0.00           C
ATOM    553 HG21LILE X  23     -37.576  -9.383   0.153  0.00  0.00           H
ATOM    554 HG22LILE X  23     -38.301 -10.164   1.565  0.00  0.00           H
ATOM    555 HG23LILE X  23     -37.066  -8.938   1.786  0.00  0.00           H
ATOM    556  CG1LILE X  23     -36.819 -12.121   0.391  0.00  0.00           C
ATOM    557 HG12LILE X  23     -37.293 -11.861  -0.551  0.00  0.00           H
ATOM    558 HG13LILE X  23     -35.987 -12.775   0.159  0.00  0.00           H
ATOM    559  CD1LILE X  23     -37.808 -12.924   1.241  0.00  0.00           C
ATOM    560 HD11LILE X  23     -38.717 -12.352   1.399  0.00  0.00           H
ATOM    561 HD12LILE X  23     -38.063 -13.847   0.721  0.00  0.00           H
ATOM    562 HD13LILE X  23     -37.362 -13.167   2.204  0.00  0.00           H
ATOM    563  C  LILE X  23     -34.590  -8.968   0.923  0.00  0.00           C
ATOM    564  O  LILE X  23     -34.643  -7.993   0.174  0.00  0.00           O
ATOM    565  N  LSER X  24     -34.149  -8.902   2.177  0.00  0.00           N
ATOM    566  H  LSER X  24     -34.131  -9.768   2.706  0.00  0.00           H
ATOM    567  CA LSER X  24     -33.740  -7.693   2.890  0.00  0.00           C
ATOM    568  HA LSER X  24     -34.579  -6.998   2.935  0.00  0.00           H
ATOM    569  CB LSER X  24     -33.414  -8.157   4.316  0.00  0.00           C
ATOM    570  HB2LSER X  24     -34.247  -8.764   4.675  0.00  0.00           H
ATOM    571  HB3LSER X  24     -32.525  -8.786   4.295  0.00  0.00           H
ATOM    572  OG LSER X  24     -33.239  -7.123   5.246  0.00  0.00           O
ATOM    573  HG LSER X  24     -33.669  -7.427   6.073  0.00  0.00           H
ATOM    574  C  LSER X  24     -32.572  -6.988   2.174  0.00  0.00           C
ATOM    575  O  LSER X  24     -32.645  -5.795   1.877  0.00  0.00           O
ATOM    576  N  LSER X  25     -31.559  -7.751   1.739  0.00  0.00           N
ATOM    577  H  LSER X  25     -31.564  -8.732   1.990  0.00  0.00           H
ATOM    578  CA LSER X  25     -30.437  -7.251   0.924  0.00  0.00           C
ATOM    579  HA LSER X  25     -29.963  -6.426   1.454  0.00  0.00           H
ATOM    580  CB LSER X  25     -29.396  -8.355   0.713  0.00  0.00           C
ATOM    581  HB2LSER X  25     -29.842  -9.186   0.164  0.00  0.00           H
ATOM    582  HB3LSER X  25     -28.570  -7.956   0.124  0.00  0.00           H
ATOM    583  OG LSER X  25     -28.898  -8.827   1.944  0.00  0.00           O
ATOM    584  HG LSER X  25     -29.583  -9.401   2.335  0.00  0.00           H
ATOM    585  C  LSER X  25     -30.857  -6.750  -0.464  0.00  0.00           C
ATOM    586  O  LSER X  25     -30.321  -5.753  -0.956  0.00  0.00           O
ATOM    587  N  LILE X  26     -31.802  -7.431  -1.119  0.00  0.00           N
ATOM    588  H  LILE X  26     -32.192  -8.259  -0.679  0.00  0.00           H
ATOM    589  CA LILE X  26     -32.301  -7.056  -2.449  0.00  0.00           C
ATOM    590  HA LILE X  26     -31.448  -6.892  -3.108  0.00  0.00           H
ATOM    591  CB LILE X  26     -33.135  -8.213  -3.054  0.00  0.00           C
ATOM    592  HB LILE X  26     -33.810  -8.594  -2.287  0.00  0.00           H
ATOM    593  CG2LILE X  26     -33.987  -7.746  -4.246  0.00  0.00           C
ATOM    594 HG21LILE X  26     -33.355  -7.279  -5.001  0.00  0.00           H
ATOM    595 HG22LILE X  26     -34.523  -8.585  -4.689  0.00  0.00           H
ATOM    596 HG23LILE X  26     -34.738  -7.031  -3.913  0.00  0.00           H
ATOM    597  CG1LILE X  26     -32.190  -9.353  -3.505  0.00  0.00           C
ATOM    598 HG12LILE X  26     -31.681  -9.064  -4.425  0.00  0.00           H
ATOM    599 HG13LILE X  26     -31.425  -9.517  -2.746  0.00  0.00           H
ATOM    600  CD1LILE X  26     -32.905 -10.692  -3.727  0.00  0.00           C
ATOM    601 HD11LILE X  26     -33.593 -10.625  -4.569  0.00  0.00           H
ATOM    602 HD12LILE X  26     -32.165 -11.463  -3.945  0.00  0.00           H
ATOM    603 HD13LILE X  26     -33.455 -10.974  -2.829  0.00  0.00           H
ATOM    604  C  LILE X  26     -33.050  -5.717  -2.384  0.00  0.00           C
ATOM    605  O  LILE X  26     -32.733  -4.814  -3.161  0.00  0.00           O
ATOM    606  N  LGLN X  27     -33.973  -5.525  -1.435  0.00  0.00           N
ATOM    607  H  LGLN X  27     -34.199  -6.285  -0.798  0.00  0.00           H
ATOM    608  CA LGLN X  27     -34.659  -4.231  -1.294  0.00  0.00           C
ATOM    609  HA LGLN X  27     -35.040  -3.941  -2.275  0.00  0.00           H
ATOM    610  CB LGLN X  27     -35.863  -4.332  -0.349  0.00  0.00           C
ATOM    611  HB2LGLN X  27     -35.535  -4.601   0.657  0.00  0.00           H
ATOM    612  HB3LGLN X  27     -36.325  -3.347  -0.319  0.00  0.00           H
ATOM    613  CG LGLN X  27     -36.924  -5.325  -0.830  0.00  0.00           C
ATOM    614  HG2LGLN X  27     -37.028  -5.257  -1.914  0.00  0.00           H
ATOM    615  HG3LGLN X  27     -36.608  -6.331  -0.563  0.00  0.00           H
ATOM    616  CD LGLN X  27     -38.282  -5.055  -0.192  0.00  0.00           C
ATOM    617  OE1LGLN X  27     -38.576  -5.493   0.906  0.00  0.00           O
ATOM    618  NE2LGLN X  27     -39.167  -4.325  -0.834  0.00  0.00           N
ATOM    619 HE21LGLN X  27     -40.051  -4.210  -0.382  0.00  0.00           H
ATOM    620 HE22LGLN X  27     -38.989  -3.956  -1.771  0.00  0.00           H
ATOM    621  C  LGLN X  27     -33.711  -3.108  -0.842  0.00  0.00           C
ATOM    622  O  LGLN X  27     -33.802  -1.996  -1.363  0.00  0.00           O
ATOM    623  N  LALA X  28     -32.762  -3.394   0.059  0.00  0.00           N
ATOM    624  H  LALA X  28     -32.765  -4.306   0.506  0.00  0.00           H
ATOM    625  CA LALA X  28     -31.761  -2.422   0.500  0.00  0.00           C
ATOM    626  HA LALA X  28     -32.277  -1.546   0.897  0.00  0.00           H
ATOM    627  CB LALA X  28     -30.942  -3.044   1.637  0.00  0.00           C
ATOM    628  HB1LALA X  28     -30.409  -3.926   1.283  0.00  0.00           H
ATOM    629  HB2LALA X  28     -30.228  -2.312   2.014  0.00  0.00           H
ATOM    630  HB3LALA X  28     -31.608  -3.332   2.451  0.00  0.00           H
ATOM    631  C  LALA X  28     -30.861  -1.937  -0.654  0.00  0.00           C
ATOM    632  O  LALA X  28     -30.701  -0.734  -0.841  0.00  0.00           O
ATOM    633  N  LTHR X  29     -30.315  -2.844  -1.475  0.00  0.00           N
ATOM    634  H  LTHR X  29     -30.479  -3.825  -1.279  0.00  0.00           H
ATOM    635  CA LTHR X  29     -29.504  -2.468  -2.658  0.00  0.00           C
ATOM    636  HA LTHR X  29     -28.730  -1.772  -2.337  0.00  0.00           H
ATOM    637  CB LTHR X  29     -28.799  -3.672  -3.299  0.00  0.00           C
ATOM    638  HB LTHR X  29     -28.355  -3.362  -4.246  0.00  0.00           H
ATOM    639  CG2LTHR X  29     -27.691  -4.210  -2.408  0.00  0.00           C
ATOM    640 HG21LTHR X  29     -28.104  -4.497  -1.443  0.00  0.00           H
ATOM    641 HG22LTHR X  29     -27.229  -5.078  -2.874  0.00  0.00           H
ATOM    642 HG23LTHR X  29     -26.940  -3.435  -2.262  0.00  0.00           H
ATOM    643  OG1LTHR X  29     -29.682  -4.739  -3.548  0.00  0.00           O
ATOM    644  HG1LTHR X  29     -29.950  -5.101  -2.689  0.00  0.00           H
ATOM    645  C  LTHR X  29     -30.318  -1.741  -3.728  0.00  0.00           C
ATOM    646  O  LTHR X  29     -29.835  -0.769  -4.312  0.00  0.00           O
ATOM    647  N  LTHR X  30     -31.579  -2.137  -3.930  0.00  0.00           N
ATOM    648  H  LTHR X  30     -31.896  -2.974  -3.455  0.00  0.00           H
ATOM    649  CA LTHR X  30     -32.517  -1.431  -4.818  0.00  0.00           C
ATOM    650  HA LTHR X  30     -32.119  -1.435  -5.833  0.00  0.00           H
ATOM    651  CB LTHR X  30     -33.887  -2.131  -4.843  0.00  0.00           C
ATOM    652  HB LTHR X  30     -34.328  -2.104  -3.848  0.00  0.00           H
ATOM    653  CG2LTHR X  30     -34.863  -1.489  -5.822  0.00  0.00           C
ATOM    654 HG21LTHR X  30     -34.453  -1.536  -6.832  0.00  0.00           H
ATOM    655 HG22LTHR X  30     -35.804  -2.036  -5.787  0.00  0.00           H
ATOM    656 HG23LTHR X  30     -35.049  -0.450  -5.555  0.00  0.00           H
ATOM    657  OG1LTHR X  30     -33.765  -3.475  -5.239  0.00  0.00           O
ATOM    658  HG1LTHR X  30     -33.315  -3.968  -4.532  0.00  0.00           H
ATOM    659  C  LTHR X  30     -32.673   0.031  -4.382  0.00  0.00           C
ATOM    660  O  LTHR X  30     -32.365   0.946  -5.143  0.00  0.00           O
ATOM    661  N  LALA X  31     -33.067   0.266  -3.126  0.00  0.00           N
ATOM    662  H  LALA X  31     -33.251  -0.526  -2.518  0.00  0.00           H
ATOM    663  CA LALA X  31     -33.302   1.606  -2.580  0.00  0.00           C
ATOM    664  HA LALA X  31     -33.840   2.187  -3.332  0.00  0.00           H
ATOM    665  CB LALA X  31     -34.217   1.444  -1.365  0.00  0.00           C
ATOM    666  HB1LALA X  31     -33.676   0.938  -0.564  0.00  0.00           H
ATOM    667  HB2LALA X  31     -34.543   2.427  -1.029  0.00  0.00           H
ATOM    668  HB3LALA X  31     -35.095   0.856  -1.632  0.00  0.00           H
ATOM    669  C  LALA X  31     -32.015   2.402  -2.252  0.00  0.00           C
ATOM    670  O  LALA X  31     -32.066   3.612  -2.019  0.00  0.00           O
ATOM    671  N  LALA X  32     -30.847   1.758  -2.273  0.00  0.00           N
ATOM    672  H  LALA X  32     -30.862   0.745  -2.288  0.00  0.00           H
ATOM    673  CA LALA X  32     -29.543   2.417  -2.316  0.00  0.00           C
ATOM    674  HA LALA X  32     -29.558   3.283  -1.655  0.00  0.00           H
ATOM    675  CB LALA X  32     -28.504   1.423  -1.798  0.00  0.00           C
ATOM    676  HB1LALA X  32     -28.486   0.531  -2.423  0.00  0.00           H
ATOM    677  HB2LALA X  32     -27.523   1.887  -1.824  0.00  0.00           H
ATOM    678  HB3LALA X  32     -28.746   1.144  -0.774  0.00  0.00           H
ATOM    679  C  LALA X  32     -29.151   2.908  -3.724  0.00  0.00           C
ATOM    680  O  LALA X  32     -28.178   3.663  -3.862  0.00  0.00           O
ATOM    681  N  LGLY X  33     -29.856   2.452  -4.769  0.00  0.00           N
ATOM    682  H  LGLY X  33     -30.646   1.840  -4.584  0.00  0.00           H
ATOM    683  CA LGLY X  33     -29.488   2.623  -6.178  0.00  0.00           C
ATOM    684  HA2LGLY X  33     -30.279   2.200  -6.798  0.00  0.00           H
ATOM    685  HA3LGLY X  33     -29.399   3.685  -6.409  0.00  0.00           H
ATOM    686  C  LGLY X  33     -28.172   1.932  -6.557  0.00  0.00           C
ATOM    687  O  LGLY X  33     -27.523   2.347  -7.513  0.00  0.00           O
ATOM    688  N  LSER X  34     -27.704   0.962  -5.760  0.00  0.00           N
ATOM    689  H  LSER X  34     -28.317   0.576  -5.046  0.00  0.00           H
ATOM    690  CA LSER X  34     -26.349   0.403  -5.868  0.00  0.00           C
ATOM    691  HA LSER X  34     -26.165   0.115  -6.903  0.00  0.00           H
ATOM    692  CB LSER X  34     -25.320   1.469  -5.473  0.00  0.00           C
ATOM    693  HB2LSER X  34     -24.313   1.061  -5.572  0.00  0.00           H
ATOM    694  HB3LSER X  34     -25.402   2.310  -6.156  0.00  0.00           H
ATOM    695  OG LSER X  34     -25.519   1.906  -4.137  0.00  0.00           O
ATOM    696  HG LSER X  34     -26.379   2.357  -4.115  0.00  0.00           H
ATOM    697  C  LSER X  34     -26.124  -0.816  -4.973  0.00  0.00           C
ATOM    698  O  LSER X  34     -26.872  -1.074  -4.032  0.00  0.00           O
ATOM    699  N  LGLY X  35     -25.021  -1.522  -5.217  0.00  0.00           N
ATOM    700  H  LGLY X  35     -24.477  -1.315  -6.042  0.00  0.00           H
ATOM    701  CA LGLY X  35     -24.511  -2.561  -4.329  0.00  0.00           C
ATOM    702  HA2LGLY X  35     -23.455  -2.369  -4.155  0.00  0.00           H
ATOM    703  HA3LGLY X  35     -25.016  -2.518  -3.364  0.00  0.00           H
ATOM    704  C  LGLY X  35     -24.650  -3.969  -4.898  0.00  0.00           C
ATOM    705  O  LGLY X  35     -24.840  -4.163  -6.095  0.00  0.00           O
ATOM    706  N  LHID X  36     -24.508  -4.962  -4.021  0.00  0.00           N
ATOM    707  H  LHID X  36     -24.373  -4.704  -3.057  0.00  0.00           H
ATOM    708  CA LHID X  36     -24.019  -6.288  -4.399  0.00  0.00           C
ATOM    709  HA LHID X  36     -23.975  -6.354  -5.485  0.00  0.00           H
ATOM    710  C  LHID X  36     -24.998  -7.397  -3.943  0.00  0.00           C
ATOM    711  O  LHID X  36     -24.661  -8.218  -3.088  0.00  0.00           O
ATOM    712  N  LPRO X  37     -26.253  -7.426  -4.448  0.00  0.00           N
ATOM    713  CD LPRO X  37     -26.793  -6.599  -5.518  0.00  0.00           C
ATOM    714  HD2LPRO X  37     -26.091  -6.530  -6.348  0.00  0.00           H
ATOM    715  HD3LPRO X  37     -27.027  -5.604  -5.139  0.00  0.00           H
ATOM    716  CG LPRO X  37     -28.083  -7.283  -5.973  0.00  0.00           C
ATOM    717  HG2LPRO X  37     -27.857  -8.026  -6.739  0.00  0.00           H
ATOM    718  HG3LPRO X  37     -28.817  -6.568  -6.341  0.00  0.00           H
ATOM    719  CB LPRO X  37     -28.567  -7.976  -4.701  0.00  0.00           C
ATOM    720  HB2LPRO X  37     -29.205  -8.831  -4.926  0.00  0.00           H
ATOM    721  HB3LPRO X  37     -29.104  -7.263  -4.076  0.00  0.00           H
ATOM    722  CA LPRO X  37     -27.267  -8.385  -4.002  0.00  0.00           C
ATOM    723  HA LPRO X  37     -27.402  -8.307  -2.923  0.00  0.00           H
ATOM    724  C  LPRO X  37     -26.896  -9.832  -4.339  0.00  0.00           C
ATOM    725  O  LPRO X  37     -27.177 -10.724  -3.543  0.00  0.00           O
ATOM    726  N  LTHR X  38     -26.224 -10.081  -5.468  0.00  0.00           N
ATOM    727  H  LTHR X  38     -25.984  -9.317  -6.084  0.00  0.00           H
ATOM    728  CA LTHR X  38     -25.751 -11.423  -5.846  0.00  0.00           C
ATOM    729  HA LTHR X  38     -26.610 -12.086  -5.840  0.00  0.00           H
ATOM    730  CB LTHR X  38     -25.159 -11.422  -7.268  0.00  0.00           C
ATOM    731  HB LTHR X  38     -24.656 -12.372  -7.444  0.00  0.00           H
ATOM    732  CG2LTHR X  38     -26.246 -11.249  -8.328  0.00  0.00           C
ATOM    733 HG21LTHR X  38     -26.770 -10.302  -8.192  0.00  0.00           H
ATOM    734 HG22LTHR X  38     -25.799 -11.269  -9.321  0.00  0.00           H
ATOM    735 HG23LTHR X  38     -26.956 -12.071  -8.265  0.00  0.00           H
ATOM    736  OG1LTHR X  38     -24.239 -10.368  -7.439  0.00  0.00           O
ATOM    737  HG1LTHR X  38     -23.941 -10.418  -8.369  0.00  0.00           H
ATOM    738  C  LTHR X  38     -24.749 -11.977  -4.825  0.00  0.00           C
ATOM    739  O  LTHR X  38     -24.899 -13.116  -4.381  0.00  0.00           O
ATOM    740  N  LSER X  39     -23.820 -11.141  -4.364  0.00  0.00           N
ATOM    741  H  LSER X  39     -23.692 -10.266  -4.852  0.00  0.00           H
ATOM    742  CA LSER X  39     -22.876 -11.416  -3.270  0.00  0.00           C
ATOM    743  HA LSER X  39     -22.296 -12.310  -3.506  0.00  0.00           H
ATOM    744  CB LSER X  39     -21.927 -10.222  -3.161  0.00  0.00           C
ATOM    745  HB2LSER X  39     -22.478  -9.302  -2.983  0.00  0.00           H
ATOM    746  HB3LSER X  39     -21.231 -10.381  -2.336  0.00  0.00           H
ATOM    747  OG LSER X  39     -21.218 -10.132  -4.374  0.00  0.00           O
ATOM    748  HG LSER X  39     -20.586 -10.896  -4.289  0.00  0.00           H
ATOM    749  C  LSER X  39     -23.541 -11.637  -1.911  0.00  0.00           C
ATOM    750  O  LSER X  39     -23.163 -12.531  -1.156  0.00  0.00           O
ATOM    751  N  LCYS X  40     -24.582 -10.861  -1.602  0.00  0.00           N
ATOM    752  H  LCYS X  40     -24.828 -10.111  -2.236  0.00  0.00           H
ATOM    753  CA LCYS X  40     -25.397 -11.076  -0.404  0.00  0.00           C
ATOM    754  HA LCYS X  40     -24.745 -11.110   0.470  0.00  0.00           H
ATOM    755  CB LCYS X  40     -26.372  -9.902  -0.252  0.00  0.00           C
ATOM    756  HB2LCYS X  40     -27.024  -9.845  -1.123  0.00  0.00           H
ATOM    757  HB3LCYS X  40     -26.991 -10.072   0.629  0.00  0.00           H
ATOM    758  SG LCYS X  40     -25.470  -8.339  -0.050  0.00  0.00           S
ATOM    759  HG LCYS X  40     -24.899  -8.317  -1.265  0.00  0.00           H
ATOM    760  C  LCYS X  40     -26.161 -12.413  -0.451  0.00  0.00           C
ATOM    761  O  LCYS X  40     -26.455 -12.996   0.591  0.00  0.00           O
ATOM    762  N  LCYS X  41     -26.489 -12.904  -1.650  0.00  0.00           N
ATOM    763  H  LCYS X  41     -26.256 -12.356  -2.469  0.00  0.00           H
ATOM    764  CA LCYS X  41     -27.248 -14.136  -1.841  0.00  0.00           C
ATOM    765  HA LCYS X  41     -27.917 -14.250  -0.991  0.00  0.00           H
ATOM    766  CB LCYS X  41     -28.118 -13.996  -3.097  0.00  0.00           C
ATOM    767  HB2LCYS X  41     -27.504 -13.702  -3.947  0.00  0.00           H
ATOM    768  HB3LCYS X  41     -28.593 -14.950  -3.319  0.00  0.00           H
ATOM    769  SG LCYS X  41     -29.413 -12.756  -2.804  0.00  0.00           S
ATOM    770  HG LCYS X  41     -28.604 -11.689  -2.907  0.00  0.00           H
ATOM    771  C  LCYS X  41     -26.399 -15.418  -1.846  0.00  0.00           C
ATOM    772  O  LCYS X  41     -26.933 -16.457  -1.458  0.00  0.00           O
ATOM    773  N  LSER X  42     -25.107 -15.382  -2.205  0.00  0.00           N
ATOM    774  H  LSER X  42     -24.699 -14.511  -2.530  0.00  0.00           H
ATOM    775  CA LSER X  42     -24.199 -16.523  -1.971  0.00  0.00           C
ATOM    776  HA LSER X  42     -24.690 -17.436  -2.305  0.00  0.00           H
ATOM    777  CB LSER X  42     -22.907 -16.392  -2.788  0.00  0.00           C
ATOM    778  HB2LSER X  42     -22.267 -17.253  -2.595  0.00  0.00           H
ATOM    779  HB3LSER X  42     -23.167 -16.387  -3.845  0.00  0.00           H
ATOM    780  OG LSER X  42     -22.192 -15.206  -2.511  0.00  0.00           O
ATOM    781  HG LSER X  42     -21.571 -15.376  -1.755  0.00  0.00           H
ATOM    782  C  LSER X  42     -23.902 -16.699  -0.477  0.00  0.00           C
ATOM    783  O  LSER X  42     -24.066 -17.794   0.055  0.00  0.00           O
ATOM    784  N  LALA X  43     -23.602 -15.606   0.229  0.00  0.00           N
ATOM    785  H  LALA X  43     -23.442 -14.749  -0.289  0.00  0.00           H
ATOM    786  CA LALA X  43     -23.265 -15.597   1.654  0.00  0.00           C
ATOM    787  HA LALA X  43     -22.488 -16.344   1.819  0.00  0.00           H
ATOM    788  CB LALA X  43     -22.674 -14.214   1.958  0.00  0.00           C
ATOM    789  HB1LALA X  43     -23.416 -13.439   1.760  0.00  0.00           H
ATOM    790  HB2LALA X  43     -22.378 -14.162   3.005  0.00  0.00           H
ATOM    791  HB3LALA X  43     -21.797 -14.040   1.332  0.00  0.00           H
ATOM    792  C  LALA X  43     -24.428 -15.927   2.626  0.00  0.00           C
ATOM    793  O  LALA X  43     -24.237 -15.884   3.841  0.00  0.00           O
ATOM    794  N  LALA X  44     -25.642 -16.207   2.142  0.00  0.00           N
ATOM    795  H  LALA X  44     -25.736 -16.304   1.142  0.00  0.00           H
ATOM    796  CA LALA X  44     -26.859 -16.140   2.955  0.00  0.00           C
ATOM    797  HA LALA X  44     -26.856 -15.182   3.456  0.00  0.00           H
ATOM    798  CB LALA X  44     -28.066 -16.146   2.021  0.00  0.00           C
ATOM    799  HB1LALA X  44     -28.136 -17.118   1.545  0.00  0.00           H
ATOM    800  HB2LALA X  44     -28.969 -15.951   2.593  0.00  0.00           H
ATOM    801  HB3LALA X  44     -27.954 -15.370   1.262  0.00  0.00           H
ATOM    802  C  LALA X  44     -26.959 -17.196   4.077  0.00  0.00           C
ATOM    803  O  LALA X  44     -27.071 -16.839   5.252  0.00  0.00           O
ATOM    804  N  LGLU X  45     -26.910 -18.490   3.749  0.00  0.00           N
ATOM    805  H  LGLU X  45     -26.936 -18.754   2.767  0.00  0.00           H
ATOM    806  CA LGLU X  45     -26.905 -19.573   4.744  0.00  0.00           C
ATOM    807  HA LGLU X  45     -27.741 -19.443   5.429  0.00  0.00           H
ATOM    808  CB LGLU X  45     -27.061 -20.934   4.041  0.00  0.00           C
ATOM    809  HB2LGLU X  45     -26.385 -20.975   3.190  0.00  0.00           H
ATOM    810  HB3LGLU X  45     -26.754 -21.708   4.746  0.00  0.00           H
ATOM    811  CG LGLU X  45     -28.493 -21.284   3.583  0.00  0.00           C
ATOM    812  HG2LGLU X  45     -28.540 -22.366   3.444  0.00  0.00           H
ATOM    813  HG3LGLU X  45     -29.193 -21.034   4.383  0.00  0.00           H
ATOM    814  CD LGLU X  45     -28.955 -20.628   2.270  0.00  0.00           C
ATOM    815  OE1LGLU X  45     -28.219 -19.836   1.646  0.00  0.00           O
ATOM    816  OE2LGLU X  45     -30.114 -20.847   1.843  0.00  0.00           O
ATOM    817  C  LGLU X  45     -25.633 -19.545   5.613  0.00  0.00           C
ATOM    818  O  LGLU X  45     -25.703 -19.815   6.813  0.00  0.00           O
ATOM    819  N  LILE X  46     -24.497 -19.121   5.047  0.00  0.00           N
ATOM    820  H  LILE X  46     -24.518 -18.927   4.056  0.00  0.00           H
ATOM    821  CA LILE X  46     -23.230 -18.919   5.767  0.00  0.00           C
ATOM    822  HA LILE X  46     -22.941 -19.862   6.230  0.00  0.00           H
ATOM    823  CB LILE X  46     -22.113 -18.508   4.773  0.00  0.00           C
ATOM    824  HB LILE X  46     -22.410 -17.585   4.278  0.00  0.00           H
ATOM    825  CG2LILE X  46     -20.804 -18.226   5.526  0.00  0.00           C
ATOM    826 HG21LILE X  46     -20.451 -19.140   6.006  0.00  0.00           H
ATOM    827 HG22LILE X  46     -20.047 -17.861   4.834  0.00  0.00           H
ATOM    828 HG23LILE X  46     -20.942 -17.450   6.278  0.00  0.00           H
ATOM    829  CG1LILE X  46     -21.895 -19.584   3.682  0.00  0.00           C
ATOM    830 HG12LILE X  46     -21.585 -20.518   4.150  0.00  0.00           H
ATOM    831 HG13LILE X  46     -22.836 -19.766   3.164  0.00  0.00           H
ATOM    832  CD1LILE X  46     -20.866 -19.207   2.606  0.00  0.00           C
ATOM    833 HD11LILE X  46     -19.865 -19.142   3.030  0.00  0.00           H
ATOM    834 HD12LILE X  46     -20.857 -19.976   1.836  0.00  0.00           H
ATOM    835 HD13LILE X  46     -21.134 -18.254   2.149  0.00  0.00           H
ATOM    836  C  LILE X  46     -23.405 -17.892   6.901  0.00  0.00           C
ATOM    837  O  LILE X  46     -23.080 -18.172   8.057  0.00  0.00           O
ATOM    838  N  LMET X  47     -23.973 -16.721   6.592  0.00  0.00           N
ATOM    839  H  LMET X  47     -24.209 -16.549   5.619  0.00  0.00           H
ATOM    840  CA LMET X  47     -24.273 -15.664   7.566  0.00  0.00           C
ATOM    841  HA LMET X  47     -23.364 -15.421   8.114  0.00  0.00           H
ATOM    842  CB LMET X  47     -24.737 -14.399   6.825  0.00  0.00           C
ATOM    843  HB2LMET X  47     -25.489 -14.677   6.087  0.00  0.00           H
ATOM    844  HB3LMET X  47     -25.194 -13.705   7.530  0.00  0.00           H
ATOM    845  CG LMET X  47     -23.565 -13.698   6.120  0.00  0.00           C
ATOM    846  HG2LMET X  47     -22.950 -14.447   5.621  0.00  0.00           H
ATOM    847  HG3LMET X  47     -23.960 -13.041   5.346  0.00  0.00           H
ATOM    848  SD LMET X  47     -22.497 -12.715   7.210  0.00  0.00           S
ATOM    849  CE LMET X  47     -23.512 -11.227   7.429  0.00  0.00           C
ATOM    850  HE1LMET X  47     -24.493 -11.496   7.818  0.00  0.00           H
ATOM    851  HE2LMET X  47     -23.021 -10.554   8.132  0.00  0.00           H
ATOM    852  HE3LMET X  47     -23.628 -10.719   6.472  0.00  0.00           H
ATOM    853  C  LMET X  47     -25.314 -16.101   8.607  0.00  0.00           C
ATOM    854  O  LMET X  47     -25.203 -15.722   9.773  0.00  0.00           O
ATOM    855  N  LALA X  48     -26.283 -16.943   8.234  0.00  0.00           N
ATOM    856  H  LALA X  48     -26.354 -17.207   7.258  0.00  0.00           H
ATOM    857  CA LALA X  48     -27.232 -17.508   9.192  0.00  0.00           C
ATOM    858  HA LALA X  48     -27.681 -16.682   9.744  0.00  0.00           H
ATOM    859  CB LALA X  48     -28.349 -18.229   8.427  0.00  0.00           C
ATOM    860  HB1LALA X  48     -27.959 -19.111   7.921  0.00  0.00           H
ATOM    861  HB2LALA X  48     -29.128 -18.538   9.124  0.00  0.00           H
ATOM    862  HB3LALA X  48     -28.785 -17.559   7.685  0.00  0.00           H
ATOM    863  C  LALA X  48     -26.542 -18.426  10.225  0.00  0.00           C
ATOM    864  O  LALA X  48     -26.772 -18.279  11.428  0.00  0.00           O
ATOM    865  N  LVAL X  49     -25.671 -19.349   9.790  0.00  0.00           N
ATOM    866  H  LVAL X  49     -25.517 -19.434   8.787  0.00  0.00           H
ATOM    867  CA LVAL X  49     -24.945 -20.257  10.706  0.00  0.00           C
ATOM    868  HA LVAL X  49     -25.666 -20.628  11.434  0.00  0.00           H
ATOM    869  CB LVAL X  49     -24.380 -21.491   9.970  0.00  0.00           C
ATOM    870  HB LVAL X  49     -23.638 -21.174   9.237  0.00  0.00           H
ATOM    871  CG1LVAL X  49     -23.738 -22.495  10.941  0.00  0.00           C
ATOM    872 HG11LVAL X  49     -24.454 -22.787  11.708  0.00  0.00           H
ATOM    873 HG12LVAL X  49     -23.425 -23.391  10.407  0.00  0.00           H
ATOM    874 HG13LVAL X  49     -22.862 -22.059  11.416  0.00  0.00           H
ATOM    875  CG2LVAL X  49     -25.497 -22.265   9.260  0.00  0.00           C
ATOM    876 HG21LVAL X  49     -25.988 -21.641   8.516  0.00  0.00           H
ATOM    877 HG22LVAL X  49     -25.087 -23.134   8.749  0.00  0.00           H
ATOM    878 HG23LVAL X  49     -26.232 -22.599   9.988  0.00  0.00           H
ATOM    879  C  LVAL X  49     -23.867 -19.524  11.522  0.00  0.00           C
ATOM    880  O  LVAL X  49     -23.571 -19.931  12.648  0.00  0.00           O
ATOM    881  N  LLEU X  50     -23.338 -18.398  11.034  0.00  0.00           N
ATOM    882  H  LLEU X  50     -23.543 -18.145  10.072  0.00  0.00           H
ATOM    883  CA LLEU X  50     -22.576 -17.458  11.861  0.00  0.00           C
ATOM    884  HA LLEU X  50     -21.772 -18.006  12.349  0.00  0.00           H
ATOM    885  CB LLEU X  50     -21.951 -16.351  10.985  0.00  0.00           C
ATOM    886  HB2LLEU X  50     -22.682 -16.035  10.243  0.00  0.00           H
ATOM    887  HB3LLEU X  50     -21.722 -15.483  11.604  0.00  0.00           H
ATOM    888  CG LLEU X  50     -20.663 -16.781  10.266  0.00  0.00           C
ATOM    889  HG LLEU X  50     -20.812 -17.752   9.797  0.00  0.00           H
ATOM    890  CD1LLEU X  50     -20.298 -15.770   9.179  0.00  0.00           C
ATOM    891 HD11LLEU X  50     -20.184 -14.780   9.617  0.00  0.00           H
ATOM    892 HD12LLEU X  50     -19.368 -16.064   8.693  0.00  0.00           H
ATOM    893 HD13LLEU X  50     -21.085 -15.741   8.426  0.00  0.00           H
ATOM    894  CD2LLEU X  50     -19.494 -16.860  11.252  0.00  0.00           C
ATOM    895 HD21LLEU X  50     -19.654 -17.664  11.968  0.00  0.00           H
ATOM    896 HD22LLEU X  50     -18.573 -17.060  10.713  0.00  0.00           H
ATOM    897 HD23LLEU X  50     -19.393 -15.915  11.789  0.00  0.00           H
ATOM    898  C  LLEU X  50     -23.447 -16.888  12.994  0.00  0.00           C
ATOM    899  O  LLEU X  50     -23.362 -17.359  14.132  0.00  0.00           O
ATOM    900  N  LPHE X  51     -24.294 -15.902  12.696  0.00  0.00           N
ATOM    901  H  LPHE X  51     -24.393 -15.634  11.723  0.00  0.00           H
ATOM    902  CA LPHE X  51     -24.944 -15.056  13.706  0.00  0.00           C
ATOM    903  HA LPHE X  51     -24.182 -14.715  14.407  0.00  0.00           H
ATOM    904  CB LPHE X  51     -25.510 -13.809  13.009  0.00  0.00           C
ATOM    905  HB2LPHE X  51     -26.105 -14.120  12.151  0.00  0.00           H
ATOM    906  HB3LPHE X  51     -26.184 -13.298  13.697  0.00  0.00           H
ATOM    907  CG LPHE X  51     -24.441 -12.818  12.564  0.00  0.00           C
ATOM    908  CD1LPHE X  51     -24.042 -11.779  13.428  0.00  0.00           C
ATOM    909  HD1LPHE X  51     -24.495 -11.687  14.401  0.00  0.00           H
ATOM    910  CE1LPHE X  51     -23.030 -10.880  13.051  0.00  0.00           C
ATOM    911  HE1LPHE X  51     -22.700 -10.116  13.739  0.00  0.00           H
ATOM    912  CZ LPHE X  51     -22.410 -11.009  11.798  0.00  0.00           C
ATOM    913  HZ LPHE X  51     -21.625 -10.327  11.507  0.00  0.00           H
ATOM    914  CE2LPHE X  51     -22.789 -12.050  10.936  0.00  0.00           C
ATOM    915  HE2LPHE X  51     -22.287 -12.166   9.988  0.00  0.00           H
ATOM    916  CD2LPHE X  51     -23.803 -12.948  11.314  0.00  0.00           C
ATOM    917  HD2LPHE X  51     -24.084 -13.739  10.641  0.00  0.00           H
ATOM    918  C  LPHE X  51     -26.006 -15.779  14.556  0.00  0.00           C
ATOM    919  O  LPHE X  51     -26.303 -15.339  15.665  0.00  0.00           O
ATOM    920  N  LPHE X  52     -26.545 -16.914  14.096  0.00  0.00           N
ATOM    921  H  LPHE X  52     -26.318 -17.204  13.151  0.00  0.00           H
ATOM    922  CA LPHE X  52     -27.613 -17.641  14.800  0.00  0.00           C
ATOM    923  HA LPHE X  52     -27.804 -17.143  15.752  0.00  0.00           H
ATOM    924  CB LPHE X  52     -28.907 -17.557  13.995  0.00  0.00           C
ATOM    925  HB2LPHE X  52     -28.802 -18.130  13.075  0.00  0.00           H
ATOM    926  HB3LPHE X  52     -29.705 -18.001  14.580  0.00  0.00           H
ATOM    927  CG LPHE X  52     -29.281 -16.133  13.671  0.00  0.00           C
ATOM    928  CD1LPHE X  52     -29.525 -15.226  14.716  0.00  0.00           C
ATOM    929  HD1LPHE X  52     -29.499 -15.559  15.741  0.00  0.00           H
ATOM    930  CE1LPHE X  52     -29.760 -13.875  14.431  0.00  0.00           C
ATOM    931  HE1LPHE X  52     -29.940 -13.183  15.237  0.00  0.00           H
ATOM    932  CZ LPHE X  52     -29.776 -13.435  13.099  0.00  0.00           C
ATOM    933  HZ LPHE X  52     -29.968 -12.399  12.881  0.00  0.00           H
ATOM    934  CE2LPHE X  52     -29.542 -14.342  12.054  0.00  0.00           C
ATOM    935  HE2LPHE X  52     -29.565 -14.002  11.032  0.00  0.00           H
ATOM    936  CD2LPHE X  52     -29.279 -15.690  12.339  0.00  0.00           C
ATOM    937  HD2LPHE X  52     -29.065 -16.383  11.540  0.00  0.00           H
ATOM    938  C  LPHE X  52     -27.259 -19.073  15.189  0.00  0.00           C
ATOM    939  O  LPHE X  52     -28.139 -19.869  15.535  0.00  0.00           O
ATOM    940  N  LHIE X  53     -25.977 -19.436  15.155  0.00  0.00           N
ATOM    941  H  LHIE X  53     -25.297 -18.751  14.843  0.00  0.00           H
ATOM    942  CA LHIE X  53     -25.530 -20.751  15.619  0.00  0.00           C
ATOM    943  HA LHIE X  53     -26.170 -21.068  16.444  0.00  0.00           H
ATOM    944  CB LHIE X  53     -25.710 -21.769  14.481  0.00  0.00           C
ATOM    945  HB2LHIE X  53     -26.664 -21.602  13.979  0.00  0.00           H
ATOM    946  HB3LHIE X  53     -24.923 -21.641  13.745  0.00  0.00           H
ATOM    947  CG LHIE X  53     -25.691 -23.191  14.957  0.00  0.00           C
ATOM    948  ND1LHIE X  53     -26.742 -23.844  15.615  0.00  0.00           N
ATOM    949  CE1LHIE X  53     -26.250 -25.058  15.922  0.00  0.00           C
ATOM    950  HE1LHIE X  53     -26.791 -25.815  16.474  0.00  0.00           H
ATOM    951  NE2LHIE X  53     -24.988 -25.195  15.475  0.00  0.00           N
ATOM    952  HE2LHIE X  53     -24.381 -26.006  15.601  0.00  0.00           H
ATOM    953  CD2LHIE X  53     -24.617 -24.022  14.870  0.00  0.00           C
ATOM    954  HD2LHIE X  53     -23.655 -23.786  14.431  0.00  0.00           H
ATOM    955  C  LHIE X  53     -24.110 -20.731  16.191  0.00  0.00           C
ATOM    956  O  LHIE X  53     -23.890 -21.293  17.263  0.00  0.00           O
ATOM    957  N  LTHR X  54     -23.175 -20.021  15.556  0.00  0.00           N
ATOM    958  H  LTHR X  54     -23.419 -19.569  14.680  0.00  0.00           H
ATOM    959  CA LTHR X  54     -21.749 -20.043  15.935  0.00  0.00           C
ATOM    960  HA LTHR X  54     -21.542 -20.958  16.491  0.00  0.00           H
ATOM    961  CB LTHR X  54     -20.861 -20.071  14.686  0.00  0.00           C
ATOM    962  HB LTHR X  54     -20.889 -19.100  14.191  0.00  0.00           H
ATOM    963  CG2LTHR X  54     -19.417 -20.415  15.044  0.00  0.00           C
ATOM    964 HG21LTHR X  54     -19.366 -21.414  15.477  0.00  0.00           H
ATOM    965 HG22LTHR X  54     -18.803 -20.371  14.148  0.00  0.00           H
ATOM    966 HG23LTHR X  54     -19.026 -19.703  15.767  0.00  0.00           H
ATOM    967  OG1LTHR X  54     -21.328 -21.055  13.790  0.00  0.00           O
ATOM    968  HG1LTHR X  54     -22.105 -20.687  13.335  0.00  0.00           H
ATOM    969  C  LTHR X  54     -21.319 -18.876  16.827  0.00  0.00           C
ATOM    970  O  LTHR X  54     -20.613 -19.095  17.804  0.00  0.00           O
ATOM    971  N  LMET X  55     -21.739 -17.650  16.511  0.00  0.00           N
ATOM    972  H  LMET X  55     -22.358 -17.538  15.717  0.00  0.00           H
ATOM    973  CA LMET X  55     -21.304 -16.433  17.212  0.00  0.00           C
ATOM    974  HA LMET X  55     -20.219 -16.458  17.310  0.00  0.00           H
ATOM    975  CB LMET X  55     -21.675 -15.201  16.377  0.00  0.00           C
ATOM    976  HB2LMET X  55     -22.751 -15.188  16.197  0.00  0.00           H
ATOM    977  HB3LMET X  55     -21.402 -14.309  16.939  0.00  0.00           H
ATOM    978  CG LMET X  55     -20.924 -15.190  15.041  0.00  0.00           C
ATOM    979  HG2LMET X  55     -19.861 -15.231  15.247  0.00  0.00           H
ATOM    980  HG3LMET X  55     -21.175 -16.085  14.476  0.00  0.00           H
ATOM    981  SD LMET X  55     -21.226 -13.761  13.976  0.00  0.00           S
ATOM    982  CE LMET X  55     -20.665 -12.409  15.046  0.00  0.00           C
ATOM    983  HE1LMET X  55     -19.645 -12.598  15.380  0.00  0.00           H
ATOM    984  HE2LMET X  55     -20.697 -11.475  14.487  0.00  0.00           H
ATOM    985  HE3LMET X  55     -21.325 -12.318  15.909  0.00  0.00           H
ATOM    986  C  LMET X  55     -21.872 -16.318  18.634  0.00  0.00           C
ATOM    987  O  LMET X  55     -22.863 -16.963  18.964  0.00  0.00           O
ATOM    988  N  LARG X  56     -21.247 -15.500  19.485  0.00  0.00           N
ATOM    989  H  LARG X  56     -20.328 -15.163  19.201  0.00  0.00           H
ATOM    990  CA LARG X  56     -21.596 -15.332  20.905  0.00  0.00           C
ATOM    991  HA LARG X  56     -22.578 -15.761  21.100  0.00  0.00           H
ATOM    992  CB LARG X  56     -20.548 -16.091  21.757  0.00  0.00           C
ATOM    993  HB2LARG X  56     -19.580 -15.600  21.658  0.00  0.00           H
ATOM    994  HB3LARG X  56     -20.829 -16.048  22.804  0.00  0.00           H
ATOM    995  CG LARG X  56     -20.368 -17.575  21.395  0.00  0.00           C
ATOM    996  HG2LARG X  56     -20.060 -17.666  20.352  0.00  0.00           H
ATOM    997  HG3LARG X  56     -19.566 -17.989  22.007  0.00  0.00           H
ATOM    998  CD LARG X  56     -21.641 -18.396  21.636  0.00  0.00           C
ATOM    999  HD2LARG X  56     -21.787 -18.511  22.712  0.00  0.00           H
ATOM   1000  HD3LARG X  56     -22.509 -17.869  21.246  0.00  0.00           H
ATOM   1001  NE LARG X  56     -21.534 -19.723  21.008  0.00  0.00           N
ATOM   1002  HE LARG X  56     -20.752 -20.314  21.268  0.00  0.00           H
ATOM   1003  CZ LARG X  56     -22.269 -20.244  20.052  0.00  0.00           C
ATOM   1004  NH1LARG X  56     -23.252 -19.638  19.465  0.00  0.00           N
ATOM   1005 HH11LARG X  56     -23.243 -18.621  19.517  0.00  0.00           H
ATOM   1006 HH12LARG X  56     -23.628 -20.118  18.667  0.00  0.00           H
ATOM   1007  NH2LARG X  56     -22.009 -21.439  19.638  0.00  0.00           N
ATOM   1008 HH21LARG X  56     -21.207 -21.900  20.081  0.00  0.00           H
ATOM   1009 HH22LARG X  56     -22.549 -21.865  18.910  0.00  0.00           H
ATOM   1010  C  LARG X  56     -21.702 -13.843  21.249  0.00  0.00           C
ATOM   1011  O  LARG X  56     -20.703 -13.194  21.553  0.00  0.00           O
ATOM   1012  N  LTYR X  57     -22.902 -13.268  21.140  0.00  0.00           N
ATOM   1013  H  LTYR X  57     -23.695 -13.846  20.874  0.00  0.00           H
ATOM   1014  CA LTYR X  57     -23.123 -11.821  21.259  0.00  0.00           C
ATOM   1015  HA LTYR X  57     -22.451 -11.447  22.030  0.00  0.00           H
ATOM   1016  CB LTYR X  57     -22.752 -11.140  19.930  0.00  0.00           C
ATOM   1017  HB2LTYR X  57     -22.621 -10.075  20.119  0.00  0.00           H
ATOM   1018  HB3LTYR X  57     -21.790 -11.516  19.577  0.00  0.00           H
ATOM   1019  CG LTYR X  57     -23.787 -11.305  18.832  0.00  0.00           C
ATOM   1020  CD1LTYR X  57     -24.709 -10.271  18.588  0.00  0.00           C
ATOM   1021  HD1LTYR X  57     -24.662  -9.364  19.171  0.00  0.00           H
ATOM   1022  CE1LTYR X  57     -25.677 -10.404  17.576  0.00  0.00           C
ATOM   1023  HE1LTYR X  57     -26.365  -9.598  17.374  0.00  0.00           H
ATOM   1024  CZ LTYR X  57     -25.733 -11.584  16.810  0.00  0.00           C
ATOM   1025  OH LTYR X  57     -26.661 -11.702  15.827  0.00  0.00           O
ATOM   1026  HH LTYR X  57     -26.924 -10.848  15.480  0.00  0.00           H
ATOM   1027  CE2LTYR X  57     -24.825 -12.632  17.072  0.00  0.00           C
ATOM   1028  HE2LTYR X  57     -24.886 -13.541  16.499  0.00  0.00           H
ATOM   1029  CD2LTYR X  57     -23.854 -12.493  18.081  0.00  0.00           C
ATOM   1030  HD2LTYR X  57     -23.176 -13.306  18.292  0.00  0.00           H
ATOM   1031  C  LTYR X  57     -24.558 -11.430  21.663  0.00  0.00           C
ATOM   1032  O  LTYR X  57     -25.528 -12.146  21.420  0.00  0.00           O
ATOM   1033  N  LLYS X  58     -24.705 -10.256  22.285  0.00  0.00           N
ATOM   1034  H  LLYS X  58     -23.857  -9.741  22.511  0.00  0.00           H
ATOM   1035  CA LLYS X  58     -25.992  -9.592  22.540  0.00  0.00           C
ATOM   1036  HA LLYS X  58     -26.771 -10.339  22.699  0.00  0.00           H
ATOM   1037  CB LLYS X  58     -25.858  -8.706  23.794  0.00  0.00           C
ATOM   1038  HB2LLYS X  58     -24.968  -8.083  23.685  0.00  0.00           H
ATOM   1039  HB3LLYS X  58     -26.723  -8.045  23.875  0.00  0.00           H
ATOM   1040  CG LLYS X  58     -25.753  -9.535  25.084  0.00  0.00           C
ATOM   1041  HG2LLYS X  58     -26.750  -9.852  25.393  0.00  0.00           H
ATOM   1042  HG3LLYS X  58     -25.157 -10.423  24.895  0.00  0.00           H
ATOM   1043  CD LLYS X  58     -25.082  -8.741  26.211  0.00  0.00           C
ATOM   1044  HD2LLYS X  58     -24.102  -8.406  25.865  0.00  0.00           H
ATOM   1045  HD3LLYS X  58     -25.689  -7.871  26.465  0.00  0.00           H
ATOM   1046  CE LLYS X  58     -24.898  -9.636  27.442  0.00  0.00           C
ATOM   1047  HE2LLYS X  58     -25.871  -9.928  27.845  0.00  0.00           H
ATOM   1048  HE3LLYS X  58     -24.383 -10.553  27.146  0.00  0.00           H
ATOM   1049  NZ LLYS X  58     -24.098  -8.965  28.487  0.00  0.00           N
ATOM   1050  HZ1LLYS X  58     -24.576  -8.196  28.919  0.00  0.00           H
ATOM   1051  HZ2LLYS X  58     -23.863  -9.644  29.224  0.00  0.00           H
ATOM   1052  HZ3LLYS X  58     -23.192  -8.664  28.136  0.00  0.00           H
ATOM   1053  C  LLYS X  58     -26.370  -8.738  21.330  0.00  0.00           C
ATOM   1054  O  LLYS X  58     -25.635  -7.817  20.990  0.00  0.00           O
ATOM   1055  N  LSER X  59     -27.530  -8.966  20.708  0.00  0.00           N
ATOM   1056  H  LSER X  59     -28.089  -9.766  20.960  0.00  0.00           H
ATOM   1057  CA LSER X  59     -28.007  -8.046  19.660  0.00  0.00           C
ATOM   1058  HA LSER X  59     -27.185  -7.868  18.971  0.00  0.00           H
ATOM   1059  CB LSER X  59     -29.142  -8.655  18.838  0.00  0.00           C
ATOM   1060  HB2LSER X  59     -29.384  -7.977  18.018  0.00  0.00           H
ATOM   1061  HB3LSER X  59     -28.804  -9.597  18.410  0.00  0.00           H
ATOM   1062  OG LSER X  59     -30.311  -8.881  19.603  0.00  0.00           O
ATOM   1063  HG LSER X  59     -30.988  -9.174  18.958  0.00  0.00           H
ATOM   1064  C  LSER X  59     -28.423  -6.683  20.223  0.00  0.00           C
ATOM   1065  O  LSER X  59     -28.232  -5.669  19.567  0.00  0.00           O
ATOM   1066  N  LGLN X  60     -28.952  -6.654  21.451  0.00  0.00           N
ATOM   1067  H  LGLN X  60     -29.100  -7.538  21.909  0.00  0.00           H
ATOM   1068  CA LGLN X  60     -29.443  -5.442  22.126  0.00  0.00           C
ATOM   1069  HA LGLN X  60     -30.008  -4.851  21.402  0.00  0.00           H
ATOM   1070  CB LGLN X  60     -30.396  -5.850  23.265  0.00  0.00           C
ATOM   1071  HB2LGLN X  60     -29.816  -6.327  24.056  0.00  0.00           H
ATOM   1072  HB3LGLN X  60     -30.847  -4.946  23.679  0.00  0.00           H
ATOM   1073  CG LGLN X  60     -31.526  -6.811  22.846  0.00  0.00           C
ATOM   1074  HG2LGLN X  60     -31.109  -7.771  22.544  0.00  0.00           H
ATOM   1075  HG3LGLN X  60     -32.165  -6.991  23.711  0.00  0.00           H
ATOM   1076  CD LGLN X  60     -32.396  -6.256  21.722  0.00  0.00           C
ATOM   1077  OE1LGLN X  60     -33.283  -5.454  21.943  0.00  0.00           O
ATOM   1078  NE2LGLN X  60     -32.184  -6.671  20.492  0.00  0.00           N
ATOM   1079 HE21LGLN X  60     -32.763  -6.256  19.765  0.00  0.00           H
ATOM   1080 HE22LGLN X  60     -31.461  -7.339  20.278  0.00  0.00           H
ATOM   1081  C  LGLN X  60     -28.323  -4.520  22.656  0.00  0.00           C
ATOM   1082  O  LGLN X  60     -28.582  -3.367  22.981  0.00  0.00           O
ATOM   1083  N  LASP X  61     -27.084  -5.014  22.720  0.00  0.00           N
ATOM   1084  H  LASP X  61     -26.942  -5.957  22.397  0.00  0.00           H
ATOM   1085  CA LASP X  61     -25.868  -4.218  22.921  0.00  0.00           C
ATOM   1086  HA LASP X  61     -26.036  -3.193  22.589  0.00  0.00           H
ATOM   1087  CB LASP X  61     -25.468  -4.139  24.407  0.00  0.00           C
ATOM   1088  HB2LASP X  61     -26.211  -3.548  24.944  0.00  0.00           H
ATOM   1089  HB3LASP X  61     -25.466  -5.147  24.830  0.00  0.00           H
ATOM   1090  CG LASP X  61     -24.075  -3.512  24.620  0.00  0.00           C
ATOM   1091  OD1LASP X  61     -23.509  -2.925  23.666  0.00  0.00           O
ATOM   1092  OD2LASP X  61     -23.535  -3.684  25.736  0.00  0.00           O
ATOM   1093  C  LASP X  61     -24.746  -4.846  22.079  0.00  0.00           C
ATOM   1094  O  LASP X  61     -24.104  -5.792  22.544  0.00  0.00           O
ATOM   1095  N  LPRO X  62     -24.489  -4.341  20.858  0.00  0.00           N
ATOM   1096  CD LPRO X  62     -25.277  -3.329  20.168  0.00  0.00           C
ATOM   1097  HD2LPRO X  62     -24.965  -2.338  20.500  0.00  0.00           H
ATOM   1098  HD3LPRO X  62     -26.347  -3.465  20.336  0.00  0.00           H
ATOM   1099  CG LPRO X  62     -24.969  -3.502  18.687  0.00  0.00           C
ATOM   1100  HG2LPRO X  62     -25.021  -2.554  18.153  0.00  0.00           H
ATOM   1101  HG3LPRO X  62     -25.663  -4.217  18.250  0.00  0.00           H
ATOM   1102  CB LPRO X  62     -23.549  -4.062  18.692  0.00  0.00           C
ATOM   1103  HB2LPRO X  62     -22.852  -3.225  18.690  0.00  0.00           H
ATOM   1104  HB3LPRO X  62     -23.375  -4.706  17.833  0.00  0.00           H
ATOM   1105  CA LPRO X  62     -23.412  -4.841  20.005  0.00  0.00           C
ATOM   1106  HA LPRO X  62     -23.576  -5.903  19.818  0.00  0.00           H
ATOM   1107  C  LPRO X  62     -22.006  -4.640  20.599  0.00  0.00           C
ATOM   1108  O  LPRO X  62     -21.097  -5.420  20.308  0.00  0.00           O
ATOM   1109  N  LARG X  63     -21.819  -3.610  21.437  0.00  0.00           N
ATOM   1110  H  LARG X  63     -22.648  -3.151  21.811  0.00  0.00           H
ATOM   1111  CA LARG X  63     -20.519  -3.128  21.937  0.00  0.00           C
ATOM   1112  HA LARG X  63     -19.751  -3.384  21.206  0.00  0.00           H
ATOM   1113  CB LARG X  63     -20.594  -1.594  22.084  0.00  0.00           C
ATOM   1114  HB2LARG X  63     -21.589  -1.310  22.434  0.00  0.00           H
ATOM   1115  HB3LARG X  63     -19.875  -1.239  22.824  0.00  0.00           H
ATOM   1116  CG LARG X  63     -20.307  -0.907  20.740  0.00  0.00           C
ATOM   1117  HG2LARG X  63     -20.780  -1.483  19.945  0.00  0.00           H
ATOM   1118  HG3LARG X  63     -20.739   0.094  20.745  0.00  0.00           H
ATOM   1119  CD LARG X  63     -18.795  -0.792  20.483  0.00  0.00           C
ATOM   1120  HD2LARG X  63     -18.455   0.210  20.750  0.00  0.00           H
ATOM   1121  HD3LARG X  63     -18.269  -1.501  21.125  0.00  0.00           H
ATOM   1122  NE LARG X  63     -18.437  -1.101  19.091  0.00  0.00           N
ATOM   1123  HE LARG X  63     -18.059  -2.027  18.892  0.00  0.00           H
ATOM   1124  CZ LARG X  63     -18.584  -0.375  18.004  0.00  0.00           C
ATOM   1125  NH1LARG X  63     -18.224  -0.903  16.889  0.00  0.00           N
ATOM   1126 HH11LARG X  63     -17.926  -1.876  16.914  0.00  0.00           H
ATOM   1127 HH12LARG X  63     -18.441  -0.471  15.998  0.00  0.00           H
ATOM   1128  NH2LARG X  63     -19.065   0.833  17.963  0.00  0.00           N
ATOM   1129 HH21LARG X  63     -19.338   1.301  18.801  0.00  0.00           H
ATOM   1130 HH22LARG X  63     -19.122   1.274  17.049  0.00  0.00           H
ATOM   1131  C  LARG X  63     -20.056  -3.792  23.234  0.00  0.00           C
ATOM   1132  O  LARG X  63     -18.923  -3.541  23.647  0.00  0.00           O
ATOM   1133  N  LASN X  64     -20.880  -4.645  23.844  0.00  0.00           N
ATOM   1134  H  LASN X  64     -21.827  -4.685  23.493  0.00  0.00           H
ATOM   1135  CA LASN X  64     -20.578  -5.344  25.096  0.00  0.00           C
ATOM   1136  HA LASN X  64     -20.614  -4.588  25.881  0.00  0.00           H
ATOM   1137  CB LASN X  64     -21.685  -6.393  25.350  0.00  0.00           C
ATOM   1138  HB2LASN X  64     -22.606  -6.086  24.855  0.00  0.00           H
ATOM   1139  HB3LASN X  64     -21.390  -7.356  24.937  0.00  0.00           H
ATOM   1140  CG LASN X  64     -22.013  -6.566  26.819  0.00  0.00           C
ATOM   1141  OD1LASN X  64     -21.806  -7.611  27.416  0.00  0.00           O
ATOM   1142  ND2LASN X  64     -22.541  -5.555  27.458  0.00  0.00           N
ATOM   1143 HD21LASN X  64     -22.706  -5.616  28.442  0.00  0.00           H
ATOM   1144 HD22LASN X  64     -22.836  -4.732  26.910  0.00  0.00           H
ATOM   1145  C  LASN X  64     -19.167  -5.990  25.064  0.00  0.00           C
ATOM   1146  O  LASN X  64     -18.809  -6.615  24.059  0.00  0.00           O
ATOM   1147  N  LPRO X  65     -18.350  -5.884  26.135  0.00  0.00           N
ATOM   1148  CD LPRO X  65     -18.671  -5.314  27.436  0.00  0.00           C
ATOM   1149  HD2LPRO X  65     -19.655  -5.625  27.784  0.00  0.00           H
ATOM   1150  HD3LPRO X  65     -18.616  -4.226  27.379  0.00  0.00           H
ATOM   1151  CG LPRO X  65     -17.597  -5.840  28.390  0.00  0.00           C
ATOM   1152  HG2LPRO X  65     -17.882  -6.824  28.765  0.00  0.00           H
ATOM   1153  HG3LPRO X  65     -17.415  -5.152  29.216  0.00  0.00           H
ATOM   1154  CB LPRO X  65     -16.377  -5.967  27.478  0.00  0.00           C
ATOM   1155  HB2LPRO X  65     -15.653  -6.687  27.865  0.00  0.00           H
ATOM   1156  HB3LPRO X  65     -15.914  -4.988  27.364  0.00  0.00           H
ATOM   1157  CA LPRO X  65     -16.973  -6.401  26.134  0.00  0.00           C
ATOM   1158  HA LPRO X  65     -16.404  -5.946  25.322  0.00  0.00           H
ATOM   1159  C  LPRO X  65     -16.919  -7.925  25.961  0.00  0.00           C
ATOM   1160  O  LPRO X  65     -15.967  -8.446  25.386  0.00  0.00           O
ATOM   1161  N  LHIE X  66     -17.974  -8.609  26.405  0.00  0.00           N
ATOM   1162  H  LHIE X  66     -18.676  -8.095  26.913  0.00  0.00           H
ATOM   1163  CA LHIE X  66     -18.170 -10.055  26.312  0.00  0.00           C
ATOM   1164  HA LHIE X  66     -17.240 -10.567  26.570  0.00  0.00           H
ATOM   1165  CB LHIE X  66     -19.233 -10.435  27.346  0.00  0.00           C
ATOM   1166  HB2LHIE X  66     -20.184  -9.970  27.084  0.00  0.00           H
ATOM   1167  HB3LHIE X  66     -19.366 -11.514  27.321  0.00  0.00           H
ATOM   1168  CG LHIE X  66     -18.850 -10.029  28.745  0.00  0.00           C
ATOM   1169  ND1LHIE X  66     -17.671 -10.412  29.373  0.00  0.00           N
ATOM   1170  CE1LHIE X  66     -17.745  -9.956  30.632  0.00  0.00           C
ATOM   1171  HE1LHIE X  66     -17.000 -10.143  31.399  0.00  0.00           H
ATOM   1172  NE2LHIE X  66     -18.906  -9.306  30.816  0.00  0.00           N
ATOM   1173  HE2LHIE X  66     -19.250  -8.995  31.712  0.00  0.00           H
ATOM   1174  CD2LHIE X  66     -19.617  -9.337  29.635  0.00  0.00           C
ATOM   1175  HD2LHIE X  66     -20.627  -8.988  29.470  0.00  0.00           H
ATOM   1176  C  LHIE X  66     -18.592 -10.558  24.927  0.00  0.00           C
ATOM   1177  O  LHIE X  66     -18.512 -11.754  24.671  0.00  0.00           O
ATOM   1178  N  LASN X  67     -19.063  -9.681  24.033  0.00  0.00           N
ATOM   1179  H  LASN X  67     -19.052  -8.696  24.257  0.00  0.00           H
ATOM   1180  CA LASN X  67     -19.447 -10.094  22.684  0.00  0.00           C
ATOM   1181  HA LASN X  67     -20.095 -10.968  22.750  0.00  0.00           H
ATOM   1182  CB LASN X  67     -20.199  -8.973  21.948  0.00  0.00           C
ATOM   1183  HB2LASN X  67     -19.618  -8.059  22.000  0.00  0.00           H
ATOM   1184  HB3LASN X  67     -20.290  -9.245  20.896  0.00  0.00           H
ATOM   1185  CG LASN X  67     -21.588  -8.643  22.441  0.00  0.00           C
ATOM   1186  OD1LASN X  67     -22.192  -9.303  23.273  0.00  0.00           O
ATOM   1187  ND2LASN X  67     -22.149  -7.606  21.879  0.00  0.00           N
ATOM   1188 HD21LASN X  67     -23.046  -7.265  22.216  0.00  0.00           H
ATOM   1189 HD22LASN X  67     -21.621  -7.037  21.227  0.00  0.00           H
ATOM   1190  C  LASN X  67     -18.218 -10.484  21.855  0.00  0.00           C
ATOM   1191  O  LASN X  67     -17.239  -9.728  21.804  0.00  0.00           O
ATOM   1192  N  LASP X  68     -18.353 -11.557  21.079  0.00  0.00           N
ATOM   1193  H  LASP X  68     -19.139 -12.177  21.255  0.00  0.00           H
ATOM   1194  CA LASP X  68     -17.514 -11.852  19.917  0.00  0.00           C
ATOM   1195  HA LASP X  68     -16.527 -12.161  20.266  0.00  0.00           H
ATOM   1196  CB LASP X  68     -18.130 -13.015  19.117  0.00  0.00           C
ATOM   1197  HB2LASP X  68     -19.198 -12.830  18.982  0.00  0.00           H
ATOM   1198  HB3LASP X  68     -17.681 -13.005  18.126  0.00  0.00           H
ATOM   1199  CG LASP X  68     -17.933 -14.424  19.703  0.00  0.00           C
ATOM   1200  OD1LASP X  68     -17.199 -14.588  20.700  0.00  0.00           O
ATOM   1201  OD2LASP X  68     -18.490 -15.372  19.094  0.00  0.00           O
ATOM   1202  C  LASP X  68     -17.322 -10.626  18.993  0.00  0.00           C
ATOM   1203  O  LASP X  68     -18.079  -9.644  19.019  0.00  0.00           O
ATOM   1204  N  LARG X  69     -16.282 -10.675  18.157  0.00  0.00           N
ATOM   1205  H  LARG X  69     -15.746 -11.541  18.142  0.00  0.00           H
ATOM   1206  CA LARG X  69     -15.988  -9.655  17.134  0.00  0.00           C
ATOM   1207  HA LARG X  69     -16.686  -8.821  17.230  0.00  0.00           H
ATOM   1208  CB LARG X  69     -14.566  -9.104  17.323  0.00  0.00           C
ATOM   1209  HB2LARG X  69     -13.879  -9.930  17.481  0.00  0.00           H
ATOM   1210  HB3LARG X  69     -14.279  -8.624  16.393  0.00  0.00           H
ATOM   1211  CG LARG X  69     -14.356  -8.062  18.437  0.00  0.00           C
ATOM   1212  HG2LARG X  69     -13.305  -7.772  18.404  0.00  0.00           H
ATOM   1213  HG3LARG X  69     -14.944  -7.174  18.215  0.00  0.00           H
ATOM   1214  CD LARG X  69     -14.684  -8.529  19.864  0.00  0.00           C
ATOM   1215  HD2LARG X  69     -15.755  -8.449  20.033  0.00  0.00           H
ATOM   1216  HD3LARG X  69     -14.414  -9.578  19.966  0.00  0.00           H
ATOM   1217  NE LARG X  69     -13.939  -7.734  20.860  0.00  0.00           N
ATOM   1218  HE LARG X  69     -13.193  -7.161  20.504  0.00  0.00           H
ATOM   1219  CZ LARG X  69     -14.005  -7.822  22.179  0.00  0.00           C
ATOM   1220  NH1LARG X  69     -14.921  -8.502  22.800  0.00  0.00           N
ATOM   1221 HH11LARG X  69     -15.604  -9.045  22.286  0.00  0.00           H
ATOM   1222 HH12LARG X  69     -14.953  -8.539  23.815  0.00  0.00           H
ATOM   1223  NH2LARG X  69     -13.105  -7.206  22.887  0.00  0.00           N
ATOM   1224 HH21LARG X  69     -12.279  -6.876  22.429  0.00  0.00           H
ATOM   1225 HH22LARG X  69     -12.963  -7.459  23.871  0.00  0.00           H
ATOM   1226  C  LARG X  69     -16.205 -10.223  15.725  0.00  0.00           C
ATOM   1227  O  LARG X  69     -16.099 -11.428  15.507  0.00  0.00           O
ATOM   1228  N  LPHE X  70     -16.490  -9.363  14.751  0.00  0.00           N
ATOM   1229  H  LPHE X  70     -16.539  -8.377  14.962  0.00  0.00           H
ATOM   1230  CA LPHE X  70     -16.816  -9.774  13.382  0.00  0.00           C
ATOM   1231  HA LPHE X  70     -16.365 -10.744  13.174  0.00  0.00           H
ATOM   1232  CB LPHE X  70     -18.340  -9.929  13.258  0.00  0.00           C
ATOM   1233  HB2LPHE X  70     -18.648 -10.775  13.869  0.00  0.00           H
ATOM   1234  HB3LPHE X  70     -18.823  -9.035  13.658  0.00  0.00           H
ATOM   1235  CG LPHE X  70     -18.825 -10.138  11.837  0.00  0.00           C
ATOM   1236  CD1LPHE X  70     -18.937 -11.435  11.301  0.00  0.00           C
ATOM   1237  HD1LPHE X  70     -18.744 -12.294  11.924  0.00  0.00           H
ATOM   1238  CE1LPHE X  70     -19.300 -11.615   9.954  0.00  0.00           C
ATOM   1239  HE1LPHE X  70     -19.373 -12.609   9.541  0.00  0.00           H
ATOM   1240  CZ LPHE X  70     -19.563 -10.499   9.142  0.00  0.00           C
ATOM   1241  HZ LPHE X  70     -19.840 -10.640   8.107  0.00  0.00           H
ATOM   1242  CE2LPHE X  70     -19.466  -9.205   9.682  0.00  0.00           C
ATOM   1243  HE2LPHE X  70     -19.666  -8.343   9.068  0.00  0.00           H
ATOM   1244  CD2LPHE X  70     -19.107  -9.023  11.026  0.00  0.00           C
ATOM   1245  HD2LPHE X  70     -19.022  -8.023  11.431  0.00  0.00           H
ATOM   1246  C  LPHE X  70     -16.267  -8.796  12.340  0.00  0.00           C
ATOM   1247  O  LPHE X  70     -16.289  -7.582  12.556  0.00  0.00           O
ATOM   1248  N  LVAL X  71     -15.835  -9.327  11.190  0.00  0.00           N
ATOM   1249  H  LVAL X  71     -15.828 -10.339  11.096  0.00  0.00           H
ATOM   1250  CA LVAL X  71     -15.408  -8.539  10.030  0.00  0.00           C
ATOM   1251  HA LVAL X  71     -15.850  -7.546  10.123  0.00  0.00           H
ATOM   1252  CB LVAL X  71     -13.876  -8.364   9.971  0.00  0.00           C
ATOM   1253  HB LVAL X  71     -13.415  -9.276   9.588  0.00  0.00           H
ATOM   1254  CG1LVAL X  71     -13.549  -7.203   9.033  0.00  0.00           C
ATOM   1255 HG11LVAL X  71     -14.101  -6.316   9.341  0.00  0.00           H
ATOM   1256 HG12LVAL X  71     -12.491  -6.970   9.101  0.00  0.00           H
ATOM   1257 HG13LVAL X  71     -13.794  -7.461   8.004  0.00  0.00           H
ATOM   1258  CG2LVAL X  71     -13.229  -8.043  11.320  0.00  0.00           C
ATOM   1259 HG21LVAL X  71     -13.355  -8.884  12.000  0.00  0.00           H
ATOM   1260 HG22LVAL X  71     -12.160  -7.876  11.192  0.00  0.00           H
ATOM   1261 HG23LVAL X  71     -13.682  -7.150  11.749  0.00  0.00           H
ATOM   1262  C  LVAL X  71     -15.914  -9.158   8.725  0.00  0.00           C
ATOM   1263  O  LVAL X  71     -15.636 -10.314   8.413  0.00  0.00           O
ATOM   1264  N  LLEU X  72     -16.625  -8.370   7.921  0.00  0.00           N
ATOM   1265  H  LLEU X  72     -16.820  -7.429   8.224  0.00  0.00           H
ATOM   1266  CA LLEU X  72     -16.966  -8.726   6.545  0.00  0.00           C
ATOM   1267  HA LLEU X  72     -17.004  -9.811   6.440  0.00  0.00           H
ATOM   1268  CB LLEU X  72     -18.361  -8.153   6.243  0.00  0.00           C
ATOM   1269  HB2LLEU X  72     -19.086  -8.581   6.931  0.00  0.00           H
ATOM   1270  HB3LLEU X  72     -18.331  -7.077   6.409  0.00  0.00           H
ATOM   1271  CG LLEU X  72     -18.838  -8.419   4.811  0.00  0.00           C
ATOM   1272  HG LLEU X  72     -18.070  -8.108   4.113  0.00  0.00           H
ATOM   1273  CD1LLEU X  72     -19.139  -9.897   4.585  0.00  0.00           C
ATOM   1274 HD11LLEU X  72     -19.855 -10.246   5.327  0.00  0.00           H
ATOM   1275 HD12LLEU X  72     -19.558 -10.035   3.590  0.00  0.00           H
ATOM   1276 HD13LLEU X  72     -18.219 -10.476   4.643  0.00  0.00           H
ATOM   1277  CD2LLEU X  72     -20.100  -7.614   4.531  0.00  0.00           C
ATOM   1278 HD21LLEU X  72     -19.923  -6.555   4.709  0.00  0.00           H
ATOM   1279 HD22LLEU X  72     -20.345  -7.739   3.482  0.00  0.00           H
ATOM   1280 HD23LLEU X  72     -20.928  -7.963   5.147  0.00  0.00           H
ATOM   1281  C  LLEU X  72     -15.873  -8.187   5.610  0.00  0.00           C
ATOM   1282  O  LLEU X  72     -15.909  -7.009   5.260  0.00  0.00           O
ATOM   1283  N  LSER X  73     -14.890  -9.012   5.243  0.00  0.00           N
ATOM   1284  H  LSER X  73     -14.958  -9.995   5.483  0.00  0.00           H
ATOM   1285  CA LSER X  73     -13.761  -8.587   4.402  0.00  0.00           C
ATOM   1286  HA LSER X  73     -13.370  -7.652   4.805  0.00  0.00           H
ATOM   1287  CB LSER X  73     -12.636  -9.614   4.465  0.00  0.00           C
ATOM   1288  HB2LSER X  73     -12.445  -9.880   5.502  0.00  0.00           H
ATOM   1289  HB3LSER X  73     -12.923 -10.503   3.904  0.00  0.00           H
ATOM   1290  OG LSER X  73     -11.465  -9.063   3.913  0.00  0.00           O
ATOM   1291  HG LSER X  73     -11.545  -9.226   2.934  0.00  0.00           H
ATOM   1292  C  LSER X  73     -14.189  -8.313   2.956  0.00  0.00           C
ATOM   1293  O  LSER X  73     -13.856  -7.243   2.435  0.00  0.00           O
ATOM   1294  N  LLYS X  74     -15.067  -9.164   2.391  0.00  0.00           N
ATOM   1295  H  LLYS X  74     -15.194 -10.059   2.846  0.00  0.00           H
ATOM   1296  CA LLYS X  74     -15.937  -8.846   1.237  0.00  0.00           C
ATOM   1297  HA LLYS X  74     -15.320  -8.327   0.504  0.00  0.00           H
ATOM   1298  CB LLYS X  74     -16.447 -10.120   0.521  0.00  0.00           C
ATOM   1299  HB2LLYS X  74     -17.085  -9.801  -0.302  0.00  0.00           H
ATOM   1300  HB3LLYS X  74     -15.587 -10.623   0.078  0.00  0.00           H
ATOM   1301  CG LLYS X  74     -17.214 -11.151   1.375  0.00  0.00           C
ATOM   1302  HG2LLYS X  74     -16.551 -11.514   2.158  0.00  0.00           H
ATOM   1303  HG3LLYS X  74     -18.073 -10.677   1.847  0.00  0.00           H
ATOM   1304  CD LLYS X  74     -17.701 -12.367   0.560  0.00  0.00           C
ATOM   1305  HD2LLYS X  74     -16.862 -12.773  -0.004  0.00  0.00           H
ATOM   1306  HD3LLYS X  74     -18.054 -13.135   1.249  0.00  0.00           H
ATOM   1307  CE LLYS X  74     -18.832 -12.012  -0.414  0.00  0.00           C
ATOM   1308  HE2LLYS X  74     -19.697 -11.656   0.149  0.00  0.00           H
ATOM   1309  HE3LLYS X  74     -18.489 -11.197  -1.058  0.00  0.00           H
ATOM   1310  NZ LLYS X  74     -19.221 -13.155  -1.274  0.00  0.00           N
ATOM   1311  HZ1LLYS X  74     -19.661 -13.942  -0.801  0.00  0.00           H
ATOM   1312  HZ2LLYS X  74     -19.835 -12.844  -2.032  0.00  0.00           H
ATOM   1313  HZ3LLYS X  74     -18.444 -13.494  -1.846  0.00  0.00           H
ATOM   1314  C  LLYS X  74     -17.029  -7.832   1.615  0.00  0.00           C
ATOM   1315  O  LLYS X  74     -18.227  -8.103   1.523  0.00  0.00           O
ATOM   1316  N  LGLY X  75     -16.594  -6.670   2.112  0.00  0.00           N
ATOM   1317  H  LGLY X  75     -15.589  -6.543   2.089  0.00  0.00           H
ATOM   1318  CA LGLY X  75     -17.397  -5.576   2.674  0.00  0.00           C
ATOM   1319  HA2LGLY X  75     -17.858  -5.897   3.605  0.00  0.00           H
ATOM   1320  HA3LGLY X  75     -16.729  -4.744   2.889  0.00  0.00           H
ATOM   1321  C  LGLY X  75     -18.486  -5.052   1.745  0.00  0.00           C
ATOM   1322  O  LGLY X  75     -19.495  -4.527   2.209  0.00  0.00           O
ATOM   1323  N  LHIE X  76     -18.335  -5.277   0.443  0.00  0.00           N
ATOM   1324  H  LHIE X  76     -17.423  -5.613   0.143  0.00  0.00           H
ATOM   1325  CA LHIE X  76     -19.353  -5.067  -0.581  0.00  0.00           C
ATOM   1326  HA LHIE X  76     -19.583  -4.012  -0.623  0.00  0.00           H
ATOM   1327  CB LHIE X  76     -18.728  -5.442  -1.927  0.00  0.00           C
ATOM   1328  HB2LHIE X  76     -19.387  -5.150  -2.726  0.00  0.00           H
ATOM   1329  HB3LHIE X  76     -17.821  -4.854  -2.045  0.00  0.00           H
ATOM   1330  CG LHIE X  76     -18.401  -6.891  -2.147  0.00  0.00           C
ATOM   1331  ND1LHIE X  76     -19.337  -7.924  -2.186  0.00  0.00           N
ATOM   1332  CE1LHIE X  76     -18.666  -8.993  -2.635  0.00  0.00           C
ATOM   1333  HE1LHIE X  76     -19.109  -9.956  -2.831  0.00  0.00           H
ATOM   1334  NE2LHIE X  76     -17.384  -8.687  -2.884  0.00  0.00           N
ATOM   1335  HE2LHIE X  76     -16.727  -9.293  -3.382  0.00  0.00           H
ATOM   1336  CD2LHIE X  76     -17.197  -7.363  -2.578  0.00  0.00           C
ATOM   1337  HD2LHIE X  76     -16.300  -6.784  -2.746  0.00  0.00           H
ATOM   1338  C  LHIE X  76     -20.689  -5.770  -0.282  0.00  0.00           C
ATOM   1339  O  LHIE X  76     -21.754  -5.204  -0.552  0.00  0.00           O
ATOM   1340  N  LALA X  77     -20.671  -6.916   0.400  0.00  0.00           N
ATOM   1341  H  LALA X  77     -19.766  -7.341   0.585  0.00  0.00           H
ATOM   1342  CA LALA X  77     -21.859  -7.594   0.913  0.00  0.00           C
ATOM   1343  HA LALA X  77     -22.630  -7.513   0.146  0.00  0.00           H
ATOM   1344  CB LALA X  77     -21.536  -9.089   1.054  0.00  0.00           C
ATOM   1345  HB1LALA X  77     -20.765  -9.239   1.807  0.00  0.00           H
ATOM   1346  HB2LALA X  77     -22.429  -9.642   1.336  0.00  0.00           H
ATOM   1347  HB3LALA X  77     -21.173  -9.474   0.100  0.00  0.00           H
ATOM   1348  C  LALA X  77     -22.459  -6.930   2.185  0.00  0.00           C
ATOM   1349  O  LALA X  77     -23.205  -7.563   2.930  0.00  0.00           O
ATOM   1350  N  LALA X  78     -22.186  -5.643   2.437  0.00  0.00           N
ATOM   1351  H  LALA X  78     -21.491  -5.189   1.858  0.00  0.00           H
ATOM   1352  CA LALA X  78     -22.761  -4.851   3.533  0.00  0.00           C
ATOM   1353  HA LALA X  78     -22.255  -5.153   4.451  0.00  0.00           H
ATOM   1354  CB LALA X  78     -22.458  -3.363   3.294  0.00  0.00           C
ATOM   1355  HB1LALA X  78     -23.216  -2.899   2.666  0.00  0.00           H
ATOM   1356  HB2LALA X  78     -22.439  -2.844   4.250  0.00  0.00           H
ATOM   1357  HB3LALA X  78     -21.497  -3.240   2.806  0.00  0.00           H
ATOM   1358  C  LALA X  78     -24.280  -5.045   3.755  0.00  0.00           C
ATOM   1359  O  LALA X  78     -24.684  -5.184   4.912  0.00  0.00           O
ATOM   1360  N  LPRO X  79     -25.132  -5.121   2.704  0.00  0.00           N
ATOM   1361  CD LPRO X  79     -24.823  -4.927   1.293  0.00  0.00           C
ATOM   1362  HD2LPRO X  79     -24.418  -5.847   0.876  0.00  0.00           H
ATOM   1363  HD3LPRO X  79     -24.125  -4.108   1.125  0.00  0.00           H
ATOM   1364  CG LPRO X  79     -26.141  -4.627   0.606  0.00  0.00           C
ATOM   1365  HG2LPRO X  79     -26.124  -5.012  -0.411  0.00  0.00           H
ATOM   1366  HG3LPRO X  79     -26.334  -3.556   0.622  0.00  0.00           H
ATOM   1367  CB LPRO X  79     -27.167  -5.356   1.467  0.00  0.00           C
ATOM   1368  HB2LPRO X  79     -27.245  -6.389   1.133  0.00  0.00           H
ATOM   1369  HB3LPRO X  79     -28.141  -4.870   1.426  0.00  0.00           H
ATOM   1370  CA LPRO X  79     -26.571  -5.303   2.876  0.00  0.00           C
ATOM   1371  HA LPRO X  79     -26.966  -4.427   3.391  0.00  0.00           H
ATOM   1372  C  LPRO X  79     -26.947  -6.548   3.688  0.00  0.00           C
ATOM   1373  O  LPRO X  79     -27.862  -6.455   4.503  0.00  0.00           O
ATOM   1374  N  LILE X  80     -26.231  -7.676   3.551  0.00  0.00           N
ATOM   1375  H  LILE X  80     -25.445  -7.697   2.912  0.00  0.00           H
ATOM   1376  CA LILE X  80     -26.512  -8.864   4.373  0.00  0.00           C
ATOM   1377  HA LILE X  80     -27.596  -8.931   4.442  0.00  0.00           H
ATOM   1378  CB LILE X  80     -26.079 -10.189   3.704  0.00  0.00           C
ATOM   1379  HB LILE X  80     -26.682 -10.303   2.805  0.00  0.00           H
ATOM   1380  CG2LILE X  80     -24.605 -10.244   3.288  0.00  0.00           C
ATOM   1381 HG21LILE X  80     -23.955  -9.942   4.109  0.00  0.00           H
ATOM   1382 HG22LILE X  80     -24.328 -11.247   2.965  0.00  0.00           H
ATOM   1383 HG23LILE X  80     -24.460  -9.581   2.440  0.00  0.00           H
ATOM   1384  CG1LILE X  80     -26.401 -11.371   4.636  0.00  0.00           C
ATOM   1385 HG12LILE X  80     -25.621 -11.479   5.388  0.00  0.00           H
ATOM   1386 HG13LILE X  80     -27.333 -11.165   5.157  0.00  0.00           H
ATOM   1387  CD1LILE X  80     -26.579 -12.695   3.899  0.00  0.00           C
ATOM   1388 HD11LILE X  80     -25.650 -13.004   3.422  0.00  0.00           H
ATOM   1389 HD12LILE X  80     -26.870 -13.447   4.628  0.00  0.00           H
ATOM   1390 HD13LILE X  80     -27.366 -12.604   3.150  0.00  0.00           H
ATOM   1391  C  LILE X  80     -26.017  -8.716   5.819  0.00  0.00           C
ATOM   1392  O  LILE X  80     -26.658  -9.241   6.729  0.00  0.00           O
ATOM   1393  N  LLEU X  81     -24.947  -7.956   6.080  0.00  0.00           N
ATOM   1394  H  LLEU X  81     -24.483  -7.485   5.314  0.00  0.00           H
ATOM   1395  CA LLEU X  81     -24.576  -7.620   7.461  0.00  0.00           C
ATOM   1396  HA LLEU X  81     -24.519  -8.550   8.025  0.00  0.00           H
ATOM   1397  CB LLEU X  81     -23.193  -6.950   7.498  0.00  0.00           C
ATOM   1398  HB2LLEU X  81     -22.463  -7.630   7.058  0.00  0.00           H
ATOM   1399  HB3LLEU X  81     -23.220  -6.042   6.894  0.00  0.00           H
ATOM   1400  CG LLEU X  81     -22.734  -6.570   8.922  0.00  0.00           C
ATOM   1401  HG LLEU X  81     -23.439  -5.865   9.359  0.00  0.00           H
ATOM   1402  CD1LLEU X  81     -22.631  -7.787   9.845  0.00  0.00           C
ATOM   1403 HD11LLEU X  81     -22.063  -8.579   9.362  0.00  0.00           H
ATOM   1404 HD12LLEU X  81     -22.146  -7.505  10.780  0.00  0.00           H
ATOM   1405 HD13LLEU X  81     -23.627  -8.157  10.083  0.00  0.00           H
ATOM   1406  CD2LLEU X  81     -21.377  -5.878   8.841  0.00  0.00           C
ATOM   1407 HD21LLEU X  81     -21.505  -4.906   8.369  0.00  0.00           H
ATOM   1408 HD22LLEU X  81     -20.977  -5.716   9.841  0.00  0.00           H
ATOM   1409 HD23LLEU X  81     -20.674  -6.472   8.260  0.00  0.00           H
ATOM   1410  C  LLEU X  81     -25.655  -6.756   8.131  0.00  0.00           C
ATOM   1411  O  LLEU X  81     -26.017  -6.995   9.279  0.00  0.00           O
ATOM   1412  N  LTYR X  82     -26.227  -5.790   7.418  0.00  0.00           N
ATOM   1413  H  LTYR X  82     -25.869  -5.579   6.491  0.00  0.00           H
ATOM   1414  CA LTYR X  82     -27.323  -4.988   7.964  0.00  0.00           C
ATOM   1415  HA LTYR X  82     -27.054  -4.683   8.976  0.00  0.00           H
ATOM   1416  CB LTYR X  82     -27.477  -3.713   7.125  0.00  0.00           C
ATOM   1417  HB2LTYR X  82     -27.927  -3.975   6.167  0.00  0.00           H
ATOM   1418  HB3LTYR X  82     -28.155  -3.051   7.657  0.00  0.00           H
ATOM   1419  CG LTYR X  82     -26.186  -2.937   6.875  0.00  0.00           C
ATOM   1420  CD1LTYR X  82     -25.180  -2.878   7.863  0.00  0.00           C
ATOM   1421  HD1LTYR X  82     -25.314  -3.386   8.805  0.00  0.00           H
ATOM   1422  CE1LTYR X  82     -23.979  -2.189   7.622  0.00  0.00           C
ATOM   1423  HE1LTYR X  82     -23.203  -2.165   8.372  0.00  0.00           H
ATOM   1424  CZ LTYR X  82     -23.778  -1.538   6.389  0.00  0.00           C
ATOM   1425  OH LTYR X  82     -22.620  -0.873   6.150  0.00  0.00           O
ATOM   1426  HH LTYR X  82     -22.172  -0.653   6.985  0.00  0.00           H
ATOM   1427  CE2LTYR X  82     -24.782  -1.585   5.401  0.00  0.00           C
ATOM   1428  HE2LTYR X  82     -24.606  -1.082   4.464  0.00  0.00           H
ATOM   1429  CD2LTYR X  82     -25.984  -2.282   5.644  0.00  0.00           C
ATOM   1430  HD2LTYR X  82     -26.747  -2.323   4.880  0.00  0.00           H
ATOM   1431  C  LTYR X  82     -28.611  -5.820   8.106  0.00  0.00           C
ATOM   1432  O  LTYR X  82     -29.266  -5.768   9.150  0.00  0.00           O
ATOM   1433  N  LALA X  83     -28.919  -6.684   7.133  0.00  0.00           N
ATOM   1434  H  LALA X  83     -28.379  -6.662   6.274  0.00  0.00           H
ATOM   1435  CA LALA X  83     -30.036  -7.623   7.211  0.00  0.00           C
ATOM   1436  HA LALA X  83     -30.959  -7.060   7.345  0.00  0.00           H
ATOM   1437  CB LALA X  83     -30.146  -8.391   5.893  0.00  0.00           C
ATOM   1438  HB1LALA X  83     -29.273  -9.025   5.753  0.00  0.00           H
ATOM   1439  HB2LALA X  83     -31.032  -9.020   5.933  0.00  0.00           H
ATOM   1440  HB3LALA X  83     -30.240  -7.694   5.058  0.00  0.00           H
ATOM   1441  C  LALA X  83     -29.914  -8.601   8.391  0.00  0.00           C
ATOM   1442  O  LALA X  83     -30.911  -8.878   9.051  0.00  0.00           O
ATOM   1443  N  LVAL X  84     -28.718  -9.113   8.710  0.00  0.00           N
ATOM   1444  H  LVAL X  84     -27.920  -8.903   8.115  0.00  0.00           H
ATOM   1445  CA LVAL X  84     -28.561 -10.093   9.800  0.00  0.00           C
ATOM   1446  HA LVAL X  84     -29.380 -10.800   9.694  0.00  0.00           H
ATOM   1447  CB LVAL X  84     -27.263 -10.917   9.640  0.00  0.00           C
ATOM   1448  HB LVAL X  84     -27.074 -11.058   8.577  0.00  0.00           H
ATOM   1449  CG1LVAL X  84     -26.020 -10.288  10.265  0.00  0.00           C
ATOM   1450 HG11LVAL X  84     -26.124 -10.216  11.348  0.00  0.00           H
ATOM   1451 HG12LVAL X  84     -25.149 -10.898  10.036  0.00  0.00           H
ATOM   1452 HG13LVAL X  84     -25.862  -9.310   9.836  0.00  0.00           H
ATOM   1453  CG2LVAL X  84     -27.419 -12.313  10.237  0.00  0.00           C
ATOM   1454 HG21LVAL X  84     -28.241 -12.822   9.740  0.00  0.00           H
ATOM   1455 HG22LVAL X  84     -26.511 -12.892  10.068  0.00  0.00           H
ATOM   1456 HG23LVAL X  84     -27.613 -12.248  11.308  0.00  0.00           H
ATOM   1457  C  LVAL X  84     -28.765  -9.464  11.185  0.00  0.00           C
ATOM   1458  O  LVAL X  84     -29.235 -10.140  12.097  0.00  0.00           O
ATOM   1459  N  LTRP X  85     -28.555  -8.153  11.340  0.00  0.00           N
ATOM   1460  H  LTRP X  85     -28.161  -7.633  10.564  0.00  0.00           H
ATOM   1461  CA LTRP X  85     -28.928  -7.418  12.560  0.00  0.00           C
ATOM   1462  HA LTRP X  85     -28.890  -8.113  13.397  0.00  0.00           H
ATOM   1463  CB LTRP X  85     -27.864  -6.355  12.864  0.00  0.00           C
ATOM   1464  HB2LTRP X  85     -27.673  -5.754  11.973  0.00  0.00           H
ATOM   1465  HB3LTRP X  85     -28.238  -5.693  13.642  0.00  0.00           H
ATOM   1466  CG LTRP X  85     -26.579  -6.967  13.349  0.00  0.00           C
ATOM   1467  CD1LTRP X  85     -25.696  -7.618  12.562  0.00  0.00           C
ATOM   1468  HD1LTRP X  85     -25.790  -7.723  11.493  0.00  0.00           H
ATOM   1469  NE1LTRP X  85     -24.702  -8.184  13.326  0.00  0.00           N
ATOM   1470  HE1LTRP X  85     -23.959  -8.747  12.933  0.00  0.00           H
ATOM   1471  CE2LTRP X  85     -24.852  -7.874  14.658  0.00  0.00           C
ATOM   1472  CZ2LTRP X  85     -24.063  -8.130  15.789  0.00  0.00           C
ATOM   1473  HZ2LTRP X  85     -23.153  -8.704  15.707  0.00  0.00           H
ATOM   1474  CH2LTRP X  85     -24.429  -7.555  17.016  0.00  0.00           C
ATOM   1475  HH2LTRP X  85     -23.798  -7.685  17.885  0.00  0.00           H
ATOM   1476  CZ3LTRP X  85     -25.616  -6.810  17.112  0.00  0.00           C
ATOM   1477  HZ3LTRP X  85     -25.897  -6.381  18.064  0.00  0.00           H
ATOM   1478  CE3LTRP X  85     -26.420  -6.591  15.977  0.00  0.00           C
ATOM   1479  HE3LTRP X  85     -27.304  -5.983  16.066  0.00  0.00           H
ATOM   1480  CD2LTRP X  85     -26.046  -7.089  14.709  0.00  0.00           C
ATOM   1481  C  LTRP X  85     -30.378  -6.898  12.548  0.00  0.00           C
ATOM   1482  O  LTRP X  85     -30.948  -6.685  13.621  0.00  0.00           O
ATOM   1483  N  LALA X  86     -31.021  -6.791  11.379  0.00  0.00           N
ATOM   1484  H  LALA X  86     -30.485  -6.883  10.524  0.00  0.00           H
ATOM   1485  CA LALA X  86     -32.483  -6.682  11.252  0.00  0.00           C
ATOM   1486  HA LALA X  86     -32.848  -6.022  12.036  0.00  0.00           H
ATOM   1487  CB LALA X  86     -32.810  -6.045   9.901  0.00  0.00           C
ATOM   1488  HB1LALA X  86     -32.497  -6.698   9.086  0.00  0.00           H
ATOM   1489  HB2LALA X  86     -33.884  -5.893   9.835  0.00  0.00           H
ATOM   1490  HB3LALA X  86     -32.312  -5.080   9.812  0.00  0.00           H
ATOM   1491  C  LALA X  86     -33.222  -8.030  11.428  0.00  0.00           C
ATOM   1492  O  LALA X  86     -34.425  -8.075  11.688  0.00  0.00           O
ATOM   1493  N  LGLU X  87     -32.521  -9.155  11.306  0.00  0.00           N
ATOM   1494  H  LGLU X  87     -31.609  -9.086  10.868  0.00  0.00           H
ATOM   1495  CA LGLU X  87     -32.976 -10.473  11.749  0.00  0.00           C
ATOM   1496  HA LGLU X  87     -34.038 -10.577  11.550  0.00  0.00           H
ATOM   1497  CB LGLU X  87     -32.247 -11.549  10.934  0.00  0.00           C
ATOM   1498  HB2LGLU X  87     -32.372 -11.351   9.868  0.00  0.00           H
ATOM   1499  HB3LGLU X  87     -31.184 -11.494  11.150  0.00  0.00           H
ATOM   1500  CG LGLU X  87     -32.725 -12.971  11.241  0.00  0.00           C
ATOM   1501  HG2LGLU X  87     -31.962 -13.656  10.880  0.00  0.00           H
ATOM   1502  HG3LGLU X  87     -32.800 -13.116  12.317  0.00  0.00           H
ATOM   1503  CD LGLU X  87     -34.053 -13.354  10.583  0.00  0.00           C
ATOM   1504  OE1LGLU X  87     -34.743 -12.519   9.952  0.00  0.00           O
ATOM   1505  OE2LGLU X  87     -34.430 -14.544  10.690  0.00  0.00           O
ATOM   1506  C  LGLU X  87     -32.808 -10.627  13.269  0.00  0.00           C
ATOM   1507  O  LGLU X  87     -33.788 -10.901  13.957  0.00  0.00           O
ATOM   1508  N  LALA X  88     -31.615 -10.334  13.804  0.00  0.00           N
ATOM   1509  H  LALA X  88     -30.851 -10.134  13.167  0.00  0.00           H
ATOM   1510  CA LALA X  88     -31.279 -10.469  15.227  0.00  0.00           C
ATOM   1511  HA LALA X  88     -31.556 -11.480  15.527  0.00  0.00           H
ATOM   1512  CB LALA X  88     -29.759 -10.317  15.379  0.00  0.00           C
ATOM   1513  HB1LALA X  88     -29.470  -9.279  15.217  0.00  0.00           H
ATOM   1514  HB2LALA X  88     -29.462 -10.617  16.383  0.00  0.00           H
ATOM   1515  HB3LALA X  88     -29.238 -10.951  14.662  0.00  0.00           H
ATOM   1516  C  LALA X  88     -32.018  -9.503  16.183  0.00  0.00           C
ATOM   1517  O  LALA X  88     -31.762  -9.525  17.392  0.00  0.00           O
ATOM   1518  N  LGLY X  89     -32.903  -8.644  15.667  0.00  0.00           N
ATOM   1519  H  LGLY X  89     -33.101  -8.730  14.680  0.00  0.00           H
ATOM   1520  CA LGLY X  89     -33.732  -7.730  16.457  0.00  0.00           C
ATOM   1521  HA2LGLY X  89     -34.572  -7.410  15.841  0.00  0.00           H
ATOM   1522  HA3LGLY X  89     -34.130  -8.262  17.322  0.00  0.00           H
ATOM   1523  C  LGLY X  89     -33.022  -6.468  16.958  0.00  0.00           C
ATOM   1524  O  LGLY X  89     -33.409  -5.951  18.002  0.00  0.00           O
ATOM   1525  N  LPHE X  90     -31.981  -5.992  16.265  0.00  0.00           N
ATOM   1526  H  LPHE X  90     -31.707  -6.476  15.418  0.00  0.00           H
ATOM   1527  CA LPHE X  90     -31.308  -4.719  16.573  0.00  0.00           C
ATOM   1528  HA LPHE X  90     -31.584  -4.391  17.577  0.00  0.00           H
ATOM   1529  CB LPHE X  90     -29.790  -4.938  16.557  0.00  0.00           C
ATOM   1530  HB2LPHE X  90     -29.542  -5.695  17.300  0.00  0.00           H
ATOM   1531  HB3LPHE X  90     -29.509  -5.333  15.582  0.00  0.00           H
ATOM   1532  CG LPHE X  90     -28.966  -3.692  16.845  0.00  0.00           C
ATOM   1533  CD1LPHE X  90     -29.055  -3.065  18.102  0.00  0.00           C
ATOM   1534  HD1LPHE X  90     -29.695  -3.478  18.869  0.00  0.00           H
ATOM   1535  CE1LPHE X  90     -28.312  -1.902  18.371  0.00  0.00           C
ATOM   1536  HE1LPHE X  90     -28.392  -1.427  19.339  0.00  0.00           H
ATOM   1537  CZ LPHE X  90     -27.478  -1.356  17.381  0.00  0.00           C
ATOM   1538  HZ LPHE X  90     -26.917  -0.455  17.586  0.00  0.00           H
ATOM   1539  CE2LPHE X  90     -27.374  -1.984  16.128  0.00  0.00           C
ATOM   1540  HE2LPHE X  90     -26.731  -1.563  15.369  0.00  0.00           H
ATOM   1541  CD2LPHE X  90     -28.113  -3.151  15.861  0.00  0.00           C
ATOM   1542  HD2LPHE X  90     -28.028  -3.626  14.897  0.00  0.00           H
ATOM   1543  C  LPHE X  90     -31.713  -3.585  15.618  0.00  0.00           C
ATOM   1544  O  LPHE X  90     -32.015  -2.482  16.066  0.00  0.00           O
ATOM   1545  N  LLEU X  91     -31.742  -3.846  14.306  0.00  0.00           N
ATOM   1546  H  LLEU X  91     -31.538  -4.789  14.001  0.00  0.00           H
ATOM   1547  CA LLEU X  91     -32.148  -2.861  13.295  0.00  0.00           C
ATOM   1548  HA LLEU X  91     -32.056  -1.862  13.723  0.00  0.00           H
ATOM   1549  CB LLEU X  91     -31.222  -2.928  12.065  0.00  0.00           C
ATOM   1550  HB2LLEU X  91     -31.320  -3.913  11.611  0.00  0.00           H
ATOM   1551  HB3LLEU X  91     -31.567  -2.193  11.336  0.00  0.00           H
ATOM   1552  CG LLEU X  91     -29.729  -2.672  12.345  0.00  0.00           C
ATOM   1553  HG LLEU X  91     -29.341  -3.466  12.982  0.00  0.00           H
ATOM   1554  CD1LLEU X  91     -28.953  -2.692  11.029  0.00  0.00           C
ATOM   1555 HD11LLEU X  91     -29.287  -1.881  10.382  0.00  0.00           H
ATOM   1556 HD12LLEU X  91     -27.888  -2.581  11.221  0.00  0.00           H
ATOM   1557 HD13LLEU X  91     -29.116  -3.643  10.526  0.00  0.00           H
ATOM   1558  CD2LLEU X  91     -29.473  -1.322  13.017  0.00  0.00           C
ATOM   1559 HD21LLEU X  91     -29.896  -1.318  14.022  0.00  0.00           H
ATOM   1560 HD22LLEU X  91     -28.403  -1.143  13.102  0.00  0.00           H
ATOM   1561 HD23LLEU X  91     -29.922  -0.519  12.431  0.00  0.00           H
ATOM   1562  C  LLEU X  91     -33.619  -3.027  12.890  0.00  0.00           C
ATOM   1563  O  LLEU X  91     -34.133  -4.140  12.786  0.00  0.00           O
ATOM   1564  N  LALA X  92     -34.292  -1.915  12.589  0.00  0.00           N
ATOM   1565  H  LALA X  92     -33.822  -1.028  12.676  0.00  0.00           H
ATOM   1566  CA LALA X  92     -35.583  -1.944  11.910  0.00  0.00           C
ATOM   1567  HA LALA X  92     -36.211  -2.711  12.367  0.00  0.00           H
ATOM   1568  CB LALA X  92     -36.270  -0.584  12.093  0.00  0.00           C
ATOM   1569  HB1LALA X  92     -35.658   0.208  11.656  0.00  0.00           H
ATOM   1570  HB2LALA X  92     -37.241  -0.593  11.598  0.00  0.00           H
ATOM   1571  HB3LALA X  92     -36.413  -0.382  13.155  0.00  0.00           H
ATOM   1572  C  LALA X  92     -35.376  -2.292  10.425  0.00  0.00           C
ATOM   1573  O  LALA X  92     -34.751  -1.529   9.694  0.00  0.00           O
ATOM   1574  N  LGLU X  93     -35.919  -3.418   9.953  0.00  0.00           N
ATOM   1575  H  LGLU X  93     -36.343  -4.053  10.613  0.00  0.00           H
ATOM   1576  CA LGLU X  93     -35.669  -3.909   8.584  0.00  0.00           C
ATOM   1577  HA LGLU X  93     -34.594  -4.056   8.473  0.00  0.00           H
ATOM   1578  CB LGLU X  93     -36.358  -5.278   8.416  0.00  0.00           C
ATOM   1579  HB2LGLU X  93     -36.145  -5.870   9.308  0.00  0.00           H
ATOM   1580  HB3LGLU X  93     -37.439  -5.146   8.357  0.00  0.00           H
ATOM   1581  CG LGLU X  93     -35.860  -6.057   7.188  0.00  0.00           C
ATOM   1582  HG2LGLU X  93     -36.493  -5.822   6.330  0.00  0.00           H
ATOM   1583  HG3LGLU X  93     -34.844  -5.734   6.956  0.00  0.00           H
ATOM   1584  CD LGLU X  93     -35.847  -7.572   7.441  0.00  0.00           C
ATOM   1585  OE1LGLU X  93     -34.767  -8.196   7.328  0.00  0.00           O
ATOM   1586  OE2LGLU X  93     -36.891  -8.147   7.825  0.00  0.00           O
ATOM   1587  C  LGLU X  93     -36.087  -2.909   7.485  0.00  0.00           C
ATOM   1588  O  LGLU X  93     -35.428  -2.801   6.455  0.00  0.00           O
ATOM   1589  N  LALA X  94     -37.122  -2.101   7.736  0.00  0.00           N
ATOM   1590  H  LALA X  94     -37.603  -2.211   8.612  0.00  0.00           H
ATOM   1591  CA LALA X  94     -37.560  -1.035   6.832  0.00  0.00           C
ATOM   1592  HA LALA X  94     -37.671  -1.458   5.832  0.00  0.00           H
ATOM   1593  CB LALA X  94     -38.936  -0.551   7.306  0.00  0.00           C
ATOM   1594  HB1LALA X  94     -38.857  -0.114   8.302  0.00  0.00           H
ATOM   1595  HB2LALA X  94     -39.310   0.206   6.615  0.00  0.00           H
ATOM   1596  HB3LALA X  94     -39.637  -1.386   7.326  0.00  0.00           H
ATOM   1597  C  LALA X  94     -36.570   0.146   6.710  0.00  0.00           C
ATOM   1598  O  LALA X  94     -36.588   0.839   5.697  0.00  0.00           O
ATOM   1599  N  LGLU X  95     -35.696   0.382   7.696  0.00  0.00           N
ATOM   1600  H  LGLU X  95     -35.646  -0.261   8.477  0.00  0.00           H
ATOM   1601  CA LGLU X  95     -34.646   1.414   7.603  0.00  0.00           C
ATOM   1602  HA LGLU X  95     -35.076   2.308   7.150  0.00  0.00           H
ATOM   1603  CB LGLU X  95     -34.166   1.793   9.019  0.00  0.00           C
ATOM   1604  HB2LGLU X  95     -35.001   2.263   9.541  0.00  0.00           H
ATOM   1605  HB3LGLU X  95     -33.919   0.882   9.562  0.00  0.00           H
ATOM   1606  CG LGLU X  95     -32.942   2.723   9.130  0.00  0.00           C
ATOM   1607  HG2LGLU X  95     -32.837   3.018  10.177  0.00  0.00           H
ATOM   1608  HG3LGLU X  95     -32.055   2.139   8.876  0.00  0.00           H
ATOM   1609  CD LGLU X  95     -32.970   3.990   8.257  0.00  0.00           C
ATOM   1610  OE1LGLU X  95     -34.067   4.419   7.823  0.00  0.00           O
ATOM   1611  OE2LGLU X  95     -31.873   4.548   8.022  0.00  0.00           O
ATOM   1612  C  LGLU X  95     -33.496   0.977   6.681  0.00  0.00           C
ATOM   1613  O  LGLU X  95     -32.798   1.818   6.121  0.00  0.00           O
ATOM   1614  N  LLEU X  96     -33.343  -0.324   6.402  0.00  0.00           N
ATOM   1615  H  LLEU X  96     -33.964  -0.997   6.833  0.00  0.00           H
ATOM   1616  CA LLEU X  96     -32.367  -0.796   5.409  0.00  0.00           C
ATOM   1617  HA LLEU X  96     -31.397  -0.375   5.666  0.00  0.00           H
ATOM   1618  CB LLEU X  96     -32.248  -2.326   5.452  0.00  0.00           C
ATOM   1619  HB2LLEU X  96     -33.164  -2.770   5.062  0.00  0.00           H
ATOM   1620  HB3LLEU X  96     -31.433  -2.609   4.784  0.00  0.00           H
ATOM   1621  CG LLEU X  96     -31.968  -2.916   6.847  0.00  0.00           C
ATOM   1622  HG LLEU X  96     -32.862  -2.848   7.465  0.00  0.00           H
ATOM   1623  CD1LLEU X  96     -31.594  -4.384   6.691  0.00  0.00           C
ATOM   1624 HD11LLEU X  96     -30.700  -4.489   6.077  0.00  0.00           H
ATOM   1625 HD12LLEU X  96     -31.417  -4.824   7.668  0.00  0.00           H
ATOM   1626 HD13LLEU X  96     -32.419  -4.909   6.212  0.00  0.00           H
ATOM   1627  CD2LLEU X  96     -30.824  -2.212   7.576  0.00  0.00           C
ATOM   1628 HD21LLEU X  96     -31.162  -1.238   7.928  0.00  0.00           H
ATOM   1629 HD22LLEU X  96     -30.517  -2.798   8.441  0.00  0.00           H
ATOM   1630 HD23LLEU X  96     -29.985  -2.074   6.896  0.00  0.00           H
ATOM   1631  C  LLEU X  96     -32.682  -0.292   3.991  0.00  0.00           C
ATOM   1632  O  LLEU X  96     -31.789  -0.197   3.152  0.00  0.00           O
ATOM   1633  N  LLEU X  97     -33.927   0.129   3.746  0.00  0.00           N
ATOM   1634  H  LLEU X  97     -34.600   0.051   4.497  0.00  0.00           H
ATOM   1635  CA LLEU X  97     -34.336   0.839   2.534  0.00  0.00           C
ATOM   1636  HA LLEU X  97     -33.981   0.270   1.674  0.00  0.00           H
ATOM   1637  CB LLEU X  97     -35.874   0.915   2.475  0.00  0.00           C
ATOM   1638  HB2LLEU X  97     -36.211   1.613   3.242  0.00  0.00           H
ATOM   1639  HB3LLEU X  97     -36.159   1.330   1.507  0.00  0.00           H
ATOM   1640  CG LLEU X  97     -36.615  -0.422   2.673  0.00  0.00           C
ATOM   1641  HG LLEU X  97     -36.378  -0.842   3.650  0.00  0.00           H
ATOM   1642  CD1LLEU X  97     -38.125  -0.191   2.609  0.00  0.00           C
ATOM   1643 HD11LLEU X  97     -38.404   0.207   1.635  0.00  0.00           H
ATOM   1644 HD12LLEU X  97     -38.645  -1.134   2.779  0.00  0.00           H
ATOM   1645 HD13LLEU X  97     -38.414   0.512   3.391  0.00  0.00           H
ATOM   1646  CD2LLEU X  97     -36.242  -1.448   1.607  0.00  0.00           C
ATOM   1647 HD21LLEU X  97     -35.188  -1.710   1.696  0.00  0.00           H
ATOM   1648 HD22LLEU X  97     -36.829  -2.353   1.761  0.00  0.00           H
ATOM   1649 HD23LLEU X  97     -36.435  -1.048   0.612  0.00  0.00           H
ATOM   1650  C  LLEU X  97     -33.718   2.248   2.418  0.00  0.00           C
ATOM   1651  O  LLEU X  97     -33.870   2.880   1.374  0.00  0.00           O
ATOM   1652  N  LASN X  98     -33.037   2.763   3.448  0.00  0.00           N
ATOM   1653  H  LASN X  98     -33.001   2.228   4.313  0.00  0.00           H
ATOM   1654  CA LASN X  98     -32.290   4.027   3.438  0.00  0.00           C
ATOM   1655  HA LASN X  98     -32.513   4.538   2.511  0.00  0.00           H
ATOM   1656  CB LASN X  98     -32.779   4.936   4.572  0.00  0.00           C
ATOM   1657  HB2LASN X  98     -32.687   4.405   5.518  0.00  0.00           H
ATOM   1658  HB3LASN X  98     -32.160   5.829   4.634  0.00  0.00           H
ATOM   1659  CG LASN X  98     -34.211   5.380   4.363  0.00  0.00           C
ATOM   1660  OD1LASN X  98     -34.612   5.739   3.257  0.00  0.00           O
ATOM   1661  ND2LASN X  98     -35.011   5.376   5.398  0.00  0.00           N
ATOM   1662 HD21LASN X  98     -35.967   5.636   5.284  0.00  0.00           H
ATOM   1663 HD22LASN X  98     -34.648   5.055   6.309  0.00  0.00           H
ATOM   1664  C  LASN X  98     -30.762   3.869   3.391  0.00  0.00           C
ATOM   1665  O  LASN X  98     -30.046   4.866   3.495  0.00  0.00           O
ATOM   1666  N  LLEU X  99     -30.276   2.650   3.136  0.00  0.00           N
ATOM   1667  H  LLEU X  99     -30.929   1.879   3.079  0.00  0.00           H
ATOM   1668  CA LLEU X  99     -28.880   2.365   2.807  0.00  0.00           C
ATOM   1669  HA LLEU X  99     -28.288   2.468   3.715  0.00  0.00           H
ATOM   1670  CB LLEU X  99     -28.816   0.898   2.331  0.00  0.00           C
ATOM   1671  HB2LLEU X  99     -29.123   0.250   3.153  0.00  0.00           H
ATOM   1672  HB3LLEU X  99     -29.540   0.772   1.523  0.00  0.00           H
ATOM   1673  CG LLEU X  99     -27.447   0.429   1.817  0.00  0.00           C
ATOM   1674  HG LLEU X  99     -27.119   1.075   1.006  0.00  0.00           H
ATOM   1675  CD1LLEU X  99     -26.398   0.439   2.925  0.00  0.00           C
ATOM   1676 HD11LLEU X  99     -26.740  -0.161   3.766  0.00  0.00           H
ATOM   1677 HD12LLEU X  99     -25.454   0.046   2.549  0.00  0.00           H
ATOM   1678 HD13LLEU X  99     -26.218   1.455   3.269  0.00  0.00           H
ATOM   1679  CD2LLEU X  99     -27.531  -0.994   1.269  0.00  0.00           C
ATOM   1680 HD21LLEU X  99     -28.275  -1.034   0.474  0.00  0.00           H
ATOM   1681 HD22LLEU X  99     -26.563  -1.276   0.858  0.00  0.00           H
ATOM   1682 HD23LLEU X  99     -27.811  -1.686   2.063  0.00  0.00           H
ATOM   1683  C  LLEU X  99     -28.326   3.353   1.761  0.00  0.00           C
ATOM   1684  O  LLEU X  99     -28.947   3.591   0.723  0.00  0.00           O
ATOM   1685  N  LARG X 100     -27.135   3.909   2.024  0.00  0.00           N
ATOM   1686  H  LARG X 100     -26.715   3.692   2.927  0.00  0.00           H
ATOM   1687  CA LARG X 100     -26.386   4.816   1.135  0.00  0.00           C
ATOM   1688  HA LARG X 100     -25.537   5.186   1.709  0.00  0.00           H
ATOM   1689  CB LARG X 100     -25.829   4.030  -0.069  0.00  0.00           C
ATOM   1690  HB2LARG X 100     -26.667   3.614  -0.627  0.00  0.00           H
ATOM   1691  HB3LARG X 100     -25.297   4.716  -0.730  0.00  0.00           H
ATOM   1692  CG LARG X 100     -24.856   2.905   0.320  0.00  0.00           C
ATOM   1693  HG2LARG X 100     -23.909   3.358   0.602  0.00  0.00           H
ATOM   1694  HG3LARG X 100     -25.227   2.335   1.167  0.00  0.00           H
ATOM   1695  C  LARG X 100     -27.181   6.070   0.733  0.00  0.00           C
ATOM   1696  O  LARG X 100     -27.218   6.443  -0.442  0.00  0.00           O
ATOM   1697  N  LLYS X 101     -27.787   6.754   1.710  0.00  0.00           N
ATOM   1698  H  LLYS X 101     -27.751   6.352   2.641  0.00  0.00           H
ATOM   1699  CA LLYS X 101     -28.452   8.068   1.563  0.00  0.00           C
ATOM   1700  HA LLYS X 101     -28.216   8.512   0.594  0.00  0.00           H
ATOM   1701  CB LLYS X 101     -29.977   7.913   1.668  0.00  0.00           C
ATOM   1702  HB2LLYS X 101     -30.216   7.551   2.670  0.00  0.00           H
ATOM   1703  HB3LLYS X 101     -30.438   8.894   1.541  0.00  0.00           H
ATOM   1704  CG LLYS X 101     -30.585   6.948   0.642  0.00  0.00           C
ATOM   1705  HG2LLYS X 101     -30.352   7.280  -0.370  0.00  0.00           H
ATOM   1706  HG3LLYS X 101     -30.168   5.953   0.796  0.00  0.00           H
ATOM   1707  CD LLYS X 101     -32.104   6.883   0.831  0.00  0.00           C
ATOM   1708  HD2LLYS X 101     -32.324   6.805   1.897  0.00  0.00           H
ATOM   1709  HD3LLYS X 101     -32.566   7.792   0.441  0.00  0.00           H
ATOM   1710  CE LLYS X 101     -32.663   5.650   0.119  0.00  0.00           C
ATOM   1711  HE2LLYS X 101     -32.557   5.746  -0.965  0.00  0.00           H
ATOM   1712  HE3LLYS X 101     -32.064   4.782   0.418  0.00  0.00           H
ATOM   1713  NZ LLYS X 101     -34.075   5.406   0.491  0.00  0.00           N
ATOM   1714  HZ1LLYS X 101     -34.719   5.948  -0.058  0.00  0.00           H
ATOM   1715  HZ2LLYS X 101     -34.263   4.410   0.384  0.00  0.00           H
ATOM   1716  HZ3LLYS X 101     -34.228   5.584   1.485  0.00  0.00           H
ATOM   1717  C  LLYS X 101     -27.978   9.031   2.650  0.00  0.00           C
ATOM   1718  O  LLYS X 101     -27.695   8.599   3.765  0.00  0.00           O
ATOM   1719  N  LILE X 102     -27.983  10.340   2.395  0.00  0.00           N
ATOM   1720  H  LILE X 102     -28.100  10.645   1.427  0.00  0.00           H
ATOM   1721  CA LILE X 102     -27.681  11.368   3.413  0.00  0.00           C
ATOM   1722  HA LILE X 102     -26.634  11.255   3.685  0.00  0.00           H
ATOM   1723  CB LILE X 102     -27.826  12.779   2.807  0.00  0.00           C
ATOM   1724  HB LILE X 102     -27.145  12.810   1.961  0.00  0.00           H
ATOM   1725  CG2LILE X 102     -29.252  13.074   2.297  0.00  0.00           C
ATOM   1726 HG21LILE X 102     -29.956  13.121   3.128  0.00  0.00           H
ATOM   1727 HG22LILE X 102     -29.267  14.026   1.767  0.00  0.00           H
ATOM   1728 HG23LILE X 102     -29.575  12.304   1.596  0.00  0.00           H
ATOM   1729  CG1LILE X 102     -27.379  13.866   3.811  0.00  0.00           C
ATOM   1730 HG12LILE X 102     -28.179  14.062   4.527  0.00  0.00           H
ATOM   1731 HG13LILE X 102     -26.517  13.503   4.370  0.00  0.00           H
ATOM   1732  CD1LILE X 102     -26.972  15.182   3.138  0.00  0.00           C
ATOM   1733 HD11LILE X 102     -27.815  15.614   2.600  0.00  0.00           H
ATOM   1734 HD12LILE X 102     -26.644  15.890   3.901  0.00  0.00           H
ATOM   1735 HD13LILE X 102     -26.150  15.005   2.445  0.00  0.00           H
ATOM   1736  C  LILE X 102     -28.496  11.205   4.710  0.00  0.00           C
ATOM   1737  O  LILE X 102     -27.984  11.470   5.794  0.00  0.00           O
ATOM   1738  N  LSER X 103     -29.723  10.683   4.621  0.00  0.00           N
ATOM   1739  H  LSER X 103     -30.064  10.420   3.709  0.00  0.00           H
ATOM   1740  CA LSER X 103     -30.605  10.420   5.763  0.00  0.00           C
ATOM   1741  HA LSER X 103     -30.708  11.340   6.339  0.00  0.00           H
ATOM   1742  CB LSER X 103     -31.992  10.030   5.238  0.00  0.00           C
ATOM   1743  HB2LSER X 103     -32.671   9.864   6.076  0.00  0.00           H
ATOM   1744  HB3LSER X 103     -32.384  10.848   4.632  0.00  0.00           H
ATOM   1745  OG LSER X 103     -31.923   8.859   4.443  0.00  0.00           O
ATOM   1746  HG LSER X 103     -31.957   8.097   5.036  0.00  0.00           H
ATOM   1747  C  LSER X 103     -30.117   9.339   6.740  0.00  0.00           C
ATOM   1748  O  LSER X 103     -30.673   9.263   7.830  0.00  0.00           O
ATOM   1749  N  LSER X 104     -29.130   8.504   6.386  0.00  0.00           N
ATOM   1750  H  LSER X 104     -28.712   8.589   5.466  0.00  0.00           H
ATOM   1751  CA LSER X 104     -28.730   7.346   7.200  0.00  0.00           C
ATOM   1752  HA LSER X 104     -28.981   7.537   8.244  0.00  0.00           H
ATOM   1753  CB LSER X 104     -29.525   6.119   6.752  0.00  0.00           C
ATOM   1754  HB2LSER X 104     -30.583   6.377   6.696  0.00  0.00           H
ATOM   1755  HB3LSER X 104     -29.186   5.797   5.767  0.00  0.00           H
ATOM   1756  OG LSER X 104     -29.363   5.070   7.677  0.00  0.00           O
ATOM   1757  HG LSER X 104     -30.293   4.780   7.885  0.00  0.00           H
ATOM   1758  C  LSER X 104     -27.234   7.038   7.121  0.00  0.00           C
ATOM   1759  O  LSER X 104     -26.656   7.031   6.036  0.00  0.00           O
ATOM   1760  N  LASP X 105     -26.601   6.761   8.265  0.00  0.00           N
ATOM   1761  H  LASP X 105     -27.139   6.791   9.118  0.00  0.00           H
ATOM   1762  CA LASP X 105     -25.225   6.238   8.344  0.00  0.00           C
ATOM   1763  HA LASP X 105     -24.682   6.619   7.476  0.00  0.00           H
ATOM   1764  CB LASP X 105     -24.487   6.791   9.580  0.00  0.00           C
ATOM   1765  HB2LASP X 105     -25.170   6.849  10.429  0.00  0.00           H
ATOM   1766  HB3LASP X 105     -23.667   6.128   9.857  0.00  0.00           H
ATOM   1767  CG LASP X 105     -23.892   8.170   9.278  0.00  0.00           C
ATOM   1768  OD1LASP X 105     -22.737   8.224   8.795  0.00  0.00           O
ATOM   1769  OD2LASP X 105     -24.601   9.190   9.414  0.00  0.00           O
ATOM   1770  C  LASP X 105     -25.148   4.704   8.174  0.00  0.00           C
ATOM   1771  O  LASP X 105     -24.118   4.089   8.467  0.00  0.00           O
ATOM   1772  N  LLEU X 106     -26.198   4.088   7.613  0.00  0.00           N
ATOM   1773  H  LLEU X 106     -27.045   4.631   7.492  0.00  0.00           H
ATOM   1774  CA LLEU X 106     -26.062   2.909   6.752  0.00  0.00           C
ATOM   1775  HA LLEU X 106     -25.504   2.135   7.279  0.00  0.00           H
ATOM   1776  CB LLEU X 106     -27.451   2.359   6.389  0.00  0.00           C
ATOM   1777  HB2LLEU X 106     -28.035   3.166   5.943  0.00  0.00           H
ATOM   1778  HB3LLEU X 106     -27.325   1.578   5.638  0.00  0.00           H
ATOM   1779  CG LLEU X 106     -28.245   1.769   7.568  0.00  0.00           C
ATOM   1780  HG LLEU X 106     -28.353   2.511   8.358  0.00  0.00           H
ATOM   1781  CD1LLEU X 106     -29.630   1.376   7.067  0.00  0.00           C
ATOM   1782 HD11LLEU X 106     -29.543   0.650   6.261  0.00  0.00           H
ATOM   1783 HD12LLEU X 106     -30.215   0.959   7.884  0.00  0.00           H
ATOM   1784 HD13LLEU X 106     -30.151   2.264   6.700  0.00  0.00           H
ATOM   1785  CD2LLEU X 106     -27.582   0.515   8.149  0.00  0.00           C
ATOM   1786 HD21LLEU X 106     -26.629   0.773   8.605  0.00  0.00           H
ATOM   1787 HD22LLEU X 106     -28.225   0.086   8.917  0.00  0.00           H
ATOM   1788 HD23LLEU X 106     -27.420  -0.223   7.363  0.00  0.00           H
ATOM   1789  C  LLEU X 106     -25.248   3.305   5.507  0.00  0.00           C
ATOM   1790  O  LLEU X 106     -25.772   3.756   4.489  0.00  0.00           O
ATOM   1791  N  LASP X 107     -23.934   3.209   5.668  0.00  0.00           N
ATOM   1792  H  LASP X 107     -23.632   2.827   6.549  0.00  0.00           H
ATOM   1793  CA LASP X 107     -22.890   3.747   4.798  0.00  0.00           C
ATOM   1794  HA LASP X 107     -23.191   4.746   4.481  0.00  0.00           H
ATOM   1795  CB LASP X 107     -21.622   3.877   5.676  0.00  0.00           C
ATOM   1796  HB2LASP X 107     -21.925   4.063   6.708  0.00  0.00           H
ATOM   1797  HB3LASP X 107     -21.066   2.940   5.656  0.00  0.00           H
ATOM   1798  CG LASP X 107     -20.697   5.031   5.293  0.00  0.00           C
ATOM   1799  OD1LASP X 107     -20.196   5.706   6.218  0.00  0.00           O
ATOM   1800  OD2LASP X 107     -20.525   5.287   4.084  0.00  0.00           O
ATOM   1801  C  LASP X 107     -22.688   2.884   3.532  0.00  0.00           C
ATOM   1802  O  LASP X 107     -23.472   1.985   3.225  0.00  0.00           O
ATOM   1803  N  LGLY X 108     -21.632   3.150   2.764  0.00  0.00           N
ATOM   1804  H  LGLY X 108     -21.053   3.951   3.013  0.00  0.00           H
ATOM   1805  CA LGLY X 108     -21.257   2.353   1.601  0.00  0.00           C
ATOM   1806  HA2LGLY X 108     -22.009   2.437   0.826  0.00  0.00           H
ATOM   1807  HA3LGLY X 108     -20.318   2.726   1.203  0.00  0.00           H
ATOM   1808  C  LGLY X 108     -21.054   0.891   1.967  0.00  0.00           C
ATOM   1809  O  LGLY X 108     -21.675   0.015   1.363  0.00  0.00           O
ATOM   1810  N  LHID X 109     -20.211   0.672   2.972  0.00  0.00           N
ATOM   1811  H  LHID X 109     -19.886   1.483   3.479  0.00  0.00           H
ATOM   1812  CA LHID X 109     -19.696  -0.604   3.461  0.00  0.00           C
ATOM   1813  HA LHID X 109     -20.403  -1.391   3.214  0.00  0.00           H
ATOM   1814  C  LHID X 109     -19.557  -0.549   5.001  0.00  0.00           C
ATOM   1815  O  LHID X 109     -19.683   0.541   5.570  0.00  0.00           O
ATOM   1816  N  LPRO X 110     -19.323  -1.685   5.690  0.00  0.00           N
ATOM   1817  CD LPRO X 110     -19.247  -3.026   5.136  0.00  0.00           C
ATOM   1818  HD2LPRO X 110     -18.249  -3.201   4.743  0.00  0.00           H
ATOM   1819  HD3LPRO X 110     -19.984  -3.190   4.357  0.00  0.00           H
ATOM   1820  CG LPRO X 110     -19.516  -3.970   6.297  0.00  0.00           C
ATOM   1821  HG2LPRO X 110     -19.026  -4.930   6.154  0.00  0.00           H
ATOM   1822  HG3LPRO X 110     -20.592  -4.090   6.422  0.00  0.00           H
ATOM   1823  CB LPRO X 110     -18.927  -3.210   7.480  0.00  0.00           C
ATOM   1824  HB2LPRO X 110     -17.847  -3.362   7.505  0.00  0.00           H
ATOM   1825  HB3LPRO X 110     -19.384  -3.519   8.417  0.00  0.00           H
ATOM   1826  CA LPRO X 110     -19.249  -1.751   7.150  0.00  0.00           C
ATOM   1827  HA LPRO X 110     -20.235  -1.533   7.543  0.00  0.00           H
ATOM   1828  C  LPRO X 110     -18.229  -0.780   7.763  0.00  0.00           C
ATOM   1829  O  LPRO X 110     -17.105  -0.686   7.275  0.00  0.00           O
ATOM   1830  N  LVAL X 111     -18.621  -0.075   8.832  0.00  0.00           N
ATOM   1831  H  LVAL X 111     -19.574  -0.204   9.149  0.00  0.00           H
ATOM   1832  CA LVAL X 111     -17.820   0.949   9.545  0.00  0.00           C
ATOM   1833  HA LVAL X 111     -16.783   0.630   9.509  0.00  0.00           H
ATOM   1834  CB LVAL X 111     -17.922   2.344   8.880  0.00  0.00           C
ATOM   1835  HB LVAL X 111     -17.579   3.091   9.595  0.00  0.00           H
ATOM   1836  CG1LVAL X 111     -17.027   2.476   7.645  0.00  0.00           C
ATOM   1837 HG11LVAL X 111     -17.394   1.842   6.837  0.00  0.00           H
ATOM   1838 HG12LVAL X 111     -17.018   3.512   7.306  0.00  0.00           H
ATOM   1839 HG13LVAL X 111     -16.012   2.185   7.902  0.00  0.00           H
ATOM   1840  CG2LVAL X 111     -19.348   2.718   8.463  0.00  0.00           C
ATOM   1841 HG21LVAL X 111     -19.999   2.725   9.336  0.00  0.00           H
ATOM   1842 HG22LVAL X 111     -19.343   3.695   7.985  0.00  0.00           H
ATOM   1843 HG23LVAL X 111     -19.726   2.002   7.736  0.00  0.00           H
ATOM   1844  C  LVAL X 111     -18.219   1.042  11.035  0.00  0.00           C
ATOM   1845  O  LVAL X 111     -19.376   0.760  11.352  0.00  0.00           O
ATOM   1846  N  LPRO X 112     -17.320   1.424  11.970  0.00  0.00           N
ATOM   1847  CD LPRO X 112     -15.975   1.916  11.714  0.00  0.00           C
ATOM   1848  HD2LPRO X 112     -16.007   2.987  11.518  0.00  0.00           H
ATOM   1849  HD3LPRO X 112     -15.494   1.411  10.878  0.00  0.00           H
ATOM   1850  CG LPRO X 112     -15.179   1.646  12.983  0.00  0.00           C
ATOM   1851  HG2LPRO X 112     -14.498   2.460  13.179  0.00  0.00           H
ATOM   1852  HG3LPRO X 112     -14.648   0.703  12.899  0.00  0.00           H
ATOM   1853  CB LPRO X 112     -16.198   1.565  14.104  0.00  0.00           C
ATOM   1854  HB2LPRO X 112     -16.317   2.548  14.555  0.00  0.00           H
ATOM   1855  HB3LPRO X 112     -15.897   0.844  14.864  0.00  0.00           H
ATOM   1856  CA LPRO X 112     -17.485   1.137  13.406  0.00  0.00           C
ATOM   1857  HA LPRO X 112     -17.564   0.060  13.492  0.00  0.00           H
ATOM   1858  C  LPRO X 112     -18.692   1.760  14.122  0.00  0.00           C
ATOM   1859  O  LPRO X 112     -19.184   1.181  15.100  0.00  0.00           O
ATOM   1860  N  LLYS X 113     -19.202   2.900  13.649  0.00  0.00           N
ATOM   1861  H  LLYS X 113     -18.596   3.458  13.039  0.00  0.00           H
ATOM   1862  CA LLYS X 113     -20.482   3.501  14.069  0.00  0.00           C
ATOM   1863  HA LLYS X 113     -20.415   3.728  15.133  0.00  0.00           H
ATOM   1864  CB LLYS X 113     -20.670   4.833  13.315  0.00  0.00           C
ATOM   1865  HB2LLYS X 113     -21.588   5.314  13.655  0.00  0.00           H
ATOM   1866  HB3LLYS X 113     -19.834   5.487  13.570  0.00  0.00           H
ATOM   1867  CG LLYS X 113     -20.725   4.661  11.786  0.00  0.00           C
ATOM   1868  HG2LLYS X 113     -19.894   4.034  11.461  0.00  0.00           H
ATOM   1869  HG3LLYS X 113     -21.657   4.166  11.511  0.00  0.00           H
ATOM   1870  CD LLYS X 113     -20.629   5.993  11.035  0.00  0.00           C
ATOM   1871  HD2LLYS X 113     -21.527   6.588  11.206  0.00  0.00           H
ATOM   1872  HD3LLYS X 113     -19.747   6.540  11.375  0.00  0.00           H
ATOM   1873  CE LLYS X 113     -20.478   5.651   9.552  0.00  0.00           C
ATOM   1874  HE2LLYS X 113     -19.568   5.057   9.442  0.00  0.00           H
ATOM   1875  HE3LLYS X 113     -21.329   5.040   9.237  0.00  0.00           H
ATOM   1876  NZ LLYS X 113     -20.381   6.840   8.685  0.00  0.00           N
ATOM   1877  HZ1LLYS X 113     -19.588   7.410   8.925  0.00  0.00           H
ATOM   1878  HZ2LLYS X 113     -20.272   6.535   7.713  0.00  0.00           H
ATOM   1879  HZ3LLYS X 113     -21.238   7.396   8.731  0.00  0.00           H
ATOM   1880  C  LLYS X 113     -21.683   2.562  13.891  0.00  0.00           C
ATOM   1881  O  LLYS X 113     -22.627   2.611  14.678  0.00  0.00           O
ATOM   1882  N  LGLN X 114     -21.640   1.658  12.909  0.00  0.00           N
ATOM   1883  H  LGLN X 114     -20.792   1.617  12.353  0.00  0.00           H
ATOM   1884  CA LGLN X 114     -22.588   0.549  12.757  0.00  0.00           C
ATOM   1885  HA LGLN X 114     -23.593   0.890  13.008  0.00  0.00           H
ATOM   1886  CB LGLN X 114     -22.598   0.051  11.304  0.00  0.00           C
ATOM   1887  HB2LGLN X 114     -21.603  -0.323  11.070  0.00  0.00           H
ATOM   1888  HB3LGLN X 114     -23.288  -0.785  11.213  0.00  0.00           H
ATOM   1889  CG LGLN X 114     -23.002   1.126  10.280  0.00  0.00           C
ATOM   1890  HG2LGLN X 114     -24.088   1.147  10.184  0.00  0.00           H
ATOM   1891  HG3LGLN X 114     -22.682   2.111  10.614  0.00  0.00           H
ATOM   1892  CD LGLN X 114     -22.380   0.897   8.910  0.00  0.00           C
ATOM   1893  OE1LGLN X 114     -21.763  -0.110   8.605  0.00  0.00           O
ATOM   1894  NE2LGLN X 114     -22.517   1.832   8.008  0.00  0.00           N
ATOM   1895 HE21LGLN X 114     -22.005   1.706   7.148  0.00  0.00           H
ATOM   1896 HE22LGLN X 114     -22.985   2.700   8.261  0.00  0.00           H
ATOM   1897  C  LGLN X 114     -22.191  -0.560  13.741  0.00  0.00           C
ATOM   1898  O  LGLN X 114     -21.567  -1.549  13.362  0.00  0.00           O
ATOM   1899  N  LALA X 115     -22.511  -0.339  15.019  0.00  0.00           N
ATOM   1900  H  LALA X 115     -23.024   0.520  15.172  0.00  0.00           H
ATOM   1901  CA LALA X 115     -21.776  -0.814  16.199  0.00  0.00           C
ATOM   1902  HA LALA X 115     -20.796  -0.347  16.164  0.00  0.00           H
ATOM   1903  CB LALA X 115     -22.518  -0.252  17.418  0.00  0.00           C
ATOM   1904  HB1LALA X 115     -23.516  -0.688  17.481  0.00  0.00           H
ATOM   1905  HB2LALA X 115     -21.970  -0.491  18.326  0.00  0.00           H
ATOM   1906  HB3LALA X 115     -22.601   0.833  17.337  0.00  0.00           H
ATOM   1907  C  LALA X 115     -21.505  -2.329  16.357  0.00  0.00           C
ATOM   1908  O  LALA X 115     -20.745  -2.718  17.240  0.00  0.00           O
ATOM   1909  N  LPHE X 116     -22.112  -3.176  15.530  0.00  0.00           N
ATOM   1910  H  LPHE X 116     -22.680  -2.765  14.802  0.00  0.00           H
ATOM   1911  CA LPHE X 116     -21.798  -4.602  15.383  0.00  0.00           C
ATOM   1912  HA LPHE X 116     -21.651  -5.050  16.366  0.00  0.00           H
ATOM   1913  CB LPHE X 116     -22.998  -5.270  14.708  0.00  0.00           C
ATOM   1914  HB2LPHE X 116     -22.691  -6.242  14.323  0.00  0.00           H
ATOM   1915  HB3LPHE X 116     -23.741  -5.429  15.485  0.00  0.00           H
ATOM   1916  CG LPHE X 116     -23.668  -4.484  13.595  0.00  0.00           C
ATOM   1917  CD1LPHE X 116     -23.110  -4.447  12.304  0.00  0.00           C
ATOM   1918  HD1LPHE X 116     -22.213  -5.008  12.083  0.00  0.00           H
ATOM   1919  CE1LPHE X 116     -23.711  -3.665  11.303  0.00  0.00           C
ATOM   1920  HE1LPHE X 116     -23.266  -3.624  10.319  0.00  0.00           H
ATOM   1921  CZ LPHE X 116     -24.878  -2.933  11.585  0.00  0.00           C
ATOM   1922  HZ LPHE X 116     -25.335  -2.321  10.820  0.00  0.00           H
ATOM   1923  CE2LPHE X 116     -25.445  -2.981  12.869  0.00  0.00           C
ATOM   1924  HE2LPHE X 116     -26.342  -2.421  13.085  0.00  0.00           H
ATOM   1925  CD2LPHE X 116     -24.842  -3.756  13.872  0.00  0.00           C
ATOM   1926  HD2LPHE X 116     -25.277  -3.792  14.861  0.00  0.00           H
ATOM   1927  C  LPHE X 116     -20.516  -4.885  14.583  0.00  0.00           C
ATOM   1928  O  LPHE X 116     -19.917  -5.949  14.729  0.00  0.00           O
ATOM   1929  N  LTHR X 117     -20.094  -3.944  13.740  0.00  0.00           N
ATOM   1930  H  LTHR X 117     -20.633  -3.086  13.694  0.00  0.00           H
ATOM   1931  CA LTHR X 117     -18.765  -3.915  13.118  0.00  0.00           C
ATOM   1932  HA LTHR X 117     -18.356  -4.925  13.066  0.00  0.00           H
ATOM   1933  CB LTHR X 117     -18.788  -3.293  11.707  0.00  0.00           C
ATOM   1934  HB LTHR X 117     -18.646  -2.213  11.776  0.00  0.00           H
ATOM   1935  CG2LTHR X 117     -17.667  -3.889  10.857  0.00  0.00           C
ATOM   1936 HG21LTHR X 117     -17.892  -4.928  10.616  0.00  0.00           H
ATOM   1937 HG22LTHR X 117     -17.567  -3.311   9.940  0.00  0.00           H
ATOM   1938 HG23LTHR X 117     -16.719  -3.838  11.390  0.00  0.00           H
ATOM   1939  OG1LTHR X 117     -20.011  -3.527  11.045  0.00  0.00           O
ATOM   1940  HG1LTHR X 117     -20.659  -2.962  11.482  0.00  0.00           H
ATOM   1941  C  LTHR X 117     -17.878  -3.038  13.989  0.00  0.00           C
ATOM   1942  O  LTHR X 117     -18.305  -1.949  14.354  0.00  0.00           O
ATOM   1943  N  LASP X 118     -16.650  -3.452  14.309  0.00  0.00           N
ATOM   1944  H  LASP X 118     -16.372  -4.388  14.050  0.00  0.00           H
ATOM   1945  CA LASP X 118     -15.704  -2.621  15.082  0.00  0.00           C
ATOM   1946  HA LASP X 118     -16.236  -1.756  15.471  0.00  0.00           H
ATOM   1947  CB LASP X 118     -15.191  -3.380  16.312  0.00  0.00           C
ATOM   1948  HB2LASP X 118     -14.505  -4.159  15.989  0.00  0.00           H
ATOM   1949  HB3LASP X 118     -14.636  -2.677  16.935  0.00  0.00           H
ATOM   1950  CG LASP X 118     -16.296  -3.994  17.174  0.00  0.00           C
ATOM   1951  OD1LASP X 118     -17.020  -3.225  17.848  0.00  0.00           O
ATOM   1952  OD2LASP X 118     -16.376  -5.237  17.272  0.00  0.00           O
ATOM   1953  C  LASP X 118     -14.561  -2.009  14.249  0.00  0.00           C
ATOM   1954  O  LASP X 118     -13.686  -1.353  14.808  0.00  0.00           O
ATOM   1955  N  LVAL X 119     -14.578  -2.200  12.926  0.00  0.00           N
ATOM   1956  H  LVAL X 119     -15.383  -2.668  12.537  0.00  0.00           H
ATOM   1957  CA LVAL X 119     -13.600  -1.689  11.944  0.00  0.00           C
ATOM   1958  HA LVAL X 119     -13.088  -0.824  12.364  0.00  0.00           H
ATOM   1959  CB LVAL X 119     -12.526  -2.740  11.587  0.00  0.00           C
ATOM   1960  HB LVAL X 119     -11.844  -2.295  10.863  0.00  0.00           H
ATOM   1961  CG1LVAL X 119     -11.694  -3.118  12.813  0.00  0.00           C
ATOM   1962 HG11LVAL X 119     -12.296  -3.707  13.497  0.00  0.00           H
ATOM   1963 HG12LVAL X 119     -10.827  -3.698  12.510  0.00  0.00           H
ATOM   1964 HG13LVAL X 119     -11.352  -2.215  13.319  0.00  0.00           H
ATOM   1965  CG2LVAL X 119     -13.113  -4.016  10.967  0.00  0.00           C
ATOM   1966 HG21LVAL X 119     -13.665  -3.771  10.060  0.00  0.00           H
ATOM   1967 HG22LVAL X 119     -12.306  -4.694  10.694  0.00  0.00           H
ATOM   1968 HG23LVAL X 119     -13.777  -4.516  11.671  0.00  0.00           H
ATOM   1969  C  LVAL X 119     -14.317  -1.231  10.670  0.00  0.00           C
ATOM   1970  O  LVAL X 119     -15.495  -1.538  10.482  0.00  0.00           O
ATOM   1971  N  LALA X 120     -13.617  -0.518   9.788  0.00  0.00           N
ATOM   1972  H  LALA X 120     -12.644  -0.307   9.987  0.00  0.00           H
ATOM   1973  CA LALA X 120     -14.059  -0.297   8.416  0.00  0.00           C
ATOM   1974  HA LALA X 120     -15.135  -0.162   8.418  0.00  0.00           H
ATOM   1975  CB LALA X 120     -13.429   0.983   7.872  0.00  0.00           C
ATOM   1976  HB1LALA X 120     -12.347   0.875   7.800  0.00  0.00           H
ATOM   1977  HB2LALA X 120     -13.829   1.191   6.879  0.00  0.00           H
ATOM   1978  HB3LALA X 120     -13.675   1.803   8.540  0.00  0.00           H
ATOM   1979  C  LALA X 120     -13.720  -1.488   7.511  0.00  0.00           C
ATOM   1980  O  LALA X 120     -12.673  -2.116   7.671  0.00  0.00           O
ATOM   1981  N  LTHR X 121     -14.560  -1.752   6.511  0.00  0.00           N
ATOM   1982  H  LTHR X 121     -15.442  -1.246   6.475  0.00  0.00           H
ATOM   1983  CA LTHR X 121     -14.297  -2.742   5.453  0.00  0.00           C
ATOM   1984  HA LTHR X 121     -13.218  -2.874   5.378  0.00  0.00           H
ATOM   1985  CB LTHR X 121     -14.857  -4.139   5.794  0.00  0.00           C
ATOM   1986  HB LTHR X 121     -14.262  -4.871   5.255  0.00  0.00           H
ATOM   1987  CG2LTHR X 121     -14.824  -4.536   7.269  0.00  0.00           C
ATOM   1988 HG21LTHR X 121     -15.424  -3.849   7.866  0.00  0.00           H
ATOM   1989 HG22LTHR X 121     -15.227  -5.539   7.382  0.00  0.00           H
ATOM   1990 HG23LTHR X 121     -13.792  -4.524   7.620  0.00  0.00           H
ATOM   1991  OG1LTHR X 121     -16.182  -4.326   5.383  0.00  0.00           O
ATOM   1992  HG1LTHR X 121     -16.258  -5.293   5.294  0.00  0.00           H
ATOM   1993  C  LTHR X 121     -14.757  -2.227   4.080  0.00  0.00           C
ATOM   1994  O  LTHR X 121     -15.359  -1.155   3.963  0.00  0.00           O
ATOM   1995  N  LGLY X 122     -14.400  -2.931   3.006  0.00  0.00           N
ATOM   1996  H  LGLY X 122     -13.865  -3.785   3.163  0.00  0.00           H
ATOM   1997  CA LGLY X 122     -14.763  -2.603   1.621  0.00  0.00           C
ATOM   1998  HA2LGLY X 122     -15.529  -3.298   1.278  0.00  0.00           H
ATOM   1999  HA3LGLY X 122     -15.178  -1.600   1.562  0.00  0.00           H
ATOM   2000  C  LGLY X 122     -13.576  -2.664   0.663  0.00  0.00           C
ATOM   2001  O  LGLY X 122     -13.672  -3.301  -0.383  0.00  0.00           O
ATOM   2002  N  LSER X 123     -12.428  -2.078   1.025  0.00  0.00           N
ATOM   2003  H  LSER X 123     -12.385  -1.604   1.912  0.00  0.00           H
ATOM   2004  CA LSER X 123     -11.166  -2.436   0.362  0.00  0.00           C
ATOM   2005  HA LSER X 123     -11.304  -2.405  -0.720  0.00  0.00           H
ATOM   2006  CB LSER X 123     -10.032  -1.471   0.707  0.00  0.00           C
ATOM   2007  HB2LSER X 123     -10.318  -0.449   0.458  0.00  0.00           H
ATOM   2008  HB3LSER X 123      -9.783  -1.539   1.767  0.00  0.00           H
ATOM   2009  OG LSER X 123      -8.934  -1.865  -0.079  0.00  0.00           O
ATOM   2010  HG LSER X 123      -8.128  -1.349   0.177  0.00  0.00           H
ATOM   2011  C  LSER X 123     -10.809  -3.868   0.767  0.00  0.00           C
ATOM   2012  O  LSER X 123     -10.713  -4.161   1.963  0.00  0.00           O
ATOM   2013  N  LLEU X 124     -10.721  -4.781  -0.198  0.00  0.00           N
ATOM   2014  H  LLEU X 124     -10.734  -4.465  -1.166  0.00  0.00           H
ATOM   2015  CA LLEU X 124     -10.744  -6.226   0.060  0.00  0.00           C
ATOM   2016  HA LLEU X 124     -11.611  -6.448   0.683  0.00  0.00           H
ATOM   2017  CB LLEU X 124     -10.905  -6.979  -1.271  0.00  0.00           C
ATOM   2018  HB2LLEU X 124     -10.141  -6.627  -1.964  0.00  0.00           H
ATOM   2019  HB3LLEU X 124     -10.739  -8.043  -1.116  0.00  0.00           H
ATOM   2020  CG LLEU X 124     -12.298  -6.792  -1.896  0.00  0.00           C
ATOM   2021  HG LLEU X 124     -12.580  -5.742  -1.879  0.00  0.00           H
ATOM   2022  CD1LLEU X 124     -12.283  -7.269  -3.338  0.00  0.00           C
ATOM   2023 HD11LLEU X 124     -12.084  -8.338  -3.367  0.00  0.00           H
ATOM   2024 HD12LLEU X 124     -13.253  -7.065  -3.785  0.00  0.00           H
ATOM   2025 HD13LLEU X 124     -11.524  -6.736  -3.905  0.00  0.00           H
ATOM   2026  CD2LLEU X 124     -13.366  -7.601  -1.167  0.00  0.00           C
ATOM   2027 HD21LLEU X 124     -13.457  -7.252  -0.143  0.00  0.00           H
ATOM   2028 HD22LLEU X 124     -14.326  -7.468  -1.662  0.00  0.00           H
ATOM   2029 HD23LLEU X 124     -13.113  -8.660  -1.163  0.00  0.00           H
ATOM   2030  C  LLEU X 124      -9.523  -6.713   0.850  0.00  0.00           C
ATOM   2031  O  LLEU X 124      -8.511  -6.022   0.957  0.00  0.00           O
ATOM   2032  N  LGLY X 125      -9.635  -7.901   1.436  0.00  0.00           N
ATOM   2033  H  LGLY X 125     -10.519  -8.391   1.314  0.00  0.00           H
ATOM   2034  CA LGLY X 125      -8.591  -8.649   2.141  0.00  0.00           C
ATOM   2035  HA2LGLY X 125      -8.936  -9.675   2.251  0.00  0.00           H
ATOM   2036  HA3LGLY X 125      -7.699  -8.655   1.521  0.00  0.00           H
ATOM   2037  C  LGLY X 125      -8.204  -8.136   3.534  0.00  0.00           C
ATOM   2038  O  LGLY X 125      -7.941  -8.939   4.433  0.00  0.00           O
ATOM   2039  N  LGLN X 126      -8.260  -6.814   3.759  0.00  0.00           N
ATOM   2040  H  LGLN X 126      -8.510  -6.220   2.980  0.00  0.00           H
ATOM   2041  CA LGLN X 126      -7.887  -6.185   5.037  0.00  0.00           C
ATOM   2042  HA LGLN X 126      -6.823  -6.345   5.216  0.00  0.00           H
ATOM   2043  CB LGLN X 126      -8.180  -4.677   5.012  0.00  0.00           C
ATOM   2044  HB2LGLN X 126      -9.256  -4.512   4.930  0.00  0.00           H
ATOM   2045  HB3LGLN X 126      -7.857  -4.294   5.981  0.00  0.00           H
ATOM   2046  CG LGLN X 126      -7.481  -3.870   3.908  0.00  0.00           C
ATOM   2047  HG2LGLN X 126      -6.463  -4.235   3.786  0.00  0.00           H
ATOM   2048  HG3LGLN X 126      -8.019  -4.008   2.971  0.00  0.00           H
ATOM   2049  CD LGLN X 126      -7.413  -2.378   4.234  0.00  0.00           C
ATOM   2050  OE1LGLN X 126      -7.698  -1.928   5.330  0.00  0.00           O
ATOM   2051  NE2LGLN X 126      -7.017  -1.533   3.314  0.00  0.00           N
ATOM   2052 HE21LGLN X 126      -6.980  -0.557   3.582  0.00  0.00           H
ATOM   2053 HE22LGLN X 126      -6.830  -1.807   2.358  0.00  0.00           H
ATOM   2054  C  LGLN X 126      -8.664  -6.755   6.230  0.00  0.00           C
ATOM   2055  O  LGLN X 126      -8.162  -6.791   7.357  0.00  0.00           O
ATOM   2056  N  LGLY X 127      -9.897  -7.211   5.988  0.00  0.00           N
ATOM   2057  H  LGLY X 127     -10.229  -7.234   5.032  0.00  0.00           H
ATOM   2058  CA LGLY X 127     -10.785  -7.684   7.035  0.00  0.00           C
ATOM   2059  HA2LGLY X 127     -10.901  -6.877   7.753  0.00  0.00           H
ATOM   2060  HA3LGLY X 127     -11.754  -7.920   6.601  0.00  0.00           H
ATOM   2061  C  LGLY X 127     -10.266  -8.918   7.771  0.00  0.00           C
ATOM   2062  O  LGLY X 127     -10.625  -9.108   8.935  0.00  0.00           O
ATOM   2063  N  LLEU X 128      -9.394  -9.731   7.157  0.00  0.00           N
ATOM   2064  H  LLEU X 128      -9.122  -9.531   6.198  0.00  0.00           H
ATOM   2065  CA LLEU X 128      -8.751 -10.838   7.869  0.00  0.00           C
ATOM   2066  HA LLEU X 128      -9.506 -11.298   8.503  0.00  0.00           H
ATOM   2067  CB LLEU X 128      -8.255 -11.909   6.888  0.00  0.00           C
ATOM   2068  HB2LLEU X 128      -9.086 -12.210   6.256  0.00  0.00           H
ATOM   2069  HB3LLEU X 128      -7.475 -11.481   6.255  0.00  0.00           H
ATOM   2070  CG LLEU X 128      -7.705 -13.163   7.597  0.00  0.00           C
ATOM   2071  HG LLEU X 128      -6.860 -12.894   8.226  0.00  0.00           H
ATOM   2072  CD1LLEU X 128      -8.753 -13.872   8.459  0.00  0.00           C
ATOM   2073 HD11LLEU X 128      -9.644 -14.078   7.868  0.00  0.00           H
ATOM   2074 HD12LLEU X 128      -8.340 -14.808   8.825  0.00  0.00           H
ATOM   2075 HD13LLEU X 128      -9.009 -13.258   9.321  0.00  0.00           H
ATOM   2076  CD2LLEU X 128      -7.221 -14.167   6.561  0.00  0.00           C
ATOM   2077 HD21LLEU X 128      -6.446 -13.710   5.949  0.00  0.00           H
ATOM   2078 HD22LLEU X 128      -6.796 -15.031   7.070  0.00  0.00           H
ATOM   2079 HD23LLEU X 128      -8.047 -14.489   5.927  0.00  0.00           H
ATOM   2080  C  LLEU X 128      -7.648 -10.348   8.809  0.00  0.00           C
ATOM   2081  O  LLEU X 128      -7.584 -10.810   9.943  0.00  0.00           O
ATOM   2082  N  LGLY X 129      -6.839  -9.369   8.397  0.00  0.00           N
ATOM   2083  H  LGLY X 129      -6.971  -8.990   7.468  0.00  0.00           H
ATOM   2084  CA LGLY X 129      -5.857  -8.736   9.282  0.00  0.00           C
ATOM   2085  HA2LGLY X 129      -5.159  -9.485   9.658  0.00  0.00           H
ATOM   2086  HA3LGLY X 129      -5.301  -7.998   8.708  0.00  0.00           H
ATOM   2087  C  LGLY X 129      -6.522  -8.045  10.478  0.00  0.00           C
ATOM   2088  O  LGLY X 129      -6.091  -8.218  11.617  0.00  0.00           O
ATOM   2089  N  LALA X 130      -7.633  -7.340  10.244  0.00  0.00           N
ATOM   2090  H  LALA X 130      -7.920  -7.198   9.279  0.00  0.00           H
ATOM   2091  CA LALA X 130      -8.446  -6.755  11.309  0.00  0.00           C
ATOM   2092  HA LALA X 130      -7.828  -6.072  11.894  0.00  0.00           H
ATOM   2093  CB LALA X 130      -9.575  -5.953  10.659  0.00  0.00           C
ATOM   2094  HB1LALA X 130     -10.170  -6.595  10.010  0.00  0.00           H
ATOM   2095  HB2LALA X 130     -10.217  -5.549  11.438  0.00  0.00           H
ATOM   2096  HB3LALA X 130      -9.160  -5.133  10.071  0.00  0.00           H
ATOM   2097  C  LALA X 130      -8.992  -7.828  12.272  0.00  0.00           C
ATOM   2098  O  LALA X 130      -8.884  -7.684  13.493  0.00  0.00           O
ATOM   2099  N  LALA X 131      -9.511  -8.938  11.735  0.00  0.00           N
ATOM   2100  H  LALA X 131      -9.602  -8.997  10.727  0.00  0.00           H
ATOM   2101  CA LALA X 131      -9.972 -10.071  12.532  0.00  0.00           C
ATOM   2102  HA LALA X 131     -10.697  -9.701  13.257  0.00  0.00           H
ATOM   2103  CB LALA X 131     -10.688 -11.056  11.608  0.00  0.00           C
ATOM   2104  HB1LALA X 131      -9.992 -11.450  10.869  0.00  0.00           H
ATOM   2105  HB2LALA X 131     -11.090 -11.882  12.193  0.00  0.00           H
ATOM   2106  HB3LALA X 131     -11.511 -10.553  11.099  0.00  0.00           H
ATOM   2107  C  LALA X 131      -8.832 -10.746  13.321  0.00  0.00           C
ATOM   2108  O  LALA X 131      -9.035 -11.123  14.475  0.00  0.00           O
ATOM   2109  N  LCYS X 132      -7.621 -10.843  12.764  0.00  0.00           N
ATOM   2110  H  LCYS X 132      -7.514 -10.600  11.783  0.00  0.00           H
ATOM   2111  CA LCYS X 132      -6.437 -11.298  13.493  0.00  0.00           C
ATOM   2112  HA LCYS X 132      -6.647 -12.280  13.916  0.00  0.00           H
ATOM   2113  CB LCYS X 132      -5.246 -11.440  12.535  0.00  0.00           C
ATOM   2114  HB2LCYS X 132      -5.112 -10.522  11.961  0.00  0.00           H
ATOM   2115  HB3LCYS X 132      -4.343 -11.630  13.115  0.00  0.00           H
ATOM   2116  SG LCYS X 132      -5.510 -12.831  11.403  0.00  0.00           S
ATOM   2117  HG LCYS X 132      -4.342 -12.762  10.747  0.00  0.00           H
ATOM   2118  C  LCYS X 132      -6.103 -10.374  14.675  0.00  0.00           C
ATOM   2119  O  LCYS X 132      -5.829 -10.880  15.760  0.00  0.00           O
ATOM   2120  N  LGLY X 133      -6.192  -9.047  14.526  0.00  0.00           N
ATOM   2121  H  LGLY X 133      -6.390  -8.675  13.600  0.00  0.00           H
ATOM   2122  CA LGLY X 133      -5.986  -8.107  15.639  0.00  0.00           C
ATOM   2123  HA2LGLY X 133      -5.021  -8.300  16.104  0.00  0.00           H
ATOM   2124  HA3LGLY X 133      -5.988  -7.090  15.256  0.00  0.00           H
ATOM   2125  C  LGLY X 133      -7.064  -8.218  16.722  0.00  0.00           C
ATOM   2126  O  LGLY X 133      -6.754  -8.300  17.912  0.00  0.00           O
ATOM   2127  N  LMET X 134      -8.333  -8.335  16.324  0.00  0.00           N
ATOM   2128  H  LMET X 134      -8.534  -8.249  15.331  0.00  0.00           H
ATOM   2129  CA LMET X 134      -9.441  -8.619  17.245  0.00  0.00           C
ATOM   2130  HA LMET X 134      -9.516  -7.819  17.983  0.00  0.00           H
ATOM   2131  CB LMET X 134     -10.749  -8.705  16.455  0.00  0.00           C
ATOM   2132  HB2LMET X 134     -10.591  -9.405  15.641  0.00  0.00           H
ATOM   2133  HB3LMET X 134     -11.532  -9.104  17.100  0.00  0.00           H
ATOM   2134  CG LMET X 134     -11.261  -7.401  15.853  0.00  0.00           C
ATOM   2135  HG2LMET X 134     -11.729  -6.814  16.643  0.00  0.00           H
ATOM   2136  HG3LMET X 134     -10.436  -6.829  15.428  0.00  0.00           H
ATOM   2137  SD LMET X 134     -12.464  -7.754  14.544  0.00  0.00           S
ATOM   2138  CE LMET X 134     -13.639  -6.390  14.720  0.00  0.00           C
ATOM   2139  HE1LMET X 134     -13.150  -5.452  14.471  0.00  0.00           H
ATOM   2140  HE2LMET X 134     -14.474  -6.541  14.038  0.00  0.00           H
ATOM   2141  HE3LMET X 134     -14.013  -6.353  15.743  0.00  0.00           H
ATOM   2142  C  LMET X 134      -9.252  -9.953  17.988  0.00  0.00           C
ATOM   2143  O  LMET X 134      -9.552 -10.043  19.180  0.00  0.00           O
ATOM   2144  N  LALA X 135      -8.773 -10.998  17.306  0.00  0.00           N
ATOM   2145  H  LALA X 135      -8.608 -10.890  16.310  0.00  0.00           H
ATOM   2146  CA LALA X 135      -8.575 -12.325  17.886  0.00  0.00           C
ATOM   2147  HA LALA X 135      -9.453 -12.589  18.476  0.00  0.00           H
ATOM   2148  CB LALA X 135      -8.441 -13.344  16.754  0.00  0.00           C
ATOM   2149  HB1LALA X 135      -7.622 -13.070  16.091  0.00  0.00           H
ATOM   2150  HB2LALA X 135      -8.256 -14.332  17.174  0.00  0.00           H
ATOM   2151  HB3LALA X 135      -9.364 -13.374  16.179  0.00  0.00           H
ATOM   2152  C  LALA X 135      -7.370 -12.358  18.830  0.00  0.00           C
ATOM   2153  O  LALA X 135      -7.483 -12.885  19.938  0.00  0.00           O
ATOM   2154  N  LTYR X 136      -6.266 -11.710  18.448  0.00  0.00           N
ATOM   2155  H  LTYR X 136      -6.237 -11.315  17.513  0.00  0.00           H
ATOM   2156  CA LTYR X 136      -5.116 -11.473  19.319  0.00  0.00           C
ATOM   2157  HA LTYR X 136      -4.712 -12.434  19.638  0.00  0.00           H
ATOM   2158  CB LTYR X 136      -4.031 -10.720  18.532  0.00  0.00           C
ATOM   2159  HB2LTYR X 136      -3.989 -11.126  17.522  0.00  0.00           H
ATOM   2160  HB3LTYR X 136      -4.298  -9.665  18.447  0.00  0.00           H
ATOM   2161  CG LTYR X 136      -2.645 -10.837  19.131  0.00  0.00           C
ATOM   2162  CD1LTYR X 136      -1.657 -11.573  18.450  0.00  0.00           C
ATOM   2163  HD1LTYR X 136      -1.875 -12.018  17.490  0.00  0.00           H
ATOM   2164  CE1LTYR X 136      -0.378 -11.725  19.012  0.00  0.00           C
ATOM   2165  HE1LTYR X 136       0.387 -12.259  18.477  0.00  0.00           H
ATOM   2166  CZ LTYR X 136      -0.091 -11.161  20.272  0.00  0.00           C
ATOM   2167  OH LTYR X 136       1.133 -11.315  20.830  0.00  0.00           O
ATOM   2168  HH LTYR X 136       1.571 -12.109  20.512  0.00  0.00           H
ATOM   2169  CE2LTYR X 136      -1.072 -10.413  20.945  0.00  0.00           C
ATOM   2170  HE2LTYR X 136      -0.838  -9.987  21.910  0.00  0.00           H
ATOM   2171  CD2LTYR X 136      -2.343 -10.239  20.370  0.00  0.00           C
ATOM   2172  HD2LTYR X 136      -3.086  -9.660  20.900  0.00  0.00           H
ATOM   2173  C  LTYR X 136      -5.543 -10.704  20.574  0.00  0.00           C
ATOM   2174  O  LTYR X 136      -5.196 -11.093  21.684  0.00  0.00           O
ATOM   2175  N  LTHR X 137      -6.388  -9.681  20.419  0.00  0.00           N
ATOM   2176  H  LTHR X 137      -6.600  -9.377  19.475  0.00  0.00           H
ATOM   2177  CA LTHR X 137      -6.976  -8.939  21.545  0.00  0.00           C
ATOM   2178  HA LTHR X 137      -6.166  -8.525  22.136  0.00  0.00           H
ATOM   2179  CB LTHR X 137      -7.844  -7.778  21.045  0.00  0.00           C
ATOM   2180  HB LTHR X 137      -8.625  -8.153  20.390  0.00  0.00           H
ATOM   2181  CG2LTHR X 137      -8.492  -6.925  22.135  0.00  0.00           C
ATOM   2182 HG21LTHR X 137      -7.727  -6.451  22.748  0.00  0.00           H
ATOM   2183 HG22LTHR X 137      -9.092  -6.146  21.664  0.00  0.00           H
ATOM   2184 HG23LTHR X 137      -9.143  -7.531  22.765  0.00  0.00           H
ATOM   2185  OG1LTHR X 137      -7.019  -6.917  20.315  0.00  0.00           O
ATOM   2186  HG1LTHR X 137      -6.798  -7.337  19.466  0.00  0.00           H
ATOM   2187  C  LTHR X 137      -7.763  -9.847  22.480  0.00  0.00           C
ATOM   2188  O  LTHR X 137      -7.605  -9.727  23.690  0.00  0.00           O
ATOM   2189  N  LGLY X 138      -8.519 -10.813  21.953  0.00  0.00           N
ATOM   2190  H  LGLY X 138      -8.601 -10.872  20.947  0.00  0.00           H
ATOM   2191  CA LGLY X 138      -9.206 -11.811  22.775  0.00  0.00           C
ATOM   2192  HA2LGLY X 138      -9.816 -11.309  23.523  0.00  0.00           H
ATOM   2193  HA3LGLY X 138      -9.850 -12.426  22.147  0.00  0.00           H
ATOM   2194  C  LGLY X 138      -8.234 -12.716  23.520  0.00  0.00           C
ATOM   2195  O  LGLY X 138      -8.326 -12.835  24.735  0.00  0.00           O
ATOM   2196  N  LLYS X 139      -7.254 -13.293  22.817  0.00  0.00           N
ATOM   2197  H  LLYS X 139      -7.208 -13.105  21.822  0.00  0.00           H
ATOM   2198  CA LLYS X 139      -6.306 -14.256  23.393  0.00  0.00           C
ATOM   2199  HA LLYS X 139      -6.876 -14.940  24.027  0.00  0.00           H
ATOM   2200  CB LLYS X 139      -5.692 -15.072  22.241  0.00  0.00           C
ATOM   2201  HB2LLYS X 139      -6.503 -15.450  21.616  0.00  0.00           H
ATOM   2202  HB3LLYS X 139      -5.055 -14.431  21.628  0.00  0.00           H
ATOM   2203  CG LLYS X 139      -4.879 -16.265  22.763  0.00  0.00           C
ATOM   2204  HG2LLYS X 139      -3.946 -15.909  23.199  0.00  0.00           H
ATOM   2205  HG3LLYS X 139      -5.454 -16.772  23.540  0.00  0.00           H
ATOM   2206  CD LLYS X 139      -4.563 -17.280  21.662  0.00  0.00           C
ATOM   2207  HD2LLYS X 139      -5.504 -17.664  21.264  0.00  0.00           H
ATOM   2208  HD3LLYS X 139      -3.996 -16.806  20.860  0.00  0.00           H
ATOM   2209  CE LLYS X 139      -3.744 -18.421  22.275  0.00  0.00           C
ATOM   2210  HE2LLYS X 139      -2.710 -18.086  22.401  0.00  0.00           H
ATOM   2211  HE3LLYS X 139      -4.160 -18.649  23.261  0.00  0.00           H
ATOM   2212  NZ LLYS X 139      -3.805 -19.634  21.433  0.00  0.00           N
ATOM   2213  HZ1LLYS X 139      -3.467 -19.462  20.490  0.00  0.00           H
ATOM   2214  HZ2LLYS X 139      -3.327 -20.427  21.824  0.00  0.00           H
ATOM   2215  HZ3LLYS X 139      -4.778 -19.932  21.308  0.00  0.00           H
ATOM   2216  C  LLYS X 139      -5.245 -13.636  24.317  0.00  0.00           C
ATOM   2217  O  LLYS X 139      -4.707 -14.352  25.158  0.00  0.00           O
ATOM   2218  N  LTYR X 140      -4.951 -12.337  24.200  0.00  0.00           N
ATOM   2219  H  LTYR X 140      -5.455 -11.789  23.517  0.00  0.00           H
ATOM   2220  CA LTYR X 140      -3.806 -11.714  24.887  0.00  0.00           C
ATOM   2221  HA LTYR X 140      -3.503 -12.321  25.741  0.00  0.00           H
ATOM   2222  CB LTYR X 140      -2.621 -11.602  23.919  0.00  0.00           C
ATOM   2223  HB2LTYR X 140      -2.962 -11.067  23.032  0.00  0.00           H
ATOM   2224  HB3LTYR X 140      -1.856 -11.013  24.427  0.00  0.00           H
ATOM   2225  CG LTYR X 140      -2.040 -12.934  23.511  0.00  0.00           C
ATOM   2226  CD1LTYR X 140      -1.261 -13.655  24.435  0.00  0.00           C
ATOM   2227  HD1LTYR X 140      -1.066 -13.240  25.424  0.00  0.00           H
ATOM   2228  CE1LTYR X 140      -0.734 -14.909  24.083  0.00  0.00           C
ATOM   2229  HE1LTYR X 140      -0.134 -15.470  24.799  0.00  0.00           H
ATOM   2230  CZ LTYR X 140      -0.989 -15.445  22.804  0.00  0.00           C
ATOM   2231  OH LTYR X 140      -0.480 -16.656  22.468  0.00  0.00           O
ATOM   2232  HH LTYR X 140       0.035 -17.055  23.173  0.00  0.00           H
ATOM   2233  CE2LTYR X 140      -1.766 -14.719  21.878  0.00  0.00           C
ATOM   2234  HE2LTYR X 140      -1.963 -15.134  20.889  0.00  0.00           H
ATOM   2235  CD2LTYR X 140      -2.286 -13.459  22.229  0.00  0.00           C
ATOM   2236  HD2LTYR X 140      -2.878 -12.895  21.509  0.00  0.00           H
ATOM   2237  C  LTYR X 140      -4.037 -10.344  25.539  0.00  0.00           C
ATOM   2238  O  LTYR X 140      -3.203  -9.971  26.356  0.00  0.00           O
ATOM   2239  N  LPHE X 141      -5.118  -9.601  25.267  0.00  0.00           N
ATOM   2240  H  LPHE X 141      -5.730  -9.885  24.516  0.00  0.00           H
ATOM   2241  CA LPHE X 141      -5.342  -8.275  25.892  0.00  0.00           C
ATOM   2242  HA LPHE X 141      -4.564  -8.078  26.629  0.00  0.00           H
ATOM   2243  CB LPHE X 141      -5.301  -7.167  24.826  0.00  0.00           C
ATOM   2244  HB2LPHE X 141      -6.162  -7.230  24.162  0.00  0.00           H
ATOM   2245  HB3LPHE X 141      -5.306  -6.203  25.336  0.00  0.00           H
ATOM   2246  CG LPHE X 141      -4.062  -7.184  23.937  0.00  0.00           C
ATOM   2247  CD1LPHE X 141      -2.798  -7.502  24.474  0.00  0.00           C
ATOM   2248  HD1LPHE X 141      -2.696  -7.650  25.549  0.00  0.00           H
ATOM   2249  CE1LPHE X 141      -1.678  -7.628  23.639  0.00  0.00           C
ATOM   2250  HE1LPHE X 141      -0.716  -7.918  24.062  0.00  0.00           H
ATOM   2251  CZ LPHE X 141      -1.794  -7.383  22.267  0.00  0.00           C
ATOM   2252  HZ LPHE X 141      -0.921  -7.465  21.618  0.00  0.00           H
ATOM   2253  CE2LPHE X 141      -3.040  -7.030  21.726  0.00  0.00           C
ATOM   2254  HE2LPHE X 141      -3.131  -6.840  20.656  0.00  0.00           H
ATOM   2255  CD2LPHE X 141      -4.168  -6.920  22.558  0.00  0.00           C
ATOM   2256  HD2LPHE X 141      -5.130  -6.631  22.136  0.00  0.00           H
ATOM   2257  C  LPHE X 141      -6.586  -8.250  26.788  0.00  0.00           C
ATOM   2258  O  LPHE X 141      -6.461  -7.993  27.983  0.00  0.00           O
ATOM   2259  N  LASP X 142      -7.744  -8.665  26.269  0.00  0.00           N
ATOM   2260  H  LASP X 142      -7.888  -8.585  25.273  0.00  0.00           H
ATOM   2261  CA LASP X 142      -8.861  -9.133  27.099  0.00  0.00           C
ATOM   2262  HA LASP X 142      -9.005  -8.458  27.943  0.00  0.00           H
ATOM   2263  CB LASP X 142     -10.163  -9.170  26.269  0.00  0.00           C
ATOM   2264  HB2LASP X 142      -9.829  -9.565  25.310  0.00  0.00           H
ATOM   2265  HB3LASP X 142     -10.884  -9.856  26.713  0.00  0.00           H
ATOM   2266  CG LASP X 142     -10.824  -7.795  26.057  0.00  0.00           C
ATOM   2267  OD1LASP X 142     -10.536  -6.843  26.811  0.00  0.00           O
ATOM   2268  OD2LASP X 142     -11.717  -7.658  25.190  0.00  0.00           O
ATOM   2269  C  LASP X 142      -8.549 -10.501  27.751  0.00  0.00           C
ATOM   2270  O  LASP X 142      -9.072 -10.806  28.821  0.00  0.00           O
ATOM   2271  N  LLYS X 143      -7.650 -11.312  27.167  0.00  0.00           N
ATOM   2272  H  LLYS X 143      -7.416 -11.084  26.212  0.00  0.00           H
ATOM   2273  CA LLYS X 143      -7.129 -12.580  27.736  0.00  0.00           C
ATOM   2274  HA LLYS X 143      -6.591 -13.138  26.969  0.00  0.00           H
ATOM   2275  CB LLYS X 143      -6.153 -12.282  28.910  0.00  0.00           C
ATOM   2276  HB2LLYS X 143      -6.743 -11.830  29.708  0.00  0.00           H
ATOM   2277  HB3LLYS X 143      -5.759 -13.240  29.247  0.00  0.00           H
ATOM   2278  CG LLYS X 143      -4.984 -11.347  28.544  0.00  0.00           C
ATOM   2279  HG2LLYS X 143      -4.338 -11.906  27.868  0.00  0.00           H
ATOM   2280  HG3LLYS X 143      -5.419 -10.499  28.013  0.00  0.00           H
ATOM   2281  CD LLYS X 143      -4.157 -10.835  29.739  0.00  0.00           C
ATOM   2282  HD2LLYS X 143      -4.823 -10.396  30.482  0.00  0.00           H
ATOM   2283  HD3LLYS X 143      -3.611 -11.666  30.186  0.00  0.00           H
ATOM   2284  CE LLYS X 143      -3.160  -9.770  29.251  0.00  0.00           C
ATOM   2285  HE2LLYS X 143      -2.595 -10.210  28.429  0.00  0.00           H
ATOM   2286  HE3LLYS X 143      -3.743  -8.928  28.880  0.00  0.00           H
ATOM   2287  NZ LLYS X 143      -2.224  -9.299  30.298  0.00  0.00           N
ATOM   2288  HZ1LLYS X 143      -1.682 -10.079  30.643  0.00  0.00           H
ATOM   2289  HZ2LLYS X 143      -1.602  -8.605  29.907  0.00  0.00           H
ATOM   2290  HZ3LLYS X 143      -2.748  -8.890  31.059  0.00  0.00           H
ATOM   2291  C  LLYS X 143      -8.252 -13.587  28.088  0.00  0.00           C
ATOM   2292  O  LLYS X 143      -8.167 -14.290  29.100  0.00  0.00           O
ATOM   2293  N  LALA X 144      -9.310 -13.626  27.277  0.00  0.00           N
ATOM   2294  H  LALA X 144      -9.163 -13.156  26.395  0.00  0.00           H
ATOM   2295  CA LALA X 144     -10.639 -14.188  27.552  0.00  0.00           C
ATOM   2296  HA LALA X 144     -10.632 -14.705  28.512  0.00  0.00           H
ATOM   2297  CB LALA X 144     -11.599 -12.991  27.646  0.00  0.00           C
ATOM   2298  HB1LALA X 144     -11.624 -12.468  26.690  0.00  0.00           H
ATOM   2299  HB2LALA X 144     -12.601 -13.346  27.892  0.00  0.00           H
ATOM   2300  HB3LALA X 144     -11.255 -12.308  28.423  0.00  0.00           H
ATOM   2301  C  LALA X 144     -11.086 -15.233  26.497  0.00  0.00           C
ATOM   2302  O  LALA X 144     -10.295 -15.653  25.649  0.00  0.00           O
ATOM   2303  N  LSER X 145     -12.346 -15.690  26.550  0.00  0.00           N
ATOM   2304  H  LSER X 145     -12.969 -15.315  27.251  0.00  0.00           H
ATOM   2305  CA LSER X 145     -12.850 -16.763  25.664  0.00  0.00           C
ATOM   2306  HA LSER X 145     -12.046 -17.460  25.428  0.00  0.00           H
ATOM   2307  CB LSER X 145     -13.975 -17.530  26.355  0.00  0.00           C
ATOM   2308  HB2LSER X 145     -14.785 -16.842  26.597  0.00  0.00           H
ATOM   2309  HB3LSER X 145     -14.347 -18.307  25.685  0.00  0.00           H
ATOM   2310  OG LSER X 145     -13.492 -18.123  27.540  0.00  0.00           O
ATOM   2311  HG LSER X 145     -14.204 -18.604  27.970  0.00  0.00           H
ATOM   2312  C  LSER X 145     -13.368 -16.326  24.286  0.00  0.00           C
ATOM   2313  O  LSER X 145     -13.584 -17.196  23.435  0.00  0.00           O
ATOM   2314  N  LTYR X 146     -13.604 -15.027  24.060  0.00  0.00           N
ATOM   2315  H  LTYR X 146     -13.384 -14.371  24.792  0.00  0.00           H
ATOM   2316  CA LTYR X 146     -14.347 -14.558  22.882  0.00  0.00           C
ATOM   2317  HA LTYR X 146     -15.299 -15.094  22.897  0.00  0.00           H
ATOM   2318  CB LTYR X 146     -14.713 -13.064  22.986  0.00  0.00           C
ATOM   2319  HB2LTYR X 146     -15.592 -12.899  22.362  0.00  0.00           H
ATOM   2320  HB3LTYR X 146     -15.023 -12.845  24.009  0.00  0.00           H
ATOM   2321  CG LTYR X 146     -13.659 -12.058  22.546  0.00  0.00           C
ATOM   2322  CD1LTYR X 146     -13.382 -11.880  21.174  0.00  0.00           C
ATOM   2323  HD1LTYR X 146     -13.902 -12.476  20.443  0.00  0.00           H
ATOM   2324  CE1LTYR X 146     -12.430 -10.935  20.750  0.00  0.00           C
ATOM   2325  HE1LTYR X 146     -12.213 -10.811  19.703  0.00  0.00           H
ATOM   2326  CZ LTYR X 146     -11.807 -10.105  21.698  0.00  0.00           C
ATOM   2327  OH LTYR X 146     -10.973  -9.120  21.274  0.00  0.00           O
ATOM   2328  HH LTYR X 146     -10.496  -9.407  20.477  0.00  0.00           H
ATOM   2329  CE2LTYR X 146     -12.091 -10.269  23.068  0.00  0.00           C
ATOM   2330  HE2LTYR X 146     -11.602  -9.635  23.787  0.00  0.00           H
ATOM   2331  CD2LTYR X 146     -13.003 -11.253  23.495  0.00  0.00           C
ATOM   2332  HD2LTYR X 146     -13.218 -11.368  24.550  0.00  0.00           H
ATOM   2333  C  LTYR X 146     -13.670 -14.917  21.547  0.00  0.00           C
ATOM   2334  O  LTYR X 146     -12.442 -14.875  21.388  0.00  0.00           O
ATOM   2335  N  LARG X 147     -14.505 -15.247  20.559  0.00  0.00           N
ATOM   2336  H  LARG X 147     -15.506 -15.146  20.747  0.00  0.00           H
ATOM   2337  CA LARG X 147     -14.120 -15.625  19.197  0.00  0.00           C
ATOM   2338  HA LARG X 147     -13.065 -15.892  19.190  0.00  0.00           H
ATOM   2339  CB LARG X 147     -14.938 -16.843  18.753  0.00  0.00           C
ATOM   2340  HB2LARG X 147     -15.994 -16.609  18.874  0.00  0.00           H
ATOM   2341  HB3LARG X 147     -14.745 -17.028  17.696  0.00  0.00           H
ATOM   2342  CG LARG X 147     -14.621 -18.115  19.553  0.00  0.00           C
ATOM   2343  HG2LARG X 147     -13.551 -18.169  19.758  0.00  0.00           H
ATOM   2344  HG3LARG X 147     -15.152 -18.073  20.505  0.00  0.00           H
ATOM   2345  CD LARG X 147     -15.055 -19.374  18.782  0.00  0.00           C
ATOM   2346  HD2LARG X 147     -15.058 -20.226  19.463  0.00  0.00           H
ATOM   2347  HD3LARG X 147     -16.079 -19.236  18.426  0.00  0.00           H
ATOM   2348  NE LARG X 147     -14.160 -19.643  17.632  0.00  0.00           N
ATOM   2349  HE LARG X 147     -14.413 -19.209  16.760  0.00  0.00           H
ATOM   2350  CZ LARG X 147     -12.983 -20.245  17.674  0.00  0.00           C
ATOM   2351  NH1LARG X 147     -12.533 -20.830  18.746  0.00  0.00           N
ATOM   2352 HH11LARG X 147     -13.077 -20.802  19.586  0.00  0.00           H
ATOM   2353 HH12LARG X 147     -11.565 -21.134  18.743  0.00  0.00           H
ATOM   2354  NH2LARG X 147     -12.181 -20.261  16.652  0.00  0.00           N
ATOM   2355 HH21LARG X 147     -12.375 -19.730  15.820  0.00  0.00           H
ATOM   2356 HH22LARG X 147     -11.235 -20.597  16.797  0.00  0.00           H
ATOM   2357  C  LARG X 147     -14.279 -14.482  18.198  0.00  0.00           C
ATOM   2358  O  LARG X 147     -14.933 -13.467  18.452  0.00  0.00           O
ATOM   2359  N  LVAL X 148     -13.664 -14.664  17.031  0.00  0.00           N
ATOM   2360  H  LVAL X 148     -13.158 -15.531  16.893  0.00  0.00           H
ATOM   2361  CA LVAL X 148     -13.694 -13.692  15.932  0.00  0.00           C
ATOM   2362  HA LVAL X 148     -14.523 -13.016  16.108  0.00  0.00           H
ATOM   2363  CB LVAL X 148     -12.409 -12.853  15.879  0.00  0.00           C
ATOM   2364  HB LVAL X 148     -11.585 -13.488  15.555  0.00  0.00           H
ATOM   2365  CG1LVAL X 148     -12.539 -11.689  14.890  0.00  0.00           C
ATOM   2366 HG11LVAL X 148     -13.343 -11.019  15.191  0.00  0.00           H
ATOM   2367 HG12LVAL X 148     -11.605 -11.141  14.862  0.00  0.00           H
ATOM   2368 HG13LVAL X 148     -12.724 -12.052  13.882  0.00  0.00           H
ATOM   2369  CG2LVAL X 148     -12.068 -12.285  17.259  0.00  0.00           C
ATOM   2370 HG21LVAL X 148     -11.677 -13.075  17.901  0.00  0.00           H
ATOM   2371 HG22LVAL X 148     -11.319 -11.510  17.162  0.00  0.00           H
ATOM   2372 HG23LVAL X 148     -12.958 -11.868  17.719  0.00  0.00           H
ATOM   2373  C  LVAL X 148     -13.941 -14.382  14.601  0.00  0.00           C
ATOM   2374  O  LVAL X 148     -13.422 -15.471  14.375  0.00  0.00           O
ATOM   2375  N  LTYR X 149     -14.700 -13.737  13.716  0.00  0.00           N
ATOM   2376  H  LTYR X 149     -15.097 -12.848  13.993  0.00  0.00           H
ATOM   2377  CA LTYR X 149     -15.128 -14.299  12.434  0.00  0.00           C
ATOM   2378  HA LTYR X 149     -14.580 -15.220  12.245  0.00  0.00           H
ATOM   2379  CB LTYR X 149     -16.619 -14.661  12.493  0.00  0.00           C
ATOM   2380  HB2LTYR X 149     -17.199 -13.741  12.473  0.00  0.00           H
ATOM   2381  HB3LTYR X 149     -16.892 -15.234  11.611  0.00  0.00           H
ATOM   2382  CG LTYR X 149     -17.003 -15.426  13.740  0.00  0.00           C
ATOM   2383  CD1LTYR X 149     -16.986 -16.834  13.778  0.00  0.00           C
ATOM   2384  HD1LTYR X 149     -16.762 -17.395  12.883  0.00  0.00           H
ATOM   2385  CE1LTYR X 149     -17.247 -17.505  14.990  0.00  0.00           C
ATOM   2386  HE1LTYR X 149     -17.227 -18.580  15.037  0.00  0.00           H
ATOM   2387  CZ LTYR X 149     -17.525 -16.767  16.160  0.00  0.00           C
ATOM   2388  OH LTYR X 149     -17.807 -17.393  17.331  0.00  0.00           O
ATOM   2389  HH LTYR X 149     -18.049 -16.748  18.029  0.00  0.00           H
ATOM   2390  CE2LTYR X 149     -17.520 -15.363  16.108  0.00  0.00           C
ATOM   2391  HE2LTYR X 149     -17.710 -14.790  16.989  0.00  0.00           H
ATOM   2392  CD2LTYR X 149     -17.287 -14.694  14.903  0.00  0.00           C
ATOM   2393  HD2LTYR X 149     -17.292 -13.613  14.883  0.00  0.00           H
ATOM   2394  C  LTYR X 149     -14.842 -13.320  11.298  0.00  0.00           C
ATOM   2395  O  LTYR X 149     -15.283 -12.170  11.351  0.00  0.00           O
ATOM   2396  N  LCYS X 150     -14.127 -13.780  10.273  0.00  0.00           N
ATOM   2397  H  LCYS X 150     -13.747 -14.719  10.334  0.00  0.00           H
ATOM   2398  CA LCYS X 150     -13.857 -13.019   9.057  0.00  0.00           C
ATOM   2399  HA LCYS X 150     -14.261 -12.017   9.161  0.00  0.00           H
ATOM   2400  CB LCYS X 150     -12.348 -12.893   8.875  0.00  0.00           C
ATOM   2401  HB2LCYS X 150     -11.883 -12.523   9.785  0.00  0.00           H
ATOM   2402  HB3LCYS X 150     -11.925 -13.867   8.621  0.00  0.00           H
ATOM   2403  SG LCYS X 150     -12.073 -11.731   7.519  0.00  0.00           S
ATOM   2404  HG LCYS X 150     -11.990 -10.623   8.273  0.00  0.00           H
ATOM   2405  C  LCYS X 150     -14.498 -13.689   7.836  0.00  0.00           C
ATOM   2406  O  LCYS X 150     -14.155 -14.831   7.537  0.00  0.00           O
ATOM   2407  N  LLEU X 151     -15.402 -13.004   7.130  0.00  0.00           N
ATOM   2408  H  LLEU X 151     -15.611 -12.055   7.424  0.00  0.00           H
ATOM   2409  CA LLEU X 151     -16.025 -13.513   5.899  0.00  0.00           C
ATOM   2410  HA LLEU X 151     -15.879 -14.590   5.862  0.00  0.00           H
ATOM   2411  CB LLEU X 151     -17.545 -13.278   5.975  0.00  0.00           C
ATOM   2412  HB2LLEU X 151     -17.929 -13.825   6.837  0.00  0.00           H
ATOM   2413  HB3LLEU X 151     -17.724 -12.217   6.150  0.00  0.00           H
ATOM   2414  CG LLEU X 151     -18.343 -13.706   4.726  0.00  0.00           C
ATOM   2415  HG LLEU X 151     -18.061 -13.082   3.879  0.00  0.00           H
ATOM   2416  CD1LLEU X 151     -18.151 -15.177   4.355  0.00  0.00           C
ATOM   2417 HD11LLEU X 151     -18.331 -15.807   5.223  0.00  0.00           H
ATOM   2418 HD12LLEU X 151     -18.843 -15.452   3.561  0.00  0.00           H
ATOM   2419 HD13LLEU X 151     -17.142 -15.343   3.982  0.00  0.00           H
ATOM   2420  CD2LLEU X 151     -19.837 -13.528   4.993  0.00  0.00           C
ATOM   2421 HD21LLEU X 151     -20.042 -12.507   5.304  0.00  0.00           H
ATOM   2422 HD22LLEU X 151     -20.394 -13.731   4.081  0.00  0.00           H
ATOM   2423 HD23LLEU X 151     -20.165 -14.210   5.778  0.00  0.00           H
ATOM   2424  C  LLEU X 151     -15.355 -12.924   4.644  0.00  0.00           C
ATOM   2425  O  LLEU X 151     -15.321 -11.702   4.487  0.00  0.00           O
ATOM   2426  N  LLEU X 152     -14.851 -13.795   3.763  0.00  0.00           N
ATOM   2427  H  LLEU X 152     -14.953 -14.782   3.978  0.00  0.00           H
ATOM   2428  CA LLEU X 152     -14.091 -13.483   2.543  0.00  0.00           C
ATOM   2429  HA LLEU X 152     -14.134 -12.409   2.377  0.00  0.00           H
ATOM   2430  CB LLEU X 152     -12.615 -13.901   2.718  0.00  0.00           C
ATOM   2431  HB2LLEU X 152     -12.574 -14.988   2.782  0.00  0.00           H
ATOM   2432  HB3LLEU X 152     -12.083 -13.625   1.805  0.00  0.00           H
ATOM   2433  CG LLEU X 152     -11.884 -13.285   3.929  0.00  0.00           C
ATOM   2434  HG LLEU X 152     -12.518 -12.549   4.418  0.00  0.00           H
ATOM   2435  CD1LLEU X 152     -11.516 -14.357   4.958  0.00  0.00           C
ATOM   2436 HD11LLEU X 152     -10.841 -15.086   4.513  0.00  0.00           H
ATOM   2437 HD12LLEU X 152     -11.027 -13.890   5.810  0.00  0.00           H
ATOM   2438 HD13LLEU X 152     -12.423 -14.854   5.301  0.00  0.00           H
ATOM   2439  CD2LLEU X 152     -10.592 -12.595   3.492  0.00  0.00           C
ATOM   2440 HD21LLEU X 152     -10.821 -11.830   2.753  0.00  0.00           H
ATOM   2441 HD22LLEU X 152     -10.131 -12.098   4.340  0.00  0.00           H
ATOM   2442 HD23LLEU X 152      -9.898 -13.316   3.059  0.00  0.00           H
ATOM   2443  C  LLEU X 152     -14.665 -14.185   1.293  0.00  0.00           C
ATOM   2444  O  LLEU X 152     -15.429 -15.142   1.425  0.00  0.00           O
ATOM   2445  N  LGLY X 153     -14.281 -13.747   0.088  0.00  0.00           N
ATOM   2446  H  LGLY X 153     -13.702 -12.906   0.074  0.00  0.00           H
ATOM   2447  CA LGLY X 153     -14.671 -14.352  -1.204  0.00  0.00           C
ATOM   2448  HA2LGLY X 153     -15.502 -15.040  -1.047  0.00  0.00           H
ATOM   2449  HA3LGLY X 153     -15.032 -13.562  -1.863  0.00  0.00           H
ATOM   2450  C  LGLY X 153     -13.557 -15.111  -1.955  0.00  0.00           C
ATOM   2451  O  LGLY X 153     -12.367 -14.853  -1.773  0.00  0.00           O
ATOM   2452  N  LASP X 154     -13.935 -16.023  -2.863  0.00  0.00           N
ATOM   2453  H  LASP X 154     -14.921 -16.275  -2.880  0.00  0.00           H
ATOM   2454  CA LASP X 154     -13.009 -16.815  -3.715  0.00  0.00           C
ATOM   2455  HA LASP X 154     -12.472 -17.520  -3.084  0.00  0.00           H
ATOM   2456  CB LASP X 154     -13.794 -17.641  -4.750  0.00  0.00           C
ATOM   2457  HB2LASP X 154     -13.129 -18.002  -5.533  0.00  0.00           H
ATOM   2458  HB3LASP X 154     -14.218 -18.508  -4.259  0.00  0.00           H
ATOM   2459  CG LASP X 154     -14.903 -16.829  -5.389  0.00  0.00           C
ATOM   2460  OD1LASP X 154     -14.635 -15.909  -6.187  0.00  0.00           O
ATOM   2461  OD2LASP X 154     -16.064 -16.901  -4.945  0.00  0.00           O
ATOM   2462  C  LASP X 154     -11.945 -15.994  -4.474  0.00  0.00           C
ATOM   2463  O  LASP X 154     -10.802 -16.445  -4.587  0.00  0.00           O
ATOM   2464  N  LGLY X 155     -12.311 -14.822  -5.004  0.00  0.00           N
ATOM   2465  H  LGLY X 155     -13.291 -14.584  -4.965  0.00  0.00           H
ATOM   2466  CA LGLY X 155     -11.424 -13.925  -5.747  0.00  0.00           C
ATOM   2467  HA2LGLY X 155     -10.750 -14.508  -6.372  0.00  0.00           H
ATOM   2468  HA3LGLY X 155     -12.031 -13.284  -6.386  0.00  0.00           H
ATOM   2469  C  LGLY X 155     -10.592 -13.029  -4.834  0.00  0.00           C
ATOM   2470  O  LGLY X 155      -9.432 -12.760  -5.136  0.00  0.00           O
ATOM   2471  N  LGLU X 156     -11.145 -12.635  -3.686  0.00  0.00           N
ATOM   2472  H  LGLU X 156     -12.092 -12.930  -3.493  0.00  0.00           H
ATOM   2473  CA LGLU X 156     -10.458 -11.879  -2.630  0.00  0.00           C
ATOM   2474  HA LGLU X 156     -10.040 -10.959  -3.042  0.00  0.00           H
ATOM   2475  CB LGLU X 156     -11.510 -11.503  -1.580  0.00  0.00           C
ATOM   2476  HB2LGLU X 156     -12.168 -10.750  -2.014  0.00  0.00           H
ATOM   2477  HB3LGLU X 156     -12.109 -12.383  -1.355  0.00  0.00           H
ATOM   2478  CG LGLU X 156     -10.939 -10.971  -0.262  0.00  0.00           C
ATOM   2479  HG2LGLU X 156     -10.362 -11.758   0.229  0.00  0.00           H
ATOM   2480  HG3LGLU X 156     -10.271 -10.135  -0.470  0.00  0.00           H
ATOM   2481  CD LGLU X 156     -12.059 -10.535   0.683  0.00  0.00           C
ATOM   2482  OE1LGLU X 156     -13.122 -11.192   0.691  0.00  0.00           O
ATOM   2483  OE2LGLU X 156     -11.834  -9.572   1.451  0.00  0.00           O
ATOM   2484  C  LGLU X 156      -9.284 -12.666  -2.032  0.00  0.00           C
ATOM   2485  O  LGLU X 156      -8.261 -12.084  -1.690  0.00  0.00           O
ATOM   2486  N  LLEU X 157      -9.359 -13.999  -2.025  0.00  0.00           N
ATOM   2487  H  LLEU X 157     -10.256 -14.408  -2.266  0.00  0.00           H
ATOM   2488  CA LLEU X 157      -8.244 -14.901  -1.706  0.00  0.00           C
ATOM   2489  HA LLEU X 157      -7.833 -14.590  -0.743  0.00  0.00           H
ATOM   2490  CB LLEU X 157      -8.819 -16.321  -1.560  0.00  0.00           C
ATOM   2491  HB2LLEU X 157      -9.457 -16.511  -2.421  0.00  0.00           H
ATOM   2492  HB3LLEU X 157      -8.022 -17.062  -1.578  0.00  0.00           H
ATOM   2493  CG LLEU X 157      -9.636 -16.483  -0.263  0.00  0.00           C
ATOM   2494  HG LLEU X 157     -10.100 -15.537   0.013  0.00  0.00           H
ATOM   2495  CD1LLEU X 157     -10.745 -17.512  -0.448  0.00  0.00           C
ATOM   2496 HD11LLEU X 157     -10.334 -18.505  -0.612  0.00  0.00           H
ATOM   2497 HD12LLEU X 157     -11.380 -17.509   0.430  0.00  0.00           H
ATOM   2498 HD13LLEU X 157     -11.361 -17.227  -1.295  0.00  0.00           H
ATOM   2499  CD2LLEU X 157      -8.742 -16.952   0.886  0.00  0.00           C
ATOM   2500 HD21LLEU X 157      -7.895 -16.278   0.991  0.00  0.00           H
ATOM   2501 HD22LLEU X 157      -9.306 -16.941   1.818  0.00  0.00           H
ATOM   2502 HD23LLEU X 157      -8.377 -17.960   0.699  0.00  0.00           H
ATOM   2503  C  LLEU X 157      -7.059 -14.831  -2.703  0.00  0.00           C
ATOM   2504  O  LLEU X 157      -6.095 -15.590  -2.568  0.00  0.00           O
ATOM   2505  N  LSER X 158      -7.086 -13.933  -3.690  0.00  0.00           N
ATOM   2506  H  LSER X 158      -7.916 -13.361  -3.781  0.00  0.00           H
ATOM   2507  CA LSER X 158      -5.893 -13.513  -4.447  0.00  0.00           C
ATOM   2508  HA LSER X 158      -5.296 -14.386  -4.705  0.00  0.00           H
ATOM   2509  CB LSER X 158      -6.293 -12.809  -5.749  0.00  0.00           C
ATOM   2510  HB2LSER X 158      -6.724 -11.834  -5.520  0.00  0.00           H
ATOM   2511  HB3LSER X 158      -5.407 -12.663  -6.369  0.00  0.00           H
ATOM   2512  OG LSER X 158      -7.251 -13.571  -6.458  0.00  0.00           O
ATOM   2513  HG LSER X 158      -8.107 -13.359  -6.038  0.00  0.00           H
ATOM   2514  C  LSER X 158      -5.001 -12.546  -3.656  0.00  0.00           C
ATOM   2515  O  LSER X 158      -3.793 -12.534  -3.877  0.00  0.00           O
ATOM   2516  N  LGLU X 159      -5.592 -11.753  -2.756  0.00  0.00           N
ATOM   2517  H  LGLU X 159      -6.576 -11.888  -2.557  0.00  0.00           H
ATOM   2518  CA LGLU X 159      -4.992 -10.551  -2.171  0.00  0.00           C
ATOM   2519  HA LGLU X 159      -4.488 -10.016  -2.978  0.00  0.00           H
ATOM   2520  CB LGLU X 159      -6.119  -9.635  -1.654  0.00  0.00           C
ATOM   2521  HB2LGLU X 159      -6.873  -9.549  -2.438  0.00  0.00           H
ATOM   2522  HB3LGLU X 159      -6.604 -10.093  -0.792  0.00  0.00           H
ATOM   2523  CG LGLU X 159      -5.662  -8.209  -1.309  0.00  0.00           C
ATOM   2524  HG2LGLU X 159      -5.009  -7.838  -2.102  0.00  0.00           H
ATOM   2525  HG3LGLU X 159      -6.545  -7.567  -1.279  0.00  0.00           H
ATOM   2526  CD LGLU X 159      -4.958  -8.103   0.047  0.00  0.00           C
ATOM   2527  OE1LGLU X 159      -5.367  -8.754   1.031  0.00  0.00           O
ATOM   2528  OE2LGLU X 159      -4.013  -7.301   0.211  0.00  0.00           O
ATOM   2529  C  LGLU X 159      -3.934 -10.852  -1.100  0.00  0.00           C
ATOM   2530  O  LGLU X 159      -4.018 -11.826  -0.351  0.00  0.00           O
ATOM   2531  N  LGLY X 160      -2.913 -10.001  -1.023  0.00  0.00           N
ATOM   2532  H  LGLY X 160      -2.882  -9.196  -1.646  0.00  0.00           H
ATOM   2533  CA LGLY X 160      -1.720 -10.248  -0.234  0.00  0.00           C
ATOM   2534  HA2LGLY X 160      -1.319 -11.228  -0.490  0.00  0.00           H
ATOM   2535  HA3LGLY X 160      -1.012  -9.486  -0.547  0.00  0.00           H
ATOM   2536  C  LGLY X 160      -1.878 -10.160   1.287  0.00  0.00           C
ATOM   2537  O  LGLY X 160      -1.333 -11.004   2.000  0.00  0.00           O
ATOM   2538  N  LSER X 161      -2.613  -9.174   1.803  0.00  0.00           N
ATOM   2539  H  LSER X 161      -3.103  -8.550   1.163  0.00  0.00           H
ATOM   2540  CA LSER X 161      -2.838  -8.987   3.244  0.00  0.00           C
ATOM   2541  HA LSER X 161      -1.863  -8.958   3.728  0.00  0.00           H
ATOM   2542  CB LSER X 161      -3.526  -7.646   3.529  0.00  0.00           C
ATOM   2543  HB2LSER X 161      -3.344  -7.378   4.571  0.00  0.00           H
ATOM   2544  HB3LSER X 161      -3.096  -6.873   2.895  0.00  0.00           H
ATOM   2545  OG LSER X 161      -4.921  -7.692   3.324  0.00  0.00           O
ATOM   2546  HG LSER X 161      -5.091  -8.131   2.451  0.00  0.00           H
ATOM   2547  C  LSER X 161      -3.627 -10.142   3.864  0.00  0.00           C
ATOM   2548  O  LSER X 161      -3.386 -10.477   5.024  0.00  0.00           O
ATOM   2549  N  LVAL X 162      -4.481 -10.822   3.082  0.00  0.00           N
ATOM   2550  H  LVAL X 162      -4.691 -10.439   2.162  0.00  0.00           H
ATOM   2551  CA LVAL X 162      -5.091 -12.103   3.476  0.00  0.00           C
ATOM   2552  HA LVAL X 162      -5.688 -11.938   4.372  0.00  0.00           H
ATOM   2553  CB LVAL X 162      -6.012 -12.676   2.376  0.00  0.00           C
ATOM   2554  HB LVAL X 162      -5.430 -12.851   1.474  0.00  0.00           H
ATOM   2555  CG1LVAL X 162      -6.650 -14.012   2.779  0.00  0.00           C
ATOM   2556 HG11LVAL X 162      -7.234 -13.885   3.689  0.00  0.00           H
ATOM   2557 HG12LVAL X 162      -7.311 -14.345   1.983  0.00  0.00           H
ATOM   2558 HG13LVAL X 162      -5.885 -14.773   2.934  0.00  0.00           H
ATOM   2559  CG2LVAL X 162      -7.157 -11.722   2.041  0.00  0.00           C
ATOM   2560 HG21LVAL X 162      -6.751 -10.798   1.636  0.00  0.00           H
ATOM   2561 HG22LVAL X 162      -7.805 -12.158   1.280  0.00  0.00           H
ATOM   2562 HG23LVAL X 162      -7.735 -11.504   2.939  0.00  0.00           H
ATOM   2563  C  LVAL X 162      -4.000 -13.114   3.821  0.00  0.00           C
ATOM   2564  O  LVAL X 162      -4.023 -13.700   4.900  0.00  0.00           O
ATOM   2565  N  LTRP X 163      -3.010 -13.304   2.948  0.00  0.00           N
ATOM   2566  H  LTRP X 163      -3.007 -12.759   2.094  0.00  0.00           H
ATOM   2567  CA LTRP X 163      -1.941 -14.285   3.160  0.00  0.00           C
ATOM   2568  HA LTRP X 163      -2.410 -15.191   3.539  0.00  0.00           H
ATOM   2569  CB LTRP X 163      -1.316 -14.654   1.808  0.00  0.00           C
ATOM   2570  HB2LTRP X 163      -0.894 -13.760   1.348  0.00  0.00           H
ATOM   2571  HB3LTRP X 163      -0.513 -15.372   1.958  0.00  0.00           H
ATOM   2572  CG LTRP X 163      -2.344 -15.260   0.897  0.00  0.00           C
ATOM   2573  CD1LTRP X 163      -2.853 -14.683  -0.213  0.00  0.00           C
ATOM   2574  HD1LTRP X 163      -2.536 -13.726  -0.618  0.00  0.00           H
ATOM   2575  NE1LTRP X 163      -3.948 -15.401  -0.650  0.00  0.00           N
ATOM   2576  HE1LTRP X 163      -4.572 -15.057  -1.378  0.00  0.00           H
ATOM   2577  CE2LTRP X 163      -4.211 -16.474   0.172  0.00  0.00           C
ATOM   2578  CZ2LTRP X 163      -5.248 -17.418   0.216  0.00  0.00           C
ATOM   2579  HZ2LTRP X 163      -6.073 -17.343  -0.474  0.00  0.00           H
ATOM   2580  CH2LTRP X 163      -5.234 -18.408   1.214  0.00  0.00           C
ATOM   2581  HH2LTRP X 163      -6.045 -19.120   1.290  0.00  0.00           H
ATOM   2582  CZ3LTRP X 163      -4.169 -18.457   2.131  0.00  0.00           C
ATOM   2583  HZ3LTRP X 163      -4.155 -19.216   2.901  0.00  0.00           H
ATOM   2584  CE3LTRP X 163      -3.144 -17.492   2.088  0.00  0.00           C
ATOM   2585  HE3LTRP X 163      -2.359 -17.511   2.828  0.00  0.00           H
ATOM   2586  CD2LTRP X 163      -3.148 -16.461   1.122  0.00  0.00           C
ATOM   2587  C  LTRP X 163      -0.941 -13.872   4.250  0.00  0.00           C
ATOM   2588  O  LTRP X 163      -0.501 -14.736   5.013  0.00  0.00           O
ATOM   2589  N  LGLU X 164      -0.677 -12.575   4.429  0.00  0.00           N
ATOM   2590  H  LGLU X 164      -1.022 -11.912   3.741  0.00  0.00           H
ATOM   2591  CA LGLU X 164       0.039 -12.068   5.611  0.00  0.00           C
ATOM   2592  HA LGLU X 164       1.018 -12.545   5.671  0.00  0.00           H
ATOM   2593  CB LGLU X 164       0.244 -10.550   5.534  0.00  0.00           C
ATOM   2594  HB2LGLU X 164      -0.718 -10.062   5.379  0.00  0.00           H
ATOM   2595  HB3LGLU X 164       0.652 -10.224   6.486  0.00  0.00           H
ATOM   2596  CG LGLU X 164       1.221 -10.105   4.451  0.00  0.00           C
ATOM   2597  HG2LGLU X 164       2.220 -10.423   4.745  0.00  0.00           H
ATOM   2598  HG3LGLU X 164       0.954 -10.588   3.511  0.00  0.00           H
ATOM   2599  CD LGLU X 164       1.229  -8.585   4.267  0.00  0.00           C
ATOM   2600  OE1LGLU X 164       1.166  -7.854   5.282  0.00  0.00           O
ATOM   2601  OE2LGLU X 164       1.303  -8.145   3.095  0.00  0.00           O
ATOM   2602  C  LGLU X 164      -0.714 -12.388   6.912  0.00  0.00           C
ATOM   2603  O  LGLU X 164      -0.131 -12.938   7.846  0.00  0.00           O
ATOM   2604  N  LALA X 165      -2.017 -12.098   6.970  0.00  0.00           N
ATOM   2605  H  LALA X 165      -2.448 -11.640   6.171  0.00  0.00           H
ATOM   2606  CA LALA X 165      -2.857 -12.344   8.140  0.00  0.00           C
ATOM   2607  HA LALA X 165      -2.385 -11.884   9.008  0.00  0.00           H
ATOM   2608  CB LALA X 165      -4.205 -11.657   7.905  0.00  0.00           C
ATOM   2609  HB1LALA X 165      -4.705 -12.093   7.040  0.00  0.00           H
ATOM   2610  HB2LALA X 165      -4.835 -11.773   8.785  0.00  0.00           H
ATOM   2611  HB3LALA X 165      -4.046 -10.594   7.723  0.00  0.00           H
ATOM   2612  C  LALA X 165      -3.014 -13.845   8.442  0.00  0.00           C
ATOM   2613  O  LALA X 165      -2.949 -14.250   9.606  0.00  0.00           O
ATOM   2614  N  LMET X 166      -3.138 -14.683   7.405  0.00  0.00           N
ATOM   2615  H  LMET X 166      -3.247 -14.273   6.481  0.00  0.00           H
ATOM   2616  CA LMET X 166      -3.095 -16.144   7.522  0.00  0.00           C
ATOM   2617  HA LMET X 166      -3.893 -16.459   8.192  0.00  0.00           H
ATOM   2618  CB LMET X 166      -3.312 -16.817   6.153  0.00  0.00           C
ATOM   2619  HB2LMET X 166      -2.620 -16.378   5.437  0.00  0.00           H
ATOM   2620  HB3LMET X 166      -3.065 -17.873   6.237  0.00  0.00           H
ATOM   2621  CG LMET X 166      -4.734 -16.706   5.584  0.00  0.00           C
ATOM   2622  HG2LMET X 166      -5.057 -15.673   5.653  0.00  0.00           H
ATOM   2623  HG3LMET X 166      -4.700 -16.964   4.526  0.00  0.00           H
ATOM   2624  SD LMET X 166      -6.019 -17.720   6.363  0.00  0.00           S
ATOM   2625  CE LMET X 166      -5.491 -19.391   5.922  0.00  0.00           C
ATOM   2626  HE1LMET X 166      -4.506 -19.596   6.340  0.00  0.00           H
ATOM   2627  HE2LMET X 166      -6.203 -20.107   6.334  0.00  0.00           H
ATOM   2628  HE3LMET X 166      -5.464 -19.491   4.838  0.00  0.00           H
ATOM   2629  C  LMET X 166      -1.759 -16.614   8.120  0.00  0.00           C
ATOM   2630  O  LMET X 166      -1.757 -17.450   9.023  0.00  0.00           O
ATOM   2631  N  LALA X 167      -0.622 -16.079   7.660  0.00  0.00           N
ATOM   2632  H  LALA X 167      -0.669 -15.373   6.929  0.00  0.00           H
ATOM   2633  CA LALA X 167       0.693 -16.446   8.187  0.00  0.00           C
ATOM   2634  HA LALA X 167       0.779 -17.534   8.177  0.00  0.00           H
ATOM   2635  CB LALA X 167       1.777 -15.862   7.269  0.00  0.00           C
ATOM   2636  HB1LALA X 167       1.713 -14.773   7.258  0.00  0.00           H
ATOM   2637  HB2LALA X 167       2.764 -16.149   7.634  0.00  0.00           H
ATOM   2638  HB3LALA X 167       1.644 -16.225   6.250  0.00  0.00           H
ATOM   2639  C  LALA X 167       0.871 -15.990   9.646  0.00  0.00           C
ATOM   2640  O  LALA X 167       1.308 -16.776  10.490  0.00  0.00           O
ATOM   2641  N  LPHE X 168       0.482 -14.751   9.953  0.00  0.00           N
ATOM   2642  H  LPHE X 168       0.157 -14.151   9.198  0.00  0.00           H
ATOM   2643  CA LPHE X 168       0.579 -14.159  11.285  0.00  0.00           C
ATOM   2644  HA LPHE X 168       1.615 -14.212  11.613  0.00  0.00           H
ATOM   2645  CB LPHE X 168       0.184 -12.683  11.202  0.00  0.00           C
ATOM   2646  HB2LPHE X 168       0.916 -12.156  10.589  0.00  0.00           H
ATOM   2647  HB3LPHE X 168      -0.787 -12.597  10.711  0.00  0.00           H
ATOM   2648  CG LPHE X 168       0.101 -12.033  12.567  0.00  0.00           C
ATOM   2649  CD1LPHE X 168       1.265 -11.547  13.186  0.00  0.00           C
ATOM   2650  HD1LPHE X 168       2.212 -11.580  12.664  0.00  0.00           H
ATOM   2651  CE1LPHE X 168       1.204 -11.044  14.495  0.00  0.00           C
ATOM   2652  HE1LPHE X 168       2.107 -10.688  14.971  0.00  0.00           H
ATOM   2653  CZ LPHE X 168      -0.023 -11.017  15.183  0.00  0.00           C
ATOM   2654  HZ LPHE X 168      -0.076 -10.625  16.187  0.00  0.00           H
ATOM   2655  CE2LPHE X 168      -1.189 -11.492  14.562  0.00  0.00           C
ATOM   2656  HE2LPHE X 168      -2.134 -11.454  15.084  0.00  0.00           H
ATOM   2657  CD2LPHE X 168      -1.127 -11.997  13.253  0.00  0.00           C
ATOM   2658  HD2LPHE X 168      -2.023 -12.363  12.772  0.00  0.00           H
ATOM   2659  C  LPHE X 168      -0.272 -14.891  12.330  0.00  0.00           C
ATOM   2660  O  LPHE X 168       0.212 -15.191  13.425  0.00  0.00           O
ATOM   2661  N  LALA X 169      -1.519 -15.242  11.997  0.00  0.00           N
ATOM   2662  H  LALA X 169      -1.883 -14.955  11.092  0.00  0.00           H
ATOM   2663  CA LALA X 169      -2.416 -15.944  12.916  0.00  0.00           C
ATOM   2664  HA LALA X 169      -2.577 -15.311  13.789  0.00  0.00           H
ATOM   2665  CB LALA X 169      -3.757 -16.157  12.213  0.00  0.00           C
ATOM   2666  HB1LALA X 169      -3.623 -16.804  11.346  0.00  0.00           H
ATOM   2667  HB2LALA X 169      -4.469 -16.610  12.902  0.00  0.00           H
ATOM   2668  HB3LALA X 169      -4.156 -15.201  11.881  0.00  0.00           H
ATOM   2669  C  LALA X 169      -1.832 -17.281  13.409  0.00  0.00           C
ATOM   2670  O  LALA X 169      -2.123 -17.706  14.529  0.00  0.00           O
ATOM   2671  N  LSER X 170      -0.971 -17.917  12.608  0.00  0.00           N
ATOM   2672  H  LSER X 170      -0.816 -17.525  11.686  0.00  0.00           H
ATOM   2673  CA LSER X 170      -0.249 -19.151  12.938  0.00  0.00           C
ATOM   2674  HA LSER X 170      -0.903 -19.779  13.542  0.00  0.00           H
ATOM   2675  CB LSER X 170       0.050 -19.920  11.652  0.00  0.00           C
ATOM   2676  HB2LSER X 170       0.633 -19.293  10.975  0.00  0.00           H
ATOM   2677  HB3LSER X 170       0.615 -20.825  11.878  0.00  0.00           H
ATOM   2678  OG LSER X 170      -1.169 -20.278  11.041  0.00  0.00           O
ATOM   2679  HG LSER X 170      -0.992 -20.345  10.081  0.00  0.00           H
ATOM   2680  C  LSER X 170       1.047 -18.953  13.740  0.00  0.00           C
ATOM   2681  O  LSER X 170       1.642 -19.951  14.155  0.00  0.00           O
ATOM   2682  N  LILE X 171       1.486 -17.716  14.015  0.00  0.00           N
ATOM   2683  H  LILE X 171       0.984 -16.927  13.614  0.00  0.00           H
ATOM   2684  CA LILE X 171       2.623 -17.422  14.910  0.00  0.00           C
ATOM   2685  HA LILE X 171       3.432 -18.116  14.679  0.00  0.00           H
ATOM   2686  CB LILE X 171       3.181 -15.987  14.710  0.00  0.00           C
ATOM   2687  HB LILE X 171       2.387 -15.270  14.923  0.00  0.00           H
ATOM   2688  CG2LILE X 171       4.348 -15.712  15.683  0.00  0.00           C
ATOM   2689 HG21LILE X 171       5.197 -16.355  15.449  0.00  0.00           H
ATOM   2690 HG22LILE X 171       4.664 -14.670  15.608  0.00  0.00           H
ATOM   2691 HG23LILE X 171       4.054 -15.873  16.719  0.00  0.00           H
ATOM   2692  CG1LILE X 171       3.647 -15.764  13.256  0.00  0.00           C
ATOM   2693 HG12LILE X 171       4.513 -16.392  13.058  0.00  0.00           H
ATOM   2694 HG13LILE X 171       2.855 -16.058  12.569  0.00  0.00           H
ATOM   2695  CD1LILE X 171       3.991 -14.302  12.947  0.00  0.00           C
ATOM   2696 HD11LILE X 171       4.875 -13.987  13.497  0.00  0.00           H
ATOM   2697 HD12LILE X 171       4.183 -14.190  11.880  0.00  0.00           H
ATOM   2698 HD13LILE X 171       3.159 -13.660  13.229  0.00  0.00           H
ATOM   2699  C  LILE X 171       2.200 -17.684  16.362  0.00  0.00           C
ATOM   2700  O  LILE X 171       2.536 -18.729  16.924  0.00  0.00           O
ATOM   2701  N  LTYR X 172       1.392 -16.780  16.928  0.00  0.00           N
ATOM   2702  H  LTYR X 172       1.170 -15.956  16.387  0.00  0.00           H
ATOM   2703  CA LTYR X 172       0.814 -16.873  18.279  0.00  0.00           C
ATOM   2704  HA LTYR X 172       1.566 -17.286  18.953  0.00  0.00           H
ATOM   2705  CB LTYR X 172       0.475 -15.458  18.776  0.00  0.00           C
ATOM   2706  HB2LTYR X 172      -0.134 -14.947  18.028  0.00  0.00           H
ATOM   2707  HB3LTYR X 172      -0.136 -15.554  19.670  0.00  0.00           H
ATOM   2708  CG LTYR X 172       1.672 -14.582  19.131  0.00  0.00           C
ATOM   2709  CD1LTYR X 172       2.027 -14.400  20.484  0.00  0.00           C
ATOM   2710  HD1LTYR X 172       1.469 -14.907  21.261  0.00  0.00           H
ATOM   2711  CE1LTYR X 172       3.079 -13.530  20.839  0.00  0.00           C
ATOM   2712  HE1LTYR X 172       3.328 -13.371  21.879  0.00  0.00           H
ATOM   2713  CZ LTYR X 172       3.788 -12.831  19.839  0.00  0.00           C
ATOM   2714  OH LTYR X 172       4.750 -11.931  20.179  0.00  0.00           O
ATOM   2715  HH LTYR X 172       4.486 -11.369  20.929  0.00  0.00           H
ATOM   2716  CE2LTYR X 172       3.446 -13.027  18.484  0.00  0.00           C
ATOM   2717  HE2LTYR X 172       3.981 -12.486  17.716  0.00  0.00           H
ATOM   2718  CD2LTYR X 172       2.392 -13.893  18.131  0.00  0.00           C
ATOM   2719  HD2LTYR X 172       2.121 -13.992  17.090  0.00  0.00           H
ATOM   2720  C  LTYR X 172      -0.407 -17.822  18.358  0.00  0.00           C
ATOM   2721  O  LTYR X 172      -0.908 -18.107  19.443  0.00  0.00           O
ATOM   2722  N  LLYS X 173      -0.845 -18.367  17.213  0.00  0.00           N
ATOM   2723  H  LLYS X 173      -0.434 -18.012  16.361  0.00  0.00           H
ATOM   2724  CA LLYS X 173      -1.838 -19.452  17.072  0.00  0.00           C
ATOM   2725  HA LLYS X 173      -1.994 -19.606  16.005  0.00  0.00           H
ATOM   2726  CB LLYS X 173      -1.298 -20.801  17.601  0.00  0.00           C
ATOM   2727  HB2LLYS X 173      -1.385 -20.848  18.688  0.00  0.00           H
ATOM   2728  HB3LLYS X 173      -1.895 -21.607  17.171  0.00  0.00           H
ATOM   2729  CG LLYS X 173       0.180 -20.980  17.219  0.00  0.00           C
ATOM   2730  HG2LLYS X 173       0.338 -20.499  16.256  0.00  0.00           H
ATOM   2731  HG3LLYS X 173       0.786 -20.474  17.972  0.00  0.00           H
ATOM   2732  CD LLYS X 173       0.667 -22.424  17.081  0.00  0.00           C
ATOM   2733  HD2LLYS X 173       0.336 -23.005  17.945  0.00  0.00           H
ATOM   2734  HD3LLYS X 173       0.221 -22.860  16.185  0.00  0.00           H
ATOM   2735  CE LLYS X 173       2.204 -22.501  16.984  0.00  0.00           C
ATOM   2736  HE2LLYS X 173       2.613 -22.425  17.995  0.00  0.00           H
ATOM   2737  HE3LLYS X 173       2.471 -23.484  16.587  0.00  0.00           H
ATOM   2738  NZ LLYS X 173       2.801 -21.428  16.141  0.00  0.00           N
ATOM   2739  HZ1LLYS X 173       2.688 -20.513  16.580  0.00  0.00           H
ATOM   2740  HZ2LLYS X 173       3.785 -21.569  15.970  0.00  0.00           H
ATOM   2741  HZ3LLYS X 173       2.325 -21.325  15.246  0.00  0.00           H
ATOM   2742  C  LLYS X 173      -3.202 -19.041  17.621  0.00  0.00           C
ATOM   2743  O  LLYS X 173      -3.625 -19.480  18.688  0.00  0.00           O
ATOM   2744  N  LLEU X 174      -3.861 -18.145  16.889  0.00  0.00           N
ATOM   2745  H  LLEU X 174      -3.411 -17.843  16.032  0.00  0.00           H
ATOM   2746  CA LLEU X 174      -5.150 -17.533  17.233  0.00  0.00           C
ATOM   2747  HA LLEU X 174      -5.132 -17.253  18.287  0.00  0.00           H
ATOM   2748  CB LLEU X 174      -5.335 -16.244  16.404  0.00  0.00           C
ATOM   2749  HB2LLEU X 174      -5.421 -16.513  15.350  0.00  0.00           H
ATOM   2750  HB3LLEU X 174      -6.272 -15.776  16.707  0.00  0.00           H
ATOM   2751  CG LLEU X 174      -4.197 -15.213  16.554  0.00  0.00           C
ATOM   2752  HG LLEU X 174      -3.264 -15.643  16.189  0.00  0.00           H
ATOM   2753  CD1LLEU X 174      -4.501 -13.978  15.711  0.00  0.00           C
ATOM   2754 HD11LLEU X 174      -5.382 -13.474  16.101  0.00  0.00           H
ATOM   2755 HD12LLEU X 174      -3.658 -13.289  15.746  0.00  0.00           H
ATOM   2756 HD13LLEU X 174      -4.679 -14.263  14.674  0.00  0.00           H
ATOM   2757  CD2LLEU X 174      -3.998 -14.778  18.007  0.00  0.00           C
ATOM   2758 HD21LLEU X 174      -3.604 -15.605  18.596  0.00  0.00           H
ATOM   2759 HD22LLEU X 174      -3.284 -13.957  18.056  0.00  0.00           H
ATOM   2760 HD23LLEU X 174      -4.950 -14.455  18.431  0.00  0.00           H
ATOM   2761  C  LLEU X 174      -6.316 -18.527  17.079  0.00  0.00           C
ATOM   2762  O  LLEU X 174      -7.139 -18.427  16.179  0.00  0.00           O
ATOM   2763  N  LASP X 175      -6.381 -19.515  17.963  0.00  0.00           N
ATOM   2764  H  LASP X 175      -5.694 -19.515  18.709  0.00  0.00           H
ATOM   2765  CA LASP X 175      -7.402 -20.570  18.015  0.00  0.00           C
ATOM   2766  HA LASP X 175      -7.462 -21.027  17.029  0.00  0.00           H
ATOM   2767  CB LASP X 175      -6.963 -21.672  19.002  0.00  0.00           C
ATOM   2768  HB2LASP X 175      -7.827 -22.267  19.298  0.00  0.00           H
ATOM   2769  HB3LASP X 175      -6.280 -22.314  18.453  0.00  0.00           H
ATOM   2770  CG LASP X 175      -6.220 -21.210  20.261  0.00  0.00           C
ATOM   2771  OD1LASP X 175      -6.407 -20.056  20.702  0.00  0.00           O
ATOM   2772  OD2LASP X 175      -5.345 -21.958  20.751  0.00  0.00           O
ATOM   2773  C  LASP X 175      -8.829 -20.070  18.310  0.00  0.00           C
ATOM   2774  O  LASP X 175      -9.804 -20.785  18.048  0.00  0.00           O
ATOM   2775  N  LASN X 176      -8.984 -18.828  18.777  0.00  0.00           N
ATOM   2776  H  LASN X 176      -8.148 -18.306  19.013  0.00  0.00           H
ATOM   2777  CA LASN X 176     -10.263 -18.119  18.855  0.00  0.00           C
ATOM   2778  HA LASN X 176     -11.029 -18.840  19.120  0.00  0.00           H
ATOM   2779  CB LASN X 176     -10.214 -17.119  20.020  0.00  0.00           C
ATOM   2780  HB2LASN X 176     -11.220 -16.743  20.186  0.00  0.00           H
ATOM   2781  HB3LASN X 176      -9.908 -17.629  20.933  0.00  0.00           H
ATOM   2782  CG LASN X 176      -9.280 -15.942  19.809  0.00  0.00           C
ATOM   2783  OD1LASN X 176      -8.233 -16.046  19.186  0.00  0.00           O
ATOM   2784  ND2LASN X 176      -9.641 -14.790  20.318  0.00  0.00           N
ATOM   2785 HD21LASN X 176      -8.963 -14.044  20.264  0.00  0.00           H
ATOM   2786 HD22LASN X 176     -10.514 -14.720  20.840  0.00  0.00           H
ATOM   2787  C  LASN X 176     -10.716 -17.478  17.518  0.00  0.00           C
ATOM   2788  O  LASN X 176     -11.893 -17.140  17.377  0.00  0.00           O
ATOM   2789  N  LLEU X 177      -9.837 -17.358  16.516  0.00  0.00           N
ATOM   2790  H  LLEU X 177      -8.889 -17.689  16.664  0.00  0.00           H
ATOM   2791  CA LLEU X 177     -10.164 -16.850  15.177  0.00  0.00           C
ATOM   2792  HA LLEU X 177     -10.852 -16.011  15.297  0.00  0.00           H
ATOM   2793  CB LLEU X 177      -8.876 -16.327  14.512  0.00  0.00           C
ATOM   2794  HB2LLEU X 177      -8.396 -15.622  15.188  0.00  0.00           H
ATOM   2795  HB3LLEU X 177      -8.203 -17.170  14.378  0.00  0.00           H
ATOM   2796  CG LLEU X 177      -9.025 -15.665  13.131  0.00  0.00           C
ATOM   2797  HG LLEU X 177      -9.399 -16.394  12.413  0.00  0.00           H
ATOM   2798  CD1LLEU X 177      -9.948 -14.447  13.126  0.00  0.00           C
ATOM   2799 HD11LLEU X 177      -9.583 -13.697  13.826  0.00  0.00           H
ATOM   2800 HD12LLEU X 177      -9.969 -14.019  12.124  0.00  0.00           H
ATOM   2801 HD13LLEU X 177     -10.964 -14.731  13.391  0.00  0.00           H
ATOM   2802  CD2LLEU X 177      -7.644 -15.205  12.672  0.00  0.00           C
ATOM   2803 HD21LLEU X 177      -6.976 -16.061  12.587  0.00  0.00           H
ATOM   2804 HD22LLEU X 177      -7.721 -14.723  11.697  0.00  0.00           H
ATOM   2805 HD23LLEU X 177      -7.228 -14.493  13.383  0.00  0.00           H
ATOM   2806  C  LLEU X 177     -10.852 -17.904  14.292  0.00  0.00           C
ATOM   2807  O  LLEU X 177     -10.555 -19.102  14.353  0.00  0.00           O
ATOM   2808  N  LVAL X 178     -11.742 -17.436  13.421  0.00  0.00           N
ATOM   2809  H  LVAL X 178     -12.036 -16.469  13.520  0.00  0.00           H
ATOM   2810  CA LVAL X 178     -12.367 -18.185  12.330  0.00  0.00           C
ATOM   2811  HA LVAL X 178     -11.806 -19.101  12.186  0.00  0.00           H
ATOM   2812  CB LVAL X 178     -13.827 -18.565  12.655  0.00  0.00           C
ATOM   2813  HB LVAL X 178     -14.436 -17.663  12.646  0.00  0.00           H
ATOM   2814  CG1LVAL X 178     -14.387 -19.539  11.614  0.00  0.00           C
ATOM   2815 HG11LVAL X 178     -13.797 -20.456  11.606  0.00  0.00           H
ATOM   2816 HG12LVAL X 178     -15.423 -19.780  11.846  0.00  0.00           H
ATOM   2817 HG13LVAL X 178     -14.354 -19.093  10.621  0.00  0.00           H
ATOM   2818  CG2LVAL X 178     -13.983 -19.230  14.030  0.00  0.00           C
ATOM   2819 HG21LVAL X 178     -13.729 -18.510  14.808  0.00  0.00           H
ATOM   2820 HG22LVAL X 178     -15.018 -19.537  14.175  0.00  0.00           H
ATOM   2821 HG23LVAL X 178     -13.336 -20.106  14.085  0.00  0.00           H
ATOM   2822  C  LVAL X 178     -12.302 -17.352  11.045  0.00  0.00           C
ATOM   2823  O  LVAL X 178     -12.728 -16.198  11.032  0.00  0.00           O
ATOM   2824  N  LALA X 179     -11.806 -17.935   9.956  0.00  0.00           N
ATOM   2825  H  LALA X 179     -11.517 -18.904  10.039  0.00  0.00           H
ATOM   2826  CA LALA X 179     -11.988 -17.418   8.600  0.00  0.00           C
ATOM   2827  HA LALA X 179     -12.300 -16.374   8.641  0.00  0.00           H
ATOM   2828  CB LALA X 179     -10.668 -17.475   7.821  0.00  0.00           C
ATOM   2829  HB1LALA X 179     -10.313 -18.504   7.751  0.00  0.00           H
ATOM   2830  HB2LALA X 179     -10.820 -17.083   6.815  0.00  0.00           H
ATOM   2831  HB3LALA X 179      -9.918 -16.862   8.320  0.00  0.00           H
ATOM   2832  C  LALA X 179     -13.096 -18.215   7.904  0.00  0.00           C
ATOM   2833  O  LALA X 179     -13.230 -19.420   8.117  0.00  0.00           O
ATOM   2834  N  LILE X 180     -13.895 -17.550   7.080  0.00  0.00           N
ATOM   2835  H  LILE X 180     -13.759 -16.547   6.983  0.00  0.00           H
ATOM   2836  CA LILE X 180     -15.059 -18.111   6.402  0.00  0.00           C
ATOM   2837  HA LILE X 180     -15.017 -19.197   6.446  0.00  0.00           H
ATOM   2838  CB LILE X 180     -16.373 -17.647   7.063  0.00  0.00           C
ATOM   2839  HB LILE X 180     -16.499 -16.574   6.910  0.00  0.00           H
ATOM   2840  CG2LILE X 180     -17.548 -18.364   6.380  0.00  0.00           C
ATOM   2841 HG21LILE X 180     -17.468 -19.443   6.518  0.00  0.00           H
ATOM   2842 HG22LILE X 180     -18.479 -18.012   6.820  0.00  0.00           H
ATOM   2843 HG23LILE X 180     -17.572 -18.142   5.313  0.00  0.00           H
ATOM   2844  CG1LILE X 180     -16.461 -17.940   8.576  0.00  0.00           C
ATOM   2845 HG12LILE X 180     -17.510 -18.042   8.839  0.00  0.00           H
ATOM   2846 HG13LILE X 180     -15.965 -18.885   8.800  0.00  0.00           H
ATOM   2847  CD1LILE X 180     -15.918 -16.831   9.484  0.00  0.00           C
ATOM   2848 HD11LILE X 180     -16.441 -15.896   9.279  0.00  0.00           H
ATOM   2849 HD12LILE X 180     -16.080 -17.115  10.523  0.00  0.00           H
ATOM   2850 HD13LILE X 180     -14.853 -16.685   9.338  0.00  0.00           H
ATOM   2851  C  LILE X 180     -14.989 -17.677   4.946  0.00  0.00           C
ATOM   2852  O  LILE X 180     -14.941 -16.483   4.665  0.00  0.00           O
ATOM   2853  N  LLEU X 181     -14.934 -18.635   4.027  0.00  0.00           N
ATOM   2854  H  LLEU X 181     -14.991 -19.600   4.333  0.00  0.00           H
ATOM   2855  CA LLEU X 181     -14.651 -18.384   2.618  0.00  0.00           C
ATOM   2856  HA LLEU X 181     -14.447 -17.322   2.468  0.00  0.00           H
ATOM   2857  CB LLEU X 181     -13.378 -19.155   2.202  0.00  0.00           C
ATOM   2858  HB2LLEU X 181     -13.642 -20.199   2.039  0.00  0.00           H
ATOM   2859  HB3LLEU X 181     -13.057 -18.747   1.247  0.00  0.00           H
ATOM   2860  CG LLEU X 181     -12.182 -19.123   3.184  0.00  0.00           C
ATOM   2861  HG LLEU X 181     -12.459 -19.639   4.104  0.00  0.00           H
ATOM   2862  CD1LLEU X 181     -10.979 -19.859   2.589  0.00  0.00           C
ATOM   2863 HD11LLEU X 181     -10.614 -19.336   1.708  0.00  0.00           H
ATOM   2864 HD12LLEU X 181     -10.178 -19.912   3.326  0.00  0.00           H
ATOM   2865 HD13LLEU X 181     -11.262 -20.867   2.305  0.00  0.00           H
ATOM   2866  CD2LLEU X 181     -11.708 -17.714   3.542  0.00  0.00           C
ATOM   2867 HD21LLEU X 181     -12.478 -17.186   4.098  0.00  0.00           H
ATOM   2868 HD22LLEU X 181     -10.816 -17.765   4.166  0.00  0.00           H
ATOM   2869 HD23LLEU X 181     -11.486 -17.148   2.642  0.00  0.00           H
ATOM   2870  C  LLEU X 181     -15.889 -18.742   1.784  0.00  0.00           C
ATOM   2871  O  LLEU X 181     -16.228 -19.918   1.667  0.00  0.00           O
ATOM   2872  N  LASP X 182     -16.569 -17.732   1.242  0.00  0.00           N
ATOM   2873  H  LASP X 182     -16.211 -16.792   1.388  0.00  0.00           H
ATOM   2874  CA LASP X 182     -17.698 -17.859   0.311  0.00  0.00           C
ATOM   2875  HA LASP X 182     -18.320 -18.707   0.606  0.00  0.00           H
ATOM   2876  CB LASP X 182     -18.555 -16.581   0.400  0.00  0.00           C
ATOM   2877  HB2LASP X 182     -18.831 -16.428   1.444  0.00  0.00           H
ATOM   2878  HB3LASP X 182     -17.958 -15.722   0.087  0.00  0.00           H
ATOM   2879  CG LASP X 182     -19.850 -16.615  -0.419  0.00  0.00           C
ATOM   2880  OD1LASP X 182     -20.310 -17.703  -0.822  0.00  0.00           O
ATOM   2881  OD2LASP X 182     -20.433 -15.523  -0.626  0.00  0.00           O
ATOM   2882  C  LASP X 182     -17.157 -18.123  -1.105  0.00  0.00           C
ATOM   2883  O  LASP X 182     -16.758 -17.203  -1.827  0.00  0.00           O
ATOM   2884  N  LILE X 183     -17.051 -19.404  -1.464  0.00  0.00           N
ATOM   2885  H  LILE X 183     -17.418 -20.108  -0.829  0.00  0.00           H
ATOM   2886  CA LILE X 183     -16.441 -19.874  -2.709  0.00  0.00           C
ATOM   2887  HA LILE X 183     -15.773 -19.094  -3.059  0.00  0.00           H
ATOM   2888  CB LILE X 183     -15.582 -21.140  -2.456  0.00  0.00           C
ATOM   2889  HB LILE X 183     -16.250 -21.959  -2.190  0.00  0.00           H
ATOM   2890  CG2LILE X 183     -14.832 -21.558  -3.728  0.00  0.00           C
ATOM   2891 HG21LILE X 183     -14.210 -20.746  -4.098  0.00  0.00           H
ATOM   2892 HG22LILE X 183     -14.205 -22.425  -3.534  0.00  0.00           H
ATOM   2893 HG23LILE X 183     -15.550 -21.811  -4.496  0.00  0.00           H
ATOM   2894  CG1LILE X 183     -14.553 -21.009  -1.309  0.00  0.00           C
ATOM   2895 HG12LILE X 183     -15.085 -20.914  -0.365  0.00  0.00           H
ATOM   2896 HG13LILE X 183     -13.980 -21.935  -1.250  0.00  0.00           H
ATOM   2897  CD1LILE X 183     -13.561 -19.843  -1.429  0.00  0.00           C
ATOM   2898 HD11LILE X 183     -14.080 -18.892  -1.309  0.00  0.00           H
ATOM   2899 HD12LILE X 183     -12.804 -19.940  -0.652  0.00  0.00           H
ATOM   2900 HD13LILE X 183     -13.054 -19.861  -2.391  0.00  0.00           H
ATOM   2901  C  LILE X 183     -17.533 -20.038  -3.781  0.00  0.00           C
ATOM   2902  O  LILE X 183     -18.059 -21.132  -4.003  0.00  0.00           O
ATOM   2903  N  LASN X 184     -17.893 -18.926  -4.428  0.00  0.00           N
ATOM   2904  H  LASN X 184     -17.357 -18.082  -4.230  0.00  0.00           H
ATOM   2905  CA LASN X 184     -19.082 -18.773  -5.277  0.00  0.00           C
ATOM   2906  HA LASN X 184     -19.690 -19.657  -5.102  0.00  0.00           H
ATOM   2907  CB LASN X 184     -19.928 -17.586  -4.760  0.00  0.00           C
ATOM   2908  HB2LASN X 184     -20.971 -17.780  -4.983  0.00  0.00           H
ATOM   2909  HB3LASN X 184     -19.834 -17.524  -3.677  0.00  0.00           H
ATOM   2910  CG LASN X 184     -19.597 -16.211  -5.295  0.00  0.00           C
ATOM   2911  OD1LASN X 184     -18.729 -16.007  -6.133  0.00  0.00           O
ATOM   2912  ND2LASN X 184     -20.266 -15.202  -4.799  0.00  0.00           N
ATOM   2913 HD21LASN X 184     -19.916 -14.265  -5.021  0.00  0.00           H
ATOM   2914 HD22LASN X 184     -20.884 -15.315  -4.007  0.00  0.00           H
ATOM   2915  C  LASN X 184     -18.805 -18.790  -6.800  0.00  0.00           C
ATOM   2916  O  LASN X 184     -19.641 -18.339  -7.585  0.00  0.00           O
ATOM   2917  N  LARG X 185     -17.644 -19.328  -7.211  0.00  0.00           N
ATOM   2918  H  LARG X 185     -17.043 -19.668  -6.470  0.00  0.00           H
ATOM   2919  CA LARG X 185     -17.096 -19.425  -8.586  0.00  0.00           C
ATOM   2920  HA LARG X 185     -16.237 -20.085  -8.528  0.00  0.00           H
ATOM   2921  CB LARG X 185     -18.116 -20.090  -9.534  0.00  0.00           C
ATOM   2922  HB2LARG X 185     -18.753 -20.772  -8.982  0.00  0.00           H
ATOM   2923  HB3LARG X 185     -18.766 -19.323  -9.958  0.00  0.00           H
ATOM   2924  CG LARG X 185     -17.414 -20.862 -10.661  0.00  0.00           C
ATOM   2925  HG2LARG X 185     -16.722 -20.201 -11.182  0.00  0.00           H
ATOM   2926  HG3LARG X 185     -16.844 -21.677 -10.218  0.00  0.00           H
ATOM   2927  CD LARG X 185     -18.381 -21.475 -11.680  0.00  0.00           C
ATOM   2928  HD2LARG X 185     -17.805 -22.007 -12.438  0.00  0.00           H
ATOM   2929  HD3LARG X 185     -19.016 -22.198 -11.165  0.00  0.00           H
ATOM   2930  NE LARG X 185     -19.242 -20.476 -12.330  0.00  0.00           N
ATOM   2931  HE LARG X 185     -20.227 -20.449 -12.046  0.00  0.00           H
ATOM   2932  CZ LARG X 185     -18.924 -19.553 -13.215  0.00  0.00           C
ATOM   2933  NH1LARG X 185     -19.857 -18.814 -13.715  0.00  0.00           N
ATOM   2934 HH11LARG X 185     -20.813 -19.142 -13.568  0.00  0.00           H
ATOM   2935 HH12LARG X 185     -19.650 -18.191 -14.492  0.00  0.00           H
ATOM   2936  NH2LARG X 185     -17.704 -19.342 -13.615  0.00  0.00           N
ATOM   2937 HH21LARG X 185     -16.958 -19.907 -13.269  0.00  0.00           H
ATOM   2938 HH22LARG X 185     -17.560 -18.570 -14.275  0.00  0.00           H
ATOM   2939  C  LARG X 185     -16.571 -18.132  -9.214  0.00  0.00           C
ATOM   2940  O  LARG X 185     -15.559 -18.161  -9.914  0.00  0.00           O
ATOM   2941  N  LLEU X 186     -17.283 -17.027  -9.035  0.00  0.00           N
ATOM   2942  H  LLEU X 186     -18.090 -17.106  -8.427  0.00  0.00           H
ATOM   2943  CA LLEU X 186     -17.221 -15.870  -9.934  0.00  0.00           C
ATOM   2944  HA LLEU X 186     -16.734 -16.157 -10.868  0.00  0.00           H
ATOM   2945  CB LLEU X 186     -18.669 -15.477 -10.238  0.00  0.00           C
ATOM   2946  HB2LLEU X 186     -19.259 -15.622  -9.336  0.00  0.00           H
ATOM   2947  HB3LLEU X 186     -18.724 -14.420 -10.501  0.00  0.00           H
ATOM   2948  CG LLEU X 186     -19.251 -16.334 -11.369  0.00  0.00           C
ATOM   2949  HG LLEU X 186     -18.802 -17.327 -11.366  0.00  0.00           H
ATOM   2950  CD1LLEU X 186     -20.758 -16.493 -11.222  0.00  0.00           C
ATOM   2951 HD11LLEU X 186     -21.232 -15.515 -11.156  0.00  0.00           H
ATOM   2952 HD12LLEU X 186     -21.152 -17.023 -12.087  0.00  0.00           H
ATOM   2953 HD13LLEU X 186     -20.970 -17.088 -10.333  0.00  0.00           H
ATOM   2954  CD2LLEU X 186     -18.944 -15.644 -12.688  0.00  0.00           C
ATOM   2955 HD21LLEU X 186     -17.875 -15.666 -12.895  0.00  0.00           H
ATOM   2956 HD22LLEU X 186     -19.468 -16.164 -13.484  0.00  0.00           H
ATOM   2957 HD23LLEU X 186     -19.296 -14.614 -12.651  0.00  0.00           H
ATOM   2958  C  LLEU X 186     -16.442 -14.682  -9.369  0.00  0.00           C
ATOM   2959  O  LLEU X 186     -16.549 -14.396  -8.181  0.00  0.00           O
ATOM   2960  N  LGLY X 187     -15.711 -13.960 -10.223  0.00  0.00           N
ATOM   2961  H  LGLY X 187     -15.699 -14.215 -11.200  0.00  0.00           H
ATOM   2962  CA LGLY X 187     -15.071 -12.688  -9.871  0.00  0.00           C
ATOM   2963  HA2LGLY X 187     -14.659 -12.735  -8.862  0.00  0.00           H
ATOM   2964  HA3LGLY X 187     -14.249 -12.507 -10.565  0.00  0.00           H
ATOM   2965  C  LGLY X 187     -16.035 -11.497  -9.939  0.00  0.00           C
ATOM   2966  O  LGLY X 187     -17.262 -11.659  -9.900  0.00  0.00           O
ATOM   2967  N  LGLN X 188     -15.481 -10.295 -10.095  0.00  0.00           N
ATOM   2968  H  LGLN X 188     -14.476 -10.270 -10.262  0.00  0.00           H
ATOM   2969  CA LGLN X 188     -16.242  -9.118 -10.512  0.00  0.00           C
ATOM   2970  HA LGLN X 188     -17.183  -9.129  -9.973  0.00  0.00           H
ATOM   2971  CB LGLN X 188     -15.505  -7.834 -10.085  0.00  0.00           C
ATOM   2972  HB2LGLN X 188     -15.583  -7.753  -9.006  0.00  0.00           H
ATOM   2973  HB3LGLN X 188     -14.450  -7.902 -10.344  0.00  0.00           H
ATOM   2974  CG LGLN X 188     -16.115  -6.563 -10.694  0.00  0.00           C
ATOM   2975  HG2LGLN X 188     -15.759  -6.456 -11.714  0.00  0.00           H
ATOM   2976  HG3LGLN X 188     -17.198  -6.674 -10.717  0.00  0.00           H
ATOM   2977  CD LGLN X 188     -15.808  -5.270  -9.944  0.00  0.00           C
ATOM   2978  OE1LGLN X 188     -14.916  -5.147  -9.128  0.00  0.00           O
ATOM   2979  NE2LGLN X 188     -16.542  -4.214 -10.206  0.00  0.00           N
ATOM   2980 HE21LGLN X 188     -16.294  -3.380  -9.711  0.00  0.00           H
ATOM   2981 HE22LGLN X 188     -17.351  -4.293 -10.812  0.00  0.00           H
ATOM   2982  C  LGLN X 188     -16.597  -9.175 -12.013  0.00  0.00           C
ATOM   2983  O  LGLN X 188     -17.658  -8.676 -12.393  0.00  0.00           O
ATOM   2984  N  LSER X 189     -15.790  -9.826 -12.861  0.00  0.00           N
ATOM   2985  H  LSER X 189     -14.893 -10.170 -12.513  0.00  0.00           H
ATOM   2986  CA LSER X 189     -16.174 -10.142 -14.246  0.00  0.00           C
ATOM   2987  HA LSER X 189     -17.232 -10.379 -14.231  0.00  0.00           H
ATOM   2988  CB LSER X 189     -16.038  -8.910 -15.149  0.00  0.00           C
ATOM   2989  HB2LSER X 189     -16.381  -9.165 -16.152  0.00  0.00           H
ATOM   2990  HB3LSER X 189     -16.685  -8.122 -14.766  0.00  0.00           H
ATOM   2991  OG LSER X 189     -14.718  -8.417 -15.218  0.00  0.00           O
ATOM   2992  HG LSER X 189     -14.259  -8.668 -14.380  0.00  0.00           H
ATOM   2993  C  LSER X 189     -15.518 -11.397 -14.841  0.00  0.00           C
ATOM   2994  O  LSER X 189     -16.265 -12.314 -15.181  0.00  0.00           O
ATOM   2995  N  LASP X 190     -14.184 -11.489 -14.941  0.00  0.00           N
ATOM   2996  H  LASP X 190     -13.623 -10.783 -14.472  0.00  0.00           H
ATOM   2997  CA LASP X 190     -13.526 -12.719 -15.428  0.00  0.00           C
ATOM   2998  HA LASP X 190     -14.114 -13.064 -16.278  0.00  0.00           H
ATOM   2999  CB LASP X 190     -12.082 -12.482 -15.961  0.00  0.00           C
ATOM   3000  HB2LASP X 190     -11.508 -11.974 -15.184  0.00  0.00           H
ATOM   3001  HB3LASP X 190     -11.618 -13.456 -16.120  0.00  0.00           H
ATOM   3002  CG LASP X 190     -11.932 -11.686 -17.281  0.00  0.00           C
ATOM   3003  OD1LASP X 190     -10.864 -11.745 -17.939  0.00  0.00           O
ATOM   3004  OD2LASP X 190     -12.827 -10.897 -17.650  0.00  0.00           O
ATOM   3005  C  LASP X 190     -13.589 -13.830 -14.337  0.00  0.00           C
ATOM   3006  O  LASP X 190     -13.681 -13.529 -13.141  0.00  0.00           O
ATOM   3007  N  LPRO X 191     -13.552 -15.135 -14.683  0.00  0.00           N
ATOM   3008  CD LPRO X 191     -13.488 -15.680 -16.031  0.00  0.00           C
ATOM   3009  HD2LPRO X 191     -12.444 -15.794 -16.327  0.00  0.00           H
ATOM   3010  HD3LPRO X 191     -14.020 -15.067 -16.757  0.00  0.00           H
ATOM   3011  CG LPRO X 191     -14.155 -17.047 -15.940  0.00  0.00           C
ATOM   3012  HG2LPRO X 191     -13.771 -17.735 -16.694  0.00  0.00           H
ATOM   3013  HG3LPRO X 191     -15.230 -16.926 -16.048  0.00  0.00           H
ATOM   3014  CB LPRO X 191     -13.820 -17.511 -14.522  0.00  0.00           C
ATOM   3015  HB2LPRO X 191     -12.847 -18.001 -14.539  0.00  0.00           H
ATOM   3016  HB3LPRO X 191     -14.580 -18.191 -14.134  0.00  0.00           H
ATOM   3017  CA LPRO X 191     -13.753 -16.214 -13.704  0.00  0.00           C
ATOM   3018  HA LPRO X 191     -14.717 -16.057 -13.220  0.00  0.00           H
ATOM   3019  C  LPRO X 191     -12.642 -16.249 -12.637  0.00  0.00           C
ATOM   3020  O  LPRO X 191     -11.459 -16.303 -12.991  0.00  0.00           O
ATOM   3021  N  LALA X 192     -12.997 -16.237 -11.345  0.00  0.00           N
ATOM   3022  H  LALA X 192     -13.977 -16.287 -11.116  0.00  0.00           H
ATOM   3023  CA LALA X 192     -12.064 -15.976 -10.236  0.00  0.00           C
ATOM   3024  HA LALA X 192     -11.656 -14.982 -10.406  0.00  0.00           H
ATOM   3025  CB LALA X 192     -12.850 -15.951  -8.919  0.00  0.00           C
ATOM   3026  HB1LALA X 192     -13.351 -16.907  -8.759  0.00  0.00           H
ATOM   3027  HB2LALA X 192     -12.177 -15.764  -8.083  0.00  0.00           H
ATOM   3028  HB3LALA X 192     -13.595 -15.157  -8.941  0.00  0.00           H
ATOM   3029  C  LALA X 192     -10.896 -16.991 -10.151  0.00  0.00           C
ATOM   3030  O  LALA X 192     -11.117 -18.167 -10.433  0.00  0.00           O
ATOM   3031  N  LPRO X 193      -9.674 -16.617  -9.707  0.00  0.00           N
ATOM   3032  CD LPRO X 193      -9.297 -15.299  -9.202  0.00  0.00           C
ATOM   3033  HD2LPRO X 193      -9.427 -15.275  -8.119  0.00  0.00           H
ATOM   3034  HD3LPRO X 193      -9.858 -14.488  -9.660  0.00  0.00           H
ATOM   3035  CG LPRO X 193      -7.819 -15.142  -9.544  0.00  0.00           C
ATOM   3036  HG2LPRO X 193      -7.312 -14.433  -8.894  0.00  0.00           H
ATOM   3037  HG3LPRO X 193      -7.712 -14.853 -10.589  0.00  0.00           H
ATOM   3038  CB LPRO X 193      -7.309 -16.564  -9.359  0.00  0.00           C
ATOM   3039  HB2LPRO X 193      -7.217 -16.787  -8.294  0.00  0.00           H
ATOM   3040  HB3LPRO X 193      -6.362 -16.732  -9.871  0.00  0.00           H
ATOM   3041  CA LPRO X 193      -8.442 -17.383  -9.982  0.00  0.00           C
ATOM   3042  HA LPRO X 193      -8.302 -17.381 -11.064  0.00  0.00           H
ATOM   3043  C  LPRO X 193      -8.356 -18.847  -9.521  0.00  0.00           C
ATOM   3044  O  LPRO X 193      -7.481 -19.563 -10.004  0.00  0.00           O
ATOM   3045  N  LLEU X 194      -9.230 -19.299  -8.615  0.00  0.00           N
ATOM   3046  H  LLEU X 194      -9.886 -18.633  -8.238  0.00  0.00           H
ATOM   3047  CA LLEU X 194      -9.388 -20.712  -8.233  0.00  0.00           C
ATOM   3048  HA LLEU X 194      -8.918 -21.332  -8.997  0.00  0.00           H
ATOM   3049  CB LLEU X 194      -8.668 -20.959  -6.891  0.00  0.00           C
ATOM   3050  HB2LLEU X 194      -8.954 -20.165  -6.210  0.00  0.00           H
ATOM   3051  HB3LLEU X 194      -9.016 -21.900  -6.464  0.00  0.00           H
ATOM   3052  CG LLEU X 194      -7.133 -20.993  -6.932  0.00  0.00           C
ATOM   3053  HG LLEU X 194      -6.746 -20.066  -7.354  0.00  0.00           H
ATOM   3054  CD1LLEU X 194      -6.615 -21.120  -5.497  0.00  0.00           C
ATOM   3055 HD11LLEU X 194      -7.066 -21.989  -5.018  0.00  0.00           H
ATOM   3056 HD12LLEU X 194      -5.533 -21.231  -5.498  0.00  0.00           H
ATOM   3057 HD13LLEU X 194      -6.889 -20.229  -4.931  0.00  0.00           H
ATOM   3058  CD2LLEU X 194      -6.599 -22.177  -7.739  0.00  0.00           C
ATOM   3059 HD21LLEU X 194      -6.862 -22.057  -8.789  0.00  0.00           H
ATOM   3060 HD22LLEU X 194      -5.513 -22.220  -7.667  0.00  0.00           H
ATOM   3061 HD23LLEU X 194      -7.030 -23.104  -7.363  0.00  0.00           H
ATOM   3062  C  LLEU X 194     -10.857 -21.194  -8.198  0.00  0.00           C
ATOM   3063  O  LLEU X 194     -11.091 -22.372  -7.936  0.00  0.00           O
ATOM   3064  N  LGLN X 195     -11.832 -20.326  -8.501  0.00  0.00           N
ATOM   3065  H  LGLN X 195     -11.526 -19.422  -8.837  0.00  0.00           H
ATOM   3066  CA LGLN X 195     -13.280 -20.580  -8.641  0.00  0.00           C
ATOM   3067  HA LGLN X 195     -13.770 -19.606  -8.625  0.00  0.00           H
ATOM   3068  CB LGLN X 195     -13.581 -21.208 -10.010  0.00  0.00           C
ATOM   3069  HB2LGLN X 195     -13.095 -22.182 -10.078  0.00  0.00           H
ATOM   3070  HB3LGLN X 195     -14.656 -21.365 -10.054  0.00  0.00           H
ATOM   3071  CG LGLN X 195     -13.160 -20.390 -11.234  0.00  0.00           C
ATOM   3072  HG2LGLN X 195     -13.539 -19.372 -11.161  0.00  0.00           H
ATOM   3073  HG3LGLN X 195     -12.072 -20.364 -11.279  0.00  0.00           H
ATOM   3074  CD LGLN X 195     -13.684 -21.021 -12.518  0.00  0.00           C
ATOM   3075  OE1LGLN X 195     -14.686 -21.722 -12.539  0.00  0.00           O
ATOM   3076  NE2LGLN X 195     -13.008 -20.849 -13.627  0.00  0.00           N
ATOM   3077 HE21LGLN X 195     -13.327 -21.363 -14.428  0.00  0.00           H
ATOM   3078 HE22LGLN X 195     -12.147 -20.300 -13.602  0.00  0.00           H
ATOM   3079  C  LGLN X 195     -13.982 -21.416  -7.545  0.00  0.00           C
ATOM   3080  O  LGLN X 195     -14.760 -20.890  -6.756  0.00  0.00           O
ATOM   3081  N  LHIE X 196     -13.769 -22.735  -7.575  0.00  0.00           N
ATOM   3082  H  LHIE X 196     -13.043 -23.024  -8.218  0.00  0.00           H
ATOM   3083  CA LHIE X 196     -14.440 -23.804  -6.822  0.00  0.00           C
ATOM   3084  HA LHIE X 196     -14.849 -23.396  -5.901  0.00  0.00           H
ATOM   3085  CB LHIE X 196     -15.592 -24.391  -7.676  0.00  0.00           C
ATOM   3086  HB2LHIE X 196     -15.258 -24.482  -8.711  0.00  0.00           H
ATOM   3087  HB3LHIE X 196     -15.813 -25.401  -7.333  0.00  0.00           H
ATOM   3088  CG LHIE X 196     -16.922 -23.667  -7.660  0.00  0.00           C
ATOM   3089  ND1LHIE X 196     -17.921 -23.839  -8.625  0.00  0.00           N
ATOM   3090  CE1LHIE X 196     -18.999 -23.168  -8.179  0.00  0.00           C
ATOM   3091  HE1LHIE X 196     -19.935 -23.056  -8.716  0.00  0.00           H
ATOM   3092  NE2LHIE X 196     -18.754 -22.656  -6.966  0.00  0.00           N
ATOM   3093  HE2LHIE X 196     -19.429 -22.137  -6.396  0.00  0.00           H
ATOM   3094  CD2LHIE X 196     -17.460 -22.969  -6.619  0.00  0.00           C
ATOM   3095  HD2LHIE X 196     -16.987 -22.738  -5.679  0.00  0.00           H
ATOM   3096  C  LHIE X 196     -13.449 -24.906  -6.385  0.00  0.00           C
ATOM   3097  O  LHIE X 196     -13.878 -25.972  -5.947  0.00  0.00           O
ATOM   3098  N  LGLN X 197     -12.133 -24.679  -6.495  0.00  0.00           N
ATOM   3099  H  LGLN X 197     -11.828 -23.788  -6.872  0.00  0.00           H
ATOM   3100  CA LGLN X 197     -11.078 -25.608  -6.060  0.00  0.00           C
ATOM   3101  HA LGLN X 197     -11.343 -26.616  -6.381  0.00  0.00           H
ATOM   3102  CB LGLN X 197      -9.739 -25.241  -6.723  0.00  0.00           C
ATOM   3103  HB2LGLN X 197      -9.522 -24.194  -6.514  0.00  0.00           H
ATOM   3104  HB3LGLN X 197      -8.943 -25.833  -6.278  0.00  0.00           H
ATOM   3105  CG LGLN X 197      -9.712 -25.456  -8.246  0.00  0.00           C
ATOM   3106  HG2LGLN X 197     -10.592 -24.997  -8.696  0.00  0.00           H
ATOM   3107  HG3LGLN X 197      -8.838 -24.936  -8.637  0.00  0.00           H
ATOM   3108  CD LGLN X 197      -9.622 -26.908  -8.727  0.00  0.00           C
ATOM   3109  OE1LGLN X 197      -9.719 -27.163  -9.916  0.00  0.00           O
ATOM   3110  NE2LGLN X 197      -9.432 -27.910  -7.894  0.00  0.00           N
ATOM   3111 HE21LGLN X 197      -9.340 -28.829  -8.283  0.00  0.00           H
ATOM   3112 HE22LGLN X 197      -9.338 -27.811  -6.881  0.00  0.00           H
ATOM   3113  C  LGLN X 197     -10.963 -25.648  -4.526  0.00  0.00           C
ATOM   3114  O  LGLN X 197     -10.023 -25.123  -3.923  0.00  0.00           O
ATOM   3115  N  LMET X 198     -11.962 -26.260  -3.885  0.00  0.00           N
ATOM   3116  H  LMET X 198     -12.735 -26.577  -4.459  0.00  0.00           H
ATOM   3117  CA LMET X 198     -12.073 -26.401  -2.428  0.00  0.00           C
ATOM   3118  HA LMET X 198     -12.169 -25.411  -1.981  0.00  0.00           H
ATOM   3119  CB LMET X 198     -13.319 -27.234  -2.077  0.00  0.00           C
ATOM   3120  HB2LMET X 198     -13.140 -28.277  -2.341  0.00  0.00           H
ATOM   3121  HB3LMET X 198     -13.464 -27.183  -1.001  0.00  0.00           H
ATOM   3122  CG LMET X 198     -14.613 -26.794  -2.772  0.00  0.00           C
ATOM   3123  HG2LMET X 198     -14.545 -27.045  -3.828  0.00  0.00           H
ATOM   3124  HG3LMET X 198     -15.442 -27.371  -2.359  0.00  0.00           H
ATOM   3125  SD LMET X 198     -15.006 -25.035  -2.623  0.00  0.00           S
ATOM   3126  CE LMET X 198     -15.448 -24.990  -0.871  0.00  0.00           C
ATOM   3127  HE1LMET X 198     -14.620 -25.355  -0.266  0.00  0.00           H
ATOM   3128  HE2LMET X 198     -15.677 -23.964  -0.586  0.00  0.00           H
ATOM   3129  HE3LMET X 198     -16.318 -25.621  -0.690  0.00  0.00           H
ATOM   3130  C  LMET X 198     -10.845 -27.082  -1.814  0.00  0.00           C
ATOM   3131  O  LMET X 198     -10.424 -26.736  -0.715  0.00  0.00           O
ATOM   3132  N  LASP X 199     -10.262 -28.023  -2.553  0.00  0.00           N
ATOM   3133  H  LASP X 199     -10.589 -28.111  -3.509  0.00  0.00           H
ATOM   3134  CA LASP X 199      -9.005 -28.713  -2.276  0.00  0.00           C
ATOM   3135  HA LASP X 199      -9.074 -29.208  -1.308  0.00  0.00           H
ATOM   3136  CB LASP X 199      -8.771 -29.786  -3.362  0.00  0.00           C
ATOM   3137  HB2LASP X 199      -7.790 -30.236  -3.196  0.00  0.00           H
ATOM   3138  HB3LASP X 199      -9.515 -30.572  -3.219  0.00  0.00           H
ATOM   3139  CG LASP X 199      -8.863 -29.314  -4.831  0.00  0.00           C
ATOM   3140  OD1LASP X 199      -8.448 -30.093  -5.707  0.00  0.00           O
ATOM   3141  OD2LASP X 199      -9.349 -28.186  -5.099  0.00  0.00           O
ATOM   3142  C  LASP X 199      -7.810 -27.749  -2.219  0.00  0.00           C
ATOM   3143  O  LASP X 199      -7.044 -27.772  -1.256  0.00  0.00           O
ATOM   3144  N  LILE X 200      -7.656 -26.876  -3.215  0.00  0.00           N
ATOM   3145  H  LILE X 200      -8.322 -26.919  -3.984  0.00  0.00           H
ATOM   3146  CA LILE X 200      -6.549 -25.916  -3.275  0.00  0.00           C
ATOM   3147  HA LILE X 200      -5.628 -26.454  -3.047  0.00  0.00           H
ATOM   3148  CB LILE X 200      -6.398 -25.332  -4.700  0.00  0.00           C
ATOM   3149  HB LILE X 200      -7.324 -24.827  -4.975  0.00  0.00           H
ATOM   3150  CG2LILE X 200      -5.258 -24.301  -4.740  0.00  0.00           C
ATOM   3151 HG21LILE X 200      -4.313 -24.796  -4.533  0.00  0.00           H
ATOM   3152 HG22LILE X 200      -5.204 -23.833  -5.721  0.00  0.00           H
ATOM   3153 HG23LILE X 200      -5.417 -23.511  -4.008  0.00  0.00           H
ATOM   3154  CG1LILE X 200      -6.112 -26.476  -5.707  0.00  0.00           C
ATOM   3155 HG12LILE X 200      -5.219 -27.018  -5.391  0.00  0.00           H
ATOM   3156 HG13LILE X 200      -6.943 -27.180  -5.697  0.00  0.00           H
ATOM   3157  CD1LILE X 200      -5.917 -26.042  -7.166  0.00  0.00           C
ATOM   3158 HD11LILE X 200      -4.992 -25.477  -7.278  0.00  0.00           H
ATOM   3159 HD12LILE X 200      -5.859 -26.929  -7.797  0.00  0.00           H
ATOM   3160 HD13LILE X 200      -6.761 -25.436  -7.490  0.00  0.00           H
ATOM   3161  C  LILE X 200      -6.710 -24.851  -2.182  0.00  0.00           C
ATOM   3162  O  LILE X 200      -5.743 -24.568  -1.474  0.00  0.00           O
ATOM   3163  N  LTYR X 201      -7.922 -24.326  -1.955  0.00  0.00           N
ATOM   3164  H  LTYR X 201      -8.687 -24.594  -2.569  0.00  0.00           H
ATOM   3165  CA LTYR X 201      -8.193 -23.428  -0.822  0.00  0.00           C
ATOM   3166  HA LTYR X 201      -7.517 -22.576  -0.892  0.00  0.00           H
ATOM   3167  CB LTYR X 201      -9.635 -22.898  -0.887  0.00  0.00           C
ATOM   3168  HB2LTYR X 201     -10.318 -23.747  -0.953  0.00  0.00           H
ATOM   3169  HB3LTYR X 201      -9.851 -22.381   0.049  0.00  0.00           H
ATOM   3170  CG LTYR X 201      -9.929 -21.922  -2.019  0.00  0.00           C
ATOM   3171  CD1LTYR X 201      -9.283 -20.669  -2.057  0.00  0.00           C
ATOM   3172  HD1LTYR X 201      -8.563 -20.412  -1.294  0.00  0.00           H
ATOM   3173  CE1LTYR X 201      -9.598 -19.736  -3.066  0.00  0.00           C
ATOM   3174  HE1LTYR X 201      -9.113 -18.773  -3.095  0.00  0.00           H
ATOM   3175  CZ LTYR X 201     -10.565 -20.052  -4.043  0.00  0.00           C
ATOM   3176  OH LTYR X 201     -10.884 -19.158  -5.015  0.00  0.00           O
ATOM   3177  HH LTYR X 201     -10.682 -18.237  -4.777  0.00  0.00           H
ATOM   3178  CE2LTYR X 201     -11.195 -21.313  -4.020  0.00  0.00           C
ATOM   3179  HE2LTYR X 201     -11.928 -21.548  -4.777  0.00  0.00           H
ATOM   3180  CD2LTYR X 201     -10.890 -22.237  -3.001  0.00  0.00           C
ATOM   3181  HD2LTYR X 201     -11.405 -23.186  -2.971  0.00  0.00           H
ATOM   3182  C  LTYR X 201      -7.906 -24.107   0.534  0.00  0.00           C
ATOM   3183  O  LTYR X 201      -7.223 -23.521   1.375  0.00  0.00           O
ATOM   3184  N  LGLN X 202      -8.330 -25.361   0.729  0.00  0.00           N
ATOM   3185  H  LGLN X 202      -8.912 -25.791   0.015  0.00  0.00           H
ATOM   3186  CA LGLN X 202      -8.009 -26.171   1.913  0.00  0.00           C
ATOM   3187  HA LGLN X 202      -8.401 -25.680   2.802  0.00  0.00           H
ATOM   3188  CB LGLN X 202      -8.710 -27.536   1.765  0.00  0.00           C
ATOM   3189  HB2LGLN X 202      -9.788 -27.379   1.775  0.00  0.00           H
ATOM   3190  HB3LGLN X 202      -8.458 -27.940   0.789  0.00  0.00           H
ATOM   3191  CG LGLN X 202      -8.341 -28.621   2.790  0.00  0.00           C
ATOM   3192  HG2LGLN X 202      -8.598 -29.590   2.363  0.00  0.00           H
ATOM   3193  HG3LGLN X 202      -7.267 -28.625   2.960  0.00  0.00           H
ATOM   3194  CD LGLN X 202      -9.072 -28.523   4.125  0.00  0.00           C
ATOM   3195  OE1LGLN X 202     -10.139 -27.946   4.254  0.00  0.00           O
ATOM   3196  NE2LGLN X 202      -8.539 -29.126   5.161  0.00  0.00           N
ATOM   3197 HE21LGLN X 202      -9.026 -29.036   6.044  0.00  0.00           H
ATOM   3198 HE22LGLN X 202      -7.593 -29.506   5.090  0.00  0.00           H
ATOM   3199  C  LGLN X 202      -6.494 -26.302   2.119  0.00  0.00           C
ATOM   3200  O  LGLN X 202      -5.998 -26.051   3.220  0.00  0.00           O
ATOM   3201  N  LLYS X 203      -5.737 -26.655   1.071  0.00  0.00           N
ATOM   3202  H  LLYS X 203      -6.199 -26.860   0.186  0.00  0.00           H
ATOM   3203  CA LLYS X 203      -4.277 -26.805   1.168  0.00  0.00           C
ATOM   3204  HA LLYS X 203      -4.055 -27.289   2.118  0.00  0.00           H
ATOM   3205  CB LLYS X 203      -3.732 -27.704   0.043  0.00  0.00           C
ATOM   3206  HB2LLYS X 203      -3.968 -27.261  -0.927  0.00  0.00           H
ATOM   3207  HB3LLYS X 203      -2.645 -27.738   0.136  0.00  0.00           H
ATOM   3208  CG LLYS X 203      -4.253 -29.159   0.074  0.00  0.00           C
ATOM   3209  HG2LLYS X 203      -5.256 -29.195  -0.343  0.00  0.00           H
ATOM   3210  HG3LLYS X 203      -3.609 -29.770  -0.560  0.00  0.00           H
ATOM   3211  CD LLYS X 203      -4.303 -29.771   1.482  0.00  0.00           C
ATOM   3212  HD2LLYS X 203      -3.315 -29.705   1.941  0.00  0.00           H
ATOM   3213  HD3LLYS X 203      -5.011 -29.205   2.088  0.00  0.00           H
ATOM   3214  CE LLYS X 203      -4.771 -31.227   1.481  0.00  0.00           C
ATOM   3215  HE2LLYS X 203      -5.713 -31.295   0.928  0.00  0.00           H
ATOM   3216  HE3LLYS X 203      -4.020 -31.839   0.977  0.00  0.00           H
ATOM   3217  NZ LLYS X 203      -4.965 -31.682   2.878  0.00  0.00           N
ATOM   3218  HZ1LLYS X 203      -5.659 -31.107   3.364  0.00  0.00           H
ATOM   3219  HZ2LLYS X 203      -5.188 -32.656   2.978  0.00  0.00           H
ATOM   3220  HZ3LLYS X 203      -4.158 -31.427   3.456  0.00  0.00           H
ATOM   3221  C  LLYS X 203      -3.528 -25.481   1.296  0.00  0.00           C
ATOM   3222  O  LLYS X 203      -2.470 -25.484   1.920  0.00  0.00           O
ATOM   3223  N  LARG X 204      -4.082 -24.345   0.845  0.00  0.00           N
ATOM   3224  H  LARG X 204      -4.925 -24.411   0.282  0.00  0.00           H
ATOM   3225  CA LARG X 204      -3.561 -23.021   1.231  0.00  0.00           C
ATOM   3226  HA LARG X 204      -2.493 -22.981   1.013  0.00  0.00           H
ATOM   3227  CB LARG X 204      -4.258 -21.863   0.501  0.00  0.00           C
ATOM   3228  HB2LARG X 204      -5.340 -21.959   0.584  0.00  0.00           H
ATOM   3229  HB3LARG X 204      -3.963 -20.947   1.012  0.00  0.00           H
ATOM   3230  CG LARG X 204      -3.868 -21.713  -0.972  0.00  0.00           C
ATOM   3231  HG2LARG X 204      -2.785 -21.773  -1.075  0.00  0.00           H
ATOM   3232  HG3LARG X 204      -4.339 -22.493  -1.565  0.00  0.00           H
ATOM   3233  CD LARG X 204      -4.340 -20.349  -1.471  0.00  0.00           C
ATOM   3234  HD2LARG X 204      -5.417 -20.267  -1.313  0.00  0.00           H
ATOM   3235  HD3LARG X 204      -3.835 -19.579  -0.884  0.00  0.00           H
ATOM   3236  NE LARG X 204      -4.041 -20.144  -2.897  0.00  0.00           N
ATOM   3237  HE LARG X 204      -3.657 -20.935  -3.405  0.00  0.00           H
ATOM   3238  CZ LARG X 204      -4.224 -19.003  -3.537  0.00  0.00           C
ATOM   3239  NH1LARG X 204      -4.623 -17.936  -2.907  0.00  0.00           N
ATOM   3240 HH11LARG X 204      -4.674 -17.955  -1.904  0.00  0.00           H
ATOM   3241 HH12LARG X 204      -4.879 -17.071  -3.363  0.00  0.00           H
ATOM   3242  NH2LARG X 204      -4.027 -18.909  -4.820  0.00  0.00           N
ATOM   3243 HH21LARG X 204      -3.716 -19.715  -5.326  0.00  0.00           H
ATOM   3244 HH22LARG X 204      -4.156 -18.022  -5.268  0.00  0.00           H
ATOM   3245  C  LARG X 204      -3.686 -22.819   2.736  0.00  0.00           C
ATOM   3246  O  LARG X 204      -2.691 -22.507   3.376  0.00  0.00           O
ATOM   3247  N  LCYS X 205      -4.864 -23.039   3.315  0.00  0.00           N
ATOM   3248  H  LCYS X 205      -5.662 -23.273   2.735  0.00  0.00           H
ATOM   3249  CA LCYS X 205      -5.069 -22.866   4.754  0.00  0.00           C
ATOM   3250  HA LCYS X 205      -4.805 -21.842   5.017  0.00  0.00           H
ATOM   3251  CB LCYS X 205      -6.555 -23.070   5.066  0.00  0.00           C
ATOM   3252  HB2LCYS X 205      -6.864 -24.058   4.721  0.00  0.00           H
ATOM   3253  HB3LCYS X 205      -6.720 -22.992   6.142  0.00  0.00           H
ATOM   3254  SG LCYS X 205      -7.530 -21.796   4.212  0.00  0.00           S
ATOM   3255  HG LCYS X 205      -8.737 -22.332   4.423  0.00  0.00           H
ATOM   3256  C  LCYS X 205      -4.141 -23.773   5.585  0.00  0.00           C
ATOM   3257  O  LCYS X 205      -3.417 -23.270   6.447  0.00  0.00           O
ATOM   3258  N  LGLU X 206      -4.060 -25.069   5.262  0.00  0.00           N
ATOM   3259  H  LGLU X 206      -4.687 -25.433   4.550  0.00  0.00           H
ATOM   3260  CA LGLU X 206      -3.121 -25.999   5.914  0.00  0.00           C
ATOM   3261  HA LGLU X 206      -3.343 -26.039   6.982  0.00  0.00           H
ATOM   3262  CB LGLU X 206      -3.270 -27.417   5.333  0.00  0.00           C
ATOM   3263  HB2LGLU X 206      -3.179 -27.362   4.247  0.00  0.00           H
ATOM   3264  HB3LGLU X 206      -2.449 -28.028   5.711  0.00  0.00           H
ATOM   3265  CG LGLU X 206      -4.592 -28.114   5.695  0.00  0.00           C
ATOM   3266  HG2LGLU X 206      -4.629 -28.267   6.776  0.00  0.00           H
ATOM   3267  HG3LGLU X 206      -5.428 -27.471   5.417  0.00  0.00           H
ATOM   3268  CD LGLU X 206      -4.745 -29.470   4.985  0.00  0.00           C
ATOM   3269  OE1LGLU X 206      -3.734 -30.125   4.636  0.00  0.00           O
ATOM   3270  OE2LGLU X 206      -5.890 -29.898   4.695  0.00  0.00           O
ATOM   3271  C  LGLU X 206      -1.655 -25.541   5.775  0.00  0.00           C
ATOM   3272  O  LGLU X 206      -0.926 -25.493   6.764  0.00  0.00           O
ATOM   3273  N  LALA X 207      -1.217 -25.133   4.577  0.00  0.00           N
ATOM   3274  H  LALA X 207      -1.844 -25.180   3.781  0.00  0.00           H
ATOM   3275  CA LALA X 207       0.152 -24.662   4.339  0.00  0.00           C
ATOM   3276  HA LALA X 207       0.822 -25.341   4.865  0.00  0.00           H
ATOM   3277  CB LALA X 207       0.454 -24.784   2.846  0.00  0.00           C
ATOM   3278  HB1LALA X 207      -0.126 -24.052   2.283  0.00  0.00           H
ATOM   3279  HB2LALA X 207       1.516 -24.613   2.695  0.00  0.00           H
ATOM   3280  HB3LALA X 207       0.209 -25.787   2.496  0.00  0.00           H
ATOM   3281  C  LALA X 207       0.446 -23.242   4.881  0.00  0.00           C
ATOM   3282  O  LALA X 207       1.588 -22.775   4.864  0.00  0.00           O
ATOM   3283  N  LPHE X 208      -0.559 -22.538   5.397  0.00  0.00           N
ATOM   3284  H  LPHE X 208      -1.501 -22.900   5.285  0.00  0.00           H
ATOM   3285  CA LPHE X 208      -0.382 -21.348   6.231  0.00  0.00           C
ATOM   3286  HA LPHE X 208       0.645 -21.003   6.139  0.00  0.00           H
ATOM   3287  CB LPHE X 208      -1.258 -20.200   5.704  0.00  0.00           C
ATOM   3288  HB2LPHE X 208      -2.244 -20.581   5.435  0.00  0.00           H
ATOM   3289  HB3LPHE X 208      -1.401 -19.477   6.508  0.00  0.00           H
ATOM   3290  CG LPHE X 208      -0.650 -19.468   4.510  0.00  0.00           C
ATOM   3291  CD1LPHE X 208      -0.187 -18.147   4.659  0.00  0.00           C
ATOM   3292  HD1LPHE X 208      -0.279 -17.645   5.607  0.00  0.00           H
ATOM   3293  CE1LPHE X 208       0.384 -17.462   3.572  0.00  0.00           C
ATOM   3294  HE1LPHE X 208       0.732 -16.446   3.692  0.00  0.00           H
ATOM   3295  CZ LPHE X 208       0.475 -18.083   2.318  0.00  0.00           C
ATOM   3296  HZ LPHE X 208       0.872 -17.539   1.475  0.00  0.00           H
ATOM   3297  CE2LPHE X 208       0.032 -19.404   2.160  0.00  0.00           C
ATOM   3298  HE2LPHE X 208       0.111 -19.886   1.197  0.00  0.00           H
ATOM   3299  CD2LPHE X 208      -0.516 -20.094   3.255  0.00  0.00           C
ATOM   3300  HD2LPHE X 208      -0.832 -21.112   3.119  0.00  0.00           H
ATOM   3301  C  LPHE X 208      -0.537 -21.660   7.733  0.00  0.00           C
ATOM   3302  O  LPHE X 208      -0.457 -20.745   8.548  0.00  0.00           O
ATOM   3303  N  LGLY X 209      -0.673 -22.936   8.119  0.00  0.00           N
ATOM   3304  H  LGLY X 209      -0.750 -23.648   7.399  0.00  0.00           H
ATOM   3305  CA LGLY X 209      -0.676 -23.420   9.507  0.00  0.00           C
ATOM   3306  HA2LGLY X 209      -0.238 -24.419   9.518  0.00  0.00           H
ATOM   3307  HA3LGLY X 209      -0.054 -22.770  10.123  0.00  0.00           H
ATOM   3308  C  LGLY X 209      -2.056 -23.518  10.167  0.00  0.00           C
ATOM   3309  O  LGLY X 209      -2.144 -23.854  11.350  0.00  0.00           O
ATOM   3310  N  LTRP X 210      -3.130 -23.237   9.428  0.00  0.00           N
ATOM   3311  H  LTRP X 210      -3.005 -23.081   8.435  0.00  0.00           H
ATOM   3312  CA LTRP X 210      -4.503 -23.244   9.933  0.00  0.00           C
ATOM   3313  HA LTRP X 210      -4.515 -22.831  10.942  0.00  0.00           H
ATOM   3314  CB LTRP X 210      -5.385 -22.348   9.052  0.00  0.00           C
ATOM   3315  HB2LTRP X 210      -5.288 -22.644   8.011  0.00  0.00           H
ATOM   3316  HB3LTRP X 210      -6.424 -22.521   9.327  0.00  0.00           H
ATOM   3317  CG LTRP X 210      -5.147 -20.873   9.163  0.00  0.00           C
ATOM   3318  CD1LTRP X 210      -3.959 -20.234   9.100  0.00  0.00           C
ATOM   3319  HD1LTRP X 210      -3.001 -20.705   8.943  0.00  0.00           H
ATOM   3320  NE1LTRP X 210      -4.139 -18.890   9.339  0.00  0.00           N
ATOM   3321  HE1LTRP X 210      -3.359 -18.238   9.386  0.00  0.00           H
ATOM   3322  CE2LTRP X 210      -5.465 -18.576   9.538  0.00  0.00           C
ATOM   3323  CZ2LTRP X 210      -6.151 -17.383   9.813  0.00  0.00           C
ATOM   3324  HZ2LTRP X 210      -5.620 -16.445   9.883  0.00  0.00           H
ATOM   3325  CH2LTRP X 210      -7.545 -17.429   9.987  0.00  0.00           C
ATOM   3326  HH2LTRP X 210      -8.096 -16.527  10.203  0.00  0.00           H
ATOM   3327  CZ3LTRP X 210      -8.228 -18.653   9.885  0.00  0.00           C
ATOM   3328  HZ3LTRP X 210      -9.294 -18.685  10.035  0.00  0.00           H
ATOM   3329  CE3LTRP X 210      -7.530 -19.834   9.585  0.00  0.00           C
ATOM   3330  HE3LTRP X 210      -8.053 -20.769   9.496  0.00  0.00           H
ATOM   3331  CD2LTRP X 210      -6.134 -19.830   9.415  0.00  0.00           C
ATOM   3332  C  LTRP X 210      -5.088 -24.659  10.003  0.00  0.00           C
ATOM   3333  O  LTRP X 210      -4.704 -25.549   9.243  0.00  0.00           O
ATOM   3334  N  LHIE X 211      -6.079 -24.851  10.876  0.00  0.00           N
ATOM   3335  H  LHIE X 211      -6.370 -24.044  11.421  0.00  0.00           H
ATOM   3336  CA LHIE X 211      -7.063 -25.921  10.684  0.00  0.00           C
ATOM   3337  HA LHIE X 211      -6.550 -26.829  10.360  0.00  0.00           H
ATOM   3338  CB LHIE X 211      -7.782 -26.229  12.002  0.00  0.00           C
ATOM   3339  HB2LHIE X 211      -7.050 -26.588  12.723  0.00  0.00           H
ATOM   3340  HB3LHIE X 211      -8.225 -25.312  12.389  0.00  0.00           H
ATOM   3341  CG LHIE X 211      -8.863 -27.270  11.842  0.00  0.00           C
ATOM   3342  ND1LHIE X 211      -8.691 -28.525  11.259  0.00  0.00           N
ATOM   3343  CE1LHIE X 211      -9.904 -29.091  11.218  0.00  0.00           C
ATOM   3344  HE1LHIE X 211     -10.120 -30.051  10.765  0.00  0.00           H
ATOM   3345  NE2LHIE X 211     -10.809 -28.287  11.798  0.00  0.00           N
ATOM   3346  HE2LHIE X 211     -11.808 -28.468  11.849  0.00  0.00           H
ATOM   3347  CD2LHIE X 211     -10.173 -27.131  12.196  0.00  0.00           C
ATOM   3348  HD2LHIE X 211     -10.622 -26.260  12.655  0.00  0.00           H
ATOM   3349  C  LHIE X 211      -8.032 -25.506   9.569  0.00  0.00           C
ATOM   3350  O  LHIE X 211      -8.348 -24.325   9.440  0.00  0.00           O
ATOM   3351  N  LALA X 212      -8.510 -26.443   8.753  0.00  0.00           N
ATOM   3352  H  LALA X 212      -8.300 -27.414   8.940  0.00  0.00           H
ATOM   3353  CA LALA X 212      -9.289 -26.127   7.556  0.00  0.00           C
ATOM   3354  HA LALA X 212      -9.820 -25.190   7.717  0.00  0.00           H
ATOM   3355  CB LALA X 212      -8.315 -25.915   6.393  0.00  0.00           C
ATOM   3356  HB1LALA X 212      -7.718 -26.811   6.233  0.00  0.00           H
ATOM   3357  HB2LALA X 212      -8.867 -25.679   5.483  0.00  0.00           H
ATOM   3358  HB3LALA X 212      -7.644 -25.093   6.636  0.00  0.00           H
ATOM   3359  C  LALA X 212     -10.346 -27.196   7.260  0.00  0.00           C
ATOM   3360  O  LALA X 212     -10.106 -28.388   7.484  0.00  0.00           O
ATOM   3361  N  LILE X 213     -11.524 -26.767   6.793  0.00  0.00           N
ATOM   3362  H  LILE X 213     -11.662 -25.766   6.692  0.00  0.00           H
ATOM   3363  CA LILE X 213     -12.697 -27.631   6.622  0.00  0.00           C
ATOM   3364  HA LILE X 213     -12.346 -28.656   6.498  0.00  0.00           H
ATOM   3365  CB LILE X 213     -13.612 -27.584   7.875  0.00  0.00           C
ATOM   3366  HB LILE X 213     -14.172 -26.648   7.847  0.00  0.00           H
ATOM   3367  CG2LILE X 213     -14.615 -28.753   7.788  0.00  0.00           C
ATOM   3368 HG21LILE X 213     -14.078 -29.703   7.783  0.00  0.00           H
ATOM   3369 HG22LILE X 213     -15.297 -28.741   8.634  0.00  0.00           H
ATOM   3370 HG23LILE X 213     -15.211 -28.671   6.879  0.00  0.00           H
ATOM   3371  CG1LILE X 213     -12.843 -27.601   9.221  0.00  0.00           C
ATOM   3372 HG12LILE X 213     -12.302 -28.542   9.323  0.00  0.00           H
ATOM   3373 HG13LILE X 213     -12.125 -26.782   9.244  0.00  0.00           H
ATOM   3374  CD1LILE X 213     -13.736 -27.389  10.444  0.00  0.00           C
ATOM   3375 HD11LILE X 213     -14.319 -28.285  10.634  0.00  0.00           H
ATOM   3376 HD12LILE X 213     -13.130 -27.173  11.321  0.00  0.00           H
ATOM   3377 HD13LILE X 213     -14.388 -26.534  10.276  0.00  0.00           H
ATOM   3378  C  LILE X 213     -13.492 -27.252   5.363  0.00  0.00           C
ATOM   3379  O  LILE X 213     -14.107 -26.187   5.310  0.00  0.00           O
ATOM   3380  N  LILE X 214     -13.537 -28.154   4.377  0.00  0.00           N
ATOM   3381  H  LILE X 214     -12.935 -28.959   4.452  0.00  0.00           H
ATOM   3382  CA LILE X 214     -14.397 -28.038   3.186  0.00  0.00           C
ATOM   3383  HA LILE X 214     -14.333 -27.012   2.821  0.00  0.00           H
ATOM   3384  CB LILE X 214     -13.913 -28.969   2.047  0.00  0.00           C
ATOM   3385  HB LILE X 214     -13.876 -29.989   2.435  0.00  0.00           H
ATOM   3386  CG2LILE X 214     -14.898 -28.950   0.859  0.00  0.00           C
ATOM   3387 HG21LILE X 214     -15.063 -27.925   0.525  0.00  0.00           H
ATOM   3388 HG22LILE X 214     -14.520 -29.544   0.029  0.00  0.00           H
ATOM   3389 HG23LILE X 214     -15.856 -29.383   1.147  0.00  0.00           H
ATOM   3390  CG1LILE X 214     -12.490 -28.577   1.586  0.00  0.00           C
ATOM   3391 HG12LILE X 214     -12.512 -27.595   1.114  0.00  0.00           H
ATOM   3392 HG13LILE X 214     -11.845 -28.508   2.458  0.00  0.00           H
ATOM   3393  CD1LILE X 214     -11.831 -29.589   0.637  0.00  0.00           C
ATOM   3394 HD11LILE X 214     -12.329 -29.594  -0.331  0.00  0.00           H
ATOM   3395 HD12LILE X 214     -10.789 -29.311   0.484  0.00  0.00           H
ATOM   3396 HD13LILE X 214     -11.867 -30.587   1.074  0.00  0.00           H
ATOM   3397  C  LILE X 214     -15.868 -28.315   3.539  0.00  0.00           C
ATOM   3398  O  LILE X 214     -16.197 -29.347   4.138  0.00  0.00           O
ATOM   3399  N  LVAL X 215     -16.760 -27.431   3.095  0.00  0.00           N
ATOM   3400  H  LVAL X 215     -16.410 -26.605   2.614  0.00  0.00           H
ATOM   3401  CA LVAL X 215     -18.222 -27.529   3.214  0.00  0.00           C
ATOM   3402  HA LVAL X 215     -18.497 -28.569   3.379  0.00  0.00           H
ATOM   3403  CB LVAL X 215     -18.756 -26.707   4.417  0.00  0.00           C
ATOM   3404  HB LVAL X 215     -19.771 -27.040   4.622  0.00  0.00           H
ATOM   3405  CG1LVAL X 215     -17.929 -26.889   5.696  0.00  0.00           C
ATOM   3406 HG11LVAL X 215     -16.961 -26.396   5.602  0.00  0.00           H
ATOM   3407 HG12LVAL X 215     -18.470 -26.446   6.531  0.00  0.00           H
ATOM   3408 HG13LVAL X 215     -17.765 -27.939   5.896  0.00  0.00           H
ATOM   3409  CG2LVAL X 215     -18.805 -25.195   4.201  0.00  0.00           C
ATOM   3410 HG21LVAL X 215     -19.480 -24.953   3.384  0.00  0.00           H
ATOM   3411 HG22LVAL X 215     -19.187 -24.711   5.095  0.00  0.00           H
ATOM   3412 HG23LVAL X 215     -17.806 -24.816   3.993  0.00  0.00           H
ATOM   3413  C  LVAL X 215     -18.892 -27.097   1.904  0.00  0.00           C
ATOM   3414  O  LVAL X 215     -18.318 -26.341   1.118  0.00  0.00           O
ATOM   3415  N  LASP X 216     -20.124 -27.532   1.668  0.00  0.00           N
ATOM   3416  H  LASP X 216     -20.530 -28.230   2.278  0.00  0.00           H
ATOM   3417  CA LASP X 216     -21.064 -26.767   0.844  0.00  0.00           C
ATOM   3418  HA LASP X 216     -20.522 -26.278   0.034  0.00  0.00           H
ATOM   3419  CB LASP X 216     -22.037 -27.750   0.177  0.00  0.00           C
ATOM   3420  HB2LASP X 216     -21.472 -28.391  -0.502  0.00  0.00           H
ATOM   3421  HB3LASP X 216     -22.480 -28.389   0.939  0.00  0.00           H
ATOM   3422  CG LASP X 216     -23.155 -27.058  -0.595  0.00  0.00           C
ATOM   3423  OD1LASP X 216     -23.903 -26.285   0.043  0.00  0.00           O
ATOM   3424  OD2LASP X 216     -23.279 -27.284  -1.821  0.00  0.00           O
ATOM   3425  C  LASP X 216     -21.702 -25.645   1.702  0.00  0.00           C
ATOM   3426  O  LASP X 216     -21.943 -25.827   2.897  0.00  0.00           O
ATOM   3427  N  LGLY X 217     -21.891 -24.455   1.125  0.00  0.00           N
ATOM   3428  H  LGLY X 217     -21.748 -24.388   0.122  0.00  0.00           H
ATOM   3429  CA LGLY X 217     -22.280 -23.230   1.834  0.00  0.00           C
ATOM   3430  HA2LGLY X 217     -21.901 -23.274   2.855  0.00  0.00           H
ATOM   3431  HA3LGLY X 217     -21.812 -22.383   1.339  0.00  0.00           H
ATOM   3432  C  LGLY X 217     -23.780 -22.941   1.919  0.00  0.00           C
ATOM   3433  O  LGLY X 217     -24.171 -22.106   2.731  0.00  0.00           O
ATOM   3434  N  LHIE X 218     -24.630 -23.623   1.145  0.00  0.00           N
ATOM   3435  H  LHIE X 218     -24.239 -24.309   0.499  0.00  0.00           H
ATOM   3436  CA LHIE X 218     -26.086 -23.672   1.390  0.00  0.00           C
ATOM   3437  HA LHIE X 218     -26.348 -22.873   2.079  0.00  0.00           H
ATOM   3438  CB LHIE X 218     -26.893 -23.397   0.100  0.00  0.00           C
ATOM   3439  HB2LHIE X 218     -27.915 -23.756   0.224  0.00  0.00           H
ATOM   3440  HB3LHIE X 218     -26.941 -22.316  -0.037  0.00  0.00           H
ATOM   3441  CG LHIE X 218     -26.303 -23.984  -1.157  0.00  0.00           C
ATOM   3442  ND1LHIE X 218     -25.426 -23.311  -2.014  0.00  0.00           N
ATOM   3443  CE1LHIE X 218     -24.764 -24.266  -2.684  0.00  0.00           C
ATOM   3444  HE1LHIE X 218     -23.880 -24.100  -3.286  0.00  0.00           H
ATOM   3445  NE2LHIE X 218     -25.251 -25.476  -2.374  0.00  0.00           N
ATOM   3446  HE2LHIE X 218     -24.643 -26.308  -2.399  0.00  0.00           H
ATOM   3447  CD2LHIE X 218     -26.233 -25.317  -1.423  0.00  0.00           C
ATOM   3448  HD2LHIE X 218     -26.613 -26.099  -0.778  0.00  0.00           H
ATOM   3449  C  LHIE X 218     -26.490 -24.956   2.140  0.00  0.00           C
ATOM   3450  O  LHIE X 218     -27.592 -25.035   2.683  0.00  0.00           O
ATOM   3451  N  LSER X 219     -25.583 -25.929   2.250  0.00  0.00           N
ATOM   3452  H  LSER X 219     -24.752 -25.856   1.664  0.00  0.00           H
ATOM   3453  CA LSER X 219     -25.657 -27.094   3.135  0.00  0.00           C
ATOM   3454  HA LSER X 219     -26.642 -27.547   3.029  0.00  0.00           H
ATOM   3455  CB LSER X 219     -24.630 -28.127   2.662  0.00  0.00           C
ATOM   3456  HB2LSER X 219     -24.753 -28.282   1.590  0.00  0.00           H
ATOM   3457  HB3LSER X 219     -23.624 -27.755   2.850  0.00  0.00           H
ATOM   3458  OG LSER X 219     -24.800 -29.370   3.306  0.00  0.00           O
ATOM   3459  HG LSER X 219     -24.083 -29.947   2.950  0.00  0.00           H
ATOM   3460  C  LSER X 219     -25.466 -26.695   4.611  0.00  0.00           C
ATOM   3461  O  LSER X 219     -24.390 -26.805   5.201  0.00  0.00           O
ATOM   3462  N  LVAL X 220     -26.548 -26.208   5.231  0.00  0.00           N
ATOM   3463  H  LVAL X 220     -27.351 -26.033   4.638  0.00  0.00           H
ATOM   3464  CA LVAL X 220     -26.581 -25.677   6.614  0.00  0.00           C
ATOM   3465  HA LVAL X 220     -25.988 -24.765   6.646  0.00  0.00           H
ATOM   3466  CB LVAL X 220     -28.035 -25.320   7.004  0.00  0.00           C
ATOM   3467  HB LVAL X 220     -28.619 -26.239   7.034  0.00  0.00           H
ATOM   3468  CG1LVAL X 220     -28.140 -24.644   8.375  0.00  0.00           C
ATOM   3469 HG11LVAL X 220     -27.703 -23.648   8.329  0.00  0.00           H
ATOM   3470 HG12LVAL X 220     -29.191 -24.562   8.647  0.00  0.00           H
ATOM   3471 HG13LVAL X 220     -27.634 -25.223   9.144  0.00  0.00           H
ATOM   3472  CG2LVAL X 220     -28.705 -24.366   6.002  0.00  0.00           C
ATOM   3473 HG21LVAL X 220     -28.822 -24.847   5.033  0.00  0.00           H
ATOM   3474 HG22LVAL X 220     -29.698 -24.090   6.357  0.00  0.00           H
ATOM   3475 HG23LVAL X 220     -28.103 -23.465   5.884  0.00  0.00           H
ATOM   3476  C  LVAL X 220     -25.979 -26.648   7.647  0.00  0.00           C
ATOM   3477  O  LVAL X 220     -25.301 -26.229   8.586  0.00  0.00           O
ATOM   3478  N  LGLU X 221     -26.189 -27.954   7.466  0.00  0.00           N
ATOM   3479  H  LGLU X 221     -26.701 -28.237   6.645  0.00  0.00           H
ATOM   3480  CA LGLU X 221     -25.627 -29.006   8.323  0.00  0.00           C
ATOM   3481  HA LGLU X 221     -25.840 -28.768   9.366  0.00  0.00           H
ATOM   3482  CB LGLU X 221     -26.320 -30.332   7.967  0.00  0.00           C
ATOM   3483  HB2LGLU X 221     -27.401 -30.205   8.037  0.00  0.00           H
ATOM   3484  HB3LGLU X 221     -26.086 -30.565   6.927  0.00  0.00           H
ATOM   3485  CG LGLU X 221     -25.915 -31.541   8.824  0.00  0.00           C
ATOM   3486  HG2LGLU X 221     -26.242 -32.441   8.298  0.00  0.00           H
ATOM   3487  HG3LGLU X 221     -24.830 -31.603   8.911  0.00  0.00           H
ATOM   3488  CD LGLU X 221     -26.554 -31.527  10.219  0.00  0.00           C
ATOM   3489  OE1LGLU X 221     -27.273 -32.497  10.552  0.00  0.00           O
ATOM   3490  OE2LGLU X 221     -26.345 -30.573  11.011  0.00  0.00           O
ATOM   3491  C  LGLU X 221     -24.099 -29.127   8.184  0.00  0.00           C
ATOM   3492  O  LGLU X 221     -23.397 -29.351   9.169  0.00  0.00           O
ATOM   3493  N  LGLU X 222     -23.543 -28.934   6.987  0.00  0.00           N
ATOM   3494  H  LGLU X 222     -24.124 -28.654   6.203  0.00  0.00           H
ATOM   3495  CA LGLU X 222     -22.094 -28.994   6.779  0.00  0.00           C
ATOM   3496  HA LGLU X 222     -21.708 -29.853   7.320  0.00  0.00           H
ATOM   3497  CB LGLU X 222     -21.758 -29.176   5.307  0.00  0.00           C
ATOM   3498  HB2LGLU X 222     -22.236 -28.398   4.712  0.00  0.00           H
ATOM   3499  HB3LGLU X 222     -20.677 -29.083   5.195  0.00  0.00           H
ATOM   3500  CG LGLU X 222     -22.175 -30.557   4.807  0.00  0.00           C
ATOM   3501  HG2LGLU X 222     -21.701 -31.330   5.414  0.00  0.00           H
ATOM   3502  HG3LGLU X 222     -23.254 -30.686   4.889  0.00  0.00           H
ATOM   3503  CD LGLU X 222     -21.707 -30.694   3.369  0.00  0.00           C
ATOM   3504  OE1LGLU X 222     -20.462 -30.753   3.199  0.00  0.00           O
ATOM   3505  OE2LGLU X 222     -22.582 -30.683   2.480  0.00  0.00           O
ATOM   3506  C  LGLU X 222     -21.363 -27.770   7.320  0.00  0.00           C
ATOM   3507  O  LGLU X 222     -20.271 -27.917   7.869  0.00  0.00           O
ATOM   3508  N  LLEU X 223     -21.981 -26.589   7.272  0.00  0.00           N
ATOM   3509  H  LLEU X 223     -22.850 -26.519   6.749  0.00  0.00           H
ATOM   3510  CA LLEU X 223     -21.503 -25.441   8.045  0.00  0.00           C
ATOM   3511  HA LLEU X 223     -20.485 -25.208   7.733  0.00  0.00           H
ATOM   3512  CB LLEU X 223     -22.404 -24.225   7.761  0.00  0.00           C
ATOM   3513  HB2LLEU X 223     -23.437 -24.526   7.928  0.00  0.00           H
ATOM   3514  HB3LLEU X 223     -22.166 -23.431   8.465  0.00  0.00           H
ATOM   3515  CG LLEU X 223     -22.276 -23.657   6.333  0.00  0.00           C
ATOM   3516  HG LLEU X 223     -22.250 -24.470   5.609  0.00  0.00           H
ATOM   3517  CD1LLEU X 223     -23.480 -22.768   6.027  0.00  0.00           C
ATOM   3518 HD11LLEU X 223     -23.621 -22.025   6.811  0.00  0.00           H
ATOM   3519 HD12LLEU X 223     -23.325 -22.257   5.079  0.00  0.00           H
ATOM   3520 HD13LLEU X 223     -24.374 -23.380   5.939  0.00  0.00           H
ATOM   3521  CD2LLEU X 223     -21.017 -22.800   6.171  0.00  0.00           C
ATOM   3522 HD21LLEU X 223     -20.151 -23.306   6.590  0.00  0.00           H
ATOM   3523 HD22LLEU X 223     -20.843 -22.625   5.110  0.00  0.00           H
ATOM   3524 HD23LLEU X 223     -21.143 -21.840   6.667  0.00  0.00           H
ATOM   3525  C  LLEU X 223     -21.442 -25.800   9.545  0.00  0.00           C
ATOM   3526  O  LLEU X 223     -20.445 -25.508  10.206  0.00  0.00           O
ATOM   3527  N  LCYS X 224     -22.432 -26.527  10.076  0.00  0.00           N
ATOM   3528  H  LCYS X 224     -23.222 -26.763   9.488  0.00  0.00           H
ATOM   3529  CA LCYS X 224     -22.413 -27.023  11.460  0.00  0.00           C
ATOM   3530  HA LCYS X 224     -22.123 -26.193  12.108  0.00  0.00           H
ATOM   3531  CB LCYS X 224     -23.828 -27.449  11.877  0.00  0.00           C
ATOM   3532  HB2LCYS X 224     -24.190 -28.262  11.245  0.00  0.00           H
ATOM   3533  HB3LCYS X 224     -23.799 -27.799  12.910  0.00  0.00           H
ATOM   3534  SG LCYS X 224     -24.952 -26.024  11.762  0.00  0.00           S
ATOM   3535  HG LCYS X 224     -25.045 -25.998  10.419  0.00  0.00           H
ATOM   3536  C  LCYS X 224     -21.371 -28.139  11.712  0.00  0.00           C
ATOM   3537  O  LCYS X 224     -20.770 -28.172  12.789  0.00  0.00           O
ATOM   3538  N  LLYS X 225     -21.064 -29.010  10.735  0.00  0.00           N
ATOM   3539  H  LLYS X 225     -21.653 -29.003   9.905  0.00  0.00           H
ATOM   3540  CA LLYS X 225     -19.939 -29.981  10.815  0.00  0.00           C
ATOM   3541  HA LLYS X 225     -20.085 -30.577  11.716  0.00  0.00           H
ATOM   3542  CB LLYS X 225     -19.961 -30.958   9.603  0.00  0.00           C
ATOM   3543  HB2LLYS X 225     -19.857 -31.975   9.983  0.00  0.00           H
ATOM   3544  HB3LLYS X 225     -20.936 -30.901   9.119  0.00  0.00           H
ATOM   3545  CG LLYS X 225     -18.845 -30.737   8.554  0.00  0.00           C
ATOM   3546  HG2LLYS X 225     -18.737 -29.671   8.381  0.00  0.00           H
ATOM   3547  HG3LLYS X 225     -17.897 -31.087   8.963  0.00  0.00           H
ATOM   3548  CD LLYS X 225     -19.062 -31.421   7.192  0.00  0.00           C
ATOM   3549  HD2LLYS X 225     -18.721 -32.456   7.237  0.00  0.00           H
ATOM   3550  HD3LLYS X 225     -20.116 -31.400   6.930  0.00  0.00           H
ATOM   3551  CE LLYS X 225     -18.259 -30.621   6.155  0.00  0.00           C
ATOM   3552  HE2LLYS X 225     -18.656 -29.603   6.156  0.00  0.00           H
ATOM   3553  HE3LLYS X 225     -17.216 -30.569   6.480  0.00  0.00           H
ATOM   3554  NZ LLYS X 225     -18.313 -31.146   4.769  0.00  0.00           N
ATOM   3555  HZ1LLYS X 225     -19.227 -31.000   4.326  0.00  0.00           H
ATOM   3556  HZ2LLYS X 225     -17.655 -30.622   4.194  0.00  0.00           H
ATOM   3557  HZ3LLYS X 225     -18.093 -32.125   4.707  0.00  0.00           H
ATOM   3558  C  LLYS X 225     -18.578 -29.283  10.984  0.00  0.00           C
ATOM   3559  O  LLYS X 225     -17.613 -29.913  11.425  0.00  0.00           O
ATOM   3560  N  LALA X 226     -18.496 -28.008  10.596  0.00  0.00           N
ATOM   3561  H  LALA X 226     -19.327 -27.597  10.190  0.00  0.00           H
ATOM   3562  CA LALA X 226     -17.265 -27.241  10.504  0.00  0.00           C
ATOM   3563  HA LALA X 226     -16.428 -27.927  10.598  0.00  0.00           H
ATOM   3564  CB LALA X 226     -17.216 -26.641   9.096  0.00  0.00           C
ATOM   3565  HB1LALA X 226     -18.013 -25.908   8.965  0.00  0.00           H
ATOM   3566  HB2LALA X 226     -16.255 -26.163   8.921  0.00  0.00           H
ATOM   3567  HB3LALA X 226     -17.342 -27.436   8.363  0.00  0.00           H
ATOM   3568  C  LALA X 226     -17.102 -26.189  11.616  0.00  0.00           C
ATOM   3569  O  LALA X 226     -16.118 -26.225  12.351  0.00  0.00           O
ATOM   3570  N  LPHE X 227     -18.059 -25.272  11.779  0.00  0.00           N
ATOM   3571  H  LPHE X 227     -18.863 -25.297  11.159  0.00  0.00           H
ATOM   3572  CA LPHE X 227     -17.907 -24.094  12.646  0.00  0.00           C
ATOM   3573  HA LPHE X 227     -17.086 -23.485  12.268  0.00  0.00           H
ATOM   3574  CB LPHE X 227     -19.199 -23.269  12.598  0.00  0.00           C
ATOM   3575  HB2LPHE X 227     -20.063 -23.930  12.514  0.00  0.00           H
ATOM   3576  HB3LPHE X 227     -19.303 -22.747  13.546  0.00  0.00           H
ATOM   3577  CG LPHE X 227     -19.235 -22.218  11.511  0.00  0.00           C
ATOM   3578  CD1LPHE X 227     -18.316 -21.155  11.550  0.00  0.00           C
ATOM   3579  HD1LPHE X 227     -17.564 -21.118  12.325  0.00  0.00           H
ATOM   3580  CE1LPHE X 227     -18.379 -20.132  10.593  0.00  0.00           C
ATOM   3581  HE1LPHE X 227     -17.673 -19.319  10.645  0.00  0.00           H
ATOM   3582  CZ LPHE X 227     -19.363 -20.165   9.589  0.00  0.00           C
ATOM   3583  HZ LPHE X 227     -19.419 -19.378   8.851  0.00  0.00           H
ATOM   3584  CE2LPHE X 227     -20.293 -21.216   9.557  0.00  0.00           C
ATOM   3585  HE2LPHE X 227     -21.071 -21.220   8.810  0.00  0.00           H
ATOM   3586  CD2LPHE X 227     -20.222 -22.246  10.511  0.00  0.00           C
ATOM   3587  HD2LPHE X 227     -20.943 -23.046  10.492  0.00  0.00           H
ATOM   3588  C  LPHE X 227     -17.563 -24.419  14.106  0.00  0.00           C
ATOM   3589  O  LPHE X 227     -16.718 -23.755  14.701  0.00  0.00           O
ATOM   3590  N  LGLY X 228     -18.186 -25.449  14.684  0.00  0.00           N
ATOM   3591  H  LGLY X 228     -18.866 -25.957  14.139  0.00  0.00           H
ATOM   3592  CA LGLY X 228     -18.009 -25.795  16.098  0.00  0.00           C
ATOM   3593  HA2LGLY X 228     -18.043 -24.880  16.691  0.00  0.00           H
ATOM   3594  HA3LGLY X 228     -18.843 -26.422  16.410  0.00  0.00           H
ATOM   3595  C  LGLY X 228     -16.701 -26.522  16.448  0.00  0.00           C
ATOM   3596  O  LGLY X 228     -16.538 -26.911  17.601  0.00  0.00           O
ATOM   3597  N  LGLN X 229     -15.790 -26.764  15.495  0.00  0.00           N
ATOM   3598  H  LGLN X 229     -15.954 -26.391  14.565  0.00  0.00           H
ATOM   3599  CA LGLN X 229     -14.601 -27.605  15.710  0.00  0.00           C
ATOM   3600  HA LGLN X 229     -14.492 -27.774  16.782  0.00  0.00           H
ATOM   3601  CB LGLN X 229     -14.808 -29.001  15.097  0.00  0.00           C
ATOM   3602  HB2LGLN X 229     -13.939 -29.608  15.354  0.00  0.00           H
ATOM   3603  HB3LGLN X 229     -15.675 -29.471  15.564  0.00  0.00           H
ATOM   3604  CG LGLN X 229     -15.013 -28.994  13.573  0.00  0.00           C
ATOM   3605  HG2LGLN X 229     -16.077 -29.102  13.364  0.00  0.00           H
ATOM   3606  HG3LGLN X 229     -14.695 -28.044  13.158  0.00  0.00           H
ATOM   3607  CD LGLN X 229     -14.215 -30.067  12.843  0.00  0.00           C
ATOM   3608  OE1LGLN X 229     -13.015 -30.246  13.043  0.00  0.00           O
ATOM   3609  NE2LGLN X 229     -14.841 -30.784  11.938  0.00  0.00           N
ATOM   3610 HE21LGLN X 229     -14.324 -31.491  11.453  0.00  0.00           H
ATOM   3611 HE22LGLN X 229     -15.828 -30.604  11.755  0.00  0.00           H
ATOM   3612  C  LGLN X 229     -13.287 -26.922  15.294  0.00  0.00           C
ATOM   3613  O  LGLN X 229     -12.590 -27.350  14.369  0.00  0.00           O
ATOM   3614  N  LALA X 230     -12.899 -25.895  16.049  0.00  0.00           N
ATOM   3615  H  LALA X 230     -13.525 -25.571  16.770  0.00  0.00           H
ATOM   3616  CA LALA X 230     -11.540 -25.351  16.022  0.00  0.00           C
ATOM   3617  HA LALA X 230     -11.314 -25.064  14.997  0.00  0.00           H
ATOM   3618  CB LALA X 230     -11.524 -24.082  16.889  0.00  0.00           C
ATOM   3619  HB1LALA X 230     -11.713 -24.337  17.933  0.00  0.00           H
ATOM   3620  HB2LALA X 230     -10.555 -23.585  16.814  0.00  0.00           H
ATOM   3621  HB3LALA X 230     -12.291 -23.388  16.542  0.00  0.00           H
ATOM   3622  C  LALA X 230     -10.471 -26.388  16.458  0.00  0.00           C
ATOM   3623  O  LALA X 230     -10.776 -27.550  16.754  0.00  0.00           O
ATOM   3624  N  LLYS X 231      -9.203 -25.967  16.482  0.00  0.00           N
ATOM   3625  H  LLYS X 231      -9.049 -24.992  16.246  0.00  0.00           H
ATOM   3626  CA LLYS X 231      -8.032 -26.670  17.055  0.00  0.00           C
ATOM   3627  HA LLYS X 231      -8.358 -27.432  17.763  0.00  0.00           H
ATOM   3628  CB LLYS X 231      -7.189 -27.316  15.928  0.00  0.00           C
ATOM   3629  HB2LLYS X 231      -6.758 -26.516  15.324  0.00  0.00           H
ATOM   3630  HB3LLYS X 231      -6.361 -27.875  16.367  0.00  0.00           H
ATOM   3631  CG LLYS X 231      -7.952 -28.252  14.977  0.00  0.00           C
ATOM   3632  HG2LLYS X 231      -8.778 -27.694  14.546  0.00  0.00           H
ATOM   3633  HG3LLYS X 231      -7.285 -28.536  14.162  0.00  0.00           H
ATOM   3634  CD LLYS X 231      -8.475 -29.539  15.634  0.00  0.00           C
ATOM   3635  HD2LLYS X 231      -7.631 -30.210  15.800  0.00  0.00           H
ATOM   3636  HD3LLYS X 231      -8.922 -29.320  16.603  0.00  0.00           H
ATOM   3637  CE LLYS X 231      -9.513 -30.246  14.751  0.00  0.00           C
ATOM   3638  HE2LLYS X 231      -9.074 -30.436  13.766  0.00  0.00           H
ATOM   3639  HE3LLYS X 231      -9.758 -31.207  15.211  0.00  0.00           H
ATOM   3640  NZ LLYS X 231     -10.748 -29.437  14.607  0.00  0.00           N
ATOM   3641  HZ1LLYS X 231     -10.585 -28.632  14.011  0.00  0.00           H
ATOM   3642  HZ2LLYS X 231     -11.519 -29.945  14.177  0.00  0.00           H
ATOM   3643  HZ3LLYS X 231     -11.048 -29.045  15.496  0.00  0.00           H
ATOM   3644  C  LLYS X 231      -7.205 -25.638  17.837  0.00  0.00           C
ATOM   3645  O  LLYS X 231      -7.613 -24.484  17.899  0.00  0.00           O
ATOM   3646  N  LHIE X 232      -6.016 -25.982  18.337  0.00  0.00           N
ATOM   3647  H  LHIE X 232      -5.752 -26.955  18.336  0.00  0.00           H
ATOM   3648  CA LHIE X 232      -4.991 -25.001  18.765  0.00  0.00           C
ATOM   3649  HA LHIE X 232      -5.490 -24.213  19.334  0.00  0.00           H
ATOM   3650  CB LHIE X 232      -3.999 -25.661  19.729  0.00  0.00           C
ATOM   3651  HB2LHIE X 232      -3.495 -26.490  19.230  0.00  0.00           H
ATOM   3652  HB3LHIE X 232      -3.248 -24.930  20.030  0.00  0.00           H
ATOM   3653  CG LHIE X 232      -4.689 -26.167  20.967  0.00  0.00           C
ATOM   3654  ND1LHIE X 232      -5.162 -27.466  21.162  0.00  0.00           N
ATOM   3655  CE1LHIE X 232      -5.806 -27.442  22.339  0.00  0.00           C
ATOM   3656  HE1LHIE X 232      -6.291 -28.299  22.789  0.00  0.00           H
ATOM   3657  NE2LHIE X 232      -5.782 -26.205  22.868  0.00  0.00           N
ATOM   3658  HE2LHIE X 232      -6.223 -25.923  23.732  0.00  0.00           H
ATOM   3659  CD2LHIE X 232      -5.093 -25.383  22.007  0.00  0.00           C
ATOM   3660  HD2LHIE X 232      -4.943 -24.312  22.093  0.00  0.00           H
ATOM   3661  C  LHIE X 232      -4.318 -24.289  17.571  0.00  0.00           C
ATOM   3662  O  LHIE X 232      -3.097 -24.162  17.482  0.00  0.00           O
ATOM   3663  N  LGLN X 233      -5.148 -23.878  16.613  0.00  0.00           N
ATOM   3664  H  LGLN X 233      -6.139 -23.934  16.826  0.00  0.00           H
ATOM   3665  CA LGLN X 233      -4.832 -23.237  15.343  0.00  0.00           C
ATOM   3666  HA LGLN X 233      -3.910 -22.666  15.451  0.00  0.00           H
ATOM   3667  CB LGLN X 233      -4.683 -24.272  14.211  0.00  0.00           C
ATOM   3668  HB2LGLN X 233      -5.651 -24.757  14.073  0.00  0.00           H
ATOM   3669  HB3LGLN X 233      -4.452 -23.744  13.285  0.00  0.00           H
ATOM   3670  CG LGLN X 233      -3.631 -25.370  14.412  0.00  0.00           C
ATOM   3671  HG2LGLN X 233      -2.632 -24.946  14.317  0.00  0.00           H
ATOM   3672  HG3LGLN X 233      -3.732 -25.819  15.398  0.00  0.00           H
ATOM   3673  CD LGLN X 233      -3.832 -26.477  13.386  0.00  0.00           C
ATOM   3674  OE1LGLN X 233      -4.493 -27.471  13.642  0.00  0.00           O
ATOM   3675  NE2LGLN X 233      -3.319 -26.325  12.187  0.00  0.00           N
ATOM   3676 HE21LGLN X 233      -3.543 -27.017  11.495  0.00  0.00           H
ATOM   3677 HE22LGLN X 233      -2.826 -25.471  11.944  0.00  0.00           H
ATOM   3678  C  LGLN X 233      -6.008 -22.319  14.967  0.00  0.00           C
ATOM   3679  O  LGLN X 233      -7.164 -22.703  15.197  0.00  0.00           O
ATOM   3680  N  LPRO X 234      -5.762 -21.167  14.319  0.00  0.00           N
ATOM   3681  CD LPRO X 234      -4.459 -20.630  13.946  0.00  0.00           C
ATOM   3682  HD2LPRO X 234      -3.746 -21.412  13.683  0.00  0.00           H
ATOM   3683  HD3LPRO X 234      -4.072 -20.017  14.758  0.00  0.00           H
ATOM   3684  CG LPRO X 234      -4.724 -19.763  12.724  0.00  0.00           C
ATOM   3685  HG2LPRO X 234      -4.727 -20.393  11.838  0.00  0.00           H
ATOM   3686  HG3LPRO X 234      -3.990 -18.966  12.625  0.00  0.00           H
ATOM   3687  CB LPRO X 234      -6.131 -19.236  13.000  0.00  0.00           C
ATOM   3688  HB2LPRO X 234      -6.635 -18.898  12.102  0.00  0.00           H
ATOM   3689  HB3LPRO X 234      -6.077 -18.423  13.725  0.00  0.00           H
ATOM   3690  CA LPRO X 234      -6.828 -20.443  13.628  0.00  0.00           C
ATOM   3691  HA LPRO X 234      -7.577 -20.100  14.342  0.00  0.00           H
ATOM   3692  C  LPRO X 234      -7.511 -21.365  12.598  0.00  0.00           C
ATOM   3693  O  LPRO X 234      -6.883 -22.282  12.060  0.00  0.00           O
ATOM   3694  N  LTHR X 235      -8.820 -21.193  12.385  0.00  0.00           N
ATOM   3695  H  LTHR X 235      -9.281 -20.410  12.834  0.00  0.00           H
ATOM   3696  CA LTHR X 235      -9.666 -22.200  11.709  0.00  0.00           C
ATOM   3697  HA LTHR X 235      -9.037 -23.010  11.348  0.00  0.00           H
ATOM   3698  CB LTHR X 235     -10.626 -22.823  12.731  0.00  0.00           C
ATOM   3699  HB LTHR X 235     -11.138 -22.029  13.278  0.00  0.00           H
ATOM   3700  CG2LTHR X 235     -11.680 -23.740  12.105  0.00  0.00           C
ATOM   3701 HG21LTHR X 235     -11.207 -24.440  11.417  0.00  0.00           H
ATOM   3702 HG22LTHR X 235     -12.207 -24.287  12.886  0.00  0.00           H
ATOM   3703 HG23LTHR X 235     -12.410 -23.143  11.558  0.00  0.00           H
ATOM   3704  OG1LTHR X 235      -9.878 -23.602  13.645  0.00  0.00           O
ATOM   3705  HG1LTHR X 235      -9.155 -23.053  13.980  0.00  0.00           H
ATOM   3706  C  LTHR X 235     -10.410 -21.643  10.491  0.00  0.00           C
ATOM   3707  O  LTHR X 235     -11.121 -20.650  10.604  0.00  0.00           O
ATOM   3708  N  LALA X 236     -10.268 -22.285   9.329  0.00  0.00           N
ATOM   3709  H  LALA X 236      -9.650 -23.089   9.304  0.00  0.00           H
ATOM   3710  CA LALA X 236     -10.881 -21.884   8.062  0.00  0.00           C
ATOM   3711  HA LALA X 236     -11.233 -20.857   8.151  0.00  0.00           H
ATOM   3712  CB LALA X 236      -9.805 -21.894   6.970  0.00  0.00           C
ATOM   3713  HB1LALA X 236      -9.398 -22.899   6.853  0.00  0.00           H
ATOM   3714  HB2LALA X 236     -10.244 -21.571   6.025  0.00  0.00           H
ATOM   3715  HB3LALA X 236      -9.000 -21.207   7.234  0.00  0.00           H
ATOM   3716  C  LALA X 236     -12.084 -22.770   7.683  0.00  0.00           C
ATOM   3717  O  LALA X 236     -11.967 -23.994   7.585  0.00  0.00           O
ATOM   3718  N  LILE X 237     -13.228 -22.139   7.426  0.00  0.00           N
ATOM   3719  H  LILE X 237     -13.237 -21.130   7.547  0.00  0.00           H
ATOM   3720  CA LILE X 237     -14.480 -22.748   6.963  0.00  0.00           C
ATOM   3721  HA LILE X 237     -14.430 -23.831   7.083  0.00  0.00           H
ATOM   3722  CB LILE X 237     -15.672 -22.205   7.789  0.00  0.00           C
ATOM   3723  HB LILE X 237     -15.826 -21.162   7.510  0.00  0.00           H
ATOM   3724  CG2LILE X 237     -16.963 -22.964   7.434  0.00  0.00           C
ATOM   3725 HG21LILE X 237     -16.833 -24.033   7.593  0.00  0.00           H
ATOM   3726 HG22LILE X 237     -17.785 -22.604   8.055  0.00  0.00           H
ATOM   3727 HG23LILE X 237     -17.224 -22.790   6.390  0.00  0.00           H
ATOM   3728  CG1LILE X 237     -15.424 -22.197   9.316  0.00  0.00           C
ATOM   3729 HG12LILE X 237     -14.577 -21.549   9.538  0.00  0.00           H
ATOM   3730 HG13LILE X 237     -16.289 -21.751   9.800  0.00  0.00           H
ATOM   3731  CD1LILE X 237     -15.170 -23.560   9.964  0.00  0.00           C
ATOM   3732 HD11LILE X 237     -14.343 -24.072   9.472  0.00  0.00           H
ATOM   3733 HD12LILE X 237     -14.923 -23.419  11.016  0.00  0.00           H
ATOM   3734 HD13LILE X 237     -16.072 -24.160   9.899  0.00  0.00           H
ATOM   3735  C  LILE X 237     -14.638 -22.422   5.474  0.00  0.00           C
ATOM   3736  O  LILE X 237     -14.769 -21.254   5.115  0.00  0.00           O
ATOM   3737  N  LILE X 238     -14.569 -23.422   4.596  0.00  0.00           N
ATOM   3738  H  LILE X 238     -14.480 -24.372   4.946  0.00  0.00           H
ATOM   3739  CA LILE X 238     -14.349 -23.214   3.156  0.00  0.00           C
ATOM   3740  HA LILE X 238     -14.243 -22.149   2.955  0.00  0.00           H
ATOM   3741  CB LILE X 238     -13.032 -23.899   2.717  0.00  0.00           C
ATOM   3742  HB LILE X 238     -13.175 -24.981   2.743  0.00  0.00           H
ATOM   3743  CG2LILE X 238     -12.697 -23.501   1.267  0.00  0.00           C
ATOM   3744 HG21LILE X 238     -12.409 -22.452   1.215  0.00  0.00           H
ATOM   3745 HG22LILE X 238     -11.888 -24.123   0.887  0.00  0.00           H
ATOM   3746 HG23LILE X 238     -13.557 -23.645   0.621  0.00  0.00           H
ATOM   3747  CG1LILE X 238     -11.874 -23.561   3.691  0.00  0.00           C
ATOM   3748 HG12LILE X 238     -11.807 -22.482   3.824  0.00  0.00           H
ATOM   3749 HG13LILE X 238     -12.086 -24.005   4.664  0.00  0.00           H
ATOM   3750  CD1LILE X 238     -10.508 -24.094   3.263  0.00  0.00           C
ATOM   3751 HD11LILE X 238     -10.153 -23.564   2.380  0.00  0.00           H
ATOM   3752 HD12LILE X 238      -9.793 -23.941   4.071  0.00  0.00           H
ATOM   3753 HD13LILE X 238     -10.588 -25.161   3.052  0.00  0.00           H
ATOM   3754  C  LILE X 238     -15.576 -23.707   2.386  0.00  0.00           C
ATOM   3755  O  LILE X 238     -15.753 -24.914   2.229  0.00  0.00           O
ATOM   3756  N  LALA X 239     -16.444 -22.787   1.956  0.00  0.00           N
ATOM   3757  H  LALA X 239     -16.206 -21.803   2.040  0.00  0.00           H
ATOM   3758  CA LALA X 239     -17.840 -23.075   1.630  0.00  0.00           C
ATOM   3759  HA LALA X 239     -18.059 -24.105   1.884  0.00  0.00           H
ATOM   3760  CB LALA X 239     -18.702 -22.180   2.530  0.00  0.00           C
ATOM   3761  HB1LALA X 239     -18.534 -21.132   2.280  0.00  0.00           H
ATOM   3762  HB2LALA X 239     -19.752 -22.413   2.380  0.00  0.00           H
ATOM   3763  HB3LALA X 239     -18.448 -22.340   3.578  0.00  0.00           H
ATOM   3764  C  LALA X 239     -18.177 -22.895   0.142  0.00  0.00           C
ATOM   3765  O  LALA X 239     -18.172 -21.773  -0.358  0.00  0.00           O
ATOM   3766  N  LLYS X 240     -18.505 -23.983  -0.573  0.00  0.00           N
ATOM   3767  H  LLYS X 240     -18.494 -24.886  -0.105  0.00  0.00           H
ATOM   3768  CA LLYS X 240     -18.936 -23.900  -1.980  0.00  0.00           C
ATOM   3769  HA LLYS X 240     -18.279 -23.189  -2.485  0.00  0.00           H
ATOM   3770  CB LLYS X 240     -18.806 -25.245  -2.723  0.00  0.00           C
ATOM   3771  HB2LLYS X 240     -17.754 -25.516  -2.779  0.00  0.00           H
ATOM   3772  HB3LLYS X 240     -19.339 -26.028  -2.180  0.00  0.00           H
ATOM   3773  CG LLYS X 240     -19.386 -25.129  -4.148  0.00  0.00           C
ATOM   3774  HG2LLYS X 240     -20.466 -25.276  -4.094  0.00  0.00           H
ATOM   3775  HG3LLYS X 240     -19.199 -24.125  -4.530  0.00  0.00           H
ATOM   3776  CD LLYS X 240     -18.795 -26.111  -5.166  0.00  0.00           C
ATOM   3777  HD2LLYS X 240     -17.760 -25.825  -5.362  0.00  0.00           H
ATOM   3778  HD3LLYS X 240     -18.823 -27.127  -4.768  0.00  0.00           H
ATOM   3779  CE LLYS X 240     -19.634 -26.031  -6.453  0.00  0.00           C
ATOM   3780  HE2LLYS X 240     -20.504 -26.684  -6.339  0.00  0.00           H
ATOM   3781  HE3LLYS X 240     -20.006 -25.007  -6.560  0.00  0.00           H
ATOM   3782  NZ LLYS X 240     -18.860 -26.391  -7.669  0.00  0.00           N
ATOM   3783  HZ1LLYS X 240     -18.339 -27.247  -7.551  0.00  0.00           H
ATOM   3784  HZ2LLYS X 240     -19.467 -26.470  -8.474  0.00  0.00           H
ATOM   3785  HZ3LLYS X 240     -18.216 -25.634  -7.897  0.00  0.00           H
ATOM   3786  C  LLYS X 240     -20.354 -23.341  -2.086  0.00  0.00           C
ATOM   3787  O  LLYS X 240     -21.299 -23.928  -1.566  0.00  0.00           O
ATOM   3788  N  LTHR X 241     -20.502 -22.266  -2.840  0.00  0.00           N
ATOM   3789  H  LTHR X 241     -19.662 -21.824  -3.202  0.00  0.00           H
ATOM   3790  CA LTHR X 241     -21.771 -21.602  -3.161  0.00  0.00           C
ATOM   3791  HA LTHR X 241     -22.607 -22.265  -2.949  0.00  0.00           H
ATOM   3792  CB LTHR X 241     -21.935 -20.343  -2.289  0.00  0.00           C
ATOM   3793  HB LTHR X 241     -22.872 -19.844  -2.539  0.00  0.00           H
ATOM   3794  CG2LTHR X 241     -21.940 -20.630  -0.793  0.00  0.00           C
ATOM   3795 HG21LTHR X 241     -20.964 -20.995  -0.472  0.00  0.00           H
ATOM   3796 HG22LTHR X 241     -22.166 -19.711  -0.253  0.00  0.00           H
ATOM   3797 HG23LTHR X 241     -22.709 -21.368  -0.569  0.00  0.00           H
ATOM   3798  OG1LTHR X 241     -20.869 -19.492  -2.586  0.00  0.00           O
ATOM   3799  HG1LTHR X 241     -20.721 -18.863  -1.834  0.00  0.00           H
ATOM   3800  C  LTHR X 241     -21.798 -21.274  -4.663  0.00  0.00           C
ATOM   3801  O  LTHR X 241     -20.984 -21.785  -5.439  0.00  0.00           O
ATOM   3802  N  LPHE X 242     -22.739 -20.435  -5.093  0.00  0.00           N
ATOM   3803  H  LPHE X 242     -23.349 -20.011  -4.412  0.00  0.00           H
ATOM   3804  CA LPHE X 242     -22.848 -19.914  -6.458  0.00  0.00           C
ATOM   3805  HA LPHE X 242     -21.889 -19.999  -6.974  0.00  0.00           H
ATOM   3806  CB LPHE X 242     -23.898 -20.714  -7.243  0.00  0.00           C
ATOM   3807  HB2LPHE X 242     -24.864 -20.611  -6.752  0.00  0.00           H
ATOM   3808  HB3LPHE X 242     -24.000 -20.266  -8.229  0.00  0.00           H
ATOM   3809  CG LPHE X 242     -23.585 -22.192  -7.413  0.00  0.00           C
ATOM   3810  CD1LPHE X 242     -22.895 -22.639  -8.556  0.00  0.00           C
ATOM   3811  HD1LPHE X 242     -22.591 -21.929  -9.314  0.00  0.00           H
ATOM   3812  CE1LPHE X 242     -22.631 -24.010  -8.732  0.00  0.00           C
ATOM   3813  HE1LPHE X 242     -22.145 -24.345  -9.638  0.00  0.00           H
ATOM   3814  CZ LPHE X 242     -23.040 -24.937  -7.756  0.00  0.00           C
ATOM   3815  HZ LPHE X 242     -22.862 -25.991  -7.905  0.00  0.00           H
ATOM   3816  CE2LPHE X 242     -23.715 -24.493  -6.604  0.00  0.00           C
ATOM   3817  HE2LPHE X 242     -24.037 -25.204  -5.858  0.00  0.00           H
ATOM   3818  CD2LPHE X 242     -23.996 -23.124  -6.440  0.00  0.00           C
ATOM   3819  HD2LPHE X 242     -24.534 -22.782  -5.569  0.00  0.00           H
ATOM   3820  C  LPHE X 242     -23.220 -18.430  -6.378  0.00  0.00           C
ATOM   3821  O  LPHE X 242     -24.004 -18.038  -5.508  0.00  0.00           O
ATOM   3822  N  LLYN X 243     -22.642 -17.575  -7.221  0.00  0.00           N
ATOM   3823  H  LLYN X 243     -21.960 -17.918  -7.890  0.00  0.00           H
ATOM   3824  CA LLYN X 243     -22.880 -16.132  -7.122  0.00  0.00           C
ATOM   3825  HA LLYN X 243     -22.681 -15.834  -6.092  0.00  0.00           H
ATOM   3826  CB LLYN X 243     -21.894 -15.389  -8.019  0.00  0.00           C
ATOM   3827  HB2LLYN X 243     -20.910 -15.827  -7.857  0.00  0.00           H
ATOM   3828  HB3LLYN X 243     -22.178 -15.523  -9.061  0.00  0.00           H
ATOM   3829  CG LLYN X 243     -21.831 -13.890  -7.700  0.00  0.00           C
ATOM   3830  HG2LLYN X 243     -22.698 -13.384  -8.124  0.00  0.00           H
ATOM   3831  HG3LLYN X 243     -21.828 -13.745  -6.618  0.00  0.00           H
ATOM   3832  CD LLYN X 243     -20.548 -13.292  -8.276  0.00  0.00           C
ATOM   3833  HD2LLYN X 243     -19.697 -13.864  -7.907  0.00  0.00           H
ATOM   3834  HD3LLYN X 243     -20.568 -13.329  -9.366  0.00  0.00           H
ATOM   3835  C  LLYN X 243     -24.339 -15.799  -7.448  0.00  0.00           C
ATOM   3836  O  LLYN X 243     -24.849 -16.162  -8.505  0.00  0.00           O
ATOM   3837  N  LGLY X 244     -25.033 -15.127  -6.529  0.00  0.00           N
ATOM   3838  H  LGLY X 244     -24.567 -14.815  -5.685  0.00  0.00           H
ATOM   3839  CA LGLY X 244     -26.476 -14.921  -6.644  0.00  0.00           C
ATOM   3840  HA2LGLY X 244     -26.768 -14.123  -5.972  0.00  0.00           H
ATOM   3841  HA3LGLY X 244     -26.725 -14.623  -7.664  0.00  0.00           H
ATOM   3842  C  LGLY X 244     -27.335 -16.133  -6.277  0.00  0.00           C
ATOM   3843  O  LGLY X 244     -28.487 -16.164  -6.695  0.00  0.00           O
ATOM   3844  N  LARG X 245     -26.821 -17.102  -5.498  0.00  0.00           N
ATOM   3845  H  LARG X 245     -25.830 -17.058  -5.288  0.00  0.00           H
ATOM   3846  CA LARG X 245     -27.555 -18.307  -5.058  0.00  0.00           C
ATOM   3847  HA LARG X 245     -27.629 -18.968  -5.916  0.00  0.00           H
ATOM   3848  CB LARG X 245     -26.754 -19.028  -3.953  0.00  0.00           C
ATOM   3849  HB2LARG X 245     -25.738 -19.189  -4.300  0.00  0.00           H
ATOM   3850  HB3LARG X 245     -26.700 -18.388  -3.076  0.00  0.00           H
ATOM   3851  CG LARG X 245     -27.289 -20.399  -3.517  0.00  0.00           C
ATOM   3852  HG2LARG X 245     -26.610 -20.792  -2.758  0.00  0.00           H
ATOM   3853  HG3LARG X 245     -28.280 -20.297  -3.072  0.00  0.00           H
ATOM   3854  CD LARG X 245     -27.353 -21.376  -4.696  0.00  0.00           C
ATOM   3855  HD2LARG X 245     -28.288 -21.213  -5.233  0.00  0.00           H
ATOM   3856  HD3LARG X 245     -26.523 -21.169  -5.372  0.00  0.00           H
ATOM   3857  NE LARG X 245     -27.256 -22.780  -4.270  0.00  0.00           N
ATOM   3858  HE LARG X 245     -26.854 -22.953  -3.356  0.00  0.00           H
ATOM   3859  CZ LARG X 245     -27.490 -23.834  -5.030  0.00  0.00           C
ATOM   3860  NH1LARG X 245     -27.864 -23.749  -6.271  0.00  0.00           N
ATOM   3861 HH11LARG X 245     -27.843 -22.823  -6.726  0.00  0.00           H
ATOM   3862 HH12LARG X 245     -27.971 -24.540  -6.866  0.00  0.00           H
ATOM   3863  NH2LARG X 245     -27.329 -25.029  -4.540  0.00  0.00           N
ATOM   3864 HH21LARG X 245     -26.947 -25.126  -3.608  0.00  0.00           H
ATOM   3865 HH22LARG X 245     -27.492 -25.828  -5.118  0.00  0.00           H
ATOM   3866  C  LARG X 245     -28.979 -17.982  -4.594  0.00  0.00           C
ATOM   3867  O  LARG X 245     -29.158 -17.257  -3.617  0.00  0.00           O
ATOM   3868  N  LGLY X 246     -29.986 -18.529  -5.269  0.00  0.00           N
ATOM   3869  H  LGLY X 246     -29.747 -19.105  -6.078  0.00  0.00           H
ATOM   3870  CA LGLY X 246     -31.408 -18.305  -5.003  0.00  0.00           C
ATOM   3871  HA2LGLY X 246     -31.950 -19.204  -5.295  0.00  0.00           H
ATOM   3872  HA3LGLY X 246     -31.556 -18.152  -3.934  0.00  0.00           H
ATOM   3873  C  LGLY X 246     -32.058 -17.124  -5.740  0.00  0.00           C
ATOM   3874  O  LGLY X 246     -33.255 -16.921  -5.553  0.00  0.00           O
ATOM   3875  N  LILE X 247     -31.330 -16.358  -6.562  0.00  0.00           N
ATOM   3876  H  LILE X 247     -30.341 -16.565  -6.668  0.00  0.00           H
ATOM   3877  CA LILE X 247     -31.908 -15.363  -7.483  0.00  0.00           C
ATOM   3878  HA LILE X 247     -32.847 -14.997  -7.067  0.00  0.00           H
ATOM   3879  CB LILE X 247     -30.980 -14.138  -7.678  0.00  0.00           C
ATOM   3880  HB LILE X 247     -30.048 -14.483  -8.128  0.00  0.00           H
ATOM   3881  CG2LILE X 247     -31.631 -13.119  -8.639  0.00  0.00           C
ATOM   3882 HG21LILE X 247     -32.496 -12.659  -8.175  0.00  0.00           H
ATOM   3883 HG22LILE X 247     -30.921 -12.340  -8.908  0.00  0.00           H
ATOM   3884 HG23LILE X 247     -31.956 -13.596  -9.564  0.00  0.00           H
ATOM   3885  CG1LILE X 247     -30.644 -13.443  -6.336  0.00  0.00           C
ATOM   3886 HG12LILE X 247     -31.556 -13.035  -5.897  0.00  0.00           H
ATOM   3887 HG13LILE X 247     -30.236 -14.176  -5.640  0.00  0.00           H
ATOM   3888  CD1LILE X 247     -29.605 -12.320  -6.474  0.00  0.00           C
ATOM   3889 HD11LILE X 247     -29.999 -11.494  -7.063  0.00  0.00           H
ATOM   3890 HD12LILE X 247     -29.343 -11.935  -5.491  0.00  0.00           H
ATOM   3891 HD13LILE X 247     -28.709 -12.716  -6.949  0.00  0.00           H
ATOM   3892  C  LILE X 247     -32.214 -16.051  -8.822  0.00  0.00           C
ATOM   3893  O  LILE X 247     -31.301 -16.394  -9.579  0.00  0.00           O
ATOM   3894  N  LTHR X 248     -33.501 -16.227  -9.126  0.00  0.00           N
ATOM   3895  H  LTHR X 248     -34.200 -15.974  -8.441  0.00  0.00           H
ATOM   3896  CA LTHR X 248     -34.006 -16.908 -10.329  0.00  0.00           C
ATOM   3897  HA LTHR X 248     -33.783 -17.969 -10.233  0.00  0.00           H
ATOM   3898  CB LTHR X 248     -35.533 -16.751 -10.419  0.00  0.00           C
ATOM   3899  HB LTHR X 248     -35.773 -15.719 -10.668  0.00  0.00           H
ATOM   3900  CG2LTHR X 248     -36.169 -17.666 -11.464  0.00  0.00           C
ATOM   3901 HG21LTHR X 248     -35.929 -18.706 -11.244  0.00  0.00           H
ATOM   3902 HG22LTHR X 248     -37.251 -17.534 -11.439  0.00  0.00           H
ATOM   3903 HG23LTHR X 248     -35.811 -17.405 -12.460  0.00  0.00           H
ATOM   3904  OG1LTHR X 248     -36.114 -17.064  -9.178  0.00  0.00           O
ATOM   3905  HG1LTHR X 248     -36.951 -16.534  -9.131  0.00  0.00           H
ATOM   3906  C  LTHR X 248     -33.363 -16.376 -11.615  0.00  0.00           C
ATOM   3907  O  LTHR X 248     -33.367 -15.174 -11.876  0.00  0.00           O
ATOM   3908  N  LGLY X 249     -32.791 -17.273 -12.426  0.00  0.00           N
ATOM   3909  H  LGLY X 249     -32.778 -18.234 -12.122  0.00  0.00           H
ATOM   3910  CA LGLY X 249     -32.141 -16.963 -13.709  0.00  0.00           C
ATOM   3911  HA2LGLY X 249     -32.013 -17.885 -14.275  0.00  0.00           H
ATOM   3912  HA3LGLY X 249     -32.795 -16.303 -14.280  0.00  0.00           H
ATOM   3913  C  LGLY X 249     -30.771 -16.275 -13.602  0.00  0.00           C
ATOM   3914  O  LGLY X 249     -29.848 -16.642 -14.331  0.00  0.00           O
ATOM   3915  N  LVAL X 250     -30.608 -15.321 -12.680  0.00  0.00           N
ATOM   3916  H  LVAL X 250     -31.421 -15.064 -12.128  0.00  0.00           H
ATOM   3917  CA LVAL X 250     -29.345 -14.593 -12.453  0.00  0.00           C
ATOM   3918  HA LVAL X 250     -28.984 -14.214 -13.410  0.00  0.00           H
ATOM   3919  CB LVAL X 250     -29.548 -13.389 -11.516  0.00  0.00           C
ATOM   3920  HB LVAL X 250     -29.908 -13.765 -10.564  0.00  0.00           H
ATOM   3921  CG1LVAL X 250     -28.251 -12.614 -11.247  0.00  0.00           C
ATOM   3922 HG11LVAL X 250     -27.794 -12.325 -12.194  0.00  0.00           H
ATOM   3923 HG12LVAL X 250     -28.464 -11.720 -10.662  0.00  0.00           H
ATOM   3924 HG13LVAL X 250     -27.547 -13.229 -10.687  0.00  0.00           H
ATOM   3925  CG2LVAL X 250     -30.576 -12.403 -12.084  0.00  0.00           C
ATOM   3926 HG21LVAL X 250     -31.542 -12.893 -12.199  0.00  0.00           H
ATOM   3927 HG22LVAL X 250     -30.700 -11.559 -11.406  0.00  0.00           H
ATOM   3928 HG23LVAL X 250     -30.240 -12.030 -13.053  0.00  0.00           H
ATOM   3929  C  LVAL X 250     -28.259 -15.503 -11.884  0.00  0.00           C
ATOM   3930  O  LVAL X 250     -27.114 -15.388 -12.315  0.00  0.00           O
ATOM   3931  N  LGLU X 251     -28.608 -16.425 -10.977  0.00  0.00           N
ATOM   3932  H  LGLU X 251     -29.576 -16.461 -10.673  0.00  0.00           H
ATOM   3933  CA LGLU X 251     -27.655 -17.307 -10.285  0.00  0.00           C
ATOM   3934  HA LGLU X 251     -27.139 -16.713  -9.533  0.00  0.00           H
ATOM   3935  CB LGLU X 251     -28.412 -18.423  -9.541  0.00  0.00           C
ATOM   3936  HB2LGLU X 251     -29.038 -17.958  -8.780  0.00  0.00           H
ATOM   3937  HB3LGLU X 251     -29.052 -18.962 -10.241  0.00  0.00           H
ATOM   3938  CG LGLU X 251     -27.444 -19.418  -8.878  0.00  0.00           C
ATOM   3939  HG2LGLU X 251     -26.904 -19.967  -9.653  0.00  0.00           H
ATOM   3940  HG3LGLU X 251     -26.713 -18.854  -8.292  0.00  0.00           H
ATOM   3941  CD LGLU X 251     -28.126 -20.429  -7.950  0.00  0.00           C
ATOM   3942  OE1LGLU X 251     -29.195 -20.129  -7.374  0.00  0.00           O
ATOM   3943  OE2LGLU X 251     -27.506 -21.476  -7.671  0.00  0.00           O
ATOM   3944  C  LGLU X 251     -26.591 -17.887 -11.232  0.00  0.00           C
ATOM   3945  O  LGLU X 251     -26.917 -18.532 -12.233  0.00  0.00           O
ATOM   3946  N  LASP X 252     -25.323 -17.614 -10.919  0.00  0.00           N
ATOM   3947  H  LASP X 252     -25.160 -17.083 -10.069  0.00  0.00           H
ATOM   3948  CA LASP X 252     -24.134 -18.017 -11.672  0.00  0.00           C
ATOM   3949  HA LASP X 252     -23.301 -17.469 -11.234  0.00  0.00           H
ATOM   3950  CB LASP X 252     -23.854 -19.507 -11.398  0.00  0.00           C
ATOM   3951  HB2LASP X 252     -24.076 -19.716 -10.353  0.00  0.00           H
ATOM   3952  HB3LASP X 252     -24.517 -20.127 -11.994  0.00  0.00           H
ATOM   3953  CG LASP X 252     -22.405 -19.909 -11.660  0.00  0.00           C
ATOM   3954  OD1LASP X 252     -21.607 -19.966 -10.701  0.00  0.00           O
ATOM   3955  OD2LASP X 252     -22.043 -20.169 -12.826  0.00  0.00           O
ATOM   3956  C  LASP X 252     -24.189 -17.594 -13.162  0.00  0.00           C
ATOM   3957  O  LASP X 252     -24.331 -18.433 -14.052  0.00  0.00           O
ATOM   3958  N  LLYS X 253     -24.161 -16.272 -13.428  0.00  0.00           N
ATOM   3959  H  LLYS X 253     -24.160 -15.659 -12.623  0.00  0.00           H
ATOM   3960  CA LLYS X 253     -23.700 -15.656 -14.699  0.00  0.00           C
ATOM   3961  HA LLYS X 253     -23.603 -16.418 -15.471  0.00  0.00           H
ATOM   3962  CB LLYS X 253     -24.602 -14.502 -15.207  0.00  0.00           C
ATOM   3963  HB2LLYS X 253     -24.565 -13.715 -14.457  0.00  0.00           H
ATOM   3964  HB3LLYS X 253     -24.124 -14.096 -16.102  0.00  0.00           H
ATOM   3965  CG LLYS X 253     -26.085 -14.671 -15.568  0.00  0.00           C
ATOM   3966  HG2LLYS X 253     -26.671 -14.736 -14.658  0.00  0.00           H
ATOM   3967  HG3LLYS X 253     -26.395 -13.741 -16.047  0.00  0.00           H
ATOM   3968  CD LLYS X 253     -26.456 -15.813 -16.528  0.00  0.00           C
ATOM   3969  HD2LLYS X 253     -27.476 -15.643 -16.878  0.00  0.00           H
ATOM   3970  HD3LLYS X 253     -25.795 -15.783 -17.397  0.00  0.00           H
ATOM   3971  CE LLYS X 253     -26.394 -17.202 -15.890  0.00  0.00           C
ATOM   3972  HE2LLYS X 253     -26.799 -17.941 -16.587  0.00  0.00           H
ATOM   3973  HE3LLYS X 253     -25.345 -17.456 -15.723  0.00  0.00           H
ATOM   3974  NZ LLYS X 253     -27.131 -17.245 -14.606  0.00  0.00           N
ATOM   3975  HZ1LLYS X 253     -28.135 -17.135 -14.719  0.00  0.00           H
ATOM   3976  HZ2LLYS X 253     -26.944 -18.099 -14.089  0.00  0.00           H
ATOM   3977  HZ3LLYS X 253     -26.818 -16.507 -13.982  0.00  0.00           H
ATOM   3978  C  LLYS X 253     -22.321 -15.012 -14.489  0.00  0.00           C
ATOM   3979  O  LLYS X 253     -22.052 -14.490 -13.407  0.00  0.00           O
ATOM   3980  N  LGLU X 254     -21.510 -14.916 -15.541  0.00  0.00           N
ATOM   3981  H  LGLU X 254     -21.784 -15.330 -16.417  0.00  0.00           H
ATOM   3982  CA LGLU X 254     -20.329 -14.042 -15.559  0.00  0.00           C
ATOM   3983  HA LGLU X 254     -19.729 -14.249 -14.684  0.00  0.00           H
ATOM   3984  CB LGLU X 254     -19.443 -14.326 -16.789  0.00  0.00           C
ATOM   3985  HB2LGLU X 254     -20.043 -14.763 -17.589  0.00  0.00           H
ATOM   3986  HB3LGLU X 254     -19.050 -13.377 -17.152  0.00  0.00           H
ATOM   3987  CG LGLU X 254     -18.219 -15.222 -16.503  0.00  0.00           C
ATOM   3988  HG2LGLU X 254     -17.659 -15.345 -17.433  0.00  0.00           H
ATOM   3989  HG3LGLU X 254     -17.572 -14.691 -15.803  0.00  0.00           H
ATOM   3990  CD LGLU X 254     -18.514 -16.615 -15.925  0.00  0.00           C
ATOM   3991  OE1LGLU X 254     -17.600 -17.239 -15.343  0.00  0.00           O
ATOM   3992  OE2LGLU X 254     -19.652 -17.125 -16.013  0.00  0.00           O
ATOM   3993  C  LGLU X 254     -20.735 -12.558 -15.447  0.00  0.00           C
ATOM   3994  O  LGLU X 254     -21.825 -12.156 -15.850  0.00  0.00           O
ATOM   3995  N  LSER X 255     -19.869 -11.739 -14.842  0.00  0.00           N
ATOM   3996  H  LSER X 255     -18.974 -12.134 -14.583  0.00  0.00           H
ATOM   3997  CA LSER X 255     -20.031 -10.284 -14.647  0.00  0.00           C
ATOM   3998  HA LSER X 255     -19.216  -9.984 -13.995  0.00  0.00           H
ATOM   3999  CB LSER X 255     -19.802  -9.556 -15.974  0.00  0.00           C
ATOM   4000  HB2LSER X 255     -19.016 -10.065 -16.530  0.00  0.00           H
ATOM   4001  HB3LSER X 255     -20.721  -9.564 -16.562  0.00  0.00           H
ATOM   4002  OG LSER X 255     -19.390  -8.227 -15.722  0.00  0.00           O
ATOM   4003  HG LSER X 255     -19.481  -7.708 -16.546  0.00  0.00           H
ATOM   4004  C  LSER X 255     -21.285  -9.768 -13.907  0.00  0.00           C
ATOM   4005  O  LSER X 255     -21.401  -8.564 -13.671  0.00  0.00           O
ATOM   4006  N  LTRP X 256     -22.189 -10.630 -13.423  0.00  0.00           N
ATOM   4007  H  LTRP X 256     -22.115 -11.594 -13.722  0.00  0.00           H
ATOM   4008  CA LTRP X 256     -23.310 -10.257 -12.533  0.00  0.00           C
ATOM   4009  HA LTRP X 256     -23.694  -9.299 -12.887  0.00  0.00           H
ATOM   4010  CB LTRP X 256     -24.469 -11.250 -12.699  0.00  0.00           C
ATOM   4011  HB2LTRP X 256     -24.078 -12.259 -12.824  0.00  0.00           H
ATOM   4012  HB3LTRP X 256     -25.080 -11.251 -11.797  0.00  0.00           H
ATOM   4013  CG LTRP X 256     -25.380 -10.890 -13.838  0.00  0.00           C
ATOM   4014  CD1LTRP X 256     -25.124 -11.071 -15.156  0.00  0.00           C
ATOM   4015  HD1LTRP X 256     -24.229 -11.532 -15.563  0.00  0.00           H
ATOM   4016  NE1LTRP X 256     -26.151 -10.534 -15.911  0.00  0.00           N
ATOM   4017  HE1LTRP X 256     -26.145 -10.487 -16.932  0.00  0.00           H
ATOM   4018  CE2LTRP X 256     -27.109  -9.947 -15.117  0.00  0.00           C
ATOM   4019  CZ2LTRP X 256     -28.294  -9.255 -15.404  0.00  0.00           C
ATOM   4020  HZ2LTRP X 256     -28.612  -9.120 -16.430  0.00  0.00           H
ATOM   4021  CH2LTRP X 256     -29.055  -8.732 -14.345  0.00  0.00           C
ATOM   4022  HH2LTRP X 256     -29.972  -8.195 -14.555  0.00  0.00           H
ATOM   4023  CZ3LTRP X 256     -28.615  -8.897 -13.019  0.00  0.00           C
ATOM   4024  HZ3LTRP X 256     -29.201  -8.482 -12.211  0.00  0.00           H
ATOM   4025  CE3LTRP X 256     -27.418  -9.587 -12.743  0.00  0.00           C
ATOM   4026  HE3LTRP X 256     -27.087  -9.700 -11.723  0.00  0.00           H
ATOM   4027  CD2LTRP X 256     -26.637 -10.141 -13.785  0.00  0.00           C
ATOM   4028  C  LTRP X 256     -22.862  -9.974 -11.080  0.00  0.00           C
ATOM   4029  O  LTRP X 256     -23.427 -10.441 -10.086  0.00  0.00           O
ATOM   4030  N  LHID X 257     -21.822  -9.154 -10.964  0.00  0.00           N
ATOM   4031  H  LHID X 257     -21.420  -8.810 -11.828  0.00  0.00           H
ATOM   4032  CA LHID X 257     -21.285  -8.612  -9.729  0.00  0.00           C
ATOM   4033  HA LHID X 257     -21.595  -9.226  -8.881  0.00  0.00           H
ATOM   4034  C  LHID X 257     -21.729  -7.163  -9.497  0.00  0.00           C
ATOM   4035  O  LHID X 257     -21.630  -6.317 -10.394  0.00  0.00           O
ATOM   4036  N  LGLY X 258     -22.110  -6.834  -8.260  0.00  0.00           N
ATOM   4037  H  LGLY X 258     -22.084  -7.559  -7.557  0.00  0.00           H
ATOM   4038  CA LGLY X 258     -22.175  -5.443  -7.805  0.00  0.00           C
ATOM   4039  HA2LGLY X 258     -22.496  -5.435  -6.768  0.00  0.00           H
ATOM   4040  HA3LGLY X 258     -21.179  -5.003  -7.867  0.00  0.00           H
ATOM   4041  C  LGLY X 258     -23.136  -4.540  -8.569  0.00  0.00           C
ATOM   4042  O  LGLY X 258     -22.827  -3.368  -8.766  0.00  0.00           O
ATOM   4043  N  LLYS X 259     -24.252  -5.085  -9.061  0.00  0.00           N
ATOM   4044  H  LLYS X 259     -24.424  -6.060  -8.866  0.00  0.00           H
ATOM   4045  CA LLYS X 259     -25.354  -4.325  -9.663  0.00  0.00           C
ATOM   4046  HA LLYS X 259     -25.124  -3.265  -9.592  0.00  0.00           H
ATOM   4047  CB LLYS X 259     -25.542  -4.699 -11.151  0.00  0.00           C
ATOM   4048  HB2LLYS X 259     -25.922  -5.721 -11.205  0.00  0.00           H
ATOM   4049  HB3LLYS X 259     -26.301  -4.045 -11.585  0.00  0.00           H
ATOM   4050  CG LLYS X 259     -24.267  -4.628 -12.016  0.00  0.00           C
ATOM   4051  HG2LLYS X 259     -23.528  -5.305 -11.600  0.00  0.00           H
ATOM   4052  HG3LLYS X 259     -24.504  -4.999 -13.014  0.00  0.00           H
ATOM   4053  CD LLYS X 259     -23.667  -3.218 -12.156  0.00  0.00           C
ATOM   4054  HD2LLYS X 259     -24.175  -2.712 -12.977  0.00  0.00           H
ATOM   4055  HD3LLYS X 259     -23.846  -2.637 -11.253  0.00  0.00           H
ATOM   4056  CE LLYS X 259     -22.155  -3.239 -12.440  0.00  0.00           C
ATOM   4057  HE2LLYS X 259     -21.932  -3.994 -13.200  0.00  0.00           H
ATOM   4058  HE3LLYS X 259     -21.863  -2.262 -12.833  0.00  0.00           H
ATOM   4059  NZ LLYS X 259     -21.374  -3.502 -11.209  0.00  0.00           N
ATOM   4060  HZ1LLYS X 259     -21.578  -4.425 -10.841  0.00  0.00           H
ATOM   4061  HZ2LLYS X 259     -20.375  -3.468 -11.395  0.00  0.00           H
ATOM   4062  HZ3LLYS X 259     -21.620  -2.823 -10.488  0.00  0.00           H
ATOM   4063  C  LLYS X 259     -26.627  -4.598  -8.848  0.00  0.00           C
ATOM   4064  O  LLYS X 259     -26.890  -5.770  -8.560  0.00  0.00           O
ATOM   4065  N  LPRO X 260     -27.413  -3.576  -8.461  0.00  0.00           N
ATOM   4066  CD LPRO X 260     -27.235  -2.162  -8.761  0.00  0.00           C
ATOM   4067  HD2LPRO X 260     -26.948  -2.007  -9.802  0.00  0.00           H
ATOM   4068  HD3LPRO X 260     -26.481  -1.747  -8.094  0.00  0.00           H
ATOM   4069  CG LPRO X 260     -28.591  -1.503  -8.500  0.00  0.00           C
ATOM   4070  HG2LPRO X 260     -29.195  -1.532  -9.409  0.00  0.00           H
ATOM   4071  HG3LPRO X 260     -28.484  -0.477  -8.151  0.00  0.00           H
ATOM   4072  CB LPRO X 260     -29.215  -2.408  -7.439  0.00  0.00           C
ATOM   4073  HB2LPRO X 260     -30.304  -2.339  -7.432  0.00  0.00           H
ATOM   4074  HB3LPRO X 260     -28.809  -2.153  -6.460  0.00  0.00           H
ATOM   4075  CA LPRO X 260     -28.720  -3.797  -7.850  0.00  0.00           C
ATOM   4076  HA LPRO X 260     -28.628  -4.426  -6.966  0.00  0.00           H
ATOM   4077  C  LPRO X 260     -29.658  -4.468  -8.866  0.00  0.00           C
ATOM   4078  O  LPRO X 260     -29.514  -4.269 -10.071  0.00  0.00           O
ATOM   4079  N  LLEU X 261     -30.640  -5.237  -8.392  0.00  0.00           N
ATOM   4080  H  LLEU X 261     -30.766  -5.302  -7.395  0.00  0.00           H
ATOM   4081  CA LLEU X 261     -31.745  -5.655  -9.257  0.00  0.00           C
ATOM   4082  HA LLEU X 261     -31.333  -5.982 -10.211  0.00  0.00           H
ATOM   4083  CB LLEU X 261     -32.518  -6.829  -8.625  0.00  0.00           C
ATOM   4084  HB2LLEU X 261     -32.916  -6.497  -7.666  0.00  0.00           H
ATOM   4085  HB3LLEU X 261     -33.360  -7.072  -9.275  0.00  0.00           H
ATOM   4086  CG LLEU X 261     -31.698  -8.112  -8.382  0.00  0.00           C
ATOM   4087  HG LLEU X 261     -30.897  -7.902  -7.672  0.00  0.00           H
ATOM   4088  CD1LLEU X 261     -32.603  -9.187  -7.777  0.00  0.00           C
ATOM   4089 HD11LLEU X 261     -33.413  -9.420  -8.468  0.00  0.00           H
ATOM   4090 HD12LLEU X 261     -32.028 -10.090  -7.580  0.00  0.00           H
ATOM   4091 HD13LLEU X 261     -33.026  -8.831  -6.840  0.00  0.00           H
ATOM   4092  CD2LLEU X 261     -31.085  -8.681  -9.662  0.00  0.00           C
ATOM   4093 HD21LLEU X 261     -30.345  -7.987 -10.059  0.00  0.00           H
ATOM   4094 HD22LLEU X 261     -30.583  -9.625  -9.448  0.00  0.00           H
ATOM   4095 HD23LLEU X 261     -31.861  -8.849 -10.410  0.00  0.00           H
ATOM   4096  C  LLEU X 261     -32.661  -4.439  -9.512  0.00  0.00           C
ATOM   4097  O  LLEU X 261     -32.952  -3.709  -8.561  0.00  0.00           O
ATOM   4098  N  LPRO X 262     -33.148  -4.200 -10.745  0.00  0.00           N
ATOM   4099  CD LPRO X 262     -32.898  -4.959 -11.963  0.00  0.00           C
ATOM   4100  HD2LPRO X 262     -32.966  -6.034 -11.790  0.00  0.00           H
ATOM   4101  HD3LPRO X 262     -31.913  -4.699 -12.353  0.00  0.00           H
ATOM   4102  CG LPRO X 262     -33.978  -4.520 -12.953  0.00  0.00           C
ATOM   4103  HG2LPRO X 262     -34.864  -5.143 -12.838  0.00  0.00           H
ATOM   4104  HG3LPRO X 262     -33.621  -4.559 -13.982  0.00  0.00           H
ATOM   4105  CB LPRO X 262     -34.302  -3.091 -12.511  0.00  0.00           C
ATOM   4106  HB2LPRO X 262     -35.307  -2.791 -12.804  0.00  0.00           H
ATOM   4107  HB3LPRO X 262     -33.568  -2.401 -12.924  0.00  0.00           H
ATOM   4108  CA LPRO X 262     -34.123  -3.140 -10.994  0.00  0.00           C
ATOM   4109  HA LPRO X 262     -33.730  -2.183 -10.645  0.00  0.00           H
ATOM   4110  C  LPRO X 262     -35.424  -3.457 -10.253  0.00  0.00           C
ATOM   4111  O  LPRO X 262     -35.847  -4.612 -10.211  0.00  0.00           O
ATOM   4112  N  LLYS X 263     -36.064  -2.451  -9.645  0.00  0.00           N
ATOM   4113  H  LLYS X 263     -35.655  -1.532  -9.745  0.00  0.00           H
ATOM   4114  CA LLYS X 263     -37.080  -2.640  -8.587  0.00  0.00           C
ATOM   4115  HA LLYS X 263     -36.576  -3.095  -7.735  0.00  0.00           H
ATOM   4116  CB LLYS X 263     -37.578  -1.253  -8.150  0.00  0.00           C
ATOM   4117  HB2LLYS X 263     -36.709  -0.665  -7.849  0.00  0.00           H
ATOM   4118  HB3LLYS X 263     -38.046  -0.748  -8.997  0.00  0.00           H
ATOM   4119  CG LLYS X 263     -38.579  -1.302  -6.983  0.00  0.00           C
ATOM   4120  HG2LLYS X 263     -39.574  -1.518  -7.376  0.00  0.00           H
ATOM   4121  HG3LLYS X 263     -38.296  -2.092  -6.285  0.00  0.00           H
ATOM   4122  CD LLYS X 263     -38.589   0.040  -6.233  0.00  0.00           C
ATOM   4123  HD2LLYS X 263     -37.679   0.113  -5.635  0.00  0.00           H
ATOM   4124  HD3LLYS X 263     -38.575   0.854  -6.960  0.00  0.00           H
ATOM   4125  CE LLYS X 263     -39.810   0.247  -5.326  0.00  0.00           C
ATOM   4126  HE2LLYS X 263     -39.652   1.162  -4.751  0.00  0.00           H
ATOM   4127  HE3LLYS X 263     -40.691   0.389  -5.957  0.00  0.00           H
ATOM   4128  NZ LLYS X 263     -40.054  -0.887  -4.405  0.00  0.00           N
ATOM   4129  HZ1LLYS X 263     -39.225  -1.269  -3.953  0.00  0.00           H
ATOM   4130  HZ2LLYS X 263     -40.749  -0.707  -3.702  0.00  0.00           H
ATOM   4131  HZ3LLYS X 263     -40.392  -1.722  -4.897  0.00  0.00           H
ATOM   4132  C  LLYS X 263     -38.229  -3.595  -8.950  0.00  0.00           C
ATOM   4133  O  LLYS X 263     -38.667  -4.372  -8.105  0.00  0.00           O
ATOM   4134  N  LASN X 264     -38.670  -3.588 -10.207  0.00  0.00           N
ATOM   4135  H  LASN X 264     -38.203  -2.971 -10.860  0.00  0.00           H
ATOM   4136  CA LASN X 264     -39.667  -4.518 -10.751  0.00  0.00           C
ATOM   4137  HA LASN X 264     -40.568  -4.465 -10.137  0.00  0.00           H
ATOM   4138  CB LASN X 264     -40.021  -4.082 -12.188  0.00  0.00           C
ATOM   4139  HB2LASN X 264     -40.698  -4.813 -12.631  0.00  0.00           H
ATOM   4140  HB3LASN X 264     -40.538  -3.125 -12.153  0.00  0.00           H
ATOM   4141  CG LASN X 264     -38.796  -3.911 -13.075  0.00  0.00           C
ATOM   4142  OD1LASN X 264     -38.001  -3.009 -12.879  0.00  0.00           O
ATOM   4143  ND2LASN X 264     -38.572  -4.776 -14.034  0.00  0.00           N
ATOM   4144 HD21LASN X 264     -37.744  -4.622 -14.586  0.00  0.00           H
ATOM   4145 HD22LASN X 264     -39.188  -5.552 -14.194  0.00  0.00           H
ATOM   4146  C  LASN X 264     -39.207  -5.989 -10.727  0.00  0.00           C
ATOM   4147  O  LASN X 264     -40.000  -6.860 -10.385  0.00  0.00           O
ATOM   4148  N  LMET X 265     -37.946  -6.269 -11.071  0.00  0.00           N
ATOM   4149  H  LMET X 265     -37.319  -5.496 -11.260  0.00  0.00           H
ATOM   4150  CA LMET X 265     -37.349  -7.604 -10.954  0.00  0.00           C
ATOM   4151  HA LMET X 265     -38.059  -8.352 -11.311  0.00  0.00           H
ATOM   4152  CB LMET X 265     -36.089  -7.683 -11.827  0.00  0.00           C
ATOM   4153  HB2LMET X 265     -36.341  -7.408 -12.852  0.00  0.00           H
ATOM   4154  HB3LMET X 265     -35.343  -6.984 -11.449  0.00  0.00           H
ATOM   4155  CG LMET X 265     -35.479  -9.088 -11.832  0.00  0.00           C
ATOM   4156  HG2LMET X 265     -35.264  -9.401 -10.811  0.00  0.00           H
ATOM   4157  HG3LMET X 265     -36.206  -9.780 -12.257  0.00  0.00           H
ATOM   4158  SD LMET X 265     -33.943  -9.200 -12.781  0.00  0.00           S
ATOM   4159  CE LMET X 265     -33.743 -11.000 -12.779  0.00  0.00           C
ATOM   4160  HE1LMET X 265     -34.632 -11.469 -13.202  0.00  0.00           H
ATOM   4161  HE2LMET X 265     -32.877 -11.265 -13.384  0.00  0.00           H
ATOM   4162  HE3LMET X 265     -33.599 -11.354 -11.758  0.00  0.00           H
ATOM   4163  C  LMET X 265     -37.010  -7.929  -9.497  0.00  0.00           C
ATOM   4164  O  LMET X 265     -37.251  -9.040  -9.045  0.00  0.00           O
ATOM   4165  N  LALA X 266     -36.491  -6.956  -8.743  0.00  0.00           N
ATOM   4166  H  LALA X 266     -36.309  -6.062  -9.184  0.00  0.00           H
ATOM   4167  CA LALA X 266     -36.109  -7.116  -7.344  0.00  0.00           C
ATOM   4168  HA LALA X 266     -35.279  -7.819  -7.283  0.00  0.00           H
ATOM   4169  CB LALA X 266     -35.649  -5.748  -6.821  0.00  0.00           C
ATOM   4170  HB1LALA X 266     -36.494  -5.067  -6.752  0.00  0.00           H
ATOM   4171  HB2LALA X 266     -35.221  -5.850  -5.828  0.00  0.00           H
ATOM   4172  HB3LALA X 266     -34.900  -5.314  -7.483  0.00  0.00           H
ATOM   4173  C  LALA X 266     -37.267  -7.676  -6.502  0.00  0.00           C
ATOM   4174  O  LALA X 266     -37.121  -8.698  -5.835  0.00  0.00           O
ATOM   4175  N  LGLU X 267     -38.436  -7.036  -6.575  0.00  0.00           N
ATOM   4176  H  LGLU X 267     -38.496  -6.195  -7.142  0.00  0.00           H
ATOM   4177  CA LGLU X 267     -39.615  -7.431  -5.798  0.00  0.00           C
ATOM   4178  HA LGLU X 267     -39.271  -7.841  -4.853  0.00  0.00           H
ATOM   4179  CB LGLU X 267     -40.425  -6.177  -5.436  0.00  0.00           C
ATOM   4180  HB2LGLU X 267     -40.515  -5.543  -6.319  0.00  0.00           H
ATOM   4181  HB3LGLU X 267     -41.423  -6.455  -5.095  0.00  0.00           H
ATOM   4182  CG LGLU X 267     -39.691  -5.438  -4.293  0.00  0.00           C
ATOM   4183  HG2LGLU X 267     -39.967  -5.907  -3.346  0.00  0.00           H
ATOM   4184  HG3LGLU X 267     -38.613  -5.565  -4.407  0.00  0.00           H
ATOM   4185  CD LGLU X 267     -39.947  -3.931  -4.206  0.00  0.00           C
ATOM   4186  OE1LGLU X 267     -40.840  -3.378  -4.887  0.00  0.00           O
ATOM   4187  OE2LGLU X 267     -39.225  -3.252  -3.432  0.00  0.00           O
ATOM   4188  C  LGLU X 267     -40.423  -8.581  -6.426  0.00  0.00           C
ATOM   4189  O  LGLU X 267     -41.163  -9.250  -5.706  0.00  0.00           O
ATOM   4190  N  LGLN X 268     -40.203  -8.902  -7.708  0.00  0.00           N
ATOM   4191  H  LGLN X 268     -39.594  -8.307  -8.251  0.00  0.00           H
ATOM   4192  CA LGLN X 268     -40.616 -10.178  -8.307  0.00  0.00           C
ATOM   4193  HA LGLN X 268     -41.656 -10.371  -8.037  0.00  0.00           H
ATOM   4194  CB LGLN X 268     -40.546 -10.067  -9.842  0.00  0.00           C
ATOM   4195  HB2LGLN X 268     -41.397  -9.467 -10.166  0.00  0.00           H
ATOM   4196  HB3LGLN X 268     -39.646  -9.525 -10.127  0.00  0.00           H
ATOM   4197  CG LGLN X 268     -40.585 -11.410 -10.599  0.00  0.00           C
ATOM   4198  HG2LGLN X 268     -41.114 -12.160 -10.013  0.00  0.00           H
ATOM   4199  HG3LGLN X 268     -41.139 -11.269 -11.526  0.00  0.00           H
ATOM   4200  CD LGLN X 268     -39.194 -11.916 -10.984  0.00  0.00           C
ATOM   4201  OE1LGLN X 268     -38.397 -11.214 -11.588  0.00  0.00           O
ATOM   4202  NE2LGLN X 268     -38.849 -13.140 -10.665  0.00  0.00           N
ATOM   4203 HE21LGLN X 268     -37.921 -13.444 -10.884  0.00  0.00           H
ATOM   4204 HE22LGLN X 268     -39.449 -13.758 -10.108  0.00  0.00           H
ATOM   4205  C  LGLN X 268     -39.794 -11.349  -7.743  0.00  0.00           C
ATOM   4206  O  LGLN X 268     -40.367 -12.253  -7.144  0.00  0.00           O
ATOM   4207  N  LILE X 269     -38.460 -11.304  -7.842  0.00  0.00           N
ATOM   4208  H  LILE X 269     -38.057 -10.517  -8.341  0.00  0.00           H
ATOM   4209  CA LILE X 269     -37.526 -12.328  -7.329  0.00  0.00           C
ATOM   4210  HA LILE X 269     -37.667 -13.255  -7.886  0.00  0.00           H
ATOM   4211  CB LILE X 269     -36.081 -11.803  -7.533  0.00  0.00           C
ATOM   4212  HB LILE X 269     -36.075 -10.752  -7.241  0.00  0.00           H
ATOM   4213  CG2LILE X 269     -35.040 -12.484  -6.627  0.00  0.00           C
ATOM   4214 HG21LILE X 269     -35.041 -13.563  -6.785  0.00  0.00           H
ATOM   4215 HG22LILE X 269     -34.056 -12.070  -6.828  0.00  0.00           H
ATOM   4216 HG23LILE X 269     -35.262 -12.274  -5.583  0.00  0.00           H
ATOM   4217  CG1LILE X 269     -35.640 -11.850  -9.015  0.00  0.00           C
ATOM   4218 HG12LILE X 269     -36.399 -11.372  -9.632  0.00  0.00           H
ATOM   4219 HG13LILE X 269     -34.723 -11.272  -9.124  0.00  0.00           H
ATOM   4220  CD1LILE X 269     -35.387 -13.245  -9.590  0.00  0.00           C
ATOM   4221 HD11LILE X 269     -36.275 -13.863  -9.480  0.00  0.00           H
ATOM   4222 HD12LILE X 269     -35.146 -13.160 -10.650  0.00  0.00           H
ATOM   4223 HD13LILE X 269     -34.551 -13.716  -9.080  0.00  0.00           H
ATOM   4224  C  LILE X 269     -37.799 -12.646  -5.851  0.00  0.00           C
ATOM   4225  O  LILE X 269     -37.757 -13.799  -5.415  0.00  0.00           O
ATOM   4226  N  LILE X 270     -38.127 -11.614  -5.073  0.00  0.00           N
ATOM   4227  H  LILE X 270     -38.109 -10.692  -5.495  0.00  0.00           H
ATOM   4228  CA LILE X 270     -38.493 -11.724  -3.661  0.00  0.00           C
ATOM   4229  HA LILE X 270     -37.648 -12.162  -3.131  0.00  0.00           H
ATOM   4230  CB LILE X 270     -38.711 -10.295  -3.111  0.00  0.00           C
ATOM   4231  HB LILE X 270     -39.181  -9.705  -3.893  0.00  0.00           H
ATOM   4232  CG2LILE X 270     -39.643 -10.220  -1.890  0.00  0.00           C
ATOM   4233 HG21LILE X 270     -39.273 -10.857  -1.088  0.00  0.00           H
ATOM   4234 HG22LILE X 270     -39.725  -9.196  -1.530  0.00  0.00           H
ATOM   4235 HG23LILE X 270     -40.645 -10.537  -2.177  0.00  0.00           H
ATOM   4236  CG1LILE X 270     -37.318  -9.697  -2.804  0.00  0.00           C
ATOM   4237 HG12LILE X 270     -36.899 -10.202  -1.941  0.00  0.00           H
ATOM   4238 HG13LILE X 270     -36.642  -9.893  -3.636  0.00  0.00           H
ATOM   4239  CD1LILE X 270     -37.294  -8.191  -2.541  0.00  0.00           C
ATOM   4240 HD11LILE X 270     -37.939  -7.933  -1.704  0.00  0.00           H
ATOM   4241 HD12LILE X 270     -36.274  -7.895  -2.298  0.00  0.00           H
ATOM   4242 HD13LILE X 270     -37.614  -7.644  -3.424  0.00  0.00           H
ATOM   4243  C  LILE X 270     -39.669 -12.689  -3.420  0.00  0.00           C
ATOM   4244  O  LILE X 270     -39.660 -13.355  -2.386  0.00  0.00           O
ATOM   4245  N  LGLN X 271     -40.623 -12.862  -4.346  0.00  0.00           N
ATOM   4246  H  LGLN X 271     -40.561 -12.347  -5.220  0.00  0.00           H
ATOM   4247  CA LGLN X 271     -41.707 -13.849  -4.197  0.00  0.00           C
ATOM   4248  HA LGLN X 271     -42.158 -13.688  -3.218  0.00  0.00           H
ATOM   4249  CB LGLN X 271     -42.816 -13.602  -5.248  0.00  0.00           C
ATOM   4250  HB2LGLN X 271     -43.772 -13.906  -4.818  0.00  0.00           H
ATOM   4251  HB3LGLN X 271     -42.876 -12.531  -5.450  0.00  0.00           H
ATOM   4252  CG LGLN X 271     -42.641 -14.361  -6.579  0.00  0.00           C
ATOM   4253  HG2LGLN X 271     -41.599 -14.329  -6.877  0.00  0.00           H
ATOM   4254  HG3LGLN X 271     -42.914 -15.407  -6.444  0.00  0.00           H
ATOM   4255  CD LGLN X 271     -43.456 -13.799  -7.736  0.00  0.00           C
ATOM   4256  OE1LGLN X 271     -44.562 -13.302  -7.584  0.00  0.00           O
ATOM   4257  NE2LGLN X 271     -42.954 -13.903  -8.944  0.00  0.00           N
ATOM   4258 HE21LGLN X 271     -43.487 -13.532  -9.703  0.00  0.00           H
ATOM   4259 HE22LGLN X 271     -42.008 -14.287  -9.061  0.00  0.00           H
ATOM   4260  C  LGLN X 271     -41.180 -15.299  -4.219  0.00  0.00           C
ATOM   4261  O  LGLN X 271     -41.584 -16.131  -3.403  0.00  0.00           O
ATOM   4262  N  LGLU X 272     -40.234 -15.603  -5.112  0.00  0.00           N
ATOM   4263  H  LGLU X 272     -39.898 -14.866  -5.724  0.00  0.00           H
ATOM   4264  CA LGLU X 272     -39.645 -16.939  -5.256  0.00  0.00           C
ATOM   4265  HA LGLU X 272     -40.441 -17.684  -5.254  0.00  0.00           H
ATOM   4266  CB LGLU X 272     -38.896 -17.045  -6.595  0.00  0.00           C
ATOM   4267  HB2LGLU X 272     -38.116 -16.284  -6.623  0.00  0.00           H
ATOM   4268  HB3LGLU X 272     -38.408 -18.020  -6.639  0.00  0.00           H
ATOM   4269  CG LGLU X 272     -39.832 -16.915  -7.817  0.00  0.00           C
ATOM   4270  HG2LGLU X 272     -39.778 -17.844  -8.388  0.00  0.00           H
ATOM   4271  HG3LGLU X 272     -40.868 -16.811  -7.486  0.00  0.00           H
ATOM   4272  CD LGLU X 272     -39.460 -15.749  -8.744  0.00  0.00           C
ATOM   4273  OE1LGLU X 272     -38.269 -15.643  -9.111  0.00  0.00           O
ATOM   4274  OE2LGLU X 272     -40.365 -14.966  -9.121  0.00  0.00           O
ATOM   4275  C  LGLU X 272     -38.717 -17.253  -4.076  0.00  0.00           C
ATOM   4276  O  LGLU X 272     -38.697 -18.382  -3.573  0.00  0.00           O
ATOM   4277  N  LILE X 273     -38.020 -16.238  -3.561  0.00  0.00           N
ATOM   4278  H  LILE X 273     -38.044 -15.351  -4.061  0.00  0.00           H
ATOM   4279  CA LILE X 273     -37.219 -16.339  -2.338  0.00  0.00           C
ATOM   4280  HA LILE X 273     -36.632 -17.254  -2.399  0.00  0.00           H
ATOM   4281  CB LILE X 273     -36.216 -15.164  -2.270  0.00  0.00           C
ATOM   4282  HB LILE X 273     -36.770 -14.225  -2.301  0.00  0.00           H
ATOM   4283  CG2LILE X 273     -35.400 -15.208  -0.969  0.00  0.00           C
ATOM   4284 HG21LILE X 273     -34.775 -16.099  -0.950  0.00  0.00           H
ATOM   4285 HG22LILE X 273     -34.765 -14.329  -0.911  0.00  0.00           H
ATOM   4286 HG23LILE X 273     -36.056 -15.192  -0.101  0.00  0.00           H
ATOM   4287  CG1LILE X 273     -35.250 -15.229  -3.480  0.00  0.00           C
ATOM   4288 HG12LILE X 273     -34.712 -16.177  -3.456  0.00  0.00           H
ATOM   4289 HG13LILE X 273     -35.820 -15.201  -4.408  0.00  0.00           H
ATOM   4290  CD1LILE X 273     -34.226 -14.091  -3.552  0.00  0.00           C
ATOM   4291 HD11LILE X 273     -33.472 -14.215  -2.780  0.00  0.00           H
ATOM   4292 HD12LILE X 273     -33.725 -14.119  -4.520  0.00  0.00           H
ATOM   4293 HD13LILE X 273     -34.729 -13.132  -3.431  0.00  0.00           H
ATOM   4294  C  LILE X 273     -38.118 -16.484  -1.092  0.00  0.00           C
ATOM   4295  O  LILE X 273     -37.807 -17.310  -0.230  0.00  0.00           O
ATOM   4296  N  LTYR X 274     -39.260 -15.784  -1.012  0.00  0.00           N
ATOM   4297  H  LTYR X 274     -39.442 -15.079  -1.722  0.00  0.00           H
ATOM   4298  CA LTYR X 274     -40.269 -15.956   0.049  0.00  0.00           C
ATOM   4299  HA LTYR X 274     -39.783 -15.814   1.012  0.00  0.00           H
ATOM   4300  CB LTYR X 274     -41.420 -14.935  -0.086  0.00  0.00           C
ATOM   4301  HB2LTYR X 274     -41.543 -14.661  -1.133  0.00  0.00           H
ATOM   4302  HB3LTYR X 274     -42.355 -15.417   0.206  0.00  0.00           H
ATOM   4303  CG LTYR X 274     -41.320 -13.684   0.769  0.00  0.00           C
ATOM   4304  CD1LTYR X 274     -41.226 -13.793   2.172  0.00  0.00           C
ATOM   4305  HD1LTYR X 274     -41.207 -14.771   2.628  0.00  0.00           H
ATOM   4306  CE1LTYR X 274     -41.166 -12.635   2.973  0.00  0.00           C
ATOM   4307  HE1LTYR X 274     -41.081 -12.714   4.044  0.00  0.00           H
ATOM   4308  CZ LTYR X 274     -41.241 -11.360   2.370  0.00  0.00           C
ATOM   4309  OH LTYR X 274     -41.185 -10.235   3.128  0.00  0.00           O
ATOM   4310  HH LTYR X 274     -40.608 -10.323   3.887  0.00  0.00           H
ATOM   4311  CE2LTYR X 274     -41.383 -11.252   0.972  0.00  0.00           C
ATOM   4312  HE2LTYR X 274     -41.452 -10.273   0.521  0.00  0.00           H
ATOM   4313  CD2LTYR X 274     -41.420 -12.413   0.176  0.00  0.00           C
ATOM   4314  HD2LTYR X 274     -41.527 -12.326  -0.897  0.00  0.00           H
ATOM   4315  C  LTYR X 274     -40.889 -17.357   0.059  0.00  0.00           C
ATOM   4316  O  LTYR X 274     -41.186 -17.870   1.140  0.00  0.00           O
ATOM   4317  N  LSER X 275     -41.094 -17.977  -1.109  0.00  0.00           N
ATOM   4318  H  LSER X 275     -40.911 -17.451  -1.959  0.00  0.00           H
ATOM   4319  CA LSER X 275     -41.789 -19.271  -1.229  0.00  0.00           C
ATOM   4320  HA LSER X 275     -42.810 -19.143  -0.870  0.00  0.00           H
ATOM   4321  CB LSER X 275     -41.864 -19.698  -2.702  0.00  0.00           C
ATOM   4322  HB2LSER X 275     -42.594 -20.503  -2.790  0.00  0.00           H
ATOM   4323  HB3LSER X 275     -42.200 -18.861  -3.316  0.00  0.00           H
ATOM   4324  OG LSER X 275     -40.621 -20.178  -3.181  0.00  0.00           O
ATOM   4325  HG LSER X 275     -40.012 -19.436  -3.362  0.00  0.00           H
ATOM   4326  C  LSER X 275     -41.145 -20.383  -0.385  0.00  0.00           C
ATOM   4327  O  LSER X 275     -41.843 -21.215   0.190  0.00  0.00           O
ATOM   4328  N  LGLN X 276     -39.817 -20.344  -0.250  0.00  0.00           N
ATOM   4329  H  LGLN X 276     -39.333 -19.616  -0.755  0.00  0.00           H
ATOM   4330  CA LGLN X 276     -39.008 -21.321   0.485  0.00  0.00           C
ATOM   4331  HA LGLN X 276     -39.367 -22.325   0.255  0.00  0.00           H
ATOM   4332  CB LGLN X 276     -37.548 -21.190   0.014  0.00  0.00           C
ATOM   4333  HB2LGLN X 276     -37.225 -20.185   0.276  0.00  0.00           H
ATOM   4334  HB3LGLN X 276     -36.921 -21.894   0.564  0.00  0.00           H
ATOM   4335  CG LGLN X 276     -37.320 -21.405  -1.496  0.00  0.00           C
ATOM   4336  HG2LGLN X 276     -37.253 -22.472  -1.706  0.00  0.00           H
ATOM   4337  HG3LGLN X 276     -38.161 -21.013  -2.068  0.00  0.00           H
ATOM   4338  CD LGLN X 276     -36.050 -20.716  -1.993  0.00  0.00           C
ATOM   4339  OE1LGLN X 276     -34.957 -20.891  -1.461  0.00  0.00           O
ATOM   4340  NE2LGLN X 276     -36.145 -19.857  -2.985  0.00  0.00           N
ATOM   4341 HE21LGLN X 276     -35.303 -19.462  -3.366  0.00  0.00           H
ATOM   4342 HE22LGLN X 276     -37.050 -19.623  -3.383  0.00  0.00           H
ATOM   4343  C  LGLN X 276     -39.067 -21.144   2.016  0.00  0.00           C
ATOM   4344  O  LGLN X 276     -38.631 -22.036   2.740  0.00  0.00           O
ATOM   4345  N  LILE X 277     -39.549 -19.995   2.514  0.00  0.00           N
ATOM   4346  H  LILE X 277     -39.965 -19.337   1.864  0.00  0.00           H
ATOM   4347  CA LILE X 277     -39.473 -19.601   3.930  0.00  0.00           C
ATOM   4348  HA LILE X 277     -38.515 -19.940   4.326  0.00  0.00           H
ATOM   4349  CB LILE X 277     -39.520 -18.058   4.076  0.00  0.00           C
ATOM   4350  HB LILE X 277     -40.469 -17.695   3.680  0.00  0.00           H
ATOM   4351  CG2LILE X 277     -39.421 -17.612   5.550  0.00  0.00           C
ATOM   4352 HG21LILE X 277     -38.403 -17.767   5.899  0.00  0.00           H
ATOM   4353 HG22LILE X 277     -39.671 -16.556   5.632  0.00  0.00           H
ATOM   4354 HG23LILE X 277     -40.107 -18.173   6.184  0.00  0.00           H
ATOM   4355  CG1LILE X 277     -38.371 -17.427   3.260  0.00  0.00           C
ATOM   4356 HG12LILE X 277     -37.437 -17.897   3.560  0.00  0.00           H
ATOM   4357 HG13LILE X 277     -38.532 -17.637   2.205  0.00  0.00           H
ATOM   4358  CD1LILE X 277     -38.218 -15.910   3.407  0.00  0.00           C
ATOM   4359 HD11LILE X 277     -37.809 -15.675   4.385  0.00  0.00           H
ATOM   4360 HD12LILE X 277     -37.535 -15.538   2.647  0.00  0.00           H
ATOM   4361 HD13LILE X 277     -39.180 -15.421   3.289  0.00  0.00           H
ATOM   4362  C  LILE X 277     -40.579 -20.293   4.732  0.00  0.00           C
ATOM   4363  O  LILE X 277     -41.716 -19.803   4.796  0.00  0.00           O
ATOM   4364  N  LGLN X 278     -40.263 -21.421   5.367  0.00  0.00           N
ATOM   4365  H  LGLN X 278     -39.315 -21.765   5.311  0.00  0.00           H
ATOM   4366  CA LGLN X 278     -41.225 -22.166   6.185  0.00  0.00           C
ATOM   4367  HA LGLN X 278     -42.196 -22.184   5.691  0.00  0.00           H
ATOM   4368  CB LGLN X 278     -40.744 -23.618   6.382  0.00  0.00           C
ATOM   4369  HB2LGLN X 278     -39.788 -23.601   6.905  0.00  0.00           H
ATOM   4370  HB3LGLN X 278     -41.479 -24.149   6.986  0.00  0.00           H
ATOM   4371  CG LGLN X 278     -40.577 -24.335   5.030  0.00  0.00           C
ATOM   4372  HG2LGLN X 278     -41.514 -24.283   4.475  0.00  0.00           H
ATOM   4373  HG3LGLN X 278     -39.805 -23.787   4.489  0.00  0.00           H
ATOM   4374  CD LGLN X 278     -40.154 -25.797   5.137  0.00  0.00           C
ATOM   4375  OE1LGLN X 278     -40.620 -26.579   5.958  0.00  0.00           O
ATOM   4376  NE2LGLN X 278     -39.270 -26.245   4.276  0.00  0.00           N
ATOM   4377 HE21LGLN X 278     -38.968 -27.208   4.320  0.00  0.00           H
ATOM   4378 HE22LGLN X 278     -38.896 -25.624   3.573  0.00  0.00           H
ATOM   4379  C  LGLN X 278     -41.518 -21.447   7.513  0.00  0.00           C
ATOM   4380  O  LGLN X 278     -42.632 -20.961   7.701  0.00  0.00           O
ATOM   4381  N  LSER X 279     -40.539 -21.302   8.410  0.00  0.00           N
ATOM   4382  H  LSER X 279     -39.681 -21.806   8.234  0.00  0.00           H
ATOM   4383  CA LSER X 279     -40.655 -20.543   9.662  0.00  0.00           C
ATOM   4384  HA LSER X 279     -41.632 -20.718  10.113  0.00  0.00           H
ATOM   4385  CB LSER X 279     -39.569 -20.984  10.656  0.00  0.00           C
ATOM   4386  HB2LSER X 279     -39.573 -22.072  10.720  0.00  0.00           H
ATOM   4387  HB3LSER X 279     -38.599 -20.645  10.290  0.00  0.00           H
ATOM   4388  OG LSER X 279     -39.808 -20.434  11.940  0.00  0.00           O
ATOM   4389  HG LSER X 279     -39.119 -20.722  12.544  0.00  0.00           H
ATOM   4390  C  LSER X 279     -40.600 -19.034   9.398  0.00  0.00           C
ATOM   4391  O  LSER X 279     -39.526 -18.435   9.276  0.00  0.00           O
ATOM   4392  N  LLYS X 280     -41.764 -18.380   9.284  0.00  0.00           N
ATOM   4393  H  LLYS X 280     -42.594 -18.955   9.277  0.00  0.00           H
ATOM   4394  CA LLYS X 280     -41.911 -16.932   9.011  0.00  0.00           C
ATOM   4395  HA LLYS X 280     -41.079 -16.584   8.399  0.00  0.00           H
ATOM   4396  CB LLYS X 280     -43.224 -16.658   8.257  0.00  0.00           C
ATOM   4397  HB2LLYS X 280     -44.046 -17.092   8.827  0.00  0.00           H
ATOM   4398  HB3LLYS X 280     -43.362 -15.579   8.187  0.00  0.00           H
ATOM   4399  CG LLYS X 280     -43.203 -17.264   6.845  0.00  0.00           C
ATOM   4400  HG2LLYS X 280     -42.405 -16.793   6.270  0.00  0.00           H
ATOM   4401  HG3LLYS X 280     -43.012 -18.334   6.922  0.00  0.00           H
ATOM   4402  CD LLYS X 280     -44.546 -17.035   6.137  0.00  0.00           C
ATOM   4403  HD2LLYS X 280     -45.324 -17.512   6.733  0.00  0.00           H
ATOM   4404  HD3LLYS X 280     -44.726 -15.961   6.098  0.00  0.00           H
ATOM   4405  CE LLYS X 280     -44.566 -17.608   4.716  0.00  0.00           C
ATOM   4406  HE2LLYS X 280     -45.530 -17.366   4.267  0.00  0.00           H
ATOM   4407  HE3LLYS X 280     -43.770 -17.128   4.146  0.00  0.00           H
ATOM   4408  NZ LLYS X 280     -44.369 -19.074   4.700  0.00  0.00           N
ATOM   4409  HZ1LLYS X 280     -45.106 -19.519   5.227  0.00  0.00           H
ATOM   4410  HZ2LLYS X 280     -44.390 -19.406   3.746  0.00  0.00           H
ATOM   4411  HZ3LLYS X 280     -43.476 -19.297   5.115  0.00  0.00           H
ATOM   4412  C  LLYS X 280     -41.743 -16.076  10.280  0.00  0.00           C
ATOM   4413  O  LLYS X 280     -42.514 -15.152  10.540  0.00  0.00           O
ATOM   4414  N  LLYS X 281     -40.723 -16.400  11.078  0.00  0.00           N
ATOM   4415  H  LLYS X 281     -40.185 -17.204  10.786  0.00  0.00           H
ATOM   4416  CA LLYS X 281     -40.364 -15.744  12.342  0.00  0.00           C
ATOM   4417  HA LLYS X 281     -40.779 -14.737  12.377  0.00  0.00           H
ATOM   4418  CB LLYS X 281     -40.938 -16.555  13.519  0.00  0.00           C
ATOM   4419  HB2LLYS X 281     -40.628 -17.589  13.369  0.00  0.00           H
ATOM   4420  HB3LLYS X 281     -40.472 -16.166  14.425  0.00  0.00           H
ATOM   4421  CG LLYS X 281     -42.469 -16.494  13.663  0.00  0.00           C
ATOM   4422  HG2LLYS X 281     -42.912 -16.722  12.694  0.00  0.00           H
ATOM   4423  HG3LLYS X 281     -42.774 -17.248  14.388  0.00  0.00           H
ATOM   4424  CD LLYS X 281     -42.948 -15.109  14.131  0.00  0.00           C
ATOM   4425  HD2LLYS X 281     -42.614 -14.979  15.160  0.00  0.00           H
ATOM   4426  HD3LLYS X 281     -42.466 -14.365  13.497  0.00  0.00           H
ATOM   4427  CE LLYS X 281     -44.467 -14.933  14.060  0.00  0.00           C
ATOM   4428  HE2LLYS X 281     -44.696 -13.910  14.360  0.00  0.00           H
ATOM   4429  HE3LLYS X 281     -44.770 -15.084  13.024  0.00  0.00           H
ATOM   4430  NZ LLYS X 281     -45.201 -15.877  14.931  0.00  0.00           N
ATOM   4431  HZ1LLYS X 281     -44.921 -15.736  15.892  0.00  0.00           H
ATOM   4432  HZ2LLYS X 281     -46.194 -15.713  14.843  0.00  0.00           H
ATOM   4433  HZ3LLYS X 281     -44.990 -16.824  14.654  0.00  0.00           H
ATOM   4434  C  LLYS X 281     -38.843 -15.601  12.441  0.00  0.00           C
ATOM   4435  O  LLYS X 281     -38.114 -16.532  12.111  0.00  0.00           O
ATOM   4436  N  LLYS X 282     -38.379 -14.407  12.828  0.00  0.00           N
ATOM   4437  H  LLYS X 282     -39.066 -13.713  13.085  0.00  0.00           H
ATOM   4438  CA LLYS X 282     -36.957 -14.018  12.827  0.00  0.00           C
ATOM   4439  HA LLYS X 282     -36.478 -14.368  11.913  0.00  0.00           H
ATOM   4440  CB LLYS X 282     -36.819 -12.488  12.900  0.00  0.00           C
ATOM   4441  HB2LLYS X 282     -37.326 -12.145  13.802  0.00  0.00           H
ATOM   4442  HB3LLYS X 282     -35.758 -12.248  12.967  0.00  0.00           H
ATOM   4443  CG LLYS X 282     -37.426 -11.788  11.673  0.00  0.00           C
ATOM   4444  HG2LLYS X 282     -36.999 -12.237  10.776  0.00  0.00           H
ATOM   4445  HG3LLYS X 282     -38.503 -11.951  11.683  0.00  0.00           H
ATOM   4446  CD LLYS X 282     -37.137 -10.278  11.676  0.00  0.00           C
ATOM   4447  HD2LLYS X 282     -37.932  -9.772  12.225  0.00  0.00           H
ATOM   4448  HD3LLYS X 282     -36.184 -10.106  12.177  0.00  0.00           H
ATOM   4449  CE LLYS X 282     -37.070  -9.723  10.248  0.00  0.00           C
ATOM   4450  HE2LLYS X 282     -37.837 -10.220   9.653  0.00  0.00           H
ATOM   4451  HE3LLYS X 282     -37.279  -8.653  10.289  0.00  0.00           H
ATOM   4452  NZ LLYS X 282     -35.745  -9.944   9.628  0.00  0.00           N
ATOM   4453  HZ1LLYS X 282     -35.552 -10.934   9.590  0.00  0.00           H
ATOM   4454  HZ2LLYS X 282     -35.744  -9.565   8.693  0.00  0.00           H
ATOM   4455  HZ3LLYS X 282     -35.034  -9.484  10.179  0.00  0.00           H
ATOM   4456  C  LLYS X 282     -36.177 -14.681  13.964  0.00  0.00           C
ATOM   4457  O  LLYS X 282     -36.669 -14.740  15.092  0.00  0.00           O
ATOM   4458  N  LILE X 283     -34.964 -15.162  13.694  0.00  0.00           N
ATOM   4459  H  LILE X 283     -34.656 -15.204  12.733  0.00  0.00           H
ATOM   4460  CA LILE X 283     -34.109 -15.771  14.728  0.00  0.00           C
ATOM   4461  HA LILE X 283     -34.746 -16.201  15.502  0.00  0.00           H
ATOM   4462  CB LILE X 283     -33.189 -16.871  14.148  0.00  0.00           C
ATOM   4463  HB LILE X 283     -32.471 -16.425  13.461  0.00  0.00           H
ATOM   4464  CG2LILE X 283     -32.436 -17.559  15.301  0.00  0.00           C
ATOM   4465 HG21LILE X 283     -33.154 -18.006  15.989  0.00  0.00           H
ATOM   4466 HG22LILE X 283     -31.786 -18.336  14.899  0.00  0.00           H
ATOM   4467 HG23LILE X 283     -31.835 -16.822  15.834  0.00  0.00           H
ATOM   4468  CG1LILE X 283     -34.004 -17.927  13.365  0.00  0.00           C
ATOM   4469 HG12LILE X 283     -34.728 -18.353  14.060  0.00  0.00           H
ATOM   4470 HG13LILE X 283     -34.531 -17.401  12.569  0.00  0.00           H
ATOM   4471  CD1LILE X 283     -33.155 -19.053  12.759  0.00  0.00           C
ATOM   4472 HD11LILE X 283     -32.629 -19.580  13.554  0.00  0.00           H
ATOM   4473 HD12LILE X 283     -33.802 -19.750  12.227  0.00  0.00           H
ATOM   4474 HD13LILE X 283     -32.431 -18.628  12.063  0.00  0.00           H
ATOM   4475  C  LILE X 283     -33.333 -14.682  15.490  0.00  0.00           C
ATOM   4476  O  LILE X 283     -32.761 -13.782  14.886  0.00  0.00           O
ATOM   4477  N  LLEU X 284     -33.315 -14.761  16.825  0.00  0.00           N
ATOM   4478  H  LLEU X 284     -33.938 -15.425  17.262  0.00  0.00           H
ATOM   4479  CA LLEU X 284     -32.537 -13.863  17.689  0.00  0.00           C
ATOM   4480  HA LLEU X 284     -32.344 -12.921  17.175  0.00  0.00           H
ATOM   4481  CB LLEU X 284     -33.326 -13.567  18.980  0.00  0.00           C
ATOM   4482  HB2LLEU X 284     -33.514 -14.529  19.457  0.00  0.00           H
ATOM   4483  HB3LLEU X 284     -32.685 -12.963  19.623  0.00  0.00           H
ATOM   4484  CG LLEU X 284     -34.664 -12.834  18.754  0.00  0.00           C
ATOM   4485  HG LLEU X 284     -35.286 -13.416  18.075  0.00  0.00           H
ATOM   4486  CD1LLEU X 284     -35.388 -12.666  20.089  0.00  0.00           C
ATOM   4487 HD11LLEU X 284     -34.766 -12.084  20.770  0.00  0.00           H
ATOM   4488 HD12LLEU X 284     -36.333 -12.148  19.927  0.00  0.00           H
ATOM   4489 HD13LLEU X 284     -35.581 -13.647  20.524  0.00  0.00           H
ATOM   4490  CD2LLEU X 284     -34.480 -11.446  18.131  0.00  0.00           C
ATOM   4491 HD21LLEU X 284     -33.986 -11.544  17.165  0.00  0.00           H
ATOM   4492 HD22LLEU X 284     -35.454 -10.976  17.995  0.00  0.00           H
ATOM   4493 HD23LLEU X 284     -33.868 -10.829  18.790  0.00  0.00           H
ATOM   4494  C  LLEU X 284     -31.129 -14.416  17.976  0.00  0.00           C
ATOM   4495  O  LLEU X 284     -30.885 -15.619  17.868  0.00  0.00           O
ATOM   4496  N  LALA X 285     -30.202 -13.529  18.344  0.00  0.00           N
ATOM   4497  H  LALA X 285     -30.514 -12.577  18.467  0.00  0.00           H
ATOM   4498  CA LALA X 285     -28.778 -13.823  18.526  0.00  0.00           C
ATOM   4499  HA LALA X 285     -28.367 -14.129  17.564  0.00  0.00           H
ATOM   4500  CB LALA X 285     -28.088 -12.528  18.962  0.00  0.00           C
ATOM   4501  HB1LALA X 285     -28.482 -12.214  19.928  0.00  0.00           H
ATOM   4502  HB2LALA X 285     -27.015 -12.698  19.046  0.00  0.00           H
ATOM   4503  HB3LALA X 285     -28.276 -11.749  18.223  0.00  0.00           H
ATOM   4504  C  LALA X 285     -28.479 -14.945  19.540  0.00  0.00           C
ATOM   4505  O  LALA X 285     -29.172 -15.103  20.551  0.00  0.00           O
ATOM   4506  N  LTHR X 286     -27.411 -15.709  19.301  0.00  0.00           N
ATOM   4507  H  LTHR X 286     -27.048 -15.740  18.359  0.00  0.00           H
ATOM   4508  CA LTHR X 286     -26.830 -16.619  20.303  0.00  0.00           C
ATOM   4509  HA LTHR X 286     -27.635 -16.958  20.956  0.00  0.00           H
ATOM   4510  CB LTHR X 286     -26.185 -17.847  19.640  0.00  0.00           C
ATOM   4511  HB LTHR X 286     -25.465 -18.282  20.334  0.00  0.00           H
ATOM   4512  CG2LTHR X 286     -27.240 -18.893  19.280  0.00  0.00           C
ATOM   4513 HG21LTHR X 286     -27.960 -18.459  18.586  0.00  0.00           H
ATOM   4514 HG22LTHR X 286     -26.757 -19.751  18.813  0.00  0.00           H
ATOM   4515 HG23LTHR X 286     -27.757 -19.215  20.185  0.00  0.00           H
ATOM   4516  OG1LTHR X 286     -25.529 -17.542  18.430  0.00  0.00           O
ATOM   4517  HG1LTHR X 286     -25.147 -18.342  18.062  0.00  0.00           H
ATOM   4518  C  LTHR X 286     -25.864 -15.861  21.245  0.00  0.00           C
ATOM   4519  O  LTHR X 286     -25.021 -15.106  20.760  0.00  0.00           O
ATOM   4520  N  LPRO X 287     -25.989 -16.009  22.582  0.00  0.00           N
ATOM   4521  CD LPRO X 287     -26.873 -16.959  23.248  0.00  0.00           C
ATOM   4522  HD2LPRO X 287     -26.626 -17.957  22.887  0.00  0.00           H
ATOM   4523  HD3LPRO X 287     -27.898 -16.716  22.970  0.00  0.00           H
ATOM   4524  CG LPRO X 287     -26.624 -16.799  24.743  0.00  0.00           C
ATOM   4525  HG2LPRO X 287     -25.802 -17.428  25.084  0.00  0.00           H
ATOM   4526  HG3LPRO X 287     -27.518 -17.023  25.326  0.00  0.00           H
ATOM   4527  CB LPRO X 287     -26.268 -15.321  24.838  0.00  0.00           C
ATOM   4528  HB2LPRO X 287     -25.680 -15.066  25.720  0.00  0.00           H
ATOM   4529  HB3LPRO X 287     -27.178 -14.721  24.823  0.00  0.00           H
ATOM   4530  CA LPRO X 287     -25.449 -15.059  23.573  0.00  0.00           C
ATOM   4531  HA LPRO X 287     -25.663 -14.064  23.183  0.00  0.00           H
ATOM   4532  C  LPRO X 287     -23.940 -15.177  23.882  0.00  0.00           C
ATOM   4533  O  LPRO X 287     -23.338 -16.212  23.589  0.00  0.00           O
ATOM   4534  N  LPRO X 288     -23.322 -14.141  24.495  0.00  0.00           N
ATOM   4535  CD LPRO X 288     -23.932 -12.869  24.868  0.00  0.00           C
ATOM   4536  HD2LPRO X 288     -24.807 -13.089  25.480  0.00  0.00           H
ATOM   4537  HD3LPRO X 288     -24.247 -12.372  23.951  0.00  0.00           H
ATOM   4538  CG LPRO X 288     -22.869 -12.072  25.627  0.00  0.00           C
ATOM   4539  HG2LPRO X 288     -22.989 -12.196  26.704  0.00  0.00           H
ATOM   4540  HG3LPRO X 288     -22.928 -11.013  25.376  0.00  0.00           H
ATOM   4541  CB LPRO X 288     -21.559 -12.673  25.142  0.00  0.00           C
ATOM   4542  HB2LPRO X 288     -20.773 -12.601  25.893  0.00  0.00           H
ATOM   4543  HB3LPRO X 288     -21.216 -12.218  24.213  0.00  0.00           H
ATOM   4544  CA LPRO X 288     -21.916 -14.139  24.903  0.00  0.00           C
ATOM   4545  HA LPRO X 288     -21.331 -14.534  24.073  0.00  0.00           H
ATOM   4546  C  LPRO X 288     -21.647 -14.978  26.161  0.00  0.00           C
ATOM   4547  O  LPRO X 288     -22.450 -14.992  27.097  0.00  0.00           O
ATOM   4548  N  LGLN X 289     -20.467 -15.604  26.212  0.00  0.00           N
ATOM   4549  H  LGLN X 289     -19.971 -15.724  25.341  0.00  0.00           H
ATOM   4550  CA LGLN X 289     -19.891 -16.191  27.427  0.00  0.00           C
ATOM   4551  HA LGLN X 289     -20.677 -16.568  28.082  0.00  0.00           H
ATOM   4552  CB LGLN X 289     -18.979 -17.366  27.025  0.00  0.00           C
ATOM   4553  HB2LGLN X 289     -19.574 -18.070  26.443  0.00  0.00           H
ATOM   4554  HB3LGLN X 289     -18.175 -16.970  26.406  0.00  0.00           H
ATOM   4555  CG LGLN X 289     -18.381 -18.086  28.241  0.00  0.00           C
ATOM   4556  HG2LGLN X 289     -17.869 -17.331  28.837  0.00  0.00           H
ATOM   4557  HG3LGLN X 289     -19.175 -18.541  28.834  0.00  0.00           H
ATOM   4558  CD LGLN X 289     -17.375 -19.170  27.859  0.00  0.00           C
ATOM   4559  OE1LGLN X 289     -17.575 -20.020  27.000  0.00  0.00           O
ATOM   4560  NE2LGLN X 289     -16.243 -19.214  28.520  0.00  0.00           N
ATOM   4561 HE21LGLN X 289     -15.556 -19.919  28.292  0.00  0.00           H
ATOM   4562 HE22LGLN X 289     -16.063 -18.544  29.254  0.00  0.00           H
ATOM   4563  C  LGLN X 289     -19.153 -15.089  28.211  0.00  0.00           C
ATOM   4564  O  LGLN X 289     -18.085 -14.640  27.803  0.00  0.00           O
ATOM   4565  N  LGLU X 290     -19.746 -14.599  29.302  0.00  0.00           N
ATOM   4566  H  LGLU X 290     -20.551 -15.093  29.659  0.00  0.00           H
ATOM   4567  CA LGLU X 290     -19.424 -13.278  29.874  0.00  0.00           C
ATOM   4568  HA LGLU X 290     -19.047 -12.613  29.097  0.00  0.00           H
ATOM   4569  CB LGLU X 290     -20.693 -12.649  30.486  0.00  0.00           C
ATOM   4570  HB2LGLU X 290     -20.991 -13.245  31.349  0.00  0.00           H
ATOM   4571  HB3LGLU X 290     -20.455 -11.636  30.808  0.00  0.00           H
ATOM   4572  CG LGLU X 290     -21.849 -12.605  29.470  0.00  0.00           C
ATOM   4573  HG2LGLU X 290     -21.476 -12.425  28.462  0.00  0.00           H
ATOM   4574  HG3LGLU X 290     -22.265 -13.611  29.528  0.00  0.00           H
ATOM   4575  CD LGLU X 290     -22.940 -11.583  29.801  0.00  0.00           C
ATOM   4576  OE1LGLU X 290     -22.624 -10.414  30.117  0.00  0.00           O
ATOM   4577  OE2LGLU X 290     -24.144 -11.908  29.656  0.00  0.00           O
ATOM   4578  C  LGLU X 290     -18.200 -13.245  30.815  0.00  0.00           C
ATOM   4579  O  LGLU X 290     -18.314 -12.907  31.999  0.00  0.00           O
ATOM   4580  N  LASP X 291     -17.022 -13.633  30.308  0.00  0.00           N
ATOM   4581  H  LASP X 291     -17.034 -13.954  29.351  0.00  0.00           H
ATOM   4582  CA LASP X 291     -15.789 -13.825  31.094  0.00  0.00           C
ATOM   4583  HA LASP X 291     -15.969 -13.592  32.144  0.00  0.00           H
ATOM   4584  CB LASP X 291     -15.339 -15.290  30.986  0.00  0.00           C
ATOM   4585  HB2LASP X 291     -14.608 -15.490  31.770  0.00  0.00           H
ATOM   4586  HB3LASP X 291     -16.268 -15.812  31.214  0.00  0.00           H
ATOM   4587  CG LASP X 291     -14.792 -15.785  29.640  0.00  0.00           C
ATOM   4588  OD1LASP X 291     -14.265 -15.018  28.808  0.00  0.00           O
ATOM   4589  OD2LASP X 291     -14.813 -17.028  29.460  0.00  0.00           O
ATOM   4590  C  LASP X 291     -14.654 -12.807  30.848  0.00  0.00           C
ATOM   4591  O  LASP X 291     -13.557 -12.971  31.398  0.00  0.00           O
ATOM   4592  N  LALA X 292     -14.908 -11.743  30.080  0.00  0.00           N
ATOM   4593  H  LALA X 292     -15.820 -11.712  29.646  0.00  0.00           H
ATOM   4594  CA LALA X 292     -13.944 -10.689  29.746  0.00  0.00           C
ATOM   4595  HA LALA X 292     -13.002 -11.173  29.488  0.00  0.00           H
ATOM   4596  CB LALA X 292     -14.474  -9.952  28.502  0.00  0.00           C
ATOM   4597  HB1LALA X 292     -15.412  -9.454  28.746  0.00  0.00           H
ATOM   4598  HB2LALA X 292     -13.743  -9.210  28.181  0.00  0.00           H
ATOM   4599  HB3LALA X 292     -14.641 -10.668  27.698  0.00  0.00           H
ATOM   4600  C  LALA X 292     -13.638  -9.709  30.917  0.00  0.00           C
ATOM   4601  O  LALA X 292     -14.382  -9.656  31.904  0.00  0.00           O
ATOM   4602  N  LPRO X 293     -12.544  -8.923  30.834  0.00  0.00           N
ATOM   4603  CD LPRO X 293     -11.451  -9.099  29.885  0.00  0.00           C
ATOM   4604  HD2LPRO X 293     -11.849  -8.921  28.886  0.00  0.00           H
ATOM   4605  HD3LPRO X 293     -11.110 -10.131  29.962  0.00  0.00           H
ATOM   4606  CG LPRO X 293     -10.364  -8.095  30.272  0.00  0.00           C
ATOM   4607  HG2LPRO X 293     -10.396  -7.219  29.625  0.00  0.00           H
ATOM   4608  HG3LPRO X 293      -9.376  -8.552  30.215  0.00  0.00           H
ATOM   4609  CB LPRO X 293     -10.717  -7.739  31.708  0.00  0.00           C
ATOM   4610  HB2LPRO X 293     -10.378  -6.724  31.915  0.00  0.00           H
ATOM   4611  HB3LPRO X 293     -10.319  -8.416  32.464  0.00  0.00           H
ATOM   4612  CA LPRO X 293     -12.249  -7.789  31.715  0.00  0.00           C
ATOM   4613  HA LPRO X 293     -12.643  -8.006  32.708  0.00  0.00           H
ATOM   4614  C  LPRO X 293     -12.889  -6.490  31.180  0.00  0.00           C
ATOM   4615  O  LPRO X 293     -13.662  -6.521  30.220  0.00  0.00           O
ATOM   4616  N  LSER X 294     -12.536  -5.317  31.726  0.00  0.00           N
ATOM   4617  H  LSER X 294     -12.162  -5.297  32.664  0.00  0.00           H
ATOM   4618  CA LSER X 294     -12.839  -4.033  31.066  0.00  0.00           C
ATOM   4619  HA LSER X 294     -12.635  -4.113  29.998  0.00  0.00           H
ATOM   4620  CB LSER X 294     -14.308  -3.656  31.255  0.00  0.00           C
ATOM   4621  HB2LSER X 294     -14.908  -4.556  31.388  0.00  0.00           H
ATOM   4622  HB3LSER X 294     -14.417  -3.014  32.129  0.00  0.00           H
ATOM   4623  OG LSER X 294     -14.748  -2.962  30.102  0.00  0.00           O
ATOM   4624  HG LSER X 294     -15.671  -2.719  30.208  0.00  0.00           H
ATOM   4625  C  LSER X 294     -11.903  -2.876  31.438  0.00  0.00           C
ATOM   4626  O  LSER X 294     -11.312  -2.864  32.522  0.00  0.00           O
ATOM   4627  N  LVAL X 295     -11.716  -1.919  30.522  0.00  0.00           N
ATOM   4628  H  LVAL X 295     -12.384  -1.871  29.766  0.00  0.00           H
ATOM   4629  CA LVAL X 295     -10.555  -1.003  30.491  0.00  0.00           C
ATOM   4630  HA LVAL X 295     -10.052  -0.949  31.456  0.00  0.00           H
ATOM   4631  CB LVAL X 295      -9.525  -1.428  29.419  0.00  0.00           C
ATOM   4632  HB LVAL X 295      -8.713  -0.701  29.415  0.00  0.00           H
ATOM   4633  CG1LVAL X 295      -8.958  -2.825  29.701  0.00  0.00           C
ATOM   4634 HG11LVAL X 295      -9.769  -3.553  29.706  0.00  0.00           H
ATOM   4635 HG12LVAL X 295      -8.238  -3.089  28.927  0.00  0.00           H
ATOM   4636 HG13LVAL X 295      -8.464  -2.828  30.673  0.00  0.00           H
ATOM   4637  CG2LVAL X 295     -10.082  -1.403  27.992  0.00  0.00           C
ATOM   4638 HG21LVAL X 295     -10.408  -0.392  27.747  0.00  0.00           H
ATOM   4639 HG22LVAL X 295      -9.305  -1.712  27.293  0.00  0.00           H
ATOM   4640 HG23LVAL X 295     -10.929  -2.086  27.919  0.00  0.00           H
ATOM   4641  C  LVAL X 295     -10.935   0.467  30.286  0.00  0.00           C
ATOM   4642  O  LVAL X 295     -11.978   0.787  29.717  0.00  0.00           O
ATOM   4643  N  LASP X 296     -10.045   1.356  30.725  0.00  0.00           N
ATOM   4644  H  LASP X 296      -9.375   1.014  31.400  0.00  0.00           H
ATOM   4645  CA LASP X 296     -10.015   2.781  30.375  0.00  0.00           C
ATOM   4646  HA LASP X 296     -10.981   3.258  30.539  0.00  0.00           H
ATOM   4647  CB LASP X 296      -8.974   3.441  31.308  0.00  0.00           C
ATOM   4648  HB2LASP X 296      -9.464   3.476  32.281  0.00  0.00           H
ATOM   4649  HB3LASP X 296      -8.104   2.786  31.362  0.00  0.00           H
ATOM   4650  CG LASP X 296      -8.525   4.851  30.912  0.00  0.00           C
ATOM   4651  OD1LASP X 296      -9.352   5.615  30.366  0.00  0.00           O
ATOM   4652  OD2LASP X 296      -7.328   5.161  31.116  0.00  0.00           O
ATOM   4653  C  LASP X 296      -9.705   2.985  28.871  0.00  0.00           C
ATOM   4654  O  LASP X 296      -8.920   2.234  28.290  0.00  0.00           O
ATOM   4655  N  LILE X 297     -10.301   4.005  28.241  0.00  0.00           N
ATOM   4656  H  LILE X 297     -10.983   4.513  28.785  0.00  0.00           H
ATOM   4657  CA LILE X 297     -10.141   4.356  26.815  0.00  0.00           C
ATOM   4658  HA LILE X 297      -9.251   3.921  26.360  0.00  0.00           H
ATOM   4659  CB LILE X 297     -11.392   3.931  26.009  0.00  0.00           C
ATOM   4660  HB LILE X 297     -11.193   4.098  24.951  0.00  0.00           H
ATOM   4661  CG2LILE X 297     -11.734   2.446  26.238  0.00  0.00           C
ATOM   4662 HG21LILE X 297     -11.932   2.278  27.297  0.00  0.00           H
ATOM   4663 HG22LILE X 297     -12.618   2.183  25.656  0.00  0.00           H
ATOM   4664 HG23LILE X 297     -10.894   1.827  25.923  0.00  0.00           H
ATOM   4665  CG1LILE X 297     -12.639   4.808  26.267  0.00  0.00           C
ATOM   4666 HG12LILE X 297     -13.244   4.322  27.032  0.00  0.00           H
ATOM   4667 HG13LILE X 297     -12.303   5.779  26.633  0.00  0.00           H
ATOM   4668  CD1LILE X 297     -13.478   5.003  25.000  0.00  0.00           C
ATOM   4669 HD11LILE X 297     -13.815   4.033  24.635  0.00  0.00           H
ATOM   4670 HD12LILE X 297     -14.344   5.625  25.229  0.00  0.00           H
ATOM   4671 HD13LILE X 297     -12.874   5.489  24.235  0.00  0.00           H
ATOM   4672  C  LILE X 297      -9.792   5.842  26.563  0.00  0.00           C
ATOM   4673  O  LILE X 297      -9.756   6.284  25.408  0.00  0.00           O
ATOM   4674  N  LALA X 298      -9.576   6.622  27.628  0.00  0.00           N
ATOM   4675  H  LALA X 298      -9.548   6.153  28.521  0.00  0.00           H
ATOM   4676  CA LALA X 298      -9.473   8.083  27.607  0.00  0.00           C
ATOM   4677  HA LALA X 298     -10.039   8.460  26.755  0.00  0.00           H
ATOM   4678  CB LALA X 298     -10.136   8.588  28.899  0.00  0.00           C
ATOM   4679  HB1LALA X 298      -9.574   8.226  29.761  0.00  0.00           H
ATOM   4680  HB2LALA X 298     -10.143   9.678  28.903  0.00  0.00           H
ATOM   4681  HB3LALA X 298     -11.159   8.219  28.951  0.00  0.00           H
ATOM   4682  C  LALA X 298      -8.028   8.610  27.442  0.00  0.00           C
ATOM   4683  O  LALA X 298      -7.093   7.853  27.172  0.00  0.00           O
ATOM   4684  N  LASN X 299      -7.854   9.925  27.607  0.00  0.00           N
ATOM   4685  H  LASN X 299      -8.706  10.466  27.664  0.00  0.00           H
ATOM   4686  CA LASN X 299      -6.572  10.639  27.640  0.00  0.00           C
ATOM   4687  HA LASN X 299      -6.029  10.528  26.701  0.00  0.00           H
ATOM   4688  CB LASN X 299      -6.891  12.131  27.850  0.00  0.00           C
ATOM   4689  HB2LASN X 299      -7.549  12.207  28.716  0.00  0.00           H
ATOM   4690  HB3LASN X 299      -5.980  12.700  28.036  0.00  0.00           H
ATOM   4691  CG LASN X 299      -7.599  12.728  26.649  0.00  0.00           C
ATOM   4692  OD1LASN X 299      -8.809  12.637  26.504  0.00  0.00           O
ATOM   4693  ND2LASN X 299      -6.866  13.316  25.738  0.00  0.00           N
ATOM   4694 HD21LASN X 299      -7.307  13.723  24.926  0.00  0.00           H
ATOM   4695 HD22LASN X 299      -5.864  13.359  25.851  0.00  0.00           H
ATOM   4696  C  LASN X 299      -5.595  10.111  28.717  0.00  0.00           C
ATOM   4697  O  LASN X 299      -6.008   9.465  29.681  0.00  0.00           O
ATOM   4698  N  LILE X 300      -4.296  10.400  28.565  0.00  0.00           N
ATOM   4699  H  LILE X 300      -4.057  10.961  27.760  0.00  0.00           H
ATOM   4700  CA LILE X 300      -3.203   9.944  29.453  0.00  0.00           C
ATOM   4701  HA LILE X 300      -3.536   9.856  30.488  0.00  0.00           H
ATOM   4702  CB LILE X 300      -2.591   8.585  28.987  0.00  0.00           C
ATOM   4703  HB LILE X 300      -1.934   8.758  28.135  0.00  0.00           H
ATOM   4704  CG2LILE X 300      -1.780   7.955  30.142  0.00  0.00           C
ATOM   4705 HG21LILE X 300      -2.437   7.782  30.995  0.00  0.00           H
ATOM   4706 HG22LILE X 300      -1.354   7.007  29.813  0.00  0.00           H
ATOM   4707 HG23LILE X 300      -0.977   8.631  30.434  0.00  0.00           H
ATOM   4708  CG1LILE X 300      -3.610   7.555  28.440  0.00  0.00           C
ATOM   4709 HG12LILE X 300      -4.272   7.292  29.265  0.00  0.00           H
ATOM   4710 HG13LILE X 300      -4.183   8.058  27.661  0.00  0.00           H
ATOM   4711  CD1LILE X 300      -2.975   6.278  27.866  0.00  0.00           C
ATOM   4712 HD11LILE X 300      -2.402   5.775  28.644  0.00  0.00           H
ATOM   4713 HD12LILE X 300      -3.760   5.613  27.505  0.00  0.00           H
ATOM   4714 HD13LILE X 300      -2.313   6.540  27.040  0.00  0.00           H
ATOM   4715  C  LILE X 300      -2.094  11.012  29.490  0.00  0.00           C
ATOM   4716  O  LILE X 300      -1.855  11.658  28.473  0.00  0.00           O
ATOM   4717  N  LARG X 301      -1.354  11.167  30.595  0.00  0.00           N
ATOM   4718  H  LARG X 301      -1.757  10.902  31.483  0.00  0.00           H
ATOM   4719  CA LARG X 301      -0.044  11.854  30.596  0.00  0.00           C
ATOM   4720  HA LARG X 301       0.293  11.983  29.567  0.00  0.00           H
ATOM   4721  CB LARG X 301      -0.125  13.239  31.265  0.00  0.00           C
ATOM   4722  HB2LARG X 301      -0.631  13.122  32.224  0.00  0.00           H
ATOM   4723  HB3LARG X 301       0.893  13.593  31.433  0.00  0.00           H
ATOM   4724  CG LARG X 301      -0.892  14.267  30.400  0.00  0.00           C
ATOM   4725  HG2LARG X 301      -0.905  13.885  29.379  0.00  0.00           H
ATOM   4726  HG3LARG X 301      -1.911  14.316  30.782  0.00  0.00           H
ATOM   4727  CD LARG X 301      -0.272  15.673  30.413  0.00  0.00           C
ATOM   4728  HD2LARG X 301      -0.897  16.354  29.835  0.00  0.00           H
ATOM   4729  HD3LARG X 301      -0.196  16.031  31.439  0.00  0.00           H
ATOM   4730  NE LARG X 301       1.075  15.653  29.821  0.00  0.00           N
ATOM   4731  HE LARG X 301       1.414  14.710  29.694  0.00  0.00           H
ATOM   4732  CZ LARG X 301       1.859  16.653  29.482  0.00  0.00           C
ATOM   4733  NH1LARG X 301       1.527  17.910  29.562  0.00  0.00           N
ATOM   4734 HH11LARG X 301       0.612  18.166  29.904  0.00  0.00           H
ATOM   4735 HH12LARG X 301       2.186  18.622  29.283  0.00  0.00           H
ATOM   4736  NH2LARG X 301       3.027  16.365  29.008  0.00  0.00           N
ATOM   4737 HH21LARG X 301       3.304  15.399  28.910  0.00  0.00           H
ATOM   4738 HH22LARG X 301       3.655  17.108  28.738  0.00  0.00           H
ATOM   4739  C  LARG X 301       1.053  10.970  31.190  0.00  0.00           C
ATOM   4740  O  LARG X 301       0.765  10.048  31.950  0.00  0.00           O
ATOM   4741  N  LMET X 302       2.308  11.221  30.813  0.00  0.00           N
ATOM   4742  H  LMET X 302       2.466  11.977  30.163  0.00  0.00           H
ATOM   4743  CA LMET X 302       3.458  10.409  31.230  0.00  0.00           C
ATOM   4744  HA LMET X 302       3.277   9.362  30.985  0.00  0.00           H
ATOM   4745  CB LMET X 302       4.737  10.869  30.509  0.00  0.00           C
ATOM   4746  HB2LMET X 302       4.800  11.953  30.600  0.00  0.00           H
ATOM   4747  HB3LMET X 302       5.588  10.413  31.015  0.00  0.00           H
ATOM   4748  CG LMET X 302       4.755  10.480  29.029  0.00  0.00           C
ATOM   4749  HG2LMET X 302       3.803  10.791  28.599  0.00  0.00           H
ATOM   4750  HG3LMET X 302       5.565  11.035  28.556  0.00  0.00           H
ATOM   4751  SD LMET X 302       4.993   8.704  28.729  0.00  0.00           S
ATOM   4752  CE LMET X 302       4.929   8.701  26.915  0.00  0.00           C
ATOM   4753  HE1LMET X 302       5.726   9.333  26.522  0.00  0.00           H
ATOM   4754  HE2LMET X 302       5.059   7.683  26.548  0.00  0.00           H
ATOM   4755  HE3LMET X 302       3.965   9.086  26.584  0.00  0.00           H
ATOM   4756  C  LMET X 302       3.664  10.433  32.760  0.00  0.00           C
ATOM   4757  O  LMET X 302       3.485  11.487  33.382  0.00  0.00           O
ATOM   4758  N  LPRO X 303       4.095   9.313  33.377  0.00  0.00           N
ATOM   4759  CD LPRO X 303       4.411   8.044  32.734  0.00  0.00           C
ATOM   4760  HD2LPRO X 303       5.084   8.247  31.901  0.00  0.00           H
ATOM   4761  HD3LPRO X 303       3.482   7.620  32.353  0.00  0.00           H
ATOM   4762  CG LPRO X 303       5.053   7.168  33.808  0.00  0.00           C
ATOM   4763  HG2LPRO X 303       6.137   7.282  33.810  0.00  0.00           H
ATOM   4764  HG3LPRO X 303       4.798   6.118  33.661  0.00  0.00           H
ATOM   4765  CB LPRO X 303       4.433   7.705  35.096  0.00  0.00           C
ATOM   4766  HB2LPRO X 303       5.082   7.539  35.957  0.00  0.00           H
ATOM   4767  HB3LPRO X 303       3.452   7.272  35.293  0.00  0.00           H
ATOM   4768  CA LPRO X 303       4.296   9.209  34.828  0.00  0.00           C
ATOM   4769  HA LPRO X 303       3.398   9.591  35.314  0.00  0.00           H
ATOM   4770  C  LPRO X 303       5.524   9.994  35.329  0.00  0.00           C
ATOM   4771  O  LPRO X 303       5.665  10.233  36.527  0.00  0.00           O
ATOM   4772  N  LSER X 304       6.408  10.419  34.422  0.00  0.00           N
ATOM   4773  H  LSER X 304       6.351   9.986  33.511  0.00  0.00           H
ATOM   4774  CA LSER X 304       7.483  11.384  34.667  0.00  0.00           C
ATOM   4775  HA LSER X 304       7.110  12.185  35.305  0.00  0.00           H
ATOM   4776  CB LSER X 304       8.685  10.723  35.359  0.00  0.00           C
ATOM   4777  HB2LSER X 304       9.348  11.520  35.698  0.00  0.00           H
ATOM   4778  HB3LSER X 304       8.306  10.174  36.222  0.00  0.00           H
ATOM   4779  OG LSER X 304       9.401   9.842  34.517  0.00  0.00           O
ATOM   4780  HG LSER X 304      10.137   9.461  35.003  0.00  0.00           H
ATOM   4781  C  LSER X 304       7.909  12.061  33.365  0.00  0.00           C
ATOM   4782  O  LSER X 304       7.539  11.610  32.282  0.00  0.00           O
ATOM   4783  N  LLEU X 305       8.689  13.140  33.464  0.00  0.00           N
ATOM   4784  H  LLEU X 305       8.819  13.550  34.378  0.00  0.00           H
ATOM   4785  CA LLEU X 305       9.307  13.803  32.309  0.00  0.00           C
ATOM   4786  HA LLEU X 305       8.565  13.983  31.532  0.00  0.00           H
ATOM   4787  CB LLEU X 305       9.891  15.158  32.756  0.00  0.00           C
ATOM   4788  HB2LLEU X 305      10.734  14.917  33.403  0.00  0.00           H
ATOM   4789  HB3LLEU X 305      10.255  15.646  31.852  0.00  0.00           H
ATOM   4790  CG LLEU X 305       8.929  16.105  33.498  0.00  0.00           C
ATOM   4791  HG LLEU X 305       8.577  15.627  34.413  0.00  0.00           H
ATOM   4792  CD1LLEU X 305       9.669  17.394  33.849  0.00  0.00           C
ATOM   4793 HD11LLEU X 305      10.021  17.872  32.934  0.00  0.00           H
ATOM   4794 HD12LLEU X 305       8.994  18.070  34.375  0.00  0.00           H
ATOM   4795 HD13LLEU X 305      10.521  17.163  34.488  0.00  0.00           H
ATOM   4796  CD2LLEU X 305       7.700  16.468  32.665  0.00  0.00           C
ATOM   4797 HD21LLEU X 305       7.148  15.561  32.414  0.00  0.00           H
ATOM   4798 HD22LLEU X 305       7.057  17.137  33.237  0.00  0.00           H
ATOM   4799 HD23LLEU X 305       8.016  16.965  31.748  0.00  0.00           H
ATOM   4800  C  LLEU X 305      10.390  12.903  31.656  0.00  0.00           C
ATOM   4801  O  LLEU X 305      10.896  12.002  32.335  0.00  0.00           O
ATOM   4802  N  LPRO X 306      10.761  13.103  30.374  0.00  0.00           N
ATOM   4803  CD LPRO X 306      10.079  13.994  29.440  0.00  0.00           C
ATOM   4804  HD2LPRO X 306      10.323  15.018  29.722  0.00  0.00           H
ATOM   4805  HD3LPRO X 306       9.007  13.833  29.553  0.00  0.00           H
ATOM   4806  CG LPRO X 306      10.577  13.636  28.046  0.00  0.00           C
ATOM   4807  HG2LPRO X 306      10.724  14.542  27.459  0.00  0.00           H
ATOM   4808  HG3LPRO X 306       9.853  12.993  27.546  0.00  0.00           H
ATOM   4809  CB LPRO X 306      11.895  12.899  28.274  0.00  0.00           C
ATOM   4810  HB2LPRO X 306      12.772  13.545  28.228  0.00  0.00           H
ATOM   4811  HB3LPRO X 306      11.989  12.108  27.530  0.00  0.00           H
ATOM   4812  CA LPRO X 306      11.770  12.288  29.671  0.00  0.00           C
ATOM   4813  HA LPRO X 306      11.342  11.294  29.550  0.00  0.00           H
ATOM   4814  C  LPRO X 306      13.130  12.178  30.392  0.00  0.00           C
ATOM   4815  O  LPRO X 306      13.425  12.967  31.284  0.00  0.00           O
ATOM   4816  N  LSER X 307      13.969  11.190  30.055  0.00  0.00           N
ATOM   4817  H  LSER X 307      13.682  10.562  29.318  0.00  0.00           H
ATOM   4818  CA LSER X 307      15.219  10.883  30.793  0.00  0.00           C
ATOM   4819  HA LSER X 307      15.160  11.277  31.808  0.00  0.00           H
ATOM   4820  CB LSER X 307      15.428   9.363  30.868  0.00  0.00           C
ATOM   4821  HB2LSER X 307      16.252   9.158  31.551  0.00  0.00           H
ATOM   4822  HB3LSER X 307      14.516   8.906  31.251  0.00  0.00           H
ATOM   4823  OG LSER X 307      15.726   8.824  29.594  0.00  0.00           O
ATOM   4824  HG LSER X 307      15.851   7.875  29.670  0.00  0.00           H
ATOM   4825  C  LSER X 307      16.478  11.603  30.259  0.00  0.00           C
ATOM   4826  O  LSER X 307      17.581  11.043  30.282  0.00  0.00           O
ATOM   4827  N  LTYR X 308      16.330  12.803  29.692  0.00  0.00           N
ATOM   4828  H  LTYR X 308      15.449  13.283  29.806  0.00  0.00           H
ATOM   4829  CA LTYR X 308      17.312  13.364  28.760  0.00  0.00           C
ATOM   4830  HA LTYR X 308      18.205  12.739  28.717  0.00  0.00           H
ATOM   4831  CB LTYR X 308      16.684  13.416  27.365  0.00  0.00           C
ATOM   4832  HB2LTYR X 308      15.890  14.163  27.357  0.00  0.00           H
ATOM   4833  HB3LTYR X 308      17.487  13.733  26.701  0.00  0.00           H
ATOM   4834  CG LTYR X 308      16.128  12.082  26.889  0.00  0.00           C
ATOM   4835  CD1LTYR X 308      16.943  10.930  26.916  0.00  0.00           C
ATOM   4836  HD1LTYR X 308      17.994  11.017  27.189  0.00  0.00           H
ATOM   4837  CE1LTYR X 308      16.402   9.673  26.591  0.00  0.00           C
ATOM   4838  HE1LTYR X 308      17.025   8.780  26.644  0.00  0.00           H
ATOM   4839  CZ LTYR X 308      15.050   9.568  26.199  0.00  0.00           C
ATOM   4840  OH LTYR X 308      14.522   8.357  25.895  0.00  0.00           O
ATOM   4841  HH LTYR X 308      15.155   7.640  25.980  0.00  0.00           H
ATOM   4842  CE2LTYR X 308      14.249  10.726  26.122  0.00  0.00           C
ATOM   4843  HE2LTYR X 308      13.213  10.651  25.793  0.00  0.00           H
ATOM   4844  CD2LTYR X 308      14.788  11.980  26.471  0.00  0.00           C
ATOM   4845  HD2LTYR X 308      14.166  12.874  26.417  0.00  0.00           H
ATOM   4846  C  LTYR X 308      17.951  14.689  29.203  0.00  0.00           C
ATOM   4847  O  LTYR X 308      17.490  15.371  30.121  0.00  0.00           O
ATOM   4848  N  LLYS X 309      19.085  15.031  28.591  0.00  0.00           N
ATOM   4849  H  LLYS X 309      19.504  14.333  27.994  0.00  0.00           H
ATOM   4850  CA LLYS X 309      19.826  16.275  28.833  0.00  0.00           C
ATOM   4851  HA LLYS X 309      19.123  17.090  29.003  0.00  0.00           H
ATOM   4852  CB LLYS X 309      20.739  16.144  30.072  0.00  0.00           C
ATOM   4853  HB2LLYS X 309      21.222  17.111  30.211  0.00  0.00           H
ATOM   4854  HB3LLYS X 309      20.088  15.939  30.921  0.00  0.00           H
ATOM   4855  CG LLYS X 309      21.814  15.043  29.969  0.00  0.00           C
ATOM   4856  HG2LLYS X 309      21.695  14.578  28.991  0.00  0.00           H
ATOM   4857  HG3LLYS X 309      22.782  15.543  30.018  0.00  0.00           H
ATOM   4858  CD LLYS X 309      21.740  13.962  31.063  0.00  0.00           C
ATOM   4859  HD2LLYS X 309      22.596  13.303  30.912  0.00  0.00           H
ATOM   4860  HD3LLYS X 309      21.842  14.476  32.019  0.00  0.00           H
ATOM   4861  CE LLYS X 309      20.448  13.128  31.066  0.00  0.00           C
ATOM   4862  HE2LLYS X 309      20.388  12.610  32.023  0.00  0.00           H
ATOM   4863  HE3LLYS X 309      19.609  13.817  30.972  0.00  0.00           H
ATOM   4864  NZ LLYS X 309      20.399  12.136  29.963  0.00  0.00           N
ATOM   4865  HZ1LLYS X 309      21.178  11.498  30.050  0.00  0.00           H
ATOM   4866  HZ2LLYS X 309      19.533  11.620  30.013  0.00  0.00           H
ATOM   4867  HZ3LLYS X 309      20.454  12.616  29.076  0.00  0.00           H
ATOM   4868  C  LLYS X 309      20.576  16.723  27.579  0.00  0.00           C
ATOM   4869  O  LLYS X 309      21.048  15.896  26.798  0.00  0.00           O
ATOM   4870  N  LVAL X 310      20.658  18.039  27.376  0.00  0.00           N
ATOM   4871  H  LVAL X 310      20.238  18.654  28.057  0.00  0.00           H
ATOM   4872  CA LVAL X 310      21.235  18.634  26.158  0.00  0.00           C
ATOM   4873  HA LVAL X 310      20.697  18.280  25.278  0.00  0.00           H
ATOM   4874  CB LVAL X 310      21.155  20.174  26.197  0.00  0.00           C
ATOM   4875  HB LVAL X 310      21.675  20.519  27.091  0.00  0.00           H
ATOM   4876  CG1LVAL X 310      21.791  20.817  24.957  0.00  0.00           C
ATOM   4877 HG11LVAL X 310      21.273  20.473  24.062  0.00  0.00           H
ATOM   4878 HG12LVAL X 310      21.712  21.902  25.029  0.00  0.00           H
ATOM   4879 HG13LVAL X 310      22.842  20.533  24.898  0.00  0.00           H
ATOM   4880  CG2LVAL X 310      19.694  20.638  26.277  0.00  0.00           C
ATOM   4881 HG21LVAL X 310      19.233  20.238  27.181  0.00  0.00           H
ATOM   4882 HG22LVAL X 310      19.659  21.727  26.304  0.00  0.00           H
ATOM   4883 HG23LVAL X 310      19.149  20.279  25.404  0.00  0.00           H
ATOM   4884  C  LVAL X 310      22.671  18.140  25.947  0.00  0.00           C
ATOM   4885  O  LVAL X 310      23.523  18.350  26.807  0.00  0.00           O
ATOM   4886  N  LGLY X 311      22.924  17.473  24.815  0.00  0.00           N
ATOM   4887  H  LGLY X 311      22.172  17.406  24.145  0.00  0.00           H
ATOM   4888  CA LGLY X 311      24.211  16.838  24.485  0.00  0.00           C
ATOM   4889  HA2LGLY X 311      24.499  17.212  23.503  0.00  0.00           H
ATOM   4890  HA3LGLY X 311      24.927  17.185  25.230  0.00  0.00           H
ATOM   4891  C  LGLY X 311      24.223  15.298  24.458  0.00  0.00           C
ATOM   4892  O  LGLY X 311      25.157  14.723  23.884  0.00  0.00           O
ATOM   4893  N  LASP X 312      23.194  14.616  24.986  0.00  0.00           N
ATOM   4894  H  LASP X 312      22.500  15.128  25.511  0.00  0.00           H
ATOM   4895  CA LASP X 312      23.024  13.153  24.841  0.00  0.00           C
ATOM   4896  HA LASP X 312      23.812  12.643  25.394  0.00  0.00           H
ATOM   4897  CB LASP X 312      21.659  12.681  25.381  0.00  0.00           C
ATOM   4898  HB2LASP X 312      20.991  13.387  24.887  0.00  0.00           H
ATOM   4899  HB3LASP X 312      21.455  11.674  25.018  0.00  0.00           H
ATOM   4900  CG LASP X 312      21.429  12.735  26.892  0.00  0.00           C
ATOM   4901  OD1LASP X 312      22.394  12.582  27.670  0.00  0.00           O
ATOM   4902  OD2LASP X 312      20.256  12.822  27.323  0.00  0.00           O
ATOM   4903  C  LASP X 312      23.102  12.688  23.372  0.00  0.00           C
ATOM   4904  O  LASP X 312      22.783  13.442  22.447  0.00  0.00           O
ATOM   4905  N  LLYS X 313      23.481  11.424  23.147  0.00  0.00           N
ATOM   4906  H  LLYS X 313      23.976  10.949  23.887  0.00  0.00           H
ATOM   4907  CA LLYS X 313      23.259  10.704  21.881  0.00  0.00           C
ATOM   4908  HA LLYS X 313      22.915  11.403  21.119  0.00  0.00           H
ATOM   4909  CB LLYS X 313      24.560  10.042  21.391  0.00  0.00           C
ATOM   4910  HB2LLYS X 313      24.976   9.514  22.248  0.00  0.00           H
ATOM   4911  HB3LLYS X 313      24.267   9.321  20.628  0.00  0.00           H
ATOM   4912  CG LLYS X 313      25.616  10.994  20.815  0.00  0.00           C
ATOM   4913  HG2LLYS X 313      25.744  11.800  21.537  0.00  0.00           H
ATOM   4914  HG3LLYS X 313      26.543  10.427  20.734  0.00  0.00           H
ATOM   4915  CD LLYS X 313      25.254  11.590  19.437  0.00  0.00           C
ATOM   4916  HD2LLYS X 313      26.206  11.882  18.991  0.00  0.00           H
ATOM   4917  HD3LLYS X 313      24.825  10.764  18.870  0.00  0.00           H
ATOM   4918  CE LLYS X 313      24.290  12.785  19.412  0.00  0.00           C
ATOM   4919  HE2LLYS X 313      24.310  13.216  18.411  0.00  0.00           H
ATOM   4920  HE3LLYS X 313      23.287  12.417  19.629  0.00  0.00           H
ATOM   4921  NZ LLYS X 313      24.660  13.822  20.402  0.00  0.00           N
ATOM   4922  HZ1LLYS X 313      25.589  14.164  20.201  0.00  0.00           H
ATOM   4923  HZ2LLYS X 313      24.002  14.587  20.350  0.00  0.00           H
ATOM   4924  HZ3LLYS X 313      24.642  13.424  21.330  0.00  0.00           H
ATOM   4925  C  LLYS X 313      22.171   9.651  22.062  0.00  0.00           C
ATOM   4926  O  LLYS X 313      22.422   8.605  22.660  0.00  0.00           O
ATOM   4927  N  LILE X 314      20.986   9.891  21.510  0.00  0.00           N
ATOM   4928  H  LILE X 314      20.777  10.836  21.221  0.00  0.00           H
ATOM   4929  CA LILE X 314      19.916   8.893  21.448  0.00  0.00           C
ATOM   4930  HA LILE X 314      20.294   7.903  21.196  0.00  0.00           H
ATOM   4931  CB LILE X 314      19.114   8.819  22.772  0.00  0.00           C
ATOM   4932  HB LILE X 314      19.798   8.466  23.544  0.00  0.00           H
ATOM   4933  CG2LILE X 314      18.498  10.162  23.207  0.00  0.00           C
ATOM   4934 HG21LILE X 314      17.813  10.515  22.435  0.00  0.00           H
ATOM   4935 HG22LILE X 314      17.954  10.027  24.142  0.00  0.00           H
ATOM   4936 HG23LILE X 314      19.291  10.896  23.351  0.00  0.00           H
ATOM   4937  CG1LILE X 314      18.032   7.725  22.647  0.00  0.00           C
ATOM   4938 HG12LILE X 314      17.243   8.132  22.016  0.00  0.00           H
ATOM   4939 HG13LILE X 314      18.498   6.876  22.145  0.00  0.00           H
ATOM   4940  CD1LILE X 314      17.434   7.264  23.977  0.00  0.00           C
ATOM   4941 HD11LILE X 314      16.968   8.112  24.480  0.00  0.00           H
ATOM   4942 HD12LILE X 314      16.684   6.495  23.792  0.00  0.00           H
ATOM   4943 HD13LILE X 314      18.223   6.857  24.609  0.00  0.00           H
ATOM   4944  C  LILE X 314      19.033   9.115  20.219  0.00  0.00           C
ATOM   4945  O  LILE X 314      18.425  10.168  20.037  0.00  0.00           O
ATOM   4946  N  LALA X 315      18.943   8.094  19.369  0.00  0.00           N
ATOM   4947  H  LALA X 315      19.559   7.303  19.488  0.00  0.00           H
ATOM   4948  CA LALA X 315      18.024   8.089  18.242  0.00  0.00           C
ATOM   4949  HA LALA X 315      18.223   8.945  17.598  0.00  0.00           H
ATOM   4950  CB LALA X 315      18.232   6.810  17.433  0.00  0.00           C
ATOM   4951  HB1LALA X 315      18.027   5.944  18.062  0.00  0.00           H
ATOM   4952  HB2LALA X 315      17.554   6.806  16.580  0.00  0.00           H
ATOM   4953  HB3LALA X 315      19.261   6.767  17.079  0.00  0.00           H
ATOM   4954  C  LALA X 315      16.572   8.202  18.714  0.00  0.00           C
ATOM   4955  O  LALA X 315      16.159   7.535  19.666  0.00  0.00           O
ATOM   4956  N  LTHR X 316      15.769   8.967  17.980  0.00  0.00           N
ATOM   4957  H  LTHR X 316      16.200   9.493  17.234  0.00  0.00           H
ATOM   4958  CA LTHR X 316      14.331   9.163  18.233  0.00  0.00           C
ATOM   4959  HA LTHR X 316      14.237   9.708  19.173  0.00  0.00           H
ATOM   4960  CB LTHR X 316      13.744  10.027  17.103  0.00  0.00           C
ATOM   4961  HB LTHR X 316      12.662  10.067  17.229  0.00  0.00           H
ATOM   4962  CG2LTHR X 316      14.312  11.445  17.119  0.00  0.00           C
ATOM   4963 HG21LTHR X 316      15.394  11.405  16.992  0.00  0.00           H
ATOM   4964 HG22LTHR X 316      13.872  12.022  16.306  0.00  0.00           H
ATOM   4965 HG23LTHR X 316      14.075  11.921  18.071  0.00  0.00           H
ATOM   4966  OG1LTHR X 316      14.120   9.503  15.852  0.00  0.00           O
ATOM   4967  HG1LTHR X 316      13.749  10.047  15.153  0.00  0.00           H
ATOM   4968  C  LTHR X 316      13.600   7.819  18.380  0.00  0.00           C
ATOM   4969  O  LTHR X 316      12.897   7.599  19.359  0.00  0.00           O
ATOM   4970  N  LARG X 317      13.900   6.837  17.520  0.00  0.00           N
ATOM   4971  H  LARG X 317      14.430   7.109  16.704  0.00  0.00           H
ATOM   4972  CA LARG X 317      13.417   5.439  17.611  0.00  0.00           C
ATOM   4973  HA LARG X 317      12.328   5.400  17.562  0.00  0.00           H
ATOM   4974  CB LARG X 317      13.990   4.649  16.420  0.00  0.00           C
ATOM   4975  HB2LARG X 317      13.535   3.659  16.445  0.00  0.00           H
ATOM   4976  HB3LARG X 317      13.679   5.168  15.514  0.00  0.00           H
ATOM   4977  CG LARG X 317      15.521   4.509  16.431  0.00  0.00           C
ATOM   4978  HG2LARG X 317      15.935   5.492  16.654  0.00  0.00           H
ATOM   4979  HG3LARG X 317      15.778   3.817  17.233  0.00  0.00           H
ATOM   4980  CD LARG X 317      16.106   3.997  15.106  0.00  0.00           C
ATOM   4981  HD2LARG X 317      16.031   2.910  15.074  0.00  0.00           H
ATOM   4982  HD3LARG X 317      15.545   4.424  14.274  0.00  0.00           H
ATOM   4983  NE LARG X 317      17.526   4.379  14.965  0.00  0.00           N
ATOM   4984  HE LARG X 317      17.697   5.047  14.227  0.00  0.00           H
ATOM   4985  CZ LARG X 317      18.550   3.955  15.682  0.00  0.00           C
ATOM   4986  NH1LARG X 317      19.701   4.545  15.626  0.00  0.00           N
ATOM   4987 HH11LARG X 317      19.825   5.346  15.023  0.00  0.00           H
ATOM   4988 HH12LARG X 317      20.469   4.202  16.184  0.00  0.00           H
ATOM   4989  NH2LARG X 317      18.479   2.940  16.486  0.00  0.00           N
ATOM   4990 HH21LARG X 317      17.608   2.437  16.583  0.00  0.00           H
ATOM   4991 HH22LARG X 317      19.294   2.658  17.012  0.00  0.00           H
ATOM   4992  C  LARG X 317      13.702   4.742  18.955  0.00  0.00           C
ATOM   4993  O  LARG X 317      12.846   4.050  19.494  0.00  0.00           O
ATOM   4994  N  LLYS X 318      14.878   4.973  19.545  0.00  0.00           N
ATOM   4995  H  LLYS X 318      15.551   5.521  19.030  0.00  0.00           H
ATOM   4996  CA LLYS X 318      15.290   4.390  20.833  0.00  0.00           C
ATOM   4997  HA LLYS X 318      14.969   3.351  20.918  0.00  0.00           H
ATOM   4998  CB LLYS X 318      16.823   4.436  20.888  0.00  0.00           C
ATOM   4999  HB2LLYS X 318      17.188   4.067  19.929  0.00  0.00           H
ATOM   5000  HB3LLYS X 318      17.106   5.483  21.005  0.00  0.00           H
ATOM   5001  CG LLYS X 318      17.443   3.608  22.026  0.00  0.00           C
ATOM   5002  HG2LLYS X 318      17.042   3.974  22.971  0.00  0.00           H
ATOM   5003  HG3LLYS X 318      17.152   2.568  21.887  0.00  0.00           H
ATOM   5004  CD LLYS X 318      18.979   3.712  22.046  0.00  0.00           C
ATOM   5005  HD2LLYS X 318      19.234   4.762  22.194  0.00  0.00           H
ATOM   5006  HD3LLYS X 318      19.335   3.129  22.895  0.00  0.00           H
ATOM   5007  CE LLYS X 318      19.646   3.201  20.759  0.00  0.00           C
ATOM   5008  HE2LLYS X 318      19.667   2.112  20.789  0.00  0.00           H
ATOM   5009  HE3LLYS X 318      19.050   3.529  19.907  0.00  0.00           H
ATOM   5010  NZ LLYS X 318      21.025   3.717  20.623  0.00  0.00           N
ATOM   5011  HZ1LLYS X 318      21.578   3.413  21.412  0.00  0.00           H
ATOM   5012  HZ2LLYS X 318      21.434   3.364  19.770  0.00  0.00           H
ATOM   5013  HZ3LLYS X 318      21.006   4.726  20.595  0.00  0.00           H
ATOM   5014  C  LLYS X 318      14.602   5.091  22.011  0.00  0.00           C
ATOM   5015  O  LLYS X 318      14.179   4.429  22.957  0.00  0.00           O
ATOM   5016  N  LALA X 319      14.393   6.405  21.903  0.00  0.00           N
ATOM   5017  H  LALA X 319      14.897   6.915  21.191  0.00  0.00           H
ATOM   5018  CA LALA X 319      13.549   7.157  22.831  0.00  0.00           C
ATOM   5019  HA LALA X 319      13.883   6.939  23.845  0.00  0.00           H
ATOM   5020  CB LALA X 319      13.739   8.652  22.565  0.00  0.00           C
ATOM   5021  HB1LALA X 319      13.401   8.888  21.556  0.00  0.00           H
ATOM   5022  HB2LALA X 319      13.157   9.226  23.285  0.00  0.00           H
ATOM   5023  HB3LALA X 319      14.793   8.908  22.663  0.00  0.00           H
ATOM   5024  C  LALA X 319      12.067   6.738  22.754  0.00  0.00           C
ATOM   5025  O  LALA X 319      11.422   6.628  23.791  0.00  0.00           O
ATOM   5026  N  LTYR X 320      11.540   6.408  21.566  0.00  0.00           N
ATOM   5027  H  LTYR X 320      12.039   6.687  20.732  0.00  0.00           H
ATOM   5028  CA LTYR X 320      10.225   5.764  21.410  0.00  0.00           C
ATOM   5029  HA LTYR X 320       9.455   6.393  21.858  0.00  0.00           H
ATOM   5030  CB LTYR X 320       9.887   5.558  19.919  0.00  0.00           C
ATOM   5031  HB2LTYR X 320       9.370   6.464  19.602  0.00  0.00           H
ATOM   5032  HB3LTYR X 320      10.831   5.472  19.381  0.00  0.00           H
ATOM   5033  CG LTYR X 320       9.018   4.344  19.615  0.00  0.00           C
ATOM   5034  CD1LTYR X 320       7.620   4.418  19.775  0.00  0.00           C
ATOM   5035  HD1LTYR X 320       7.164   5.353  20.098  0.00  0.00           H
ATOM   5036  CE1LTYR X 320       6.813   3.292  19.518  0.00  0.00           C
ATOM   5037  HE1LTYR X 320       5.734   3.351  19.661  0.00  0.00           H
ATOM   5038  CZ LTYR X 320       7.401   2.083  19.085  0.00  0.00           C
ATOM   5039  OH LTYR X 320       6.650   0.983  18.814  0.00  0.00           O
ATOM   5040  HH LTYR X 320       5.710   1.128  18.950  0.00  0.00           H
ATOM   5041  CE2LTYR X 320       8.798   2.012  18.921  0.00  0.00           C
ATOM   5042  HE2LTYR X 320       9.256   1.082  18.582  0.00  0.00           H
ATOM   5043  CD2LTYR X 320       9.603   3.134  19.191  0.00  0.00           C
ATOM   5044  HD2LTYR X 320      10.685   3.070  19.073  0.00  0.00           H
ATOM   5045  C  LTYR X 320      10.136   4.448  22.199  0.00  0.00           C
ATOM   5046  O  LTYR X 320       9.150   4.237  22.898  0.00  0.00           O
ATOM   5047  N  LGLY X 321      11.173   3.601  22.154  0.00  0.00           N
ATOM   5048  H  LGLY X 321      11.959   3.827  21.562  0.00  0.00           H
ATOM   5049  CA LGLY X 321      11.220   2.357  22.929  0.00  0.00           C
ATOM   5050  HA2LGLY X 321      10.408   1.714  22.593  0.00  0.00           H
ATOM   5051  HA3LGLY X 321      12.175   1.868  22.733  0.00  0.00           H
ATOM   5052  C  LGLY X 321      11.080   2.592  24.440  0.00  0.00           C
ATOM   5053  O  LGLY X 321      10.224   1.973  25.077  0.00  0.00           O
ATOM   5054  N  LGLN X 322      11.848   3.537  25.003  0.00  0.00           N
ATOM   5055  H  LGLN X 322      12.584   3.959  24.455  0.00  0.00           H
ATOM   5056  CA LGLN X 322      11.682   3.970  26.401  0.00  0.00           C
ATOM   5057  HA LGLN X 322      11.816   3.114  27.061  0.00  0.00           H
ATOM   5058  CB LGLN X 322      12.708   5.050  26.782  0.00  0.00           C
ATOM   5059  HB2LGLN X 322      12.782   5.734  25.936  0.00  0.00           H
ATOM   5060  HB3LGLN X 322      12.307   5.582  27.645  0.00  0.00           H
ATOM   5061  CG LGLN X 322      14.098   4.505  27.120  0.00  0.00           C
ATOM   5062  HG2LGLN X 322      14.055   3.749  27.905  0.00  0.00           H
[truncated: 1,126,308 more chars]
