# Supplementary material for: How the Destabilization of a Reaction Intermediate Affects Enzymatic Efficiency: The Case of Human Transketolase
Source: ACS Catal. 2020 Feb 7;10(4):2872–81. doi: 10.1021/acscatal.9b04690 (PMC8016368; doi:10.1021/acscatal.9b04690)
Supplement: Supplementary file 3 — cs9b04690_si_003.zip [file cs9b04690_si_003.zip › Optimized_geometries/TK_TS1_oniom.pdb]

CRYST1    0.000    0.000    0.000  90.00  90.00  90.00 P 1           1
ATOM      1  CB HHID X  36     -22.492  -6.390  -3.903  0.00  0.00           C
ATOM      2  HB2HHID X  36     -22.506  -6.711  -2.851  0.00  0.00           H
ATOM      3  HB3HHID X  36     -21.995  -7.196  -4.455  0.00  0.00           H
ATOM      4  CG HHID X  36     -21.675  -5.126  -3.999  0.00  0.00           C
ATOM      5  ND1HHID X  36     -21.787  -4.122  -3.036  0.00  0.00           N
ATOM      6  HD1HHID X  36     -22.037  -4.320  -2.067  0.00  0.00           H
ATOM      7  CE1HHID X  36     -20.961  -3.100  -3.406  0.00  0.00           C
ATOM      8  HE1HHID X  36     -20.767  -2.252  -2.768  0.00  0.00           H
ATOM      9  NE2HHID X  36     -20.389  -3.341  -4.564  0.00  0.00           N
ATOM     10  CD2HHID X  36     -20.804  -4.608  -4.930  0.00  0.00           C
ATOM     11  HD2HHID X  36     -20.367  -5.091  -5.794  0.00  0.00           H
ATOM     12  CB HHID X 109     -18.499  -0.900   2.834  0.00  0.00           C
ATOM     13  HB2HHID X 109     -17.852  -0.036   3.032  0.00  0.00           H
ATOM     14  HB3HHID X 109     -17.994  -1.755   3.293  0.00  0.00           H
ATOM     15  CG HHID X 109     -18.647  -1.120   1.364  0.00  0.00           C
ATOM     16  ND1HHID X 109     -17.717  -0.688   0.434  0.00  0.00           N
ATOM     17  HD1HHID X 109     -16.889  -0.137   0.632  0.00  0.00           H
ATOM     18  CE1HHID X 109     -18.170  -1.042  -0.807  0.00  0.00           C
ATOM     19  HE1HHID X 109     -17.636  -0.837  -1.720  0.00  0.00           H
ATOM     20  NE2HHID X 109     -19.319  -1.682  -0.729  0.00  0.00           N
ATOM     21  CD2HHID X 109     -19.601  -1.763   0.616  0.00  0.00           C
ATOM     22  HD2HHID X 109     -20.494  -2.251   0.976  0.00  0.00           H
ATOM     23  CE HLYN X 243     -20.211 -11.685  -7.484  0.00  0.00           C
ATOM     24  HE2HLYN X 243     -20.777 -10.998  -8.116  0.00  0.00           H
ATOM     25  HE3HLYN X 243     -20.602 -11.675  -6.467  0.00  0.00           H
ATOM     26  NZ HLYN X 243     -18.796 -11.246  -7.392  0.00  0.00           N
ATOM     27  HZ2HLYN X 243     -18.310 -11.767  -6.628  0.00  0.00           H
ATOM     28  HZ3HLYN X 243     -18.255 -11.409  -8.257  0.00  0.00           H
ATOM     29  CB HHID X 257     -19.585  -8.642  -9.760  0.00  0.00           C
ATOM     30  HB2HHID X 257     -19.226  -9.674  -9.842  0.00  0.00           H
ATOM     31  HB3HHID X 257     -19.297  -8.139 -10.689  0.00  0.00           H
ATOM     32  CG HHID X 257     -19.009  -7.916  -8.582  0.00  0.00           C
ATOM     33  ND1HHID X 257     -18.975  -8.474  -7.324  0.00  0.00           N
ATOM     34  HD1HHID X 257     -18.847  -9.604  -7.244  0.00  0.00           H
ATOM     35  CE1HHID X 257     -18.618  -7.461  -6.518  0.00  0.00           C
ATOM     36  HE1HHID X 257     -18.482  -7.579  -5.449  0.00  0.00           H
ATOM     37  NE2HHID X 257     -18.435  -6.285  -7.151  0.00  0.00           N
ATOM     38  CD2HHID X 257     -18.694  -6.572  -8.468  0.00  0.00           C
ATOM     39  HD2HHID X 257     -18.650  -5.805  -9.235  0.00  0.00           H
ATOM     40  CB HSER X 964     -16.509  -1.034 -11.252  0.00  0.00           C
ATOM     41  HB2HSER X 964     -17.361  -1.609 -10.882  0.00  0.00           H
ATOM     42  HB3HSER X 964     -15.573  -1.565 -11.037  0.00  0.00           H
ATOM     43  OG HSER X 964     -16.489   0.276 -10.684  0.00  0.00           O
ATOM     44  HG HSER X 964     -16.767   0.219  -9.755  0.00  0.00           H
ATOM     45  CG HGLU X 985      -5.069  -2.991  -6.719  0.00  0.00           C
ATOM     46  HG2HGLU X 985      -5.361  -2.029  -6.279  0.00  0.00           H
ATOM     47  HG3HGLU X 985      -4.863  -2.790  -7.775  0.00  0.00           H
ATOM     48  CD HGLU X 985      -6.326  -3.878  -6.610  0.00  0.00           C
ATOM     49  OE1HGLU X 985      -6.412  -4.751  -5.677  0.00  0.00           O
ATOM     50  OE2HGLU X 985      -7.256  -3.601  -7.404  0.00  0.00           O
ATOM     51  CB HHIE X1035     -13.652   5.012  -7.187  0.00  0.00           C
ATOM     52  HB2HHIE X1035     -12.683   4.530  -7.051  0.00  0.00           H
ATOM     53  HB3HHIE X1035     -14.065   5.163  -6.184  0.00  0.00           H
ATOM     54  CG HHIE X1035     -14.584   4.136  -7.960  0.00  0.00           C
ATOM     55  ND1HHIE X1035     -14.332   3.726  -9.256  0.00  0.00           N
ATOM     56  CE1HHIE X1035     -15.348   2.949  -9.589  0.00  0.00           C
ATOM     57  HE1HHIE X1035     -15.424   2.363 -10.492  0.00  0.00           H
ATOM     58  NE2HHIE X1035     -16.249   2.833  -8.584  0.00  0.00           N
ATOM     59  HE2HHIE X1035     -17.132   2.316  -8.643  0.00  0.00           H
ATOM     60  CD2HHIE X1035     -15.770   3.585  -7.533  0.00  0.00           C
ATOM     61  HD2HHIE X1035     -16.262   3.594  -6.572  0.00  0.00           H
ATOM     62  CB HASH X1043     -19.151   2.889  -3.759  0.00  0.00           C
ATOM     63  HB2HASH X1043     -19.421   3.475  -4.649  0.00  0.00           H
ATOM     64  HB3HASH X1043     -18.095   3.089  -3.563  0.00  0.00           H
ATOM     65  CG HASH X1043     -19.327   1.423  -4.147  0.00  0.00           C
ATOM     66  OD1HASH X1043     -20.327   0.748  -3.888  0.00  0.00           O
ATOM     67  OD2HASH X1043     -18.306   0.987  -4.836  0.00  0.00           O
ATOM     68  HD2HASH X1043     -18.395  -0.012  -5.045  0.00  0.00           H
ATOM     69  CG HGLN X1047     -16.028   1.385  -1.883  0.00  0.00           C
ATOM     70  HG2HGLN X1047     -16.000   1.473  -0.789  0.00  0.00           H
ATOM     71  HG3HGLN X1047     -17.077   1.439  -2.174  0.00  0.00           H
ATOM     72  CD HGLN X1047     -15.561   0.034  -2.402  0.00  0.00           C
ATOM     73  OE1HGLN X1047     -15.981  -0.373  -3.473  0.00  0.00           O
ATOM     74  NE2HGLN X1047     -14.776  -0.720  -1.568  0.00  0.00           N
ATOM     75 HE21HGLN X1047     -14.533  -1.639  -1.940  0.00  0.00           H
ATOM     76 HE22HGLN X1047     -14.126  -0.243  -0.945  0.00  0.00           H
ATOM     77  C2 HMOL X1241      -9.237  -4.455  -3.771  0.00  0.00           C
ATOM     78  N1 HMOL X1241      -9.023  -4.593  -5.097  0.00  0.00           N
ATOM     79  C1 HMOL X1241     -10.065  -4.541  -5.979  0.00  0.00           C
ATOM     80  H1 HMOL X1241      -9.777  -4.674  -7.016  0.00  0.00           H
ATOM     81  H2 HMOL X1241      -8.012  -4.742  -5.442  0.00  0.00           H
ATOM     82  C3 HMOL X1241      -8.052  -4.564  -2.855  0.00  0.00           C
ATOM     83  H3 HMOL X1241      -8.100  -3.763  -2.113  0.00  0.00           H
ATOM     84  H4 HMOL X1241      -7.120  -4.504  -3.422  0.00  0.00           H
ATOM     85  H5 HMOL X1241      -8.070  -5.520  -2.317  0.00  0.00           H
ATOM     86  N2 HMOL X1241     -10.434  -4.209  -3.272  0.00  0.00           N
ATOM     87  C4 HMOL X1241     -11.481  -4.060  -4.135  0.00  0.00           C
ATOM     88  N3 HMOL X1241     -12.639  -3.688  -3.617  0.00  0.00           N
ATOM     89  H6 HMOL X1241     -12.692  -3.543  -2.618  0.00  0.00           H
ATOM     90  C5 HMOL X1241     -11.347  -4.317  -5.551  0.00  0.00           C
ATOM     91  C6 HMOL X1241     -12.558  -4.275  -6.474  0.00  0.00           C
ATOM     92  H7 HMOL X1241     -12.235  -4.316  -7.513  0.00  0.00           H
ATOM     93  H8 HMOL X1241     -13.125  -3.351  -6.332  0.00  0.00           H
ATOM     94  N4 HMOL X1241     -13.526  -5.378  -6.254  0.00  0.00           N
ATOM     95  C9 HMOL X1241     -14.682  -5.163  -5.595  0.00  0.00           C
ATOM     96  C10HMOL X1241     -15.611  -3.220  -5.160  0.00  0.00           C
ATOM     97  C11HMOL X1241     -16.196  -3.548  -3.789  0.00  0.00           C
ATOM     98  O1 HMOL X1241     -15.215  -3.479  -2.751  0.00  0.00           O
ATOM     99  H12HMOL X1241     -15.451  -4.146  -2.082  0.00  0.00           H
ATOM    100  H13HMOL X1241     -16.669  -4.528  -3.826  0.00  0.00           H
ATOM    101  H14HMOL X1241     -16.980  -2.802  -3.614  0.00  0.00           H
ATOM    102  C12HMOL X1241     -16.730  -3.238  -6.265  0.00  0.00           C
ATOM    103  C13HMOL X1241     -17.340  -1.804  -6.413  0.00  0.00           C
ATOM    104  C14HMOL X1241     -18.033  -1.594  -7.772  0.00  0.00           C
ATOM    105  O2 HMOL X1241     -18.183  -0.163  -8.039  0.00  0.00           O
ATOM    106  P1 HMOL X1241     -19.363   0.448  -9.000  0.00  0.00           P
ATOM    107  O3 HMOL X1241     -18.804   1.843  -9.430  0.00  0.00           O
ATOM    108  O4 HMOL X1241     -19.710  -0.526 -10.092  0.00  0.00           O
ATOM    109  O5 HMOL X1241     -20.573   0.759  -7.975  0.00  0.00           O
ATOM    110  H15HMOL X1241     -19.008  -2.086  -7.772  0.00  0.00           H
ATOM    111  H16HMOL X1241     -17.433  -2.014  -8.587  0.00  0.00           H
ATOM    112  O6 HMOL X1241     -18.269  -1.541  -5.366  0.00  0.00           O
ATOM    113  H17HMOL X1241     -18.911  -2.297  -5.245  0.00  0.00           H
ATOM    114  H18HMOL X1241     -16.540  -1.073  -6.286  0.00  0.00           H
ATOM    115  O7 HMOL X1241     -17.786  -4.083  -5.918  0.00  0.00           O
ATOM    116  H19HMOL X1241     -17.913  -4.933  -6.487  0.00  0.00           H
ATOM    117  H20HMOL X1241     -16.241  -3.513  -7.211  0.00  0.00           H
ATOM    118  O8 HMOL X1241     -14.644  -2.428  -5.264  0.00  0.00           O
ATOM    119  H21HMOL X1241     -13.428  -3.309  -4.167  0.00  0.00           H
ATOM    120  S1 HMOL X1241     -15.512  -6.653  -5.537  0.00  0.00           S
ATOM    121  C7 HMOL X1241     -13.297  -6.682  -6.768  0.00  0.00           C
ATOM    122  C8 HMOL X1241     -12.161  -6.945  -7.707  0.00  0.00           C
ATOM    123  H9 HMOL X1241     -12.252  -6.339  -8.614  0.00  0.00           H
ATOM    124  H10HMOL X1241     -12.176  -7.987  -8.029  0.00  0.00           H
ATOM    125  H11HMOL X1241     -11.175  -6.750  -7.269  0.00  0.00           H
ATOM    126  C15HMOL X1241     -14.291  -7.545  -6.418  0.00  0.00           C
ATOM    127  C16HMOL X1241     -14.450  -9.012  -6.701  0.00  0.00           C
ATOM    128  H22HMOL X1241     -13.720  -9.313  -7.458  0.00  0.00           H
ATOM    129  H23HMOL X1241     -15.444  -9.248  -7.084  0.00  0.00           H
ATOM    130  O  HWAT X1244     -12.635  -5.149   3.341  0.00  0.00           O
ATOM    131  H1 HWAT X1244     -12.956  -5.971   2.914  0.00  0.00           H
ATOM    132  H2 HWAT X1244     -11.853  -4.871   2.813  0.00  0.00           H
ATOM    133  O  HWAT X1245     -15.491  -5.483  -0.623  0.00  0.00           O
ATOM    134  H1 HWAT X1245     -14.755  -4.874  -0.362  0.00  0.00           H
ATOM    135  H2 HWAT X1245     -15.014  -6.226  -1.029  0.00  0.00           H
ATOM    136  CD HARG X 100     -24.731   1.947  -0.825  0.00  0.00           C
ATOM    137  HD2HARG X 100     -25.667   1.392  -0.963  0.00  0.00           H
ATOM    138  HD3HARG X 100     -24.551   2.566  -1.705  0.00  0.00           H
ATOM    139  NE HARG X 100     -23.613   1.041  -0.652  0.00  0.00           N
ATOM    140  HE HARG X 100     -23.352   0.741   0.285  0.00  0.00           H
ATOM    141  CZ HARG X 100     -22.742   0.762  -1.640  0.00  0.00           C
ATOM    142  NH1HARG X 100     -22.991   1.101  -2.911  0.00  0.00           N
ATOM    143 HH11HARG X 100     -23.916   1.379  -3.229  0.00  0.00           H
ATOM    144 HH12HARG X 100     -22.229   0.994  -3.580  0.00  0.00           H
ATOM    145  NH2HARG X 100     -21.607   0.134  -1.345  0.00  0.00           N
ATOM    146 HH21HARG X 100     -21.358  -0.080  -0.382  0.00  0.00           H
ATOM    147 HH22HARG X 100     -20.917  -0.059  -2.065  0.00  0.00           H
ATOM    148  CD HARG X 937     -15.804   4.399 -13.057  0.00  0.00           C
ATOM    149  HD2HARG X 937     -15.448   3.385 -12.887  0.00  0.00           H
ATOM    150  HD3HARG X 937     -15.398   5.007 -12.242  0.00  0.00           H
ATOM    151  NE HARG X 937     -17.275   4.430 -13.095  0.00  0.00           N
ATOM    152  HE HARG X 937     -17.669   5.334 -13.334  0.00  0.00           H
ATOM    153  CZ HARG X 937     -18.095   3.693 -12.276  0.00  0.00           C
ATOM    154  NH1HARG X 937     -19.328   4.215 -12.027  0.00  0.00           N
ATOM    155 HH11HARG X 937     -19.398   5.230 -12.021  0.00  0.00           H
ATOM    156 HH12HARG X 937     -19.895   3.716 -11.348  0.00  0.00           H
ATOM    157  NH2HARG X 937     -17.793   2.523 -11.779  0.00  0.00           N
ATOM    158 HH21HARG X 937     -16.998   2.009 -12.160  0.00  0.00           H
ATOM    159 HH22HARG X 937     -18.270   2.107 -10.902  0.00  0.00           H
ATOM    160  CD HARG X1093     -18.910   5.227  -7.860  0.00  0.00           C
ATOM    161  HD2HARG X1093     -18.034   4.924  -7.285  0.00  0.00           H
ATOM    162  HD3HARG X1093     -19.331   6.128  -7.416  0.00  0.00           H
ATOM    163  NE HARG X1093     -19.888   4.165  -7.834  0.00  0.00           N
ATOM    164  HE HARG X1093     -19.558   3.286  -8.241  0.00  0.00           H
ATOM    165  CZ HARG X1093     -21.245   4.352  -8.023  0.00  0.00           C
ATOM    166  NH1HARG X1093     -21.738   5.623  -7.778  0.00  0.00           N
ATOM    167 HH11HARG X1093     -21.236   6.210  -7.113  0.00  0.00           H
ATOM    168 HH12HARG X1093     -22.735   5.728  -7.586  0.00  0.00           H
ATOM    169  NH2HARG X1093     -21.927   3.320  -8.433  0.00  0.00           N
ATOM    170 HH21HARG X1093     -21.072   1.589  -8.213  0.00  0.00           H
ATOM    171 HH22HARG X1093     -22.926   3.531  -8.462  0.00  0.00           H
ATOM    172  N  LGLU X   1     -16.731 -22.574  25.809  0.00  0.00           N
ATOM    173  H1 LGLU X   1     -16.246 -23.419  26.076  0.00  0.00           H
ATOM    174  H2 LGLU X   1     -17.373 -22.320  26.547  0.00  0.00           H
ATOM    175  H3 LGLU X   1     -16.055 -21.903  25.474  0.00  0.00           H
ATOM    176  CA LGLU X   1     -17.584 -22.885  24.640  0.00  0.00           C
ATOM    177  HA LGLU X   1     -18.627 -22.685  24.883  0.00  0.00           H
ATOM    178  CB LGLU X   1     -17.186 -22.019  23.432  0.00  0.00           C
ATOM    179  HB2LGLU X   1     -16.361 -21.378  23.741  0.00  0.00           H
ATOM    180  HB3LGLU X   1     -16.848 -22.689  22.641  0.00  0.00           H
ATOM    181  CG LGLU X   1     -18.339 -21.152  22.910  0.00  0.00           C
ATOM    182  HG2LGLU X   1     -18.678 -20.507  23.721  0.00  0.00           H
ATOM    183  HG3LGLU X   1     -17.947 -20.540  22.099  0.00  0.00           H
ATOM    184  CD LGLU X   1     -19.514 -21.985  22.397  0.00  0.00           C
ATOM    185  OE1LGLU X   1     -19.768 -21.978  21.172  0.00  0.00           O
ATOM    186  OE2LGLU X   1     -20.177 -22.656  23.215  0.00  0.00           O
ATOM    187  C  LGLU X   1     -17.558 -24.386  24.311  0.00  0.00           C
ATOM    188  O  LGLU X   1     -16.577 -25.062  24.615  0.00  0.00           O
ATOM    189  N  LSER X   2     -18.627 -24.907  23.696  0.00  0.00           N
ATOM    190  H  LSER X   2     -19.360 -24.234  23.519  0.00  0.00           H
ATOM    191  CA LSER X   2     -18.862 -26.316  23.316  0.00  0.00           C
ATOM    192  HA LSER X   2     -18.027 -26.947  23.623  0.00  0.00           H
ATOM    193  CB LSER X   2     -20.137 -26.801  24.035  0.00  0.00           C
ATOM    194  HB2LSER X   2     -19.930 -26.798  25.105  0.00  0.00           H
ATOM    195  HB3LSER X   2     -20.928 -26.083  23.816  0.00  0.00           H
ATOM    196  OG LSER X   2     -20.554 -28.101  23.636  0.00  0.00           O
ATOM    197  HG LSER X   2     -21.349 -28.343  24.116  0.00  0.00           H
ATOM    198  C  LSER X   2     -18.983 -26.498  21.789  0.00  0.00           C
ATOM    199  O  LSER X   2     -19.097 -25.524  21.044  0.00  0.00           O
ATOM    200  N  LTYR X   3     -19.022 -27.745  21.306  0.00  0.00           N
ATOM    201  H  LTYR X   3     -18.572 -28.491  21.816  0.00  0.00           H
ATOM    202  CA LTYR X   3     -19.625 -28.057  20.005  0.00  0.00           C
ATOM    203  HA LTYR X   3     -19.229 -27.388  19.241  0.00  0.00           H
ATOM    204  CB LTYR X   3     -19.301 -29.504  19.607  0.00  0.00           C
ATOM    205  HB2LTYR X   3     -18.214 -29.573  19.651  0.00  0.00           H
ATOM    206  HB3LTYR X   3     -19.739 -30.199  20.324  0.00  0.00           H
ATOM    207  CG LTYR X   3     -19.773 -29.855  18.209  0.00  0.00           C
ATOM    208  CD1LTYR X   3     -19.173 -29.219  17.107  0.00  0.00           C
ATOM    209  HD1LTYR X   3     -18.303 -28.582  17.262  0.00  0.00           H
ATOM    210  CE1LTYR X   3     -19.689 -29.402  15.811  0.00  0.00           C
ATOM    211  HE1LTYR X   3     -19.234 -28.896  14.960  0.00  0.00           H
ATOM    212  CZ LTYR X   3     -20.785 -30.269  15.613  0.00  0.00           C
ATOM    213  OH LTYR X   3     -21.325 -30.401  14.375  0.00  0.00           O
ATOM    214  HH LTYR X   3     -20.885 -29.862  13.714  0.00  0.00           H
ATOM    215  CE2LTYR X   3     -21.332 -30.973  16.706  0.00  0.00           C
ATOM    216  HE2LTYR X   3     -22.135 -31.691  16.542  0.00  0.00           H
ATOM    217  CD2LTYR X   3     -20.842 -30.750  18.008  0.00  0.00           C
ATOM    218  HD2LTYR X   3     -21.290 -31.270  18.855  0.00  0.00           H
ATOM    219  C  LTYR X   3     -21.148 -27.800  20.016  0.00  0.00           C
ATOM    220  O  LTYR X   3     -21.798 -27.914  21.064  0.00  0.00           O
ATOM    221  N  LHIE X   4     -21.715 -27.474  18.847  0.00  0.00           N
ATOM    222  H  LHIE X   4     -21.111 -27.514  18.038  0.00  0.00           H
ATOM    223  CA LHIE X   4     -23.106 -27.034  18.658  0.00  0.00           C
ATOM    224  HA LHIE X   4     -23.734 -27.407  19.466  0.00  0.00           H
ATOM    225  CB LHIE X   4     -23.160 -25.498  18.663  0.00  0.00           C
ATOM    226  HB2LHIE X   4     -22.328 -25.103  18.081  0.00  0.00           H
ATOM    227  HB3LHIE X   4     -24.098 -25.122  18.256  0.00  0.00           H
ATOM    228  CG LHIE X   4     -23.029 -24.925  20.044  0.00  0.00           C
ATOM    229  ND1LHIE X   4     -24.044 -24.903  21.003  0.00  0.00           N
ATOM    230  CE1LHIE X   4     -23.496 -24.321  22.087  0.00  0.00           C
ATOM    231  HE1LHIE X   4     -24.114 -24.193  22.975  0.00  0.00           H
ATOM    232  NE2LHIE X   4     -22.216 -23.990  21.849  0.00  0.00           N
ATOM    233  HE2LHIE X   4     -21.579 -23.538  22.489  0.00  0.00           H
ATOM    234  CD2LHIE X   4     -21.904 -24.373  20.568  0.00  0.00           C
ATOM    235  HD2LHIE X   4     -20.900 -24.204  20.177  0.00  0.00           H
ATOM    236  C  LHIE X   4     -23.707 -27.566  17.356  0.00  0.00           C
ATOM    237  O  LHIE X   4     -23.127 -27.382  16.286  0.00  0.00           O
ATOM    238  N  LLYS X   5     -24.908 -28.155  17.421  0.00  0.00           N
ATOM    239  H  LLYS X   5     -25.381 -28.153  18.314  0.00  0.00           H
ATOM    240  CA LLYS X   5     -25.523 -28.897  16.305  0.00  0.00           C
ATOM    241  HA LLYS X   5     -25.167 -28.533  15.341  0.00  0.00           H
ATOM    242  CB LLYS X   5     -25.110 -30.372  16.458  0.00  0.00           C
ATOM    243  HB2LLYS X   5     -24.038 -30.378  16.652  0.00  0.00           H
ATOM    244  HB3LLYS X   5     -25.638 -30.757  17.330  0.00  0.00           H
ATOM    245  CG LLYS X   5     -25.416 -31.260  15.244  0.00  0.00           C
ATOM    246  HG2LLYS X   5     -25.410 -30.632  14.353  0.00  0.00           H
ATOM    247  HG3LLYS X   5     -24.630 -32.011  15.164  0.00  0.00           H
ATOM    248  CD LLYS X   5     -26.776 -31.956  15.368  0.00  0.00           C
ATOM    249  HD2LLYS X   5     -26.735 -32.647  16.210  0.00  0.00           H
ATOM    250  HD3LLYS X   5     -27.536 -31.199  15.556  0.00  0.00           H
ATOM    251  CE LLYS X   5     -27.126 -32.725  14.095  0.00  0.00           C
ATOM    252  HE2LLYS X   5     -26.229 -33.253  13.771  0.00  0.00           H
ATOM    253  HE3LLYS X   5     -27.902 -33.448  14.348  0.00  0.00           H
ATOM    254  NZ LLYS X   5     -27.605 -31.850  13.002  0.00  0.00           N
ATOM    255  HZ1LLYS X   5     -26.887 -31.181  12.766  0.00  0.00           H
ATOM    256  HZ2LLYS X   5     -27.821 -32.412  12.191  0.00  0.00           H
ATOM    257  HZ3LLYS X   5     -28.436 -31.360  13.302  0.00  0.00           H
ATOM    258  C  LLYS X   5     -27.051 -28.684  16.240  0.00  0.00           C
ATOM    259  O  LLYS X   5     -27.705 -28.777  17.279  0.00  0.00           O
ATOM    260  N  LPRO X   6     -27.635 -28.344  15.072  0.00  0.00           N
ATOM    261  CD LPRO X   6     -26.934 -28.072  13.821  0.00  0.00           C
ATOM    262  HD2LPRO X   6     -26.365 -28.962  13.554  0.00  0.00           H
ATOM    263  HD3LPRO X   6     -26.250 -27.241  13.993  0.00  0.00           H
ATOM    264  CG LPRO X   6     -28.009 -27.736  12.798  0.00  0.00           C
ATOM    265  HG2LPRO X   6     -28.344 -28.629  12.272  0.00  0.00           H
ATOM    266  HG3LPRO X   6     -27.649 -27.003  12.077  0.00  0.00           H
ATOM    267  CB LPRO X   6     -29.119 -27.151  13.664  0.00  0.00           C
ATOM    268  HB2LPRO X   6     -30.093 -27.251  13.184  0.00  0.00           H
ATOM    269  HB3LPRO X   6     -28.950 -26.107  13.928  0.00  0.00           H
ATOM    270  CA LPRO X   6     -29.065 -28.024  14.923  0.00  0.00           C
ATOM    271  HA LPRO X   6     -29.370 -27.473  15.812  0.00  0.00           H
ATOM    272  C  LPRO X   6     -29.963 -29.266  14.755  0.00  0.00           C
ATOM    273  O  LPRO X   6     -29.521 -30.272  14.202  0.00  0.00           O
ATOM    274  N  LASP X   7     -31.237 -29.186  15.154  0.00  0.00           N
ATOM    275  H  LASP X   7     -31.484 -28.482  15.835  0.00  0.00           H
ATOM    276  CA LASP X   7     -32.275 -30.147  14.734  0.00  0.00           C
ATOM    277  HA LASP X   7     -31.847 -31.146  14.654  0.00  0.00           H
ATOM    278  CB LASP X   7     -33.418 -30.183  15.772  0.00  0.00           C
ATOM    279  HB2LASP X   7     -33.711 -31.233  15.759  0.00  0.00           H
ATOM    280  HB3LASP X   7     -33.075 -29.916  16.771  0.00  0.00           H
ATOM    281  CG LASP X   7     -34.619 -29.314  15.395  0.00  0.00           C
ATOM    282  OD1LASP X   7     -35.639 -29.899  14.968  0.00  0.00           O
ATOM    283  OD2LASP X   7     -34.520 -28.070  15.407  0.00  0.00           O
ATOM    284  C  LASP X   7     -32.788 -29.840  13.305  0.00  0.00           C
ATOM    285  O  LASP X   7     -32.441 -28.806  12.734  0.00  0.00           O
ATOM    286  N  LGLN X   8     -33.651 -30.683  12.723  0.00  0.00           N
ATOM    287  H  LGLN X   8     -33.849 -31.564  13.174  0.00  0.00           H
ATOM    288  CA LGLN X   8     -34.244 -30.428  11.396  0.00  0.00           C
ATOM    289  HA LGLN X   8     -33.460 -30.303  10.650  0.00  0.00           H
ATOM    290  CB LGLN X   8     -35.125 -31.623  10.989  0.00  0.00           C
ATOM    291  HB2LGLN X   8     -34.473 -32.494  10.946  0.00  0.00           H
ATOM    292  HB3LGLN X   8     -35.859 -31.758  11.785  0.00  0.00           H
ATOM    293  CG LGLN X   8     -35.854 -31.460   9.641  0.00  0.00           C
ATOM    294  HG2LGLN X   8     -36.464 -32.349   9.479  0.00  0.00           H
ATOM    295  HG3LGLN X   8     -36.499 -30.584   9.704  0.00  0.00           H
ATOM    296  CD LGLN X   8     -34.915 -31.290   8.449  0.00  0.00           C
ATOM    297  OE1LGLN X   8     -34.422 -32.254   7.881  0.00  0.00           O
ATOM    298  NE2LGLN X   8     -34.632 -30.076   8.036  0.00  0.00           N
ATOM    299 HE21LGLN X   8     -34.012 -29.946   7.249  0.00  0.00           H
ATOM    300 HE22LGLN X   8     -35.035 -29.279   8.507  0.00  0.00           H
ATOM    301  C  LGLN X   8     -35.029 -29.103  11.319  0.00  0.00           C
ATOM    302  O  LGLN X   8     -34.951 -28.403  10.304  0.00  0.00           O
ATOM    303  N  LGLN X   9     -35.753 -28.716  12.373  0.00  0.00           N
ATOM    304  H  LGLN X   9     -35.929 -29.378  13.115  0.00  0.00           H
ATOM    305  CA LGLN X   9     -36.439 -27.424  12.417  0.00  0.00           C
ATOM    306  HA LGLN X   9     -36.952 -27.238  11.474  0.00  0.00           H
ATOM    307  CB LGLN X   9     -37.480 -27.429  13.550  0.00  0.00           C
ATOM    308  HB2LGLN X   9     -38.304 -28.062  13.220  0.00  0.00           H
ATOM    309  HB3LGLN X   9     -37.001 -27.880  14.419  0.00  0.00           H
ATOM    310  CG LGLN X   9     -38.022 -26.037  13.927  0.00  0.00           C
ATOM    311  HG2LGLN X   9     -38.004 -25.402  13.041  0.00  0.00           H
ATOM    312  HG3LGLN X   9     -39.055 -26.216  14.224  0.00  0.00           H
ATOM    313  CD LGLN X   9     -37.303 -25.308  15.068  0.00  0.00           C
ATOM    314  OE1LGLN X   9     -37.643 -24.169  15.369  0.00  0.00           O
ATOM    315  NE2LGLN X   9     -36.357 -25.904  15.770  0.00  0.00           N
ATOM    316 HE21LGLN X   9     -35.897 -25.404  16.517  0.00  0.00           H
ATOM    317 HE22LGLN X   9     -36.098 -26.856  15.557  0.00  0.00           H
ATOM    318  C  LGLN X   9     -35.445 -26.255  12.477  0.00  0.00           C
ATOM    319  O  LGLN X   9     -35.640 -25.280  11.757  0.00  0.00           O
ATOM    320  N  LLYS X  10     -34.355 -26.340  13.250  0.00  0.00           N
ATOM    321  H  LLYS X  10     -34.299 -27.106  13.906  0.00  0.00           H
ATOM    322  CA LLYS X  10     -33.295 -25.318  13.279  0.00  0.00           C
ATOM    323  HA LLYS X  10     -33.731 -24.324  13.379  0.00  0.00           H
ATOM    324  CB LLYS X  10     -32.368 -25.572  14.483  0.00  0.00           C
ATOM    325  HB2LLYS X  10     -32.995 -25.539  15.375  0.00  0.00           H
ATOM    326  HB3LLYS X  10     -31.964 -26.578  14.361  0.00  0.00           H
ATOM    327  CG LLYS X  10     -31.207 -24.566  14.632  0.00  0.00           C
ATOM    328  HG2LLYS X  10     -30.517 -24.975  15.369  0.00  0.00           H
ATOM    329  HG3LLYS X  10     -30.709 -24.500  13.664  0.00  0.00           H
ATOM    330  CD LLYS X  10     -31.656 -23.164  15.073  0.00  0.00           C
ATOM    331  HD2LLYS X  10     -32.512 -22.890  14.456  0.00  0.00           H
ATOM    332  HD3LLYS X  10     -31.969 -23.238  16.115  0.00  0.00           H
ATOM    333  CE LLYS X  10     -30.564 -22.089  14.941  0.00  0.00           C
ATOM    334  HE2LLYS X  10     -30.328 -21.998  13.881  0.00  0.00           H
ATOM    335  HE3LLYS X  10     -30.989 -21.152  15.300  0.00  0.00           H
ATOM    336  NZ LLYS X  10     -29.325 -22.392  15.699  0.00  0.00           N
ATOM    337  HZ1LLYS X  10     -28.931 -23.260  15.366  0.00  0.00           H
ATOM    338  HZ2LLYS X  10     -28.657 -21.646  15.565  0.00  0.00           H
ATOM    339  HZ3LLYS X  10     -29.543 -22.477  16.682  0.00  0.00           H
ATOM    340  C  LLYS X  10     -32.538 -25.254  11.947  0.00  0.00           C
ATOM    341  O  LLYS X  10     -32.251 -24.153  11.487  0.00  0.00           O
ATOM    342  N  LLEU X  11     -32.260 -26.391  11.298  0.00  0.00           N
ATOM    343  H  LLEU X  11     -32.504 -27.264  11.756  0.00  0.00           H
ATOM    344  CA LLEU X  11     -31.663 -26.452   9.952  0.00  0.00           C
ATOM    345  HA LLEU X  11     -30.691 -25.961   9.971  0.00  0.00           H
ATOM    346  CB LLEU X  11     -31.493 -27.918   9.492  0.00  0.00           C
ATOM    347  HB2LLEU X  11     -32.407 -28.462   9.723  0.00  0.00           H
ATOM    348  HB3LLEU X  11     -31.377 -27.934   8.407  0.00  0.00           H
ATOM    349  CG LLEU X  11     -30.301 -28.670  10.104  0.00  0.00           C
ATOM    350  HG LLEU X  11     -30.313 -28.544  11.183  0.00  0.00           H
ATOM    351  CD1LLEU X  11     -30.383 -30.163   9.791  0.00  0.00           C
ATOM    352 HD11LLEU X  11     -30.405 -30.323   8.713  0.00  0.00           H
ATOM    353 HD12LLEU X  11     -29.515 -30.678  10.206  0.00  0.00           H
ATOM    354 HD13LLEU X  11     -31.279 -30.588  10.237  0.00  0.00           H
ATOM    355  CD2LLEU X  11     -28.975 -28.154   9.544  0.00  0.00           C
ATOM    356 HD21LLEU X  11     -28.821 -27.120   9.838  0.00  0.00           H
ATOM    357 HD22LLEU X  11     -28.151 -28.750   9.936  0.00  0.00           H
ATOM    358 HD23LLEU X  11     -28.973 -28.232   8.457  0.00  0.00           H
ATOM    359  C  LLEU X  11     -32.518 -25.691   8.932  0.00  0.00           C
ATOM    360  O  LLEU X  11     -32.005 -24.816   8.235  0.00  0.00           O
ATOM    361  N  LGLN X  12     -33.822 -25.978   8.882  0.00  0.00           N
ATOM    362  H  LGLN X  12     -34.191 -26.711   9.478  0.00  0.00           H
ATOM    363  CA LGLN X  12     -34.735 -25.265   7.990  0.00  0.00           C
ATOM    364  HA LGLN X  12     -34.309 -25.292   6.986  0.00  0.00           H
ATOM    365  CB LGLN X  12     -36.095 -25.979   7.950  0.00  0.00           C
ATOM    366  HB2LGLN X  12     -35.946 -27.009   7.621  0.00  0.00           H
ATOM    367  HB3LGLN X  12     -36.523 -26.000   8.954  0.00  0.00           H
ATOM    368  CG LGLN X  12     -37.091 -25.292   7.002  0.00  0.00           C
ATOM    369  HG2LGLN X  12     -38.014 -25.868   6.993  0.00  0.00           H
ATOM    370  HG3LGLN X  12     -37.330 -24.303   7.386  0.00  0.00           H
ATOM    371  CD LGLN X  12     -36.584 -25.169   5.564  0.00  0.00           C
ATOM    372  OE1LGLN X  12     -36.042 -26.097   4.984  0.00  0.00           O
ATOM    373  NE2LGLN X  12     -36.747 -24.038   4.917  0.00  0.00           N
ATOM    374 HE21LGLN X  12     -36.415 -23.983   3.977  0.00  0.00           H
ATOM    375 HE22LGLN X  12     -37.095 -23.201   5.394  0.00  0.00           H
ATOM    376  C  LGLN X  12     -34.865 -23.787   8.383  0.00  0.00           C
ATOM    377  O  LGLN X  12     -34.740 -22.924   7.520  0.00  0.00           O
ATOM    378  N  LALA X  13     -35.016 -23.476   9.674  0.00  0.00           N
ATOM    379  H  LALA X  13     -35.136 -24.226  10.344  0.00  0.00           H
ATOM    380  CA LALA X  13     -35.140 -22.103  10.162  0.00  0.00           C
ATOM    381  HA LALA X  13     -35.995 -21.650   9.669  0.00  0.00           H
ATOM    382  CB LALA X  13     -35.441 -22.129  11.664  0.00  0.00           C
ATOM    383  HB1LALA X  13     -34.589 -22.533  12.210  0.00  0.00           H
ATOM    384  HB2LALA X  13     -35.650 -21.117  12.011  0.00  0.00           H
ATOM    385  HB3LALA X  13     -36.322 -22.743  11.854  0.00  0.00           H
ATOM    386  C  LALA X  13     -33.910 -21.237   9.831  0.00  0.00           C
ATOM    387  O  LALA X  13     -34.061 -20.052   9.548  0.00  0.00           O
ATOM    388  N  LLEU X  14     -32.703 -21.813   9.799  0.00  0.00           N
ATOM    389  H  LLEU X  14     -32.628 -22.787  10.076  0.00  0.00           H
ATOM    390  CA LLEU X  14     -31.493 -21.125   9.334  0.00  0.00           C
ATOM    391  HA LLEU X  14     -31.412 -20.172   9.859  0.00  0.00           H
ATOM    392  CB LLEU X  14     -30.261 -21.984   9.675  0.00  0.00           C
ATOM    393  HB2LLEU X  14     -30.471 -23.005   9.363  0.00  0.00           H
ATOM    394  HB3LLEU X  14     -29.401 -21.633   9.101  0.00  0.00           H
ATOM    395  CG LLEU X  14     -29.899 -21.977  11.173  0.00  0.00           C
ATOM    396  HG LLEU X  14     -30.803 -22.021  11.777  0.00  0.00           H
ATOM    397  CD1LLEU X  14     -29.022 -23.178  11.534  0.00  0.00           C
ATOM    398 HD11LLEU X  14     -28.120 -23.172  10.927  0.00  0.00           H
ATOM    399 HD12LLEU X  14     -28.744 -23.148  12.585  0.00  0.00           H
ATOM    400 HD13LLEU X  14     -29.568 -24.100  11.334  0.00  0.00           H
ATOM    401  CD2LLEU X  14     -29.132 -20.712  11.557  0.00  0.00           C
ATOM    402 HD21LLEU X  14     -29.738 -19.830  11.354  0.00  0.00           H
ATOM    403 HD22LLEU X  14     -28.879 -20.724  12.616  0.00  0.00           H
ATOM    404 HD23LLEU X  14     -28.212 -20.651  10.977  0.00  0.00           H
ATOM    405  C  LLEU X  14     -31.555 -20.784   7.833  0.00  0.00           C
ATOM    406  O  LLEU X  14     -31.106 -19.703   7.451  0.00  0.00           O
ATOM    407  N  LLYS X  15     -32.168 -21.625   6.984  0.00  0.00           N
ATOM    408  H  LLYS X  15     -32.540 -22.494   7.350  0.00  0.00           H
ATOM    409  CA LLYS X  15     -32.471 -21.257   5.586  0.00  0.00           C
ATOM    410  HA LLYS X  15     -31.600 -20.737   5.190  0.00  0.00           H
ATOM    411  CB LLYS X  15     -32.675 -22.509   4.716  0.00  0.00           C
ATOM    412  HB2LLYS X  15     -31.756 -23.097   4.736  0.00  0.00           H
ATOM    413  HB3LLYS X  15     -33.495 -23.117   5.101  0.00  0.00           H
ATOM    414  CG LLYS X  15     -32.984 -22.079   3.270  0.00  0.00           C
ATOM    415  HG2LLYS X  15     -34.041 -21.817   3.193  0.00  0.00           H
ATOM    416  HG3LLYS X  15     -32.393 -21.192   3.044  0.00  0.00           H
ATOM    417  CD LLYS X  15     -32.656 -23.148   2.224  0.00  0.00           C
ATOM    418  HD2LLYS X  15     -31.588 -23.375   2.269  0.00  0.00           H
ATOM    419  HD3LLYS X  15     -33.214 -24.058   2.450  0.00  0.00           H
ATOM    420  CE LLYS X  15     -33.013 -22.678   0.803  0.00  0.00           C
ATOM    421  HE2LLYS X  15     -32.703 -23.457   0.102  0.00  0.00           H
ATOM    422  HE3LLYS X  15     -34.097 -22.562   0.721  0.00  0.00           H
ATOM    423  NZ LLYS X  15     -32.349 -21.399   0.449  0.00  0.00           N
ATOM    424  HZ1LLYS X  15     -31.368 -21.401   0.747  0.00  0.00           H
ATOM    425  HZ2LLYS X  15     -32.426 -21.201  -0.537  0.00  0.00           H
ATOM    426  HZ3LLYS X  15     -32.762 -20.617   0.951  0.00  0.00           H
ATOM    427  C  LLYS X  15     -33.643 -20.273   5.468  0.00  0.00           C
ATOM    428  O  LLYS X  15     -33.600 -19.373   4.632  0.00  0.00           O
ATOM    429  N  LASP X  16     -34.655 -20.382   6.323  0.00  0.00           N
ATOM    430  H  LASP X  16     -34.680 -21.205   6.914  0.00  0.00           H
ATOM    431  CA LASP X  16     -35.750 -19.408   6.414  0.00  0.00           C
ATOM    432  HA LASP X  16     -36.240 -19.347   5.441  0.00  0.00           H
ATOM    433  CB LASP X  16     -36.787 -19.871   7.450  0.00  0.00           C
ATOM    434  HB2LASP X  16     -36.336 -19.872   8.439  0.00  0.00           H
ATOM    435  HB3LASP X  16     -37.598 -19.149   7.478  0.00  0.00           H
ATOM    436  CG LASP X  16     -37.389 -21.246   7.157  0.00  0.00           C
ATOM    437  OD1LASP X  16     -37.526 -21.604   5.969  0.00  0.00           O
ATOM    438  OD2LASP X  16     -37.829 -21.913   8.115  0.00  0.00           O
ATOM    439  C  LASP X  16     -35.219 -18.008   6.763  0.00  0.00           C
ATOM    440  O  LASP X  16     -35.653 -17.014   6.178  0.00  0.00           O
ATOM    441  N  LTHR X  17     -34.227 -17.940   7.658  0.00  0.00           N
ATOM    442  H  LTHR X  17     -34.000 -18.783   8.179  0.00  0.00           H
ATOM    443  CA LTHR X  17     -33.392 -16.759   7.892  0.00  0.00           C
ATOM    444  HA LTHR X  17     -34.035 -15.912   8.127  0.00  0.00           H
ATOM    445  CB LTHR X  17     -32.444 -16.973   9.079  0.00  0.00           C
ATOM    446  HB LTHR X  17     -31.987 -17.959   9.012  0.00  0.00           H
ATOM    447  CG2LTHR X  17     -31.331 -15.933   9.169  0.00  0.00           C
ATOM    448 HG21LTHR X  17     -31.729 -14.937   8.978  0.00  0.00           H
ATOM    449 HG22LTHR X  17     -30.888 -15.971  10.160  0.00  0.00           H
ATOM    450 HG23LTHR X  17     -30.555 -16.153   8.437  0.00  0.00           H
ATOM    451  OG1LTHR X  17     -33.171 -16.907  10.278  0.00  0.00           O
ATOM    452  HG1LTHR X  17     -33.462 -15.982  10.412  0.00  0.00           H
ATOM    453  C  LTHR X  17     -32.610 -16.380   6.642  0.00  0.00           C
ATOM    454  O  LTHR X  17     -32.776 -15.260   6.177  0.00  0.00           O
ATOM    455  N  LALA X  18     -31.807 -17.275   6.057  0.00  0.00           N
ATOM    456  H  LALA X  18     -31.696 -18.188   6.487  0.00  0.00           H
ATOM    457  CA LALA X  18     -30.978 -16.969   4.886  0.00  0.00           C
ATOM    458  HA LALA X  18     -30.198 -16.265   5.182  0.00  0.00           H
ATOM    459  CB LALA X  18     -30.309 -18.263   4.417  0.00  0.00           C
ATOM    460  HB1LALA X  18     -31.054 -18.961   4.040  0.00  0.00           H
ATOM    461  HB2LALA X  18     -29.615 -18.047   3.608  0.00  0.00           H
ATOM    462  HB3LALA X  18     -29.765 -18.719   5.244  0.00  0.00           H
ATOM    463  C  LALA X  18     -31.784 -16.330   3.742  0.00  0.00           C
ATOM    464  O  LALA X  18     -31.369 -15.334   3.157  0.00  0.00           O
ATOM    465  N  LASN X  19     -32.981 -16.841   3.459  0.00  0.00           N
ATOM    466  H  LASN X  19     -33.268 -17.683   3.951  0.00  0.00           H
ATOM    467  CA LASN X  19     -33.876 -16.269   2.461  0.00  0.00           C
ATOM    468  HA LASN X  19     -33.293 -16.052   1.565  0.00  0.00           H
ATOM    469  CB LASN X  19     -34.920 -17.325   2.090  0.00  0.00           C
ATOM    470  HB2LASN X  19     -35.240 -17.869   2.977  0.00  0.00           H
ATOM    471  HB3LASN X  19     -35.785 -16.825   1.660  0.00  0.00           H
ATOM    472  CG LASN X  19     -34.397 -18.319   1.069  0.00  0.00           C
ATOM    473  OD1LASN X  19     -33.269 -18.792   1.102  0.00  0.00           O
ATOM    474  ND2LASN X  19     -35.190 -18.636   0.082  0.00  0.00           N
ATOM    475 HD21LASN X  19     -34.882 -19.335  -0.583  0.00  0.00           H
ATOM    476 HD22LASN X  19     -36.120 -18.230   0.024  0.00  0.00           H
ATOM    477  C  LASN X  19     -34.485 -14.916   2.883  0.00  0.00           C
ATOM    478  O  LASN X  19     -34.646 -14.057   2.017  0.00  0.00           O
ATOM    479  N  LARG X  20     -34.731 -14.651   4.177  0.00  0.00           N
ATOM    480  H  LARG X  20     -34.553 -15.377   4.865  0.00  0.00           H
ATOM    481  CA LARG X  20     -34.981 -13.271   4.651  0.00  0.00           C
ATOM    482  HA LARG X  20     -35.785 -12.834   4.057  0.00  0.00           H
ATOM    483  CB LARG X  20     -35.389 -13.220   6.135  0.00  0.00           C
ATOM    484  HB2LARG X  20     -34.693 -13.794   6.744  0.00  0.00           H
ATOM    485  HB3LARG X  20     -35.347 -12.182   6.469  0.00  0.00           H
ATOM    486  CG LARG X  20     -36.817 -13.730   6.354  0.00  0.00           C
ATOM    487  HG2LARG X  20     -37.498 -13.145   5.736  0.00  0.00           H
ATOM    488  HG3LARG X  20     -36.883 -14.772   6.056  0.00  0.00           H
ATOM    489  CD LARG X  20     -37.251 -13.600   7.818  0.00  0.00           C
ATOM    490  HD2LARG X  20     -37.042 -12.584   8.157  0.00  0.00           H
ATOM    491  HD3LARG X  20     -38.328 -13.758   7.884  0.00  0.00           H
ATOM    492  NE LARG X  20     -36.555 -14.554   8.699  0.00  0.00           N
ATOM    493  HE LARG X  20     -35.757 -14.189   9.227  0.00  0.00           H
ATOM    494  CZ LARG X  20     -36.902 -15.799   8.970  0.00  0.00           C
ATOM    495  NH1LARG X  20     -36.254 -16.470   9.863  0.00  0.00           N
ATOM    496 HH11LARG X  20     -35.446 -16.018  10.289  0.00  0.00           H
ATOM    497 HH12LARG X  20     -36.541 -17.382  10.164  0.00  0.00           H
ATOM    498  NH2LARG X  20     -37.900 -16.387   8.377  0.00  0.00           N
ATOM    499 HH21LARG X  20     -38.191 -16.007   7.500  0.00  0.00           H
ATOM    500 HH22LARG X  20     -38.156 -17.330   8.648  0.00  0.00           H
ATOM    501  C  LARG X  20     -33.771 -12.370   4.410  0.00  0.00           C
ATOM    502  O  LARG X  20     -33.955 -11.277   3.885  0.00  0.00           O
ATOM    503  N  LLEU X  21     -32.550 -12.834   4.696  0.00  0.00           N
ATOM    504  H  LLEU X  21     -32.482 -13.746   5.133  0.00  0.00           H
ATOM    505  CA LLEU X  21     -31.321 -12.068   4.443  0.00  0.00           C
ATOM    506  HA LLEU X  21     -31.399 -11.125   4.983  0.00  0.00           H
ATOM    507  CB LLEU X  21     -30.067 -12.810   4.951  0.00  0.00           C
ATOM    508  HB2LLEU X  21     -29.886 -13.683   4.327  0.00  0.00           H
ATOM    509  HB3LLEU X  21     -29.231 -12.135   4.799  0.00  0.00           H
ATOM    510  CG LLEU X  21     -30.054 -13.260   6.423  0.00  0.00           C
ATOM    511  HG LLEU X  21     -30.795 -14.031   6.571  0.00  0.00           H
ATOM    512  CD1LLEU X  21     -28.698 -13.860   6.797  0.00  0.00           C
ATOM    513 HD11LLEU X  21     -27.923 -13.095   6.762  0.00  0.00           H
ATOM    514 HD12LLEU X  21     -28.744 -14.277   7.803  0.00  0.00           H
ATOM    515 HD13LLEU X  21     -28.445 -14.664   6.106  0.00  0.00           H
ATOM    516  CD2LLEU X  21     -30.353 -12.121   7.390  0.00  0.00           C
ATOM    517 HD21LLEU X  21     -31.353 -11.723   7.214  0.00  0.00           H
ATOM    518 HD22LLEU X  21     -30.314 -12.492   8.412  0.00  0.00           H
ATOM    519 HD23LLEU X  21     -29.619 -11.331   7.251  0.00  0.00           H
ATOM    520  C  LLEU X  21     -31.170 -11.707   2.957  0.00  0.00           C
ATOM    521  O  LLEU X  21     -30.832 -10.565   2.644  0.00  0.00           O
ATOM    522  N  LARG X  22     -31.492 -12.637   2.045  0.00  0.00           N
ATOM    523  H  LARG X  22     -31.687 -13.571   2.394  0.00  0.00           H
ATOM    524  CA LARG X  22     -31.566 -12.391   0.592  0.00  0.00           C
ATOM    525  HA LARG X  22     -30.596 -12.034   0.239  0.00  0.00           H
ATOM    526  CB LARG X  22     -31.920 -13.682  -0.166  0.00  0.00           C
ATOM    527  HB2LARG X  22     -32.828 -14.106   0.252  0.00  0.00           H
ATOM    528  HB3LARG X  22     -32.111 -13.412  -1.204  0.00  0.00           H
ATOM    529  CG LARG X  22     -30.829 -14.760  -0.158  0.00  0.00           C
ATOM    530  HG2LARG X  22     -29.932 -14.348  -0.607  0.00  0.00           H
ATOM    531  HG3LARG X  22     -30.588 -15.053   0.858  0.00  0.00           H
ATOM    532  CD LARG X  22     -31.274 -15.998  -0.951  0.00  0.00           C
ATOM    533  HD2LARG X  22     -32.090 -16.498  -0.427  0.00  0.00           H
ATOM    534  HD3LARG X  22     -31.640 -15.678  -1.929  0.00  0.00           H
ATOM    535  NE LARG X  22     -30.148 -16.920  -1.164  0.00  0.00           N
ATOM    536  HE LARG X  22     -29.561 -16.747  -1.976  0.00  0.00           H
ATOM    537  CZ LARG X  22     -29.772 -17.960  -0.448  0.00  0.00           C
ATOM    538  NH1LARG X  22     -30.485 -18.477   0.508  0.00  0.00           N
ATOM    539 HH11LARG X  22     -31.418 -18.162   0.712  0.00  0.00           H
ATOM    540 HH12LARG X  22     -30.075 -19.258   1.029  0.00  0.00           H
ATOM    541  NH2LARG X  22     -28.624 -18.511  -0.674  0.00  0.00           N
ATOM    542 HH21LARG X  22     -27.948 -17.988  -1.224  0.00  0.00           H
ATOM    543 HH22LARG X  22     -28.282 -19.164   0.036  0.00  0.00           H
ATOM    544  C  LARG X  22     -32.575 -11.288   0.247  0.00  0.00           C
ATOM    545  O  LARG X  22     -32.190 -10.296  -0.363  0.00  0.00           O
ATOM    546  N  LILE X  23     -33.836 -11.429   0.670  0.00  0.00           N
ATOM    547  H  LILE X  23     -34.063 -12.268   1.193  0.00  0.00           H
ATOM    548  CA LILE X  23     -34.924 -10.461   0.403  0.00  0.00           C
ATOM    549  HA LILE X  23     -35.075 -10.387  -0.673  0.00  0.00           H
ATOM    550  CB LILE X  23     -36.239 -10.954   1.067  0.00  0.00           C
ATOM    551  HB LILE X  23     -36.006 -11.222   2.098  0.00  0.00           H
ATOM    552  CG2LILE X  23     -37.334  -9.869   1.120  0.00  0.00           C
ATOM    553 HG21LILE X  23     -37.534  -9.481   0.124  0.00  0.00           H
ATOM    554 HG22LILE X  23     -38.259 -10.269   1.532  0.00  0.00           H
ATOM    555 HG23LILE X  23     -37.028  -9.040   1.760  0.00  0.00           H
ATOM    556  CG1LILE X  23     -36.769 -12.218   0.356  0.00  0.00           C
ATOM    557 HG12LILE X  23     -37.246 -11.956  -0.585  0.00  0.00           H
ATOM    558 HG13LILE X  23     -35.935 -12.867   0.120  0.00  0.00           H
ATOM    559  CD1LILE X  23     -37.754 -13.028   1.203  0.00  0.00           C
ATOM    560 HD11LILE X  23     -38.664 -12.459   1.367  0.00  0.00           H
ATOM    561 HD12LILE X  23     -38.008 -13.948   0.679  0.00  0.00           H
ATOM    562 HD13LILE X  23     -37.305 -13.275   2.165  0.00  0.00           H
ATOM    563  C  LILE X  23     -34.550  -9.059   0.902  0.00  0.00           C
ATOM    564  O  LILE X  23     -34.608  -8.082   0.156  0.00  0.00           O
ATOM    565  N  LSER X  24     -34.111  -8.996   2.156  0.00  0.00           N
ATOM    566  H  LSER X  24     -34.090  -9.863   2.682  0.00  0.00           H
ATOM    567  CA LSER X  24     -33.710  -7.787   2.874  0.00  0.00           C
ATOM    568  HA LSER X  24     -34.551  -7.095   2.914  0.00  0.00           H
ATOM    569  CB LSER X  24     -33.393  -8.252   4.301  0.00  0.00           C
ATOM    570  HB2LSER X  24     -34.228  -8.859   4.654  0.00  0.00           H
ATOM    571  HB3LSER X  24     -32.504  -8.881   4.284  0.00  0.00           H
ATOM    572  OG LSER X  24     -33.223  -7.220   5.234  0.00  0.00           O
ATOM    573  HG LSER X  24     -33.657  -7.525   6.059  0.00  0.00           H
ATOM    574  C  LSER X  24     -32.540  -7.077   2.166  0.00  0.00           C
ATOM    575  O  LSER X  24     -32.614  -5.882   1.876  0.00  0.00           O
ATOM    576  N  LSER X  25     -31.524  -7.835   1.730  0.00  0.00           N
ATOM    577  H  LSER X  25     -31.528  -8.818   1.975  0.00  0.00           H
ATOM    578  CA LSER X  25     -30.402  -7.329   0.918  0.00  0.00           C
ATOM    579  HA LSER X  25     -29.929  -6.506   1.453  0.00  0.00           H
ATOM    580  CB LSER X  25     -29.360  -8.429   0.697  0.00  0.00           C
ATOM    581  HB2LSER X  25     -29.804  -9.256   0.141  0.00  0.00           H
ATOM    582  HB3LSER X  25     -28.534  -8.025   0.112  0.00  0.00           H
ATOM    583  OG LSER X  25     -28.860  -8.913   1.924  0.00  0.00           O
ATOM    584  HG LSER X  25     -29.546  -9.488   2.312  0.00  0.00           H
ATOM    585  C  LSER X  25     -30.825  -6.819  -0.466  0.00  0.00           C
ATOM    586  O  LSER X  25     -30.296  -5.814  -0.950  0.00  0.00           O
ATOM    587  N  LILE X  26     -31.764  -7.502  -1.127  0.00  0.00           N
ATOM    588  H  LILE X  26     -32.148  -8.337  -0.693  0.00  0.00           H
ATOM    589  CA LILE X  26     -32.265  -7.123  -2.455  0.00  0.00           C
ATOM    590  HA LILE X  26     -31.412  -6.950  -3.112  0.00  0.00           H
ATOM    591  CB LILE X  26     -33.090  -8.282  -3.066  0.00  0.00           C
ATOM    592  HB LILE X  26     -33.764  -8.671  -2.302  0.00  0.00           H
ATOM    593  CG2LILE X  26     -33.943  -7.816  -4.257  0.00  0.00           C
ATOM    594 HG21LILE X  26     -33.312  -7.342  -5.010  0.00  0.00           H
ATOM    595 HG22LILE X  26     -34.473  -8.656  -4.705  0.00  0.00           H
ATOM    596 HG23LILE X  26     -34.698  -7.106  -3.923  0.00  0.00           H
ATOM    597  CG1LILE X  26     -32.139  -9.416  -3.520  0.00  0.00           C
ATOM    598 HG12LILE X  26     -31.628  -9.120  -4.437  0.00  0.00           H
ATOM    599 HG13LILE X  26     -31.375  -9.579  -2.760  0.00  0.00           H
ATOM    600  CD1LILE X  26     -32.846 -10.758  -3.750  0.00  0.00           C
ATOM    601 HD11LILE X  26     -33.530 -10.691  -4.595  0.00  0.00           H
ATOM    602 HD12LILE X  26     -32.101 -11.524  -3.967  0.00  0.00           H
ATOM    603 HD13LILE X  26     -33.399 -11.046  -2.856  0.00  0.00           H
ATOM    604  C  LILE X  26     -33.022  -5.790  -2.384  0.00  0.00           C
ATOM    605  O  LILE X  26     -32.711  -4.881  -3.155  0.00  0.00           O
ATOM    606  N  LGLN X  27     -33.948  -5.608  -1.435  0.00  0.00           N
ATOM    607  H  LGLN X  27     -34.170  -6.373  -0.803  0.00  0.00           H
ATOM    608  CA LGLN X  27     -34.644  -4.321  -1.289  0.00  0.00           C
ATOM    609  HA LGLN X  27     -35.024  -4.028  -2.269  0.00  0.00           H
ATOM    610  CB LGLN X  27     -35.849  -4.434  -0.348  0.00  0.00           C
ATOM    611  HB2LGLN X  27     -35.523  -4.709   0.657  0.00  0.00           H
ATOM    612  HB3LGLN X  27     -36.317  -3.452  -0.311  0.00  0.00           H
ATOM    613  CG LGLN X  27     -36.905  -5.429  -0.839  0.00  0.00           C
ATOM    614  HG2LGLN X  27     -37.001  -5.358  -1.924  0.00  0.00           H
ATOM    615  HG3LGLN X  27     -36.587  -6.435  -0.574  0.00  0.00           H
ATOM    616  CD LGLN X  27     -38.267  -5.166  -0.211  0.00  0.00           C
ATOM    617  OE1LGLN X  27     -38.570  -5.612   0.882  0.00  0.00           O
ATOM    618  NE2LGLN X  27     -39.148  -4.432  -0.854  0.00  0.00           N
ATOM    619 HE21LGLN X  27     -40.036  -4.320  -0.409  0.00  0.00           H
ATOM    620 HE22LGLN X  27     -38.964  -4.056  -1.787  0.00  0.00           H
ATOM    621  C  LGLN X  27     -33.706  -3.192  -0.829  0.00  0.00           C
ATOM    622  O  LGLN X  27     -33.809  -2.077  -1.343  0.00  0.00           O
ATOM    623  N  LALA X  28     -32.754  -3.474   0.069  0.00  0.00           N
ATOM    624  H  LALA X  28     -32.747  -4.390   0.509  0.00  0.00           H
ATOM    625  CA LALA X  28     -31.761  -2.495   0.514  0.00  0.00           C
ATOM    626  HA LALA X  28     -32.286  -1.625   0.914  0.00  0.00           H
ATOM    627  CB LALA X  28     -30.938  -3.114   1.649  0.00  0.00           C
ATOM    628  HB1LALA X  28     -30.396  -3.990   1.291  0.00  0.00           H
ATOM    629  HB2LALA X  28     -30.230  -2.377   2.029  0.00  0.00           H
ATOM    630  HB3LALA X  28     -31.601  -3.412   2.462  0.00  0.00           H
ATOM    631  C  LALA X  28     -30.866  -1.998  -0.638  0.00  0.00           C
ATOM    632  O  LALA X  28     -30.716  -0.794  -0.821  0.00  0.00           O
ATOM    633  N  LTHR X  29     -30.313  -2.898  -1.462  0.00  0.00           N
ATOM    634  H  LTHR X  29     -30.469  -3.881  -1.270  0.00  0.00           H
ATOM    635  CA LTHR X  29     -29.505  -2.513  -2.643  0.00  0.00           C
ATOM    636  HA LTHR X  29     -28.738  -1.810  -2.320  0.00  0.00           H
ATOM    637  CB LTHR X  29     -28.788  -3.710  -3.285  0.00  0.00           C
ATOM    638  HB LTHR X  29     -28.342  -3.394  -4.229  0.00  0.00           H
ATOM    639  CG2LTHR X  29     -27.679  -4.238  -2.388  0.00  0.00           C
ATOM    640 HG21LTHR X  29     -28.093  -4.531  -1.426  0.00  0.00           H
ATOM    641 HG22LTHR X  29     -27.205  -5.101  -2.854  0.00  0.00           H
ATOM    642 HG23LTHR X  29     -26.936  -3.456  -2.237  0.00  0.00           H
ATOM    643  OG1LTHR X  29     -29.660  -4.784  -3.537  0.00  0.00           O
ATOM    644  HG1LTHR X  29     -29.925  -5.152  -2.680  0.00  0.00           H
ATOM    645  C  LTHR X  29     -30.324  -1.790  -3.713  0.00  0.00           C
ATOM    646  O  LTHR X  29     -29.850  -0.813  -4.294  0.00  0.00           O
ATOM    647  N  LTHR X  30     -31.581  -2.197  -3.915  0.00  0.00           N
ATOM    648  H  LTHR X  30     -31.891  -3.039  -3.445  0.00  0.00           H
ATOM    649  CA LTHR X  30     -32.526  -1.495  -4.799  0.00  0.00           C
ATOM    650  HA LTHR X  30     -32.129  -1.490  -5.815  0.00  0.00           H
ATOM    651  CB LTHR X  30     -33.891  -2.205  -4.826  0.00  0.00           C
ATOM    652  HB LTHR X  30     -34.331  -2.186  -3.830  0.00  0.00           H
ATOM    653  CG2LTHR X  30     -34.872  -1.566  -5.801  0.00  0.00           C
ATOM    654 HG21LTHR X  30     -34.460  -1.603  -6.811  0.00  0.00           H
ATOM    655 HG22LTHR X  30     -35.808  -2.121  -5.770  0.00  0.00           H
ATOM    656 HG23LTHR X  30     -35.066  -0.529  -5.528  0.00  0.00           H
ATOM    657  OG1LTHR X  30     -33.762  -3.547  -5.228  0.00  0.00           O
ATOM    658  HG1LTHR X  30     -33.300  -4.037  -4.527  0.00  0.00           H
ATOM    659  C  LTHR X  30     -32.695  -0.037  -4.355  0.00  0.00           C
ATOM    660  O  LTHR X  30     -32.398   0.886  -5.111  0.00  0.00           O
ATOM    661  N  LALA X  31     -33.093   0.188  -3.098  0.00  0.00           N
ATOM    662  H  LALA X  31     -33.268  -0.609  -2.494  0.00  0.00           H
ATOM    663  CA LALA X  31     -33.348   1.522  -2.546  0.00  0.00           C
ATOM    664  HA LALA X  31     -33.891   2.099  -3.298  0.00  0.00           H
ATOM    665  CB LALA X  31     -34.266   1.342  -1.336  0.00  0.00           C
ATOM    666  HB1LALA X  31     -33.721   0.839  -0.536  0.00  0.00           H
ATOM    667  HB2LALA X  31     -34.606   2.318  -0.996  0.00  0.00           H
ATOM    668  HB3LALA X  31     -35.135   0.743  -1.609  0.00  0.00           H
ATOM    669  C  LALA X  31     -32.073   2.335  -2.209  0.00  0.00           C
ATOM    670  O  LALA X  31     -32.145   3.540  -1.960  0.00  0.00           O
ATOM    671  N  LALA X  32     -30.896   1.708  -2.240  0.00  0.00           N
ATOM    672  H  LALA X  32     -30.896   0.695  -2.267  0.00  0.00           H
ATOM    673  CA LALA X  32     -29.601   2.384  -2.281  0.00  0.00           C
ATOM    674  HA LALA X  32     -29.627   3.249  -1.618  0.00  0.00           H
ATOM    675  CB LALA X  32     -28.549   1.403  -1.763  0.00  0.00           C
ATOM    676  HB1LALA X  32     -28.521   0.512  -2.389  0.00  0.00           H
ATOM    677  HB2LALA X  32     -27.574   1.878  -1.788  0.00  0.00           H
ATOM    678  HB3LALA X  32     -28.788   1.120  -0.740  0.00  0.00           H
ATOM    679  C  LALA X  32     -29.213   2.882  -3.688  0.00  0.00           C
ATOM    680  O  LALA X  32     -28.252   3.653  -3.823  0.00  0.00           O
ATOM    681  N  LGLY X  33     -29.908   2.415  -4.734  0.00  0.00           N
ATOM    682  H  LGLY X  33     -30.690   1.792  -4.551  0.00  0.00           H
ATOM    683  CA LGLY X  33     -29.538   2.589  -6.143  0.00  0.00           C
ATOM    684  HA2LGLY X  33     -30.323   2.156  -6.764  0.00  0.00           H
ATOM    685  HA3LGLY X  33     -29.460   3.651  -6.374  0.00  0.00           H
ATOM    686  C  LGLY X  33     -28.215   1.911  -6.517  0.00  0.00           C
ATOM    687  O  LGLY X  33     -27.562   2.339  -7.466  0.00  0.00           O
ATOM    688  N  LSER X  34     -27.743   0.939  -5.723  0.00  0.00           N
ATOM    689  H  LSER X  34     -28.357   0.543  -5.016  0.00  0.00           H
ATOM    690  CA LSER X  34     -26.384   0.390  -5.831  0.00  0.00           C
ATOM    691  HA LSER X  34     -26.196   0.103  -6.865  0.00  0.00           H
ATOM    692  CB LSER X  34     -25.362   1.461  -5.430  0.00  0.00           C
ATOM    693  HB2LSER X  34     -24.353   1.057  -5.522  0.00  0.00           H
ATOM    694  HB3LSER X  34     -25.445   2.301  -6.114  0.00  0.00           H
ATOM    695  OG LSER X  34     -25.574   1.897  -4.096  0.00  0.00           O
ATOM    696  HG LSER X  34     -26.440   2.334  -4.079  0.00  0.00           H
ATOM    697  C  LSER X  34     -26.151  -0.828  -4.935  0.00  0.00           C
ATOM    698  O  LSER X  34     -26.892  -1.085  -3.988  0.00  0.00           O
ATOM    699  N  LGLY X  35     -25.048  -1.532  -5.186  0.00  0.00           N
ATOM    700  H  LGLY X  35     -24.511  -1.328  -6.017  0.00  0.00           H
ATOM    701  CA LGLY X  35     -24.530  -2.569  -4.303  0.00  0.00           C
ATOM    702  HA2LGLY X  35     -23.474  -2.370  -4.129  0.00  0.00           H
ATOM    703  HA3LGLY X  35     -25.034  -2.535  -3.337  0.00  0.00           H
ATOM    704  C  LGLY X  35     -24.656  -3.976  -4.877  0.00  0.00           C
ATOM    705  O  LGLY X  35     -24.872  -4.167  -6.071  0.00  0.00           O
ATOM    706  N  LHID X  36     -24.477  -4.969  -4.008  0.00  0.00           N
ATOM    707  H  LHID X  36     -24.326  -4.710  -3.046  0.00  0.00           H
ATOM    708  CA LHID X  36     -23.967  -6.283  -4.398  0.00  0.00           C
ATOM    709  HA LHID X  36     -23.936  -6.340  -5.485  0.00  0.00           H
ATOM    710  C  LHID X  36     -24.919  -7.415  -3.941  0.00  0.00           C
ATOM    711  O  LHID X  36     -24.548  -8.248  -3.111  0.00  0.00           O
ATOM    712  N  LPRO X  37     -26.184  -7.453  -4.418  0.00  0.00           N
ATOM    713  CD LPRO X  37     -26.752  -6.629  -5.475  0.00  0.00           C
ATOM    714  HD2LPRO X  37     -26.065  -6.548  -6.316  0.00  0.00           H
ATOM    715  HD3LPRO X  37     -26.992  -5.638  -5.089  0.00  0.00           H
ATOM    716  CG LPRO X  37     -28.041  -7.326  -5.910  0.00  0.00           C
ATOM    717  HG2LPRO X  37     -27.820  -8.064  -6.683  0.00  0.00           H
ATOM    718  HG3LPRO X  37     -28.790  -6.619  -6.263  0.00  0.00           H
ATOM    719  CB LPRO X  37     -28.494  -8.027  -4.632  0.00  0.00           C
ATOM    720  HB2LPRO X  37     -29.130  -8.888  -4.847  0.00  0.00           H
ATOM    721  HB3LPRO X  37     -29.022  -7.321  -3.993  0.00  0.00           H
ATOM    722  CA LPRO X  37     -27.176  -8.429  -3.963  0.00  0.00           C
ATOM    723  HA LPRO X  37     -27.290  -8.363  -2.880  0.00  0.00           H
ATOM    724  C  LPRO X  37     -26.795  -9.868  -4.324  0.00  0.00           C
ATOM    725  O  LPRO X  37     -27.077 -10.775  -3.546  0.00  0.00           O
ATOM    726  N  LTHR X  38     -26.117 -10.094  -5.453  0.00  0.00           N
ATOM    727  H  LTHR X  38     -25.875  -9.318  -6.053  0.00  0.00           H
ATOM    728  CA LTHR X  38     -25.635 -11.425  -5.854  0.00  0.00           C
ATOM    729  HA LTHR X  38     -26.489 -12.094  -5.857  0.00  0.00           H
ATOM    730  CB LTHR X  38     -25.050 -11.392  -7.278  0.00  0.00           C
ATOM    731  HB LTHR X  38     -24.528 -12.328  -7.473  0.00  0.00           H
ATOM    732  CG2LTHR X  38     -26.149 -11.226  -8.327  0.00  0.00           C
ATOM    733 HG21LTHR X  38     -26.686 -10.289  -8.178  0.00  0.00           H
ATOM    734 HG22LTHR X  38     -25.711 -11.231  -9.324  0.00  0.00           H
ATOM    735 HG23LTHR X  38     -26.846 -12.059  -8.266  0.00  0.00           H
ATOM    736  OG1LTHR X  38     -24.156 -10.313  -7.433  0.00  0.00           O
ATOM    737  HG1LTHR X  38     -23.896 -10.305  -8.376  0.00  0.00           H
ATOM    738  C  LTHR X  38     -24.628 -11.991  -4.845  0.00  0.00           C
ATOM    739  O  LTHR X  38     -24.777 -13.136  -4.413  0.00  0.00           O
ATOM    740  N  LSER X  39     -23.696 -11.162  -4.375  0.00  0.00           N
ATOM    741  H  LSER X  39     -23.570 -10.280  -4.852  0.00  0.00           H
ATOM    742  CA LSER X  39     -22.759 -11.446  -3.277  0.00  0.00           C
ATOM    743  HA LSER X  39     -22.187 -12.347  -3.509  0.00  0.00           H
ATOM    744  CB LSER X  39     -21.796 -10.265  -3.167  0.00  0.00           C
ATOM    745  HB2LSER X  39     -22.337  -9.327  -3.062  0.00  0.00           H
ATOM    746  HB3LSER X  39     -21.144 -10.398  -2.303  0.00  0.00           H
ATOM    747  OG LSER X  39     -21.025 -10.248  -4.343  0.00  0.00           O
ATOM    748  HG LSER X  39     -20.389 -10.994  -4.175  0.00  0.00           H
ATOM    749  C  LSER X  39     -23.430 -11.660  -1.919  0.00  0.00           C
ATOM    750  O  LSER X  39     -23.048 -12.545  -1.155  0.00  0.00           O
ATOM    751  N  LCYS X  40     -24.481 -10.892  -1.619  0.00  0.00           N
ATOM    752  H  LCYS X  40     -24.729 -10.147  -2.257  0.00  0.00           H
ATOM    753  CA LCYS X  40     -25.301 -11.113  -0.424  0.00  0.00           C
ATOM    754  HA LCYS X  40     -24.652 -11.139   0.452  0.00  0.00           H
ATOM    755  CB LCYS X  40     -26.291  -9.951  -0.276  0.00  0.00           C
ATOM    756  HB2LCYS X  40     -26.946  -9.908  -1.146  0.00  0.00           H
ATOM    757  HB3LCYS X  40     -26.908 -10.124   0.606  0.00  0.00           H
ATOM    758  SG LCYS X  40     -25.414  -8.374  -0.083  0.00  0.00           S
ATOM    759  HG LCYS X  40     -24.831  -8.355  -1.292  0.00  0.00           H
ATOM    760  C  LCYS X  40     -26.051 -12.458  -0.472  0.00  0.00           C
ATOM    761  O  LCYS X  40     -26.327 -13.052   0.568  0.00  0.00           O
ATOM    762  N  LCYS X  41     -26.390 -12.941  -1.671  0.00  0.00           N
ATOM    763  H  LCYS X  41     -26.174 -12.382  -2.487  0.00  0.00           H
ATOM    764  CA LCYS X  41     -27.154 -14.170  -1.864  0.00  0.00           C
ATOM    765  HA LCYS X  41     -27.829 -14.279  -1.017  0.00  0.00           H
ATOM    766  CB LCYS X  41     -28.015 -14.027  -3.126  0.00  0.00           C
ATOM    767  HB2LCYS X  41     -27.398 -13.726  -3.972  0.00  0.00           H
ATOM    768  HB3LCYS X  41     -28.484 -14.981  -3.356  0.00  0.00           H
ATOM    769  SG LCYS X  41     -29.320 -12.798  -2.832  0.00  0.00           S
ATOM    770  HG LCYS X  41     -28.519 -11.725  -2.930  0.00  0.00           H
ATOM    771  C  LCYS X  41     -26.311 -15.455  -1.863  0.00  0.00           C
ATOM    772  O  LCYS X  41     -26.851 -16.493  -1.478  0.00  0.00           O
ATOM    773  N  LSER X  42     -25.016 -15.422  -2.211  0.00  0.00           N
ATOM    774  H  LSER X  42     -24.603 -14.553  -2.531  0.00  0.00           H
ATOM    775  CA LSER X  42     -24.114 -16.567  -1.971  0.00  0.00           C
ATOM    776  HA LSER X  42     -24.600 -17.477  -2.319  0.00  0.00           H
ATOM    777  CB LSER X  42     -22.809 -16.429  -2.765  0.00  0.00           C
ATOM    778  HB2LSER X  42     -22.185 -17.305  -2.588  0.00  0.00           H
ATOM    779  HB3LSER X  42     -23.052 -16.386  -3.824  0.00  0.00           H
ATOM    780  OG LSER X  42     -22.081 -15.266  -2.436  0.00  0.00           O
ATOM    781  HG LSER X  42     -21.490 -15.472  -1.664  0.00  0.00           H
ATOM    782  C  LSER X  42     -23.841 -16.754  -0.474  0.00  0.00           C
ATOM    783  O  LSER X  42     -24.016 -17.851   0.050  0.00  0.00           O
ATOM    784  N  LALA X  43     -23.549 -15.665   0.241  0.00  0.00           N
ATOM    785  H  LALA X  43     -23.383 -14.807  -0.271  0.00  0.00           H
ATOM    786  CA LALA X  43     -23.216 -15.664   1.667  0.00  0.00           C
ATOM    787  HA LALA X  43     -22.440 -16.413   1.829  0.00  0.00           H
ATOM    788  CB LALA X  43     -22.626 -14.283   1.981  0.00  0.00           C
ATOM    789  HB1LALA X  43     -23.369 -13.507   1.787  0.00  0.00           H
ATOM    790  HB2LALA X  43     -22.330 -14.239   3.028  0.00  0.00           H
ATOM    791  HB3LALA X  43     -21.749 -14.104   1.357  0.00  0.00           H
ATOM    792  C  LALA X  43     -24.383 -15.999   2.630  0.00  0.00           C
ATOM    793  O  LALA X  43     -24.197 -15.962   3.847  0.00  0.00           O
ATOM    794  N  LALA X  44     -25.594 -16.278   2.140  0.00  0.00           N
ATOM    795  H  LALA X  44     -25.684 -16.368   1.139  0.00  0.00           H
ATOM    796  CA LALA X  44     -26.814 -16.215   2.949  0.00  0.00           C
ATOM    797  HA LALA X  44     -26.814 -15.259   3.453  0.00  0.00           H
ATOM    798  CB LALA X  44     -28.017 -16.217   2.009  0.00  0.00           C
ATOM    799  HB1LALA X  44     -28.089 -17.189   1.533  0.00  0.00           H
ATOM    800  HB2LALA X  44     -28.922 -16.020   2.579  0.00  0.00           H
ATOM    801  HB3LALA X  44     -27.901 -15.441   1.252  0.00  0.00           H
ATOM    802  C  LALA X  44     -26.916 -17.274   4.066  0.00  0.00           C
ATOM    803  O  LALA X  44     -27.034 -16.923   5.242  0.00  0.00           O
ATOM    804  N  LGLU X  45     -26.862 -18.566   3.733  0.00  0.00           N
ATOM    805  H  LGLU X  45     -26.882 -18.827   2.749  0.00  0.00           H
ATOM    806  CA LGLU X  45     -26.855 -19.654   4.723  0.00  0.00           C
ATOM    807  HA LGLU X  45     -27.694 -19.530   5.407  0.00  0.00           H
ATOM    808  CB LGLU X  45     -27.006 -21.011   4.012  0.00  0.00           C
ATOM    809  HB2LGLU X  45     -26.325 -21.047   3.165  0.00  0.00           H
ATOM    810  HB3LGLU X  45     -26.702 -21.788   4.715  0.00  0.00           H
ATOM    811  CG LGLU X  45     -28.435 -21.360   3.544  0.00  0.00           C
ATOM    812  HG2LGLU X  45     -28.480 -22.441   3.399  0.00  0.00           H
ATOM    813  HG3LGLU X  45     -29.140 -21.114   4.342  0.00  0.00           H
ATOM    814  CD LGLU X  45     -28.891 -20.697   2.232  0.00  0.00           C
ATOM    815  OE1LGLU X  45     -28.153 -19.902   1.614  0.00  0.00           O
ATOM    816  OE2LGLU X  45     -30.048 -20.916   1.798  0.00  0.00           O
ATOM    817  C  LGLU X  45     -25.586 -19.625   5.596  0.00  0.00           C
ATOM    818  O  LGLU X  45     -25.657 -19.899   6.795  0.00  0.00           O
ATOM    819  N  LILE X  46     -24.450 -19.196   5.034  0.00  0.00           N
ATOM    820  H  LILE X  46     -24.470 -18.998   4.044  0.00  0.00           H
ATOM    821  CA LILE X  46     -23.184 -18.996   5.756  0.00  0.00           C
ATOM    822  HA LILE X  46     -22.896 -19.939   6.219  0.00  0.00           H
ATOM    823  CB LILE X  46     -22.065 -18.585   4.764  0.00  0.00           C
ATOM    824  HB LILE X  46     -22.360 -17.660   4.270  0.00  0.00           H
ATOM    825  CG2LILE X  46     -20.756 -18.308   5.517  0.00  0.00           C
ATOM    826 HG21LILE X  46     -20.404 -19.224   5.994  0.00  0.00           H
ATOM    827 HG22LILE X  46     -19.998 -17.944   4.825  0.00  0.00           H
ATOM    828 HG23LILE X  46     -20.892 -17.534   6.271  0.00  0.00           H
ATOM    829  CG1LILE X  46     -21.851 -19.659   3.668  0.00  0.00           C
ATOM    830 HG12LILE X  46     -21.543 -20.595   4.134  0.00  0.00           H
ATOM    831 HG13LILE X  46     -22.793 -19.836   3.150  0.00  0.00           H
ATOM    832  CD1LILE X  46     -20.823 -19.280   2.593  0.00  0.00           C
ATOM    833 HD11LILE X  46     -19.820 -19.224   3.016  0.00  0.00           H
ATOM    834 HD12LILE X  46     -20.820 -20.044   1.817  0.00  0.00           H
ATOM    835 HD13LILE X  46     -21.086 -18.323   2.143  0.00  0.00           H
ATOM    836  C  LILE X  46     -23.360 -17.969   6.891  0.00  0.00           C
ATOM    837  O  LILE X  46     -23.032 -18.248   8.047  0.00  0.00           O
ATOM    838  N  LMET X  47     -23.931 -16.799   6.584  0.00  0.00           N
ATOM    839  H  LMET X  47     -24.169 -16.628   5.611  0.00  0.00           H
ATOM    840  CA LMET X  47     -24.235 -15.742   7.557  0.00  0.00           C
ATOM    841  HA LMET X  47     -23.326 -15.496   8.105  0.00  0.00           H
ATOM    842  CB LMET X  47     -24.702 -14.479   6.816  0.00  0.00           C
ATOM    843  HB2LMET X  47     -25.453 -14.759   6.077  0.00  0.00           H
ATOM    844  HB3LMET X  47     -25.163 -13.786   7.521  0.00  0.00           H
ATOM    845  CG LMET X  47     -23.533 -13.773   6.112  0.00  0.00           C
ATOM    846  HG2LMET X  47     -22.913 -14.519   5.616  0.00  0.00           H
ATOM    847  HG3LMET X  47     -23.930 -13.120   5.337  0.00  0.00           H
ATOM    848  SD LMET X  47     -22.472 -12.782   7.203  0.00  0.00           S
ATOM    849  CE LMET X  47     -23.494 -11.297   7.413  0.00  0.00           C
ATOM    850  HE1LMET X  47     -24.477 -11.569   7.796  0.00  0.00           H
ATOM    851  HE2LMET X  47     -23.009 -10.621   8.118  0.00  0.00           H
ATOM    852  HE3LMET X  47     -23.606 -10.791   6.455  0.00  0.00           H
ATOM    853  C  LMET X  47     -25.275 -16.183   8.597  0.00  0.00           C
ATOM    854  O  LMET X  47     -25.165 -15.804   9.763  0.00  0.00           O
ATOM    855  N  LALA X  48     -26.242 -17.026   8.223  0.00  0.00           N
ATOM    856  H  LALA X  48     -26.313 -17.288   7.246  0.00  0.00           H
ATOM    857  CA LALA X  48     -27.189 -17.595   9.180  0.00  0.00           C
ATOM    858  HA LALA X  48     -27.641 -16.771   9.733  0.00  0.00           H
ATOM    859  CB LALA X  48     -28.304 -18.318   8.414  0.00  0.00           C
ATOM    860  HB1LALA X  48     -27.911 -19.198   7.907  0.00  0.00           H
ATOM    861  HB2LALA X  48     -29.082 -18.630   9.111  0.00  0.00           H
ATOM    862  HB3LALA X  48     -28.742 -17.648   7.672  0.00  0.00           H
ATOM    863  C  LALA X  48     -26.496 -18.512  10.212  0.00  0.00           C
ATOM    864  O  LALA X  48     -26.725 -18.367  11.415  0.00  0.00           O
ATOM    865  N  LVAL X  49     -25.621 -19.430   9.775  0.00  0.00           N
ATOM    866  H  LVAL X  49     -25.468 -19.515   8.772  0.00  0.00           H
ATOM    867  CA LVAL X  49     -24.890 -20.336  10.691  0.00  0.00           C
ATOM    868  HA LVAL X  49     -25.609 -20.711  11.418  0.00  0.00           H
ATOM    869  CB LVAL X  49     -24.319 -21.566   9.953  0.00  0.00           C
ATOM    870  HB LVAL X  49     -23.581 -21.244   9.218  0.00  0.00           H
ATOM    871  CG1LVAL X  49     -23.669 -22.567  10.922  0.00  0.00           C
ATOM    872 HG11LVAL X  49     -24.382 -22.862  11.691  0.00  0.00           H
ATOM    873 HG12LVAL X  49     -23.354 -23.461  10.387  0.00  0.00           H
ATOM    874 HG13LVAL X  49     -22.794 -22.125  11.395  0.00  0.00           H
ATOM    875  CG2LVAL X  49     -25.434 -22.346   9.245  0.00  0.00           C
ATOM    876 HG21LVAL X  49     -25.931 -21.725   8.504  0.00  0.00           H
ATOM    877 HG22LVAL X  49     -25.019 -23.211   8.731  0.00  0.00           H
ATOM    878 HG23LVAL X  49     -26.164 -22.687   9.974  0.00  0.00           H
ATOM    879  C  LVAL X  49     -23.816 -19.598  11.506  0.00  0.00           C
ATOM    880  O  LVAL X  49     -23.517 -20.004  12.632  0.00  0.00           O
ATOM    881  N  LLEU X  50     -23.292 -18.470  11.019  0.00  0.00           N
ATOM    882  H  LLEU X  50     -23.498 -18.217  10.058  0.00  0.00           H
ATOM    883  CA LLEU X  50     -22.534 -17.526  11.846  0.00  0.00           C
ATOM    884  HA LLEU X  50     -21.729 -18.070  12.336  0.00  0.00           H
ATOM    885  CB LLEU X  50     -21.913 -16.416  10.971  0.00  0.00           C
ATOM    886  HB2LLEU X  50     -22.644 -16.103  10.230  0.00  0.00           H
ATOM    887  HB3LLEU X  50     -21.687 -15.547  11.591  0.00  0.00           H
ATOM    888  CG LLEU X  50     -20.623 -16.841  10.253  0.00  0.00           C
ATOM    889  HG LLEU X  50     -20.768 -17.812   9.783  0.00  0.00           H
ATOM    890  CD1LLEU X  50     -20.261 -15.828   9.167  0.00  0.00           C
ATOM    891 HD11LLEU X  50     -20.151 -14.838   9.607  0.00  0.00           H
ATOM    892 HD12LLEU X  50     -19.329 -16.117   8.681  0.00  0.00           H
ATOM    893 HD13LLEU X  50     -21.048 -15.801   8.414  0.00  0.00           H
ATOM    894  CD2LLEU X  50     -19.454 -16.916  11.239  0.00  0.00           C
ATOM    895 HD21LLEU X  50     -19.611 -17.722  11.954  0.00  0.00           H
ATOM    896 HD22LLEU X  50     -18.532 -17.112  10.700  0.00  0.00           H
ATOM    897 HD23LLEU X  50     -19.357 -15.972  11.777  0.00  0.00           H
ATOM    898  C  LLEU X  50     -23.408 -16.959  12.979  0.00  0.00           C
ATOM    899  O  LLEU X  50     -23.323 -17.429  14.117  0.00  0.00           O
ATOM    900  N  LPHE X  51     -24.258 -15.975  12.680  0.00  0.00           N
ATOM    901  H  LPHE X  51     -24.358 -15.709  11.707  0.00  0.00           H
ATOM    902  CA LPHE X  51     -24.912 -15.131  13.689  0.00  0.00           C
ATOM    903  HA LPHE X  51     -24.152 -14.788  14.391  0.00  0.00           H
ATOM    904  CB LPHE X  51     -25.479 -13.885  12.991  0.00  0.00           C
ATOM    905  HB2LPHE X  51     -26.073 -14.198  12.131  0.00  0.00           H
ATOM    906  HB3LPHE X  51     -26.156 -13.376  13.677  0.00  0.00           H
ATOM    907  CG LPHE X  51     -24.412 -12.892  12.547  0.00  0.00           C
ATOM    908  CD1LPHE X  51     -24.016 -11.854  13.413  0.00  0.00           C
ATOM    909  HD1LPHE X  51     -24.469 -11.763  14.385  0.00  0.00           H
ATOM    910  CE1LPHE X  51     -23.004 -10.953  13.036  0.00  0.00           C
ATOM    911  HE1LPHE X  51     -22.676 -10.189  13.726  0.00  0.00           H
ATOM    912  CZ LPHE X  51     -22.384 -11.079  11.784  0.00  0.00           C
ATOM    913  HZ LPHE X  51     -21.599 -10.396  11.494  0.00  0.00           H
ATOM    914  CE2LPHE X  51     -22.761 -12.120  10.921  0.00  0.00           C
ATOM    915  HE2LPHE X  51     -22.259 -12.234   9.972  0.00  0.00           H
ATOM    916  CD2LPHE X  51     -23.774 -13.019  11.297  0.00  0.00           C
ATOM    917  HD2LPHE X  51     -24.054 -13.810  10.622  0.00  0.00           H
ATOM    918  C  LPHE X  51     -25.974 -15.856  14.537  0.00  0.00           C
ATOM    919  O  LPHE X  51     -26.273 -15.417  15.645  0.00  0.00           O
ATOM    920  N  LPHE X  52     -26.509 -16.993  14.076  0.00  0.00           N
ATOM    921  H  LPHE X  52     -26.279 -17.283  13.132  0.00  0.00           H
ATOM    922  CA LPHE X  52     -27.575 -17.723  14.780  0.00  0.00           C
ATOM    923  HA LPHE X  52     -27.768 -17.226  15.732  0.00  0.00           H
ATOM    924  CB LPHE X  52     -28.869 -17.644  13.974  0.00  0.00           C
ATOM    925  HB2LPHE X  52     -28.760 -18.217  13.054  0.00  0.00           H
ATOM    926  HB3LPHE X  52     -29.665 -18.091  14.558  0.00  0.00           H
ATOM    927  CG LPHE X  52     -29.248 -16.221  13.649  0.00  0.00           C
ATOM    928  CD1LPHE X  52     -29.492 -15.315  14.694  0.00  0.00           C
ATOM    929  HD1LPHE X  52     -29.462 -15.646  15.720  0.00  0.00           H
ATOM    930  CE1LPHE X  52     -29.734 -13.965  14.409  0.00  0.00           C
ATOM    931  HE1LPHE X  52     -29.914 -13.273  15.214  0.00  0.00           H
ATOM    932  CZ LPHE X  52     -29.755 -13.526  13.077  0.00  0.00           C
ATOM    933  HZ LPHE X  52     -29.953 -12.491  12.857  0.00  0.00           H
ATOM    934  CE2LPHE X  52     -29.521 -14.434  12.031  0.00  0.00           C
ATOM    935  HE2LPHE X  52     -29.549 -14.095  11.009  0.00  0.00           H
ATOM    936  CD2LPHE X  52     -29.253 -15.780  12.317  0.00  0.00           C
ATOM    937  HD2LPHE X  52     -29.039 -16.473  11.518  0.00  0.00           H
ATOM    938  C  LPHE X  52     -27.216 -19.154  15.170  0.00  0.00           C
ATOM    939  O  LPHE X  52     -28.094 -19.952  15.516  0.00  0.00           O
ATOM    940  N  LHIE X  53     -25.933 -19.513  15.135  0.00  0.00           N
ATOM    941  H  LHIE X  53     -25.255 -18.827  14.823  0.00  0.00           H
ATOM    942  CA LHIE X  53     -25.484 -20.828  15.597  0.00  0.00           C
ATOM    943  HA LHIE X  53     -26.124 -21.148  16.421  0.00  0.00           H
ATOM    944  CB LHIE X  53     -25.661 -21.845  14.456  0.00  0.00           C
ATOM    945  HB2LHIE X  53     -26.614 -21.679  13.954  0.00  0.00           H
ATOM    946  HB3LHIE X  53     -24.873 -21.714  13.722  0.00  0.00           H
ATOM    947  CG LHIE X  53     -25.640 -23.267  14.930  0.00  0.00           C
ATOM    948  ND1LHIE X  53     -26.690 -23.923  15.586  0.00  0.00           N
ATOM    949  CE1LHIE X  53     -26.196 -25.136  15.893  0.00  0.00           C
ATOM    950  HE1LHIE X  53     -26.736 -25.895  16.443  0.00  0.00           H
ATOM    951  NE2LHIE X  53     -24.933 -25.270  15.447  0.00  0.00           N
ATOM    952  HE2LHIE X  53     -24.325 -26.080  15.572  0.00  0.00           H
ATOM    953  CD2LHIE X  53     -24.564 -24.095  14.844  0.00  0.00           C
ATOM    954  HD2LHIE X  53     -23.601 -23.857  14.407  0.00  0.00           H
ATOM    955  C  LHIE X  53     -24.065 -20.806  16.171  0.00  0.00           C
ATOM    956  O  LHIE X  53     -23.846 -21.370  17.243  0.00  0.00           O
ATOM    957  N  LTHR X  54     -23.130 -20.094  15.540  0.00  0.00           N
ATOM    958  H  LTHR X  54     -23.372 -19.641  14.663  0.00  0.00           H
ATOM    959  CA LTHR X  54     -21.705 -20.114  15.922  0.00  0.00           C
ATOM    960  HA LTHR X  54     -21.498 -21.027  16.482  0.00  0.00           H
ATOM    961  CB LTHR X  54     -20.813 -20.148  14.675  0.00  0.00           C
ATOM    962  HB LTHR X  54     -20.836 -19.177  14.179  0.00  0.00           H
ATOM    963  CG2LTHR X  54     -19.371 -20.496  15.038  0.00  0.00           C
ATOM    964 HG21LTHR X  54     -19.325 -21.495  15.470  0.00  0.00           H
ATOM    965 HG22LTHR X  54     -18.754 -20.453  14.145  0.00  0.00           H
ATOM    966 HG23LTHR X  54     -18.980 -19.785  15.763  0.00  0.00           H
ATOM    967  OG1LTHR X  54     -21.280 -21.131  13.779  0.00  0.00           O
ATOM    968  HG1LTHR X  54     -22.055 -20.763  13.323  0.00  0.00           H
ATOM    969  C  LTHR X  54     -21.276 -18.944  16.811  0.00  0.00           C
ATOM    970  O  LTHR X  54     -20.569 -19.160  17.788  0.00  0.00           O
ATOM    971  N  LMET X  55     -21.697 -17.720  16.492  0.00  0.00           N
ATOM    972  H  LMET X  55     -22.317 -17.610  15.698  0.00  0.00           H
ATOM    973  CA LMET X  55     -21.268 -16.501  17.194  0.00  0.00           C
ATOM    974  HA LMET X  55     -20.184 -16.523  17.294  0.00  0.00           H
ATOM    975  CB LMET X  55     -21.642 -15.270  16.358  0.00  0.00           C
ATOM    976  HB2LMET X  55     -22.716 -15.261  16.174  0.00  0.00           H
ATOM    977  HB3LMET X  55     -21.375 -14.378  16.922  0.00  0.00           H
ATOM    978  CG LMET X  55     -20.884 -15.254  15.025  0.00  0.00           C
ATOM    979  HG2LMET X  55     -19.823 -15.292  15.236  0.00  0.00           H
ATOM    980  HG3LMET X  55     -21.131 -16.149  14.457  0.00  0.00           H
ATOM    981  SD LMET X  55     -21.187 -13.824  13.962  0.00  0.00           S
ATOM    982  CE LMET X  55     -20.638 -12.472  15.038  0.00  0.00           C
ATOM    983  HE1LMET X  55     -19.619 -12.658  15.378  0.00  0.00           H
ATOM    984  HE2LMET X  55     -20.671 -11.537  14.482  0.00  0.00           H
ATOM    985  HE3LMET X  55     -21.303 -12.386  15.897  0.00  0.00           H
ATOM    986  C  LMET X  55     -21.840 -16.387  18.614  0.00  0.00           C
ATOM    987  O  LMET X  55     -22.831 -17.034  18.942  0.00  0.00           O
ATOM    988  N  LARG X  56     -21.219 -15.568  19.466  0.00  0.00           N
ATOM    989  H  LARG X  56     -20.300 -15.229  19.183  0.00  0.00           H
ATOM    990  CA LARG X  56     -21.570 -15.401  20.885  0.00  0.00           C
ATOM    991  HA LARG X  56     -22.551 -15.832  21.079  0.00  0.00           H
ATOM    992  CB LARG X  56     -20.521 -16.157  21.739  0.00  0.00           C
ATOM    993  HB2LARG X  56     -19.554 -15.664  21.641  0.00  0.00           H
ATOM    994  HB3LARG X  56     -20.804 -16.115  22.785  0.00  0.00           H
ATOM    995  CG LARG X  56     -20.337 -17.640  21.376  0.00  0.00           C
ATOM    996  HG2LARG X  56     -20.027 -17.730  20.334  0.00  0.00           H
ATOM    997  HG3LARG X  56     -19.535 -18.053  21.989  0.00  0.00           H
ATOM    998  CD LARG X  56     -21.609 -18.465  21.615  0.00  0.00           C
ATOM    999  HD2LARG X  56     -21.756 -18.581  22.690  0.00  0.00           H
ATOM   1000  HD3LARG X  56     -22.477 -17.939  21.224  0.00  0.00           H
ATOM   1001  NE LARG X  56     -21.497 -19.790  20.986  0.00  0.00           N
ATOM   1002  HE LARG X  56     -20.713 -20.379  21.245  0.00  0.00           H
ATOM   1003  CZ LARG X  56     -22.232 -20.313  20.030  0.00  0.00           C
ATOM   1004  NH1LARG X  56     -23.217 -19.710  19.443  0.00  0.00           N
ATOM   1005 HH11LARG X  56     -23.210 -18.692  19.496  0.00  0.00           H
ATOM   1006 HH12LARG X  56     -23.592 -20.191  18.646  0.00  0.00           H
ATOM   1007  NH2LARG X  56     -21.968 -21.507  19.615  0.00  0.00           N
ATOM   1008 HH21LARG X  56     -21.165 -21.966  20.057  0.00  0.00           H
ATOM   1009 HH22LARG X  56     -22.508 -21.934  18.887  0.00  0.00           H
ATOM   1010  C  LARG X  56     -21.680 -13.912  21.229  0.00  0.00           C
ATOM   1011  O  LARG X  56     -20.684 -13.261  21.535  0.00  0.00           O
ATOM   1012  N  LTYR X  57     -22.881 -13.340  21.118  0.00  0.00           N
ATOM   1013  H  LTYR X  57     -23.673 -13.920  20.851  0.00  0.00           H
ATOM   1014  CA LTYR X  57     -23.106 -11.894  21.237  0.00  0.00           C
ATOM   1015  HA LTYR X  57     -22.436 -11.518  22.010  0.00  0.00           H
ATOM   1016  CB LTYR X  57     -22.735 -11.211  19.910  0.00  0.00           C
ATOM   1017  HB2LTYR X  57     -22.607 -10.145  20.099  0.00  0.00           H
ATOM   1018  HB3LTYR X  57     -21.772 -11.584  19.557  0.00  0.00           H
ATOM   1019  CG LTYR X  57     -23.768 -11.378  18.811  0.00  0.00           C
ATOM   1020  CD1LTYR X  57     -24.693 -10.346  18.566  0.00  0.00           C
ATOM   1021  HD1LTYR X  57     -24.649  -9.440  19.150  0.00  0.00           H
ATOM   1022  CE1LTYR X  57     -25.661 -10.481  17.554  0.00  0.00           C
ATOM   1023  HE1LTYR X  57     -26.351  -9.678  17.353  0.00  0.00           H
ATOM   1024  CZ LTYR X  57     -25.713 -11.661  16.788  0.00  0.00           C
ATOM   1025  OH LTYR X  57     -26.641 -11.781  15.804  0.00  0.00           O
ATOM   1026  HH LTYR X  57     -26.907 -10.928  15.459  0.00  0.00           H
ATOM   1027  CE2LTYR X  57     -24.803 -12.706  17.049  0.00  0.00           C
ATOM   1028  HE2LTYR X  57     -24.861 -13.615  16.476  0.00  0.00           H
ATOM   1029  CD2LTYR X  57     -23.832 -12.565  18.059  0.00  0.00           C
ATOM   1030  HD2LTYR X  57     -23.152 -13.377  18.269  0.00  0.00           H
ATOM   1031  C  LTYR X  57     -24.543 -11.506  21.640  0.00  0.00           C
ATOM   1032  O  LTYR X  57     -25.511 -12.224  21.395  0.00  0.00           O
ATOM   1033  N  LLYS X  58     -24.693 -10.333  22.262  0.00  0.00           N
ATOM   1034  H  LLYS X  58     -23.848  -9.816  22.490  0.00  0.00           H
ATOM   1035  CA LLYS X  58     -25.984  -9.673  22.516  0.00  0.00           C
ATOM   1036  HA LLYS X  58     -26.760 -10.423  22.674  0.00  0.00           H
ATOM   1037  CB LLYS X  58     -25.854  -8.788  23.771  0.00  0.00           C
ATOM   1038  HB2LLYS X  58     -24.965  -8.163  23.665  0.00  0.00           H
ATOM   1039  HB3LLYS X  58     -26.720  -8.129  23.851  0.00  0.00           H
ATOM   1040  CG LLYS X  58     -25.749  -9.618  25.060  0.00  0.00           C
ATOM   1041  HG2LLYS X  58     -26.746  -9.938  25.367  0.00  0.00           H
ATOM   1042  HG3LLYS X  58     -25.150 -10.503  24.872  0.00  0.00           H
ATOM   1043  CD LLYS X  58     -25.084  -8.823  26.190  0.00  0.00           C
ATOM   1044  HD2LLYS X  58     -24.104  -8.484  25.847  0.00  0.00           H
ATOM   1045  HD3LLYS X  58     -25.694  -7.955  26.443  0.00  0.00           H
ATOM   1046  CE LLYS X  58     -24.899  -9.718  27.420  0.00  0.00           C
ATOM   1047  HE2LLYS X  58     -25.873 -10.014  27.820  0.00  0.00           H
ATOM   1048  HE3LLYS X  58     -24.381 -10.634  27.124  0.00  0.00           H
ATOM   1049  NZ LLYS X  58     -24.104  -9.047  28.468  0.00  0.00           N
ATOM   1050  HZ1LLYS X  58     -24.585  -8.280  28.900  0.00  0.00           H
ATOM   1051  HZ2LLYS X  58     -23.867  -9.726  29.204  0.00  0.00           H
ATOM   1052  HZ3LLYS X  58     -23.197  -8.743  28.119  0.00  0.00           H
ATOM   1053  C  LLYS X  58     -26.362  -8.820  21.307  0.00  0.00           C
ATOM   1054  O  LLYS X  58     -25.629  -7.897  20.967  0.00  0.00           O
ATOM   1055  N  LSER X  59     -27.521  -9.050  20.685  0.00  0.00           N
ATOM   1056  H  LSER X  59     -28.080  -9.851  20.936  0.00  0.00           H
ATOM   1057  CA LSER X  59     -28.001  -8.129  19.638  0.00  0.00           C
ATOM   1058  HA LSER X  59     -27.180  -7.947  18.950  0.00  0.00           H
ATOM   1059  CB LSER X  59     -29.135  -8.740  18.815  0.00  0.00           C
ATOM   1060  HB2LSER X  59     -29.379  -8.061  17.997  0.00  0.00           H
ATOM   1061  HB3LSER X  59     -28.793  -9.680  18.385  0.00  0.00           H
ATOM   1062  OG LSER X  59     -30.302  -8.972  19.580  0.00  0.00           O
ATOM   1063  HG LSER X  59     -30.978  -9.267  18.934  0.00  0.00           H
ATOM   1064  C  LSER X  59     -28.422  -6.768  20.205  0.00  0.00           C
ATOM   1065  O  LSER X  59     -28.231  -5.752  19.552  0.00  0.00           O
ATOM   1066  N  LGLN X  60     -28.953  -6.745  21.432  0.00  0.00           N
ATOM   1067  H  LGLN X  60     -29.101  -7.630  21.886  0.00  0.00           H
ATOM   1068  CA LGLN X  60     -29.448  -5.536  22.109  0.00  0.00           C
ATOM   1069  HA LGLN X  60     -30.015  -4.944  21.387  0.00  0.00           H
ATOM   1070  CB LGLN X  60     -30.401  -5.950  23.247  0.00  0.00           C
ATOM   1071  HB2LGLN X  60     -29.820  -6.427  24.037  0.00  0.00           H
ATOM   1072  HB3LGLN X  60     -30.855  -5.049  23.663  0.00  0.00           H
ATOM   1073  CG LGLN X  60     -31.527  -6.913  22.825  0.00  0.00           C
ATOM   1074  HG2LGLN X  60     -31.107  -7.872  22.521  0.00  0.00           H
ATOM   1075  HG3LGLN X  60     -32.167  -7.097  23.688  0.00  0.00           H
ATOM   1076  CD LGLN X  60     -32.398  -6.359  21.701  0.00  0.00           C
ATOM   1077  OE1LGLN X  60     -33.287  -5.559  21.923  0.00  0.00           O
ATOM   1078  NE2LGLN X  60     -32.184  -6.771  20.470  0.00  0.00           N
ATOM   1079 HE21LGLN X  60     -32.764  -6.357  19.744  0.00  0.00           H
ATOM   1080 HE22LGLN X  60     -31.460  -7.438  20.256  0.00  0.00           H
ATOM   1081  C  LGLN X  60     -28.332  -4.612  22.643  0.00  0.00           C
ATOM   1082  O  LGLN X  60     -28.594  -3.460  22.970  0.00  0.00           O
ATOM   1083  N  LASP X  61     -27.091  -5.103  22.708  0.00  0.00           N
ATOM   1084  H  LASP X  61     -26.947  -6.045  22.384  0.00  0.00           H
ATOM   1085  CA LASP X  61     -25.878  -4.303  22.911  0.00  0.00           C
ATOM   1086  HA LASP X  61     -26.049  -3.278  22.581  0.00  0.00           H
ATOM   1087  CB LASP X  61     -25.477  -4.226  24.397  0.00  0.00           C
ATOM   1088  HB2LASP X  61     -26.222  -3.639  24.935  0.00  0.00           H
ATOM   1089  HB3LASP X  61     -25.472  -5.234  24.818  0.00  0.00           H
ATOM   1090  CG LASP X  61     -24.087  -3.594  24.610  0.00  0.00           C
ATOM   1091  OD1LASP X  61     -23.523  -3.004  23.657  0.00  0.00           O
ATOM   1092  OD2LASP X  61     -23.545  -3.766  25.725  0.00  0.00           O
ATOM   1093  C  LASP X  61     -24.755  -4.926  22.067  0.00  0.00           C
ATOM   1094  O  LASP X  61     -24.109  -5.871  22.531  0.00  0.00           O
ATOM   1095  N  LPRO X  62     -24.500  -4.419  20.846  0.00  0.00           N
ATOM   1096  CD LPRO X  62     -25.292  -3.408  20.159  0.00  0.00           C
ATOM   1097  HD2LPRO X  62     -24.981  -2.417  20.493  0.00  0.00           H
ATOM   1098  HD3LPRO X  62     -26.361  -3.546  20.328  0.00  0.00           H
ATOM   1099  CG LPRO X  62     -24.984  -3.576  18.678  0.00  0.00           C
ATOM   1100  HG2LPRO X  62     -25.039  -2.627  18.146  0.00  0.00           H
ATOM   1101  HG3LPRO X  62     -25.677  -4.291  18.240  0.00  0.00           H
ATOM   1102  CB LPRO X  62     -23.563  -4.134  18.681  0.00  0.00           C
ATOM   1103  HB2LPRO X  62     -22.867  -3.296  18.678  0.00  0.00           H
ATOM   1104  HB3LPRO X  62     -23.390  -4.777  17.820  0.00  0.00           H
ATOM   1105  CA LPRO X  62     -23.423  -4.915  19.993  0.00  0.00           C
ATOM   1106  HA LPRO X  62     -23.583  -5.977  19.804  0.00  0.00           H
ATOM   1107  C  LPRO X  62     -22.016  -4.709  20.585  0.00  0.00           C
ATOM   1108  O  LPRO X  62     -21.105  -5.485  20.291  0.00  0.00           O
ATOM   1109  N  LARG X  63     -21.832  -3.682  21.427  0.00  0.00           N
ATOM   1110  H  LARG X  63     -22.663  -3.227  21.803  0.00  0.00           H
ATOM   1111  CA LARG X  63     -20.533  -3.197  21.928  0.00  0.00           C
ATOM   1112  HA LARG X  63     -19.765  -3.450  21.196  0.00  0.00           H
ATOM   1113  CB LARG X  63     -20.613  -1.664  22.078  0.00  0.00           C
ATOM   1114  HB2LARG X  63     -21.610  -1.383  22.424  0.00  0.00           H
ATOM   1115  HB3LARG X  63     -19.898  -1.309  22.822  0.00  0.00           H
ATOM   1116  CG LARG X  63     -20.321  -0.974  20.737  0.00  0.00           C
ATOM   1117  HG2LARG X  63     -20.793  -1.549  19.939  0.00  0.00           H
ATOM   1118  HG3LARG X  63     -20.751   0.028  20.743  0.00  0.00           H
ATOM   1119  CD LARG X  63     -18.808  -0.863  20.486  0.00  0.00           C
ATOM   1120  HD2LARG X  63     -18.466   0.138  20.757  0.00  0.00           H
ATOM   1121  HD3LARG X  63     -18.285  -1.575  21.127  0.00  0.00           H
ATOM   1122  NE LARG X  63     -18.446  -1.167  19.094  0.00  0.00           N
ATOM   1123  HE LARG X  63     -18.063  -2.091  18.893  0.00  0.00           H
ATOM   1124  CZ LARG X  63     -18.598  -0.441  18.008  0.00  0.00           C
ATOM   1125  NH1LARG X  63     -18.235  -0.963  16.892  0.00  0.00           N
ATOM   1126 HH11LARG X  63     -17.932  -1.934  16.914  0.00  0.00           H
ATOM   1127 HH12LARG X  63     -18.456  -0.530  16.002  0.00  0.00           H
ATOM   1128  NH2LARG X  63     -19.087   0.765  17.971  0.00  0.00           N
ATOM   1129 HH21LARG X  63     -19.366   1.227  18.810  0.00  0.00           H
ATOM   1130 HH22LARG X  63     -19.149   1.207  17.058  0.00  0.00           H
ATOM   1131  C  LARG X  63     -20.068  -3.862  23.223  0.00  0.00           C
ATOM   1132  O  LARG X  63     -18.935  -3.609  23.635  0.00  0.00           O
ATOM   1133  N  LASN X  64     -20.890  -4.718  23.833  0.00  0.00           N
ATOM   1134  H  LASN X  64     -21.838  -4.759  23.483  0.00  0.00           H
ATOM   1135  CA LASN X  64     -20.586  -5.417  25.084  0.00  0.00           C
ATOM   1136  HA LASN X  64     -20.624  -4.661  25.870  0.00  0.00           H
ATOM   1137  CB LASN X  64     -21.689  -6.470  25.337  0.00  0.00           C
ATOM   1138  HB2LASN X  64     -22.611  -6.166  24.842  0.00  0.00           H
ATOM   1139  HB3LASN X  64     -21.390  -7.431  24.923  0.00  0.00           H
ATOM   1140  CG LASN X  64     -22.017  -6.645  26.806  0.00  0.00           C
ATOM   1141  OD1LASN X  64     -21.810  -7.691  27.400  0.00  0.00           O
ATOM   1142  ND2LASN X  64     -22.547  -5.635  27.446  0.00  0.00           N
ATOM   1143 HD21LASN X  64     -22.712  -5.698  28.429  0.00  0.00           H
ATOM   1144 HD22LASN X  64     -22.843  -4.812  26.899  0.00  0.00           H
ATOM   1145  C  LASN X  64     -19.173  -6.057  25.051  0.00  0.00           C
ATOM   1146  O  LASN X  64     -18.813  -6.681  24.045  0.00  0.00           O
ATOM   1147  N  LPRO X  65     -18.355  -5.949  26.121  0.00  0.00           N
ATOM   1148  CD LPRO X  65     -18.677  -5.382  27.423  0.00  0.00           C
ATOM   1149  HD2LPRO X  65     -19.660  -5.698  27.771  0.00  0.00           H
ATOM   1150  HD3LPRO X  65     -18.627  -4.294  27.367  0.00  0.00           H
ATOM   1151  CG LPRO X  65     -17.601  -5.905  28.375  0.00  0.00           C
ATOM   1152  HG2LPRO X  65     -17.882  -6.891  28.750  0.00  0.00           H
ATOM   1153  HG3LPRO X  65     -17.422  -5.217  29.203  0.00  0.00           H
ATOM   1154  CB LPRO X  65     -16.381  -6.026  27.463  0.00  0.00           C
ATOM   1155  HB2LPRO X  65     -15.654  -6.744  27.849  0.00  0.00           H
ATOM   1156  HB3LPRO X  65     -15.922  -5.045  27.351  0.00  0.00           H
ATOM   1157  CA LPRO X  65     -16.976  -6.460  26.118  0.00  0.00           C
ATOM   1158  HA LPRO X  65     -16.409  -6.002  25.307  0.00  0.00           H
ATOM   1159  C  LPRO X  65     -16.915  -7.983  25.943  0.00  0.00           C
ATOM   1160  O  LPRO X  65     -15.962  -8.500  25.366  0.00  0.00           O
ATOM   1161  N  LHIE X  66     -17.968  -8.672  26.386  0.00  0.00           N
ATOM   1162  H  LHIE X  66     -18.672  -8.161  26.894  0.00  0.00           H
ATOM   1163  CA LHIE X  66     -18.160 -10.118  26.291  0.00  0.00           C
ATOM   1164  HA LHIE X  66     -17.228 -10.628  26.549  0.00  0.00           H
ATOM   1165  CB LHIE X  66     -19.223 -10.502  27.324  0.00  0.00           C
ATOM   1166  HB2LHIE X  66     -20.175 -10.041  27.060  0.00  0.00           H
ATOM   1167  HB3LHIE X  66     -19.351 -11.582  27.299  0.00  0.00           H
ATOM   1168  CG LHIE X  66     -18.843 -10.093  28.723  0.00  0.00           C
ATOM   1169  ND1LHIE X  66     -17.663 -10.471  29.353  0.00  0.00           N
ATOM   1170  CE1LHIE X  66     -17.741 -10.015  30.611  0.00  0.00           C
ATOM   1171  HE1LHIE X  66     -16.997 -10.199  31.380  0.00  0.00           H
ATOM   1172  NE2LHIE X  66     -18.905  -9.369  30.793  0.00  0.00           N
ATOM   1173  HE2LHIE X  66     -19.252  -9.059  31.689  0.00  0.00           H
ATOM   1174  CD2LHIE X  66     -19.614  -9.403  29.611  0.00  0.00           C
ATOM   1175  HD2LHIE X  66     -20.625  -9.058  29.445  0.00  0.00           H
ATOM   1176  C  LHIE X  66     -18.579 -10.621  24.905  0.00  0.00           C
ATOM   1177  O  LHIE X  66     -18.495 -11.817  24.647  0.00  0.00           O
ATOM   1178  N  LASN X  67     -19.053  -9.745  24.012  0.00  0.00           N
ATOM   1179  H  LASN X  67     -19.047  -8.761  24.237  0.00  0.00           H
ATOM   1180  CA LASN X  67     -19.436 -10.158  22.663  0.00  0.00           C
ATOM   1181  HA LASN X  67     -20.083 -11.034  22.728  0.00  0.00           H
ATOM   1182  CB LASN X  67     -20.192  -9.038  21.928  0.00  0.00           C
ATOM   1183  HB2LASN X  67     -19.614  -8.123  21.980  0.00  0.00           H
ATOM   1184  HB3LASN X  67     -20.283  -9.310  20.876  0.00  0.00           H
ATOM   1185  CG LASN X  67     -21.582  -8.713  22.422  0.00  0.00           C
ATOM   1186  OD1LASN X  67     -22.184  -9.375  23.253  0.00  0.00           O
ATOM   1187  ND2LASN X  67     -22.146  -7.676  21.862  0.00  0.00           N
ATOM   1188 HD21LASN X  67     -23.044  -7.339  22.200  0.00  0.00           H
ATOM   1189 HD22LASN X  67     -21.620  -7.105  21.210  0.00  0.00           H
ATOM   1190  C  LASN X  67     -18.207 -10.545  21.832  0.00  0.00           C
ATOM   1191  O  LASN X  67     -17.229  -9.787  21.781  0.00  0.00           O
ATOM   1192  N  LASP X  68     -18.340 -11.618  21.056  0.00  0.00           N
ATOM   1193  H  LASP X  68     -19.125 -12.240  21.233  0.00  0.00           H
ATOM   1194  CA LASP X  68     -17.500 -11.913  19.895  0.00  0.00           C
ATOM   1195  HA LASP X  68     -16.512 -12.219  20.244  0.00  0.00           H
ATOM   1196  CB LASP X  68     -18.114 -13.079  19.097  0.00  0.00           C
ATOM   1197  HB2LASP X  68     -19.183 -12.899  18.965  0.00  0.00           H
ATOM   1198  HB3LASP X  68     -17.667 -13.067  18.104  0.00  0.00           H
ATOM   1199  CG LASP X  68     -17.909 -14.486  19.684  0.00  0.00           C
ATOM   1200  OD1LASP X  68     -17.173 -14.646  20.680  0.00  0.00           O
ATOM   1201  OD2LASP X  68     -18.462 -15.437  19.076  0.00  0.00           O
ATOM   1202  C  LASP X  68     -17.311 -10.688  18.969  0.00  0.00           C
ATOM   1203  O  LASP X  68     -18.066  -9.705  18.996  0.00  0.00           O
ATOM   1204  N  LARG X  69     -16.272 -10.738  18.129  0.00  0.00           N
ATOM   1205  H  LARG X  69     -15.736 -11.604  18.115  0.00  0.00           H
ATOM   1206  CA LARG X  69     -15.979  -9.717  17.106  0.00  0.00           C
ATOM   1207  HA LARG X  69     -16.679  -8.886  17.200  0.00  0.00           H
ATOM   1208  CB LARG X  69     -14.559  -9.163  17.302  0.00  0.00           C
ATOM   1209  HB2LARG X  69     -13.870  -9.987  17.463  0.00  0.00           H
ATOM   1210  HB3LARG X  69     -14.268  -8.684  16.373  0.00  0.00           H
ATOM   1211  CG LARG X  69     -14.355  -8.120  18.417  0.00  0.00           C
ATOM   1212  HG2LARG X  69     -13.305  -7.824  18.383  0.00  0.00           H
ATOM   1213  HG3LARG X  69     -14.947  -7.235  18.194  0.00  0.00           H
ATOM   1214  CD LARG X  69     -14.680  -8.587  19.844  0.00  0.00           C
ATOM   1215  HD2LARG X  69     -15.751  -8.510  20.014  0.00  0.00           H
ATOM   1216  HD3LARG X  69     -14.407  -9.635  19.946  0.00  0.00           H
ATOM   1217  NE LARG X  69     -13.935  -7.790  20.840  0.00  0.00           N
ATOM   1218  HE LARG X  69     -13.191  -7.215  20.484  0.00  0.00           H
ATOM   1219  CZ LARG X  69     -14.002  -7.876  22.159  0.00  0.00           C
ATOM   1220  NH1LARG X  69     -14.916  -8.558  22.781  0.00  0.00           N
ATOM   1221 HH11LARG X  69     -15.597  -9.103  22.267  0.00  0.00           H
ATOM   1222 HH12LARG X  69     -14.948  -8.594  23.796  0.00  0.00           H
ATOM   1223  NH2LARG X  69     -13.103  -7.256  22.867  0.00  0.00           N
ATOM   1224 HH21LARG X  69     -12.277  -6.926  22.409  0.00  0.00           H
ATOM   1225 HH22LARG X  69     -12.962  -7.508  23.852  0.00  0.00           H
ATOM   1226  C  LARG X  69     -16.187 -10.287  15.696  0.00  0.00           C
ATOM   1227  O  LARG X  69     -16.070 -11.492  15.479  0.00  0.00           O
ATOM   1228  N  LPHE X  70     -16.477  -9.430  14.721  0.00  0.00           N
ATOM   1229  H  LPHE X  70     -16.536  -8.445  14.931  0.00  0.00           H
ATOM   1230  CA LPHE X  70     -16.797  -9.845  13.350  0.00  0.00           C
ATOM   1231  HA LPHE X  70     -16.339 -10.813  13.146  0.00  0.00           H
ATOM   1232  CB LPHE X  70     -18.319 -10.010  13.222  0.00  0.00           C
ATOM   1233  HB2LPHE X  70     -18.622 -10.864  13.826  0.00  0.00           H
ATOM   1234  HB3LPHE X  70     -18.810  -9.123  13.628  0.00  0.00           H
ATOM   1235  CG LPHE X  70     -18.801 -10.211  11.798  0.00  0.00           C
ATOM   1236  CD1LPHE X  70     -18.905 -11.504  11.252  0.00  0.00           C
ATOM   1237  HD1LPHE X  70     -18.705 -12.367  11.867  0.00  0.00           H
ATOM   1238  CE1LPHE X  70     -19.271 -11.676   9.905  0.00  0.00           C
ATOM   1239  HE1LPHE X  70     -19.339 -12.667   9.484  0.00  0.00           H
ATOM   1240  CZ LPHE X  70     -19.545 -10.556   9.103  0.00  0.00           C
ATOM   1241  HZ LPHE X  70     -19.827 -10.690   8.068  0.00  0.00           H
ATOM   1242  CE2LPHE X  70     -19.455  -9.265   9.653  0.00  0.00           C
ATOM   1243  HE2LPHE X  70     -19.666  -8.399   9.047  0.00  0.00           H
ATOM   1244  CD2LPHE X  70     -19.093  -9.091  10.998  0.00  0.00           C
ATOM   1245  HD2LPHE X  70     -19.015  -8.094  11.410  0.00  0.00           H
ATOM   1246  C  LPHE X  70     -16.249  -8.866  12.309  0.00  0.00           C
ATOM   1247  O  LPHE X  70     -16.271  -7.652  12.526  0.00  0.00           O
ATOM   1248  N  LVAL X  71     -15.813  -9.396  11.159  0.00  0.00           N
ATOM   1249  H  LVAL X  71     -15.808 -10.408  11.065  0.00  0.00           H
ATOM   1250  CA LVAL X  71     -15.370  -8.607  10.005  0.00  0.00           C
ATOM   1251  HA LVAL X  71     -15.809  -7.613  10.095  0.00  0.00           H
ATOM   1252  CB LVAL X  71     -13.836  -8.438   9.967  0.00  0.00           C
ATOM   1253  HB LVAL X  71     -13.373  -9.354   9.599  0.00  0.00           H
ATOM   1254  CG1LVAL X  71     -13.492  -7.285   9.025  0.00  0.00           C
ATOM   1255 HG11LVAL X  71     -14.047  -6.394   9.315  0.00  0.00           H
ATOM   1256 HG12LVAL X  71     -12.434  -7.055   9.108  0.00  0.00           H
ATOM   1257 HG13LVAL X  71     -13.721  -7.553   7.995  0.00  0.00           H
ATOM   1258  CG2LVAL X  71     -13.208  -8.109  11.323  0.00  0.00           C
ATOM   1259 HG21LVAL X  71     -13.344  -8.945  12.007  0.00  0.00           H
ATOM   1260 HG22LVAL X  71     -12.137  -7.943  11.209  0.00  0.00           H
ATOM   1261 HG23LVAL X  71     -13.667  -7.213  11.740  0.00  0.00           H
ATOM   1262  C  LVAL X  71     -15.859  -9.221   8.692  0.00  0.00           C
ATOM   1263  O  LVAL X  71     -15.558 -10.368   8.367  0.00  0.00           O
ATOM   1264  N  LLEU X  72     -16.583  -8.439   7.893  0.00  0.00           N
ATOM   1265  H  LLEU X  72     -16.801  -7.506   8.207  0.00  0.00           H
ATOM   1266  CA LLEU X  72     -16.929  -8.793   6.517  0.00  0.00           C
ATOM   1267  HA LLEU X  72     -16.975  -9.878   6.415  0.00  0.00           H
ATOM   1268  CB LLEU X  72     -18.323  -8.211   6.221  0.00  0.00           C
ATOM   1269  HB2LLEU X  72     -19.044  -8.619   6.924  0.00  0.00           H
ATOM   1270  HB3LLEU X  72     -18.280  -7.132   6.371  0.00  0.00           H
ATOM   1271  CG LLEU X  72     -18.821  -8.492   4.799  0.00  0.00           C
ATOM   1272  HG LLEU X  72     -18.054  -8.219   4.085  0.00  0.00           H
ATOM   1273  CD1LLEU X  72     -19.166  -9.966   4.607  0.00  0.00           C
ATOM   1274 HD11LLEU X  72     -19.888 -10.279   5.361  0.00  0.00           H
ATOM   1275 HD12LLEU X  72     -19.597 -10.115   3.619  0.00  0.00           H
ATOM   1276 HD13LLEU X  72     -18.262 -10.569   4.674  0.00  0.00           H
ATOM   1277  CD2LLEU X  72     -20.065  -7.661   4.515  0.00  0.00           C
ATOM   1278 HD21LLEU X  72     -19.856  -6.603   4.659  0.00  0.00           H
ATOM   1279 HD22LLEU X  72     -20.331  -7.808   3.474  0.00  0.00           H
ATOM   1280 HD23LLEU X  72     -20.892  -7.969   5.152  0.00  0.00           H
ATOM   1281  C  LLEU X  72     -15.840  -8.263   5.573  0.00  0.00           C
ATOM   1282  O  LLEU X  72     -15.903  -7.103   5.171  0.00  0.00           O
ATOM   1283  N  LSER X  73     -14.829  -9.071   5.246  0.00  0.00           N
ATOM   1284  H  LSER X  73     -14.868 -10.046   5.525  0.00  0.00           H
ATOM   1285  CA LSER X  73     -13.713  -8.643   4.387  0.00  0.00           C
ATOM   1286  HA LSER X  73     -13.332  -7.697   4.771  0.00  0.00           H
ATOM   1287  CB LSER X  73     -12.572  -9.654   4.452  0.00  0.00           C
ATOM   1288  HB2LSER X  73     -12.367  -9.904   5.491  0.00  0.00           H
ATOM   1289  HB3LSER X  73     -12.850 -10.554   3.906  0.00  0.00           H
ATOM   1290  OG LSER X  73     -11.416  -9.088   3.882  0.00  0.00           O
ATOM   1291  HG LSER X  73     -11.507  -9.249   2.904  0.00  0.00           H
ATOM   1292  C  LSER X  73     -14.157  -8.399   2.939  0.00  0.00           C
ATOM   1293  O  LSER X  73     -13.828  -7.344   2.383  0.00  0.00           O
ATOM   1294  N  LLYS X  74     -15.046  -9.259   2.407  0.00  0.00           N
ATOM   1295  H  LLYS X  74     -15.176 -10.140   2.888  0.00  0.00           H
ATOM   1296  CA LLYS X  74     -15.916  -8.972   1.245  0.00  0.00           C
ATOM   1297  HA LLYS X  74     -15.290  -8.495   0.494  0.00  0.00           H
ATOM   1298  CB LLYS X  74     -16.440 -10.265   0.575  0.00  0.00           C
ATOM   1299  HB2LLYS X  74     -17.073  -9.972  -0.261  0.00  0.00           H
ATOM   1300  HB3LLYS X  74     -15.585 -10.794   0.153  0.00  0.00           H
ATOM   1301  CG LLYS X  74     -17.216 -11.255   1.468  0.00  0.00           C
ATOM   1302  HG2LLYS X  74     -16.562 -11.583   2.272  0.00  0.00           H
ATOM   1303  HG3LLYS X  74     -18.080 -10.760   1.908  0.00  0.00           H
ATOM   1304  CD LLYS X  74     -17.691 -12.505   0.701  0.00  0.00           C
ATOM   1305  HD2LLYS X  74     -16.850 -12.926   0.152  0.00  0.00           H
ATOM   1306  HD3LLYS X  74     -18.043 -13.250   1.415  0.00  0.00           H
ATOM   1307  CE LLYS X  74     -18.820 -12.189  -0.287  0.00  0.00           C
ATOM   1308  HE2LLYS X  74     -19.700 -11.845   0.261  0.00  0.00           H
ATOM   1309  HE3LLYS X  74     -18.491 -11.379  -0.942  0.00  0.00           H
ATOM   1310  NZ LLYS X  74     -19.172 -13.352  -1.134  0.00  0.00           N
ATOM   1311  HZ1LLYS X  74     -19.620 -14.134  -0.661  0.00  0.00           H
ATOM   1312  HZ2LLYS X  74     -19.771 -13.044  -1.905  0.00  0.00           H
ATOM   1313  HZ3LLYS X  74     -18.380 -13.686  -1.688  0.00  0.00           H
ATOM   1314  C  LLYS X  74     -16.997  -7.931   1.587  0.00  0.00           C
ATOM   1315  O  LLYS X  74     -18.197  -8.183   1.482  0.00  0.00           O
ATOM   1316  N  LGLY X  75     -16.552  -6.762   2.059  0.00  0.00           N
ATOM   1317  H  LGLY X  75     -15.545  -6.667   2.100  0.00  0.00           H
ATOM   1318  CA LGLY X  75     -17.348  -5.669   2.633  0.00  0.00           C
ATOM   1319  HA2LGLY X  75     -17.800  -5.995   3.567  0.00  0.00           H
ATOM   1320  HA3LGLY X  75     -16.677  -4.838   2.849  0.00  0.00           H
ATOM   1321  C  LGLY X  75     -18.448  -5.136   1.724  0.00  0.00           C
ATOM   1322  O  LGLY X  75     -19.445  -4.607   2.208  0.00  0.00           O
ATOM   1323  N  LHIE X  76     -18.314  -5.353   0.418  0.00  0.00           N
ATOM   1324  H  LHIE X  76     -17.431  -5.735   0.097  0.00  0.00           H
ATOM   1325  CA LHIE X  76     -19.348  -5.123  -0.587  0.00  0.00           C
ATOM   1326  HA LHIE X  76     -19.571  -4.067  -0.619  0.00  0.00           H
ATOM   1327  CB LHIE X  76     -18.741  -5.492  -1.941  0.00  0.00           C
ATOM   1328  HB2LHIE X  76     -19.428  -5.242  -2.731  0.00  0.00           H
ATOM   1329  HB3LHIE X  76     -17.861  -4.871  -2.078  0.00  0.00           H
ATOM   1330  CG LHIE X  76     -18.349  -6.929  -2.137  0.00  0.00           C
ATOM   1331  ND1LHIE X  76     -19.214  -8.016  -2.039  0.00  0.00           N
ATOM   1332  CE1LHIE X  76     -18.527  -9.061  -2.517  0.00  0.00           C
ATOM   1333  HE1LHIE X  76     -18.931 -10.053  -2.633  0.00  0.00           H
ATOM   1334  NE2LHIE X  76     -17.293  -8.695  -2.895  0.00  0.00           N
ATOM   1335  HE2LHIE X  76     -16.651  -9.292  -3.424  0.00  0.00           H
ATOM   1336  CD2LHIE X  76     -17.163  -7.348  -2.661  0.00  0.00           C
ATOM   1337  HD2LHIE X  76     -16.335  -6.719  -2.947  0.00  0.00           H
ATOM   1338  C  LHIE X  76     -20.685  -5.820  -0.279  0.00  0.00           C
ATOM   1339  O  LHIE X  76     -21.749  -5.244  -0.531  0.00  0.00           O
ATOM   1340  N  LALA X  77     -20.666  -6.972   0.394  0.00  0.00           N
ATOM   1341  H  LALA X  77     -19.764  -7.413   0.547  0.00  0.00           H
ATOM   1342  CA LALA X  77     -21.851  -7.656   0.907  0.00  0.00           C
ATOM   1343  HA LALA X  77     -22.623  -7.573   0.142  0.00  0.00           H
ATOM   1344  CB LALA X  77     -21.521  -9.150   1.040  0.00  0.00           C
ATOM   1345  HB1LALA X  77     -20.747  -9.301   1.789  0.00  0.00           H
ATOM   1346  HB2LALA X  77     -22.412  -9.708   1.323  0.00  0.00           H
ATOM   1347  HB3LALA X  77     -21.161  -9.531   0.083  0.00  0.00           H
ATOM   1348  C  LALA X  77     -22.446  -7.001   2.184  0.00  0.00           C
ATOM   1349  O  LALA X  77     -23.180  -7.640   2.936  0.00  0.00           O
ATOM   1350  N  LALA X  78     -22.176  -5.714   2.440  0.00  0.00           N
ATOM   1351  H  LALA X  78     -21.498  -5.251   1.849  0.00  0.00           H
ATOM   1352  CA LALA X  78     -22.748  -4.933   3.544  0.00  0.00           C
ATOM   1353  HA LALA X  78     -22.245  -5.248   4.459  0.00  0.00           H
ATOM   1354  CB LALA X  78     -22.435  -3.447   3.320  0.00  0.00           C
ATOM   1355  HB1LALA X  78     -23.183  -2.973   2.686  0.00  0.00           H
ATOM   1356  HB2LALA X  78     -22.425  -2.934   4.280  0.00  0.00           H
ATOM   1357  HB3LALA X  78     -21.468  -3.331   2.842  0.00  0.00           H
ATOM   1358  C  LALA X  78     -24.268  -5.122   3.762  0.00  0.00           C
ATOM   1359  O  LALA X  78     -24.674  -5.268   4.917  0.00  0.00           O
ATOM   1360  N  LPRO X  79     -25.117  -5.189   2.708  0.00  0.00           N
ATOM   1361  CD LPRO X  79     -24.806  -4.976   1.300  0.00  0.00           C
ATOM   1362  HD2LPRO X  79     -24.398  -5.889   0.872  0.00  0.00           H
ATOM   1363  HD3LPRO X  79     -24.109  -4.154   1.144  0.00  0.00           H
ATOM   1364  CG LPRO X  79     -26.124  -4.669   0.615  0.00  0.00           C
ATOM   1365  HG2LPRO X  79     -26.102  -5.036  -0.408  0.00  0.00           H
ATOM   1366  HG3LPRO X  79     -26.320  -3.599   0.650  0.00  0.00           H
ATOM   1367  CB LPRO X  79     -27.147  -5.417   1.463  0.00  0.00           C
ATOM   1368  HB2LPRO X  79     -27.214  -6.447   1.117  0.00  0.00           H
ATOM   1369  HB3LPRO X  79     -28.125  -4.939   1.423  0.00  0.00           H
ATOM   1370  CA LPRO X  79     -26.557  -5.374   2.875  0.00  0.00           C
ATOM   1371  HA LPRO X  79     -26.954  -4.501   3.394  0.00  0.00           H
ATOM   1372  C  LPRO X  79     -26.935  -6.624   3.678  0.00  0.00           C
ATOM   1373  O  LPRO X  79     -27.854  -6.537   4.489  0.00  0.00           O
ATOM   1374  N  LILE X  80     -26.215  -7.750   3.541  0.00  0.00           N
ATOM   1375  H  LILE X  80     -25.427  -7.766   2.904  0.00  0.00           H
ATOM   1376  CA LILE X  80     -26.495  -8.940   4.359  0.00  0.00           C
ATOM   1377  HA LILE X  80     -27.578  -9.010   4.426  0.00  0.00           H
ATOM   1378  CB LILE X  80     -26.057 -10.263   3.688  0.00  0.00           C
ATOM   1379  HB LILE X  80     -26.662 -10.379   2.790  0.00  0.00           H
ATOM   1380  CG2LILE X  80     -24.585 -10.312   3.267  0.00  0.00           C
ATOM   1381 HG21LILE X  80     -23.934 -10.011   4.089  0.00  0.00           H
ATOM   1382 HG22LILE X  80     -24.306 -11.312   2.940  0.00  0.00           H
ATOM   1383 HG23LILE X  80     -24.445  -9.645   2.422  0.00  0.00           H
ATOM   1384  CG1LILE X  80     -26.372 -11.447   4.619  0.00  0.00           C
ATOM   1385 HG12LILE X  80     -25.592 -11.551   5.371  0.00  0.00           H
ATOM   1386 HG13LILE X  80     -27.305 -11.248   5.140  0.00  0.00           H
ATOM   1387  CD1LILE X  80     -26.540 -12.772   3.883  0.00  0.00           C
ATOM   1388 HD11LILE X  80     -25.607 -13.079   3.412  0.00  0.00           H
ATOM   1389 HD12LILE X  80     -26.832 -13.524   4.611  0.00  0.00           H
ATOM   1390 HD13LILE X  80     -27.323 -12.686   3.129  0.00  0.00           H
ATOM   1391  C  LILE X  80     -26.004  -8.794   5.807  0.00  0.00           C
ATOM   1392  O  LILE X  80     -26.646  -9.325   6.714  0.00  0.00           O
ATOM   1393  N  LLEU X  81     -24.940  -8.030   6.076  0.00  0.00           N
ATOM   1394  H  LLEU X  81     -24.476  -7.552   5.313  0.00  0.00           H
ATOM   1395  CA LLEU X  81     -24.578  -7.695   7.459  0.00  0.00           C
ATOM   1396  HA LLEU X  81     -24.521  -8.626   8.022  0.00  0.00           H
ATOM   1397  CB LLEU X  81     -23.197  -7.020   7.508  0.00  0.00           C
ATOM   1398  HB2LLEU X  81     -22.462  -7.694   7.067  0.00  0.00           H
ATOM   1399  HB3LLEU X  81     -23.225  -6.109   6.909  0.00  0.00           H
ATOM   1400  CG LLEU X  81     -22.748  -6.647   8.936  0.00  0.00           C
ATOM   1401  HG LLEU X  81     -23.460  -5.951   9.376  0.00  0.00           H
ATOM   1402  CD1LLEU X  81     -22.638  -7.870   9.851  0.00  0.00           C
ATOM   1403 HD11LLEU X  81     -22.060  -8.653   9.366  0.00  0.00           H
ATOM   1404 HD12LLEU X  81     -22.162  -7.590  10.791  0.00  0.00           H
ATOM   1405 HD13LLEU X  81     -23.632  -8.251  10.080  0.00  0.00           H
ATOM   1406  CD2LLEU X  81     -21.397  -5.943   8.867  0.00  0.00           C
ATOM   1407 HD21LLEU X  81     -21.533  -4.966   8.406  0.00  0.00           H
ATOM   1408 HD22LLEU X  81     -21.000  -5.788   9.870  0.00  0.00           H
ATOM   1409 HD23LLEU X  81     -20.687  -6.523   8.280  0.00  0.00           H
ATOM   1410  C  LLEU X  81     -25.664  -6.836   8.124  0.00  0.00           C
ATOM   1411  O  LLEU X  81     -26.033  -7.079   9.270  0.00  0.00           O
ATOM   1412  N  LTYR X  82     -26.235  -5.870   7.409  0.00  0.00           N
ATOM   1413  H  LTYR X  82     -25.873  -5.658   6.485  0.00  0.00           H
ATOM   1414  CA LTYR X  82     -27.339  -5.076   7.948  0.00  0.00           C
ATOM   1415  HA LTYR X  82     -27.077  -4.764   8.959  0.00  0.00           H
ATOM   1416  CB LTYR X  82     -27.504  -3.807   7.102  0.00  0.00           C
ATOM   1417  HB2LTYR X  82     -27.947  -4.079   6.142  0.00  0.00           H
ATOM   1418  HB3LTYR X  82     -28.192  -3.150   7.627  0.00  0.00           H
ATOM   1419  CG LTYR X  82     -26.221  -3.020   6.855  0.00  0.00           C
ATOM   1420  CD1LTYR X  82     -25.226  -2.938   7.852  0.00  0.00           C
ATOM   1421  HD1LTYR X  82     -25.365  -3.436   8.798  0.00  0.00           H
ATOM   1422  CE1LTYR X  82     -24.030  -2.238   7.615  0.00  0.00           C
ATOM   1423  HE1LTYR X  82     -23.263  -2.197   8.372  0.00  0.00           H
ATOM   1424  CZ LTYR X  82     -23.825  -1.601   6.376  0.00  0.00           C
ATOM   1425  OH LTYR X  82     -22.673  -0.926   6.141  0.00  0.00           O
ATOM   1426  HH LTYR X  82     -22.230  -0.693   6.975  0.00  0.00           H
ATOM   1427  CE2LTYR X  82     -24.816  -1.672   5.378  0.00  0.00           C
ATOM   1428  HE2LTYR X  82     -24.635  -1.180   4.435  0.00  0.00           H
ATOM   1429  CD2LTYR X  82     -26.014  -2.377   5.617  0.00  0.00           C
ATOM   1430  HD2LTYR X  82     -26.769  -2.434   4.847  0.00  0.00           H
ATOM   1431  C  LTYR X  82     -28.622  -5.916   8.089  0.00  0.00           C
ATOM   1432  O  LTYR X  82     -29.276  -5.871   9.133  0.00  0.00           O
ATOM   1433  N  LALA X  83     -28.923  -6.779   7.114  0.00  0.00           N
ATOM   1434  H  LALA X  83     -28.383  -6.751   6.255  0.00  0.00           H
ATOM   1435  CA LALA X  83     -30.034  -7.726   7.188  0.00  0.00           C
ATOM   1436  HA LALA X  83     -30.961  -7.168   7.318  0.00  0.00           H
ATOM   1437  CB LALA X  83     -30.133  -8.495   5.870  0.00  0.00           C
ATOM   1438  HB1LALA X  83     -29.256  -9.123   5.735  0.00  0.00           H
ATOM   1439  HB2LALA X  83     -31.016  -9.129   5.909  0.00  0.00           H
ATOM   1440  HB3LALA X  83     -30.228  -7.800   5.034  0.00  0.00           H
ATOM   1441  C  LALA X  83     -29.909  -8.701   8.369  0.00  0.00           C
ATOM   1442  O  LALA X  83     -30.905  -8.983   9.028  0.00  0.00           O
ATOM   1443  N  LVAL X  84     -28.711  -9.208   8.689  0.00  0.00           N
ATOM   1444  H  LVAL X  84     -27.913  -8.994   8.096  0.00  0.00           H
ATOM   1445  CA LVAL X  84     -28.549 -10.186   9.781  0.00  0.00           C
ATOM   1446  HA LVAL X  84     -29.366 -10.895   9.676  0.00  0.00           H
ATOM   1447  CB LVAL X  84     -27.249 -11.006   9.621  0.00  0.00           C
ATOM   1448  HB LVAL X  84     -27.060 -11.147   8.557  0.00  0.00           H
ATOM   1449  CG1LVAL X  84     -26.007 -10.375  10.245  0.00  0.00           C
ATOM   1450 HG11LVAL X  84     -26.112 -10.303  11.328  0.00  0.00           H
ATOM   1451 HG12LVAL X  84     -25.135 -10.982  10.016  0.00  0.00           H
ATOM   1452 HG13LVAL X  84     -25.852  -9.396   9.816  0.00  0.00           H
ATOM   1453  CG2LVAL X  84     -27.401 -12.403  10.217  0.00  0.00           C
ATOM   1454 HG21LVAL X  84     -28.221 -12.914   9.721  0.00  0.00           H
ATOM   1455 HG22LVAL X  84     -26.491 -12.979  10.049  0.00  0.00           H
ATOM   1456 HG23LVAL X  84     -27.595 -12.338  11.288  0.00  0.00           H
ATOM   1457  C  LVAL X  84     -28.754  -9.556  11.165  0.00  0.00           C
ATOM   1458  O  LVAL X  84     -29.218 -10.233  12.079  0.00  0.00           O
ATOM   1459  N  LTRP X  85     -28.549  -8.243  11.319  0.00  0.00           N
ATOM   1460  H  LTRP X  85     -28.159  -7.722  10.542  0.00  0.00           H
ATOM   1461  CA LTRP X  85     -28.923  -7.509  12.539  0.00  0.00           C
ATOM   1462  HA LTRP X  85     -28.884  -8.204  13.376  0.00  0.00           H
ATOM   1463  CB LTRP X  85     -27.861  -6.445  12.844  0.00  0.00           C
ATOM   1464  HB2LTRP X  85     -27.669  -5.844  11.953  0.00  0.00           H
ATOM   1465  HB3LTRP X  85     -28.236  -5.783  13.622  0.00  0.00           H
ATOM   1466  CG LTRP X  85     -26.576  -7.055  13.331  0.00  0.00           C
ATOM   1467  CD1LTRP X  85     -25.692  -7.708  12.547  0.00  0.00           C
ATOM   1468  HD1LTRP X  85     -25.787  -7.817  11.478  0.00  0.00           H
ATOM   1469  NE1LTRP X  85     -24.697  -8.270  13.313  0.00  0.00           N
ATOM   1470  HE1LTRP X  85     -23.954  -8.834  12.921  0.00  0.00           H
ATOM   1471  CE2LTRP X  85     -24.847  -7.955  14.643  0.00  0.00           C
ATOM   1472  CZ2LTRP X  85     -24.056  -8.204  15.774  0.00  0.00           C
ATOM   1473  HZ2LTRP X  85     -23.145  -8.776  15.694  0.00  0.00           H
ATOM   1474  CH2LTRP X  85     -24.424  -7.627  17.000  0.00  0.00           C
ATOM   1475  HH2LTRP X  85     -23.792  -7.753  17.869  0.00  0.00           H
ATOM   1476  CZ3LTRP X  85     -25.613  -6.886  17.094  0.00  0.00           C
ATOM   1477  HZ3LTRP X  85     -25.895  -6.455  18.045  0.00  0.00           H
ATOM   1478  CE3LTRP X  85     -26.418  -6.672  15.958  0.00  0.00           C
ATOM   1479  HE3LTRP X  85     -27.303  -6.066  16.046  0.00  0.00           H
ATOM   1480  CD2LTRP X  85     -26.043  -7.173  14.692  0.00  0.00           C
ATOM   1481  C  LTRP X  85     -30.374  -6.991  12.528  0.00  0.00           C
ATOM   1482  O  LTRP X  85     -30.944  -6.780  13.601  0.00  0.00           O
ATOM   1483  N  LALA X  86     -31.017  -6.884  11.359  0.00  0.00           N
ATOM   1484  H  LALA X  86     -30.480  -6.971  10.504  0.00  0.00           H
ATOM   1485  CA LALA X  86     -32.479  -6.778  11.231  0.00  0.00           C
ATOM   1486  HA LALA X  86     -32.845  -6.118  12.014  0.00  0.00           H
ATOM   1487  CB LALA X  86     -32.807  -6.143   9.878  0.00  0.00           C
ATOM   1488  HB1LALA X  86     -32.490  -6.796   9.065  0.00  0.00           H
ATOM   1489  HB2LALA X  86     -33.881  -5.996   9.811  0.00  0.00           H
ATOM   1490  HB3LALA X  86     -32.312  -5.176   9.789  0.00  0.00           H
ATOM   1491  C  LALA X  86     -33.215  -8.127  11.408  0.00  0.00           C
ATOM   1492  O  LALA X  86     -34.417  -8.175  11.670  0.00  0.00           O
ATOM   1493  N  LGLU X  87     -32.512  -9.251  11.284  0.00  0.00           N
ATOM   1494  H  LGLU X  87     -31.601  -9.179  10.844  0.00  0.00           H
ATOM   1495  CA LGLU X  87     -32.962 -10.570  11.725  0.00  0.00           C
ATOM   1496  HA LGLU X  87     -34.024 -10.677  11.526  0.00  0.00           H
ATOM   1497  CB LGLU X  87     -32.229 -11.643  10.909  0.00  0.00           C
ATOM   1498  HB2LGLU X  87     -32.353 -11.443   9.844  0.00  0.00           H
ATOM   1499  HB3LGLU X  87     -31.166 -11.585  11.127  0.00  0.00           H
ATOM   1500  CG LGLU X  87     -32.703 -13.067  11.212  0.00  0.00           C
ATOM   1501  HG2LGLU X  87     -31.937 -13.748  10.851  0.00  0.00           H
ATOM   1502  HG3LGLU X  87     -32.780 -13.214  12.288  0.00  0.00           H
ATOM   1503  CD LGLU X  87     -34.028 -13.452  10.550  0.00  0.00           C
ATOM   1504  OE1LGLU X  87     -34.719 -12.618   9.919  0.00  0.00           O
ATOM   1505  OE2LGLU X  87     -34.402 -14.644  10.655  0.00  0.00           O
ATOM   1506  C  LGLU X  87     -32.794 -10.725  13.245  0.00  0.00           C
ATOM   1507  O  LGLU X  87     -33.772 -11.002  13.934  0.00  0.00           O
ATOM   1508  N  LALA X  88     -31.602 -10.429  13.780  0.00  0.00           N
ATOM   1509  H  LALA X  88     -30.838 -10.227  13.144  0.00  0.00           H
ATOM   1510  CA LALA X  88     -31.266 -10.563  15.203  0.00  0.00           C
ATOM   1511  HA LALA X  88     -31.540 -11.575  15.503  0.00  0.00           H
ATOM   1512  CB LALA X  88     -29.745 -10.408  15.357  0.00  0.00           C
ATOM   1513  HB1LALA X  88     -29.459  -9.369  15.195  0.00  0.00           H
ATOM   1514  HB2LALA X  88     -29.449 -10.708  16.361  0.00  0.00           H
ATOM   1515  HB3LALA X  88     -29.223 -11.041  14.640  0.00  0.00           H
ATOM   1516  C  LALA X  88     -32.007  -9.599  16.160  0.00  0.00           C
ATOM   1517  O  LALA X  88     -31.750  -9.620  17.368  0.00  0.00           O
ATOM   1518  N  LGLY X  89     -32.895  -8.743  15.644  0.00  0.00           N
ATOM   1519  H  LGLY X  89     -33.092  -8.829  14.657  0.00  0.00           H
ATOM   1520  CA LGLY X  89     -33.726  -7.831  16.433  0.00  0.00           C
ATOM   1521  HA2LGLY X  89     -34.566  -7.512  15.816  0.00  0.00           H
ATOM   1522  HA3LGLY X  89     -34.124  -8.365  17.297  0.00  0.00           H
ATOM   1523  C  LGLY X  89     -33.019  -6.569  16.937  0.00  0.00           C
ATOM   1524  O  LGLY X  89     -33.408  -6.053  17.980  0.00  0.00           O
ATOM   1525  N  LPHE X  90     -31.979  -6.089  16.246  0.00  0.00           N
ATOM   1526  H  LPHE X  90     -31.703  -6.572  15.398  0.00  0.00           H
ATOM   1527  CA LPHE X  90     -31.310  -4.815  16.555  0.00  0.00           C
ATOM   1528  HA LPHE X  90     -31.587  -4.488  17.558  0.00  0.00           H
ATOM   1529  CB LPHE X  90     -29.790  -5.029  16.540  0.00  0.00           C
ATOM   1530  HB2LPHE X  90     -29.540  -5.784  17.283  0.00  0.00           H
ATOM   1531  HB3LPHE X  90     -29.508  -5.422  15.564  0.00  0.00           H
ATOM   1532  CG LPHE X  90     -28.971  -3.779  16.828  0.00  0.00           C
ATOM   1533  CD1LPHE X  90     -29.063  -3.153  18.085  0.00  0.00           C
ATOM   1534  HD1LPHE X  90     -29.701  -3.569  18.852  0.00  0.00           H
ATOM   1535  CE1LPHE X  90     -28.326  -1.987  18.355  0.00  0.00           C
ATOM   1536  HE1LPHE X  90     -28.408  -1.512  19.323  0.00  0.00           H
ATOM   1537  CZ LPHE X  90     -27.495  -1.436  17.365  0.00  0.00           C
ATOM   1538  HZ LPHE X  90     -26.939  -0.532  17.569  0.00  0.00           H
ATOM   1539  CE2LPHE X  90     -27.388  -2.063  16.111  0.00  0.00           C
ATOM   1540  HE2LPHE X  90     -26.749  -1.637  15.352  0.00  0.00           H
ATOM   1541  CD2LPHE X  90     -28.122  -3.234  15.844  0.00  0.00           C
ATOM   1542  HD2LPHE X  90     -28.035  -3.708  14.879  0.00  0.00           H
ATOM   1543  C  LPHE X  90     -31.718  -3.681  15.600  0.00  0.00           C
ATOM   1544  O  LPHE X  90     -32.023  -2.580  16.048  0.00  0.00           O
ATOM   1545  N  LLEU X  91     -31.745  -3.943  14.288  0.00  0.00           N
ATOM   1546  H  LLEU X  91     -31.538  -4.885  13.983  0.00  0.00           H
ATOM   1547  CA LLEU X  91     -32.154  -2.959  13.277  0.00  0.00           C
ATOM   1548  HA LLEU X  91     -32.064  -1.960  13.704  0.00  0.00           H
ATOM   1549  CB LLEU X  91     -31.229  -3.025  12.046  0.00  0.00           C
ATOM   1550  HB2LLEU X  91     -31.325  -4.010  11.593  0.00  0.00           H
ATOM   1551  HB3LLEU X  91     -31.576  -2.291  11.317  0.00  0.00           H
ATOM   1552  CG LLEU X  91     -29.736  -2.766  12.326  0.00  0.00           C
ATOM   1553  HG LLEU X  91     -29.348  -3.557  12.966  0.00  0.00           H
ATOM   1554  CD1LLEU X  91     -28.959  -2.789  11.011  0.00  0.00           C
ATOM   1555 HD11LLEU X  91     -29.291  -1.978  10.362  0.00  0.00           H
ATOM   1556 HD12LLEU X  91     -27.894  -2.680  11.204  0.00  0.00           H
ATOM   1557 HD13LLEU X  91     -29.123  -3.741  10.509  0.00  0.00           H
ATOM   1558  CD2LLEU X  91     -29.484  -1.412  12.993  0.00  0.00           C
ATOM   1559 HD21LLEU X  91     -29.906  -1.406  13.999  0.00  0.00           H
ATOM   1560 HD22LLEU X  91     -28.414  -1.230  13.078  0.00  0.00           H
ATOM   1561 HD23LLEU X  91     -29.935  -0.613  12.405  0.00  0.00           H
ATOM   1562  C  LLEU X  91     -33.626  -3.129  12.874  0.00  0.00           C
ATOM   1563  O  LLEU X  91     -34.136  -4.244  12.772  0.00  0.00           O
ATOM   1564  N  LALA X  92     -34.301  -2.019  12.572  0.00  0.00           N
ATOM   1565  H  LALA X  92     -33.834  -1.131  12.657  0.00  0.00           H
ATOM   1566  CA LALA X  92     -35.591  -2.053  11.892  0.00  0.00           C
ATOM   1567  HA LALA X  92     -36.217  -2.821  12.348  0.00  0.00           H
ATOM   1568  CB LALA X  92     -36.283  -0.695  12.073  0.00  0.00           C
ATOM   1569  HB1LALA X  92     -35.673   0.099  11.638  0.00  0.00           H
ATOM   1570  HB2LALA X  92     -37.254  -0.708  11.578  0.00  0.00           H
ATOM   1571  HB3LALA X  92     -36.428  -0.493  13.136  0.00  0.00           H
ATOM   1572  C  LALA X  92     -35.382  -2.400  10.407  0.00  0.00           C
ATOM   1573  O  LALA X  92     -34.754  -1.638   9.678  0.00  0.00           O
ATOM   1574  N  LGLU X  93     -35.925  -3.526   9.934  0.00  0.00           N
ATOM   1575  H  LGLU X  93     -36.350  -4.161  10.591  0.00  0.00           H
ATOM   1576  CA LGLU X  93     -35.675  -4.013   8.563  0.00  0.00           C
ATOM   1577  HA LGLU X  93     -34.600  -4.157   8.451  0.00  0.00           H
ATOM   1578  CB LGLU X  93     -36.360  -5.383   8.393  0.00  0.00           C
ATOM   1579  HB2LGLU X  93     -36.146  -5.976   9.284  0.00  0.00           H
ATOM   1580  HB3LGLU X  93     -37.442  -5.254   8.333  0.00  0.00           H
ATOM   1581  CG LGLU X  93     -35.860  -6.159   7.163  0.00  0.00           C
ATOM   1582  HG2LGLU X  93     -36.493  -5.925   6.305  0.00  0.00           H
ATOM   1583  HG3LGLU X  93     -34.844  -5.832   6.932  0.00  0.00           H
ATOM   1584  CD LGLU X  93     -35.843  -7.674   7.415  0.00  0.00           C
ATOM   1585  OE1LGLU X  93     -34.760  -8.294   7.310  0.00  0.00           O
ATOM   1586  OE2LGLU X  93     -36.886  -8.253   7.794  0.00  0.00           O
ATOM   1587  C  LGLU X  93     -36.096  -3.010   7.467  0.00  0.00           C
ATOM   1588  O  LGLU X  93     -35.438  -2.897   6.438  0.00  0.00           O
ATOM   1589  N  LALA X  94     -37.134  -2.206   7.723  0.00  0.00           N
ATOM   1590  H  LALA X  94     -37.614  -2.322   8.598  0.00  0.00           H
ATOM   1591  CA LALA X  94     -37.575  -1.137   6.824  0.00  0.00           C
ATOM   1592  HA LALA X  94     -37.682  -1.555   5.821  0.00  0.00           H
ATOM   1593  CB LALA X  94     -38.954  -0.663   7.297  0.00  0.00           C
ATOM   1594  HB1LALA X  94     -38.879  -0.230   8.296  0.00  0.00           H
ATOM   1595  HB2LALA X  94     -39.330   0.096   6.610  0.00  0.00           H
ATOM   1596  HB3LALA X  94     -39.651  -1.501   7.311  0.00  0.00           H
ATOM   1597  C  LALA X  94     -36.590   0.049   6.711  0.00  0.00           C
ATOM   1598  O  LALA X  94     -36.608   0.747   5.701  0.00  0.00           O
ATOM   1599  N  LGLU X  95     -35.719   0.284   7.699  0.00  0.00           N
ATOM   1600  H  LGLU X  95     -35.667  -0.365   8.476  0.00  0.00           H
ATOM   1601  CA LGLU X  95     -34.672   1.320   7.614  0.00  0.00           C
ATOM   1602  HA LGLU X  95     -35.105   2.214   7.163  0.00  0.00           H
ATOM   1603  CB LGLU X  95     -34.197   1.696   9.032  0.00  0.00           C
ATOM   1604  HB2LGLU X  95     -35.035   2.161   9.554  0.00  0.00           H
ATOM   1605  HB3LGLU X  95     -33.948   0.784   9.573  0.00  0.00           H
ATOM   1606  CG LGLU X  95     -32.977   2.630   9.148  0.00  0.00           C
ATOM   1607  HG2LGLU X  95     -32.873   2.919  10.197  0.00  0.00           H
ATOM   1608  HG3LGLU X  95     -32.088   2.052   8.891  0.00  0.00           H
ATOM   1609  CD LGLU X  95     -33.010   3.903   8.283  0.00  0.00           C
ATOM   1610  OE1LGLU X  95     -34.109   4.327   7.850  0.00  0.00           O
ATOM   1611  OE2LGLU X  95     -31.915   4.468   8.054  0.00  0.00           O
ATOM   1612  C  LGLU X  95     -33.519   0.891   6.693  0.00  0.00           C
ATOM   1613  O  LGLU X  95     -32.824   1.737   6.138  0.00  0.00           O
ATOM   1614  N  LLEU X  96     -33.359  -0.409   6.411  0.00  0.00           N
ATOM   1615  H  LLEU X  96     -33.978  -1.086   6.839  0.00  0.00           H
ATOM   1616  CA LLEU X  96     -32.380  -0.872   5.417  0.00  0.00           C
ATOM   1617  HA LLEU X  96     -31.412  -0.449   5.678  0.00  0.00           H
ATOM   1618  CB LLEU X  96     -32.253  -2.402   5.451  0.00  0.00           C
ATOM   1619  HB2LLEU X  96     -33.166  -2.848   5.053  0.00  0.00           H
ATOM   1620  HB3LLEU X  96     -31.434  -2.676   4.786  0.00  0.00           H
ATOM   1621  CG LLEU X  96     -31.978  -3.002   6.842  0.00  0.00           C
ATOM   1622  HG LLEU X  96     -32.878  -2.952   7.453  0.00  0.00           H
ATOM   1623  CD1LLEU X  96     -31.584  -4.464   6.674  0.00  0.00           C
ATOM   1624 HD11LLEU X  96     -30.681  -4.550   6.070  0.00  0.00           H
ATOM   1625 HD12LLEU X  96     -31.414  -4.915   7.648  0.00  0.00           H
ATOM   1626 HD13LLEU X  96     -32.395  -4.994   6.178  0.00  0.00           H
ATOM   1627  CD2LLEU X  96     -30.851  -2.290   7.590  0.00  0.00           C
ATOM   1628 HD21LLEU X  96     -31.206  -1.327   7.953  0.00  0.00           H
ATOM   1629 HD22LLEU X  96     -30.541  -2.884   8.449  0.00  0.00           H
ATOM   1630 HD23LLEU X  96     -30.010  -2.129   6.919  0.00  0.00           H
ATOM   1631  C  LLEU X  96     -32.694  -0.364   4.001  0.00  0.00           C
ATOM   1632  O  LLEU X  96     -31.800  -0.261   3.164  0.00  0.00           O
ATOM   1633  N  LLEU X  97     -33.941   0.051   3.756  0.00  0.00           N
ATOM   1634  H  LLEU X  97     -34.615  -0.033   4.505  0.00  0.00           H
ATOM   1635  CA LLEU X  97     -34.352   0.762   2.545  0.00  0.00           C
ATOM   1636  HA LLEU X  97     -33.988   0.198   1.685  0.00  0.00           H
ATOM   1637  CB LLEU X  97     -35.890   0.823   2.479  0.00  0.00           C
ATOM   1638  HB2LLEU X  97     -36.237   1.518   3.245  0.00  0.00           H
ATOM   1639  HB3LLEU X  97     -36.175   1.235   1.510  0.00  0.00           H
ATOM   1640  CG LLEU X  97     -36.620  -0.521   2.675  0.00  0.00           C
ATOM   1641  HG LLEU X  97     -36.384  -0.937   3.653  0.00  0.00           H
ATOM   1642  CD1LLEU X  97     -38.131  -0.305   2.604  0.00  0.00           C
ATOM   1643 HD11LLEU X  97     -38.410   0.091   1.627  0.00  0.00           H
ATOM   1644 HD12LLEU X  97     -38.643  -1.252   2.772  0.00  0.00           H
ATOM   1645 HD13LLEU X  97     -38.430   0.397   3.383  0.00  0.00           H
ATOM   1646  CD2LLEU X  97     -36.231  -1.545   1.611  0.00  0.00           C
ATOM   1647 HD21LLEU X  97     -35.175  -1.796   1.705  0.00  0.00           H
ATOM   1648 HD22LLEU X  97     -36.811  -2.455   1.764  0.00  0.00           H
ATOM   1649 HD23LLEU X  97     -36.425  -1.148   0.615  0.00  0.00           H
ATOM   1650  C  LLEU X  97     -33.746   2.176   2.435  0.00  0.00           C
ATOM   1651  O  LLEU X  97     -33.899   2.810   1.393  0.00  0.00           O
ATOM   1652  N  LASN X  98     -33.075   2.693   3.471  0.00  0.00           N
ATOM   1653  H  LASN X  98     -33.037   2.155   4.333  0.00  0.00           H
ATOM   1654  CA LASN X  98     -32.338   3.964   3.468  0.00  0.00           C
ATOM   1655  HA LASN X  98     -32.561   4.476   2.543  0.00  0.00           H
ATOM   1656  CB LASN X  98     -32.837   4.864   4.605  0.00  0.00           C
ATOM   1657  HB2LASN X  98     -32.741   4.330   5.549  0.00  0.00           H
ATOM   1658  HB3LASN X  98     -32.228   5.762   4.671  0.00  0.00           H
ATOM   1659  CG LASN X  98     -34.273   5.294   4.395  0.00  0.00           C
ATOM   1660  OD1LASN X  98     -34.676   5.653   3.289  0.00  0.00           O
ATOM   1661  ND2LASN X  98     -35.075   5.279   5.429  0.00  0.00           N
ATOM   1662 HD21LASN X  98     -36.033   5.529   5.315  0.00  0.00           H
ATOM   1663 HD22LASN X  98     -34.708   4.959   6.340  0.00  0.00           H
ATOM   1664  C  LASN X  98     -30.809   3.817   3.428  0.00  0.00           C
ATOM   1665  O  LASN X  98     -30.101   4.820   3.540  0.00  0.00           O
ATOM   1666  N  LLEU X  99     -30.313   2.603   3.170  0.00  0.00           N
ATOM   1667  H  LLEU X  99     -30.960   1.828   3.106  0.00  0.00           H
ATOM   1668  CA LLEU X  99     -28.915   2.331   2.841  0.00  0.00           C
ATOM   1669  HA LLEU X  99     -28.325   2.437   3.749  0.00  0.00           H
ATOM   1670  CB LLEU X  99     -28.840   0.865   2.363  0.00  0.00           C
ATOM   1671  HB2LLEU X  99     -29.143   0.214   3.184  0.00  0.00           H
ATOM   1672  HB3LLEU X  99     -29.562   0.734   1.554  0.00  0.00           H
ATOM   1673  CG LLEU X  99     -27.467   0.404   1.849  0.00  0.00           C
ATOM   1674  HG LLEU X  99     -27.144   1.053   1.039  0.00  0.00           H
ATOM   1675  CD1LLEU X  99     -26.421   0.420   2.959  0.00  0.00           C
ATOM   1676 HD11LLEU X  99     -26.757  -0.187   3.797  0.00  0.00           H
ATOM   1677 HD12LLEU X  99     -25.472   0.039   2.582  0.00  0.00           H
ATOM   1678 HD13LLEU X  99     -26.251   1.436   3.307  0.00  0.00           H
ATOM   1679  CD2LLEU X  99     -27.544  -1.020   1.301  0.00  0.00           C
ATOM   1680 HD21LLEU X  99     -28.284  -1.063   0.503  0.00  0.00           H
ATOM   1681 HD22LLEU X  99     -26.573  -1.299   0.894  0.00  0.00           H
ATOM   1682 HD23LLEU X  99     -27.824  -1.713   2.094  0.00  0.00           H
ATOM   1683  C  LLEU X  99     -28.370   3.327   1.797  0.00  0.00           C
ATOM   1684  O  LLEU X  99     -28.993   3.563   0.761  0.00  0.00           O
ATOM   1685  N  LARG X 100     -27.185   3.893   2.063  0.00  0.00           N
ATOM   1686  H  LARG X 100     -26.762   3.677   2.965  0.00  0.00           H
ATOM   1687  CA LARG X 100     -26.442   4.806   1.175  0.00  0.00           C
ATOM   1688  HA LARG X 100     -25.595   5.181   1.749  0.00  0.00           H
ATOM   1689  CB LARG X 100     -25.879   4.025  -0.028  0.00  0.00           C
ATOM   1690  HB2LARG X 100     -26.714   3.607  -0.589  0.00  0.00           H
ATOM   1691  HB3LARG X 100     -25.347   4.714  -0.687  0.00  0.00           H
ATOM   1692  CG LARG X 100     -24.904   2.902   0.363  0.00  0.00           C
ATOM   1693  HG2LARG X 100     -23.954   3.354   0.636  0.00  0.00           H
ATOM   1694  HG3LARG X 100     -25.270   2.337   1.216  0.00  0.00           H
ATOM   1695  C  LARG X 100     -27.244   6.055   0.775  0.00  0.00           C
ATOM   1696  O  LARG X 100     -27.290   6.427  -0.400  0.00  0.00           O
ATOM   1697  N  LLYS X 101     -27.846   6.736   1.756  0.00  0.00           N
ATOM   1698  H  LLYS X 101     -27.802   6.334   2.686  0.00  0.00           H
ATOM   1699  CA LLYS X 101     -28.518   8.047   1.615  0.00  0.00           C
ATOM   1700  HA LLYS X 101     -28.286   8.496   0.648  0.00  0.00           H
ATOM   1701  CB LLYS X 101     -30.042   7.883   1.721  0.00  0.00           C
ATOM   1702  HB2LLYS X 101     -30.279   7.515   2.722  0.00  0.00           H
ATOM   1703  HB3LLYS X 101     -30.510   8.861   1.599  0.00  0.00           H
ATOM   1704  CG LLYS X 101     -30.643   6.917   0.691  0.00  0.00           C
ATOM   1705  HG2LLYS X 101     -30.413   7.257  -0.319  0.00  0.00           H
ATOM   1706  HG3LLYS X 101     -30.217   5.926   0.840  0.00  0.00           H
ATOM   1707  CD LLYS X 101     -32.162   6.836   0.880  0.00  0.00           C
ATOM   1708  HD2LLYS X 101     -32.381   6.749   1.946  0.00  0.00           H
ATOM   1709  HD3LLYS X 101     -32.633   7.742   0.495  0.00  0.00           H
ATOM   1710  CE LLYS X 101     -32.705   5.601   0.159  0.00  0.00           C
ATOM   1711  HE2LLYS X 101     -32.595   5.704  -0.924  0.00  0.00           H
ATOM   1712  HE3LLYS X 101     -32.098   4.738   0.456  0.00  0.00           H
ATOM   1713  NZ LLYS X 101     -34.115   5.339   0.523  0.00  0.00           N
ATOM   1714  HZ1LLYS X 101     -34.763   5.879  -0.024  0.00  0.00           H
ATOM   1715  HZ2LLYS X 101     -34.292   4.342   0.406  0.00  0.00           H
ATOM   1716  HZ3LLYS X 101     -34.275   5.506   1.518  0.00  0.00           H
ATOM   1717  C  LLYS X 101     -28.045   9.007   2.706  0.00  0.00           C
ATOM   1718  O  LLYS X 101     -27.759   8.572   3.818  0.00  0.00           O
ATOM   1719  N  LILE X 102     -28.052  10.317   2.454  0.00  0.00           N
ATOM   1720  H  LILE X 102     -28.170  10.624   1.488  0.00  0.00           H
ATOM   1721  CA LILE X 102     -27.745  11.341   3.474  0.00  0.00           C
ATOM   1722  HA LILE X 102     -26.697  11.227   3.742  0.00  0.00           H
ATOM   1723  CB LILE X 102     -27.892  12.754   2.873  0.00  0.00           C
ATOM   1724  HB LILE X 102     -27.216  12.788   2.023  0.00  0.00           H
ATOM   1725  CG2LILE X 102     -29.320  13.052   2.371  0.00  0.00           C
ATOM   1726 HG21LILE X 102     -30.020  13.094   3.205  0.00  0.00           H
ATOM   1727 HG22LILE X 102     -29.338  14.006   1.846  0.00  0.00           H
ATOM   1728 HG23LILE X 102     -29.645  12.286   1.667  0.00  0.00           H
ATOM   1729  CG1LILE X 102     -27.438  13.838   3.877  0.00  0.00           C
ATOM   1730 HG12LILE X 102     -28.234  14.033   4.598  0.00  0.00           H
ATOM   1731 HG13LILE X 102     -26.574  13.472   4.431  0.00  0.00           H
ATOM   1732  CD1LILE X 102     -27.032  15.155   3.206  0.00  0.00           C
ATOM   1733 HD11LILE X 102     -27.877  15.590   2.674  0.00  0.00           H
ATOM   1734 HD12LILE X 102     -26.698  15.860   3.969  0.00  0.00           H
ATOM   1735 HD13LILE X 102     -26.214  14.978   2.508  0.00  0.00           H
ATOM   1736  C  LILE X 102     -28.555  11.174   4.774  0.00  0.00           C
ATOM   1737  O  LILE X 102     -28.038  11.438   5.857  0.00  0.00           O
ATOM   1738  N  LSER X 103     -29.781  10.651   4.689  0.00  0.00           N
ATOM   1739  H  LSER X 103     -30.125  10.389   3.778  0.00  0.00           H
ATOM   1740  CA LSER X 103     -30.660  10.383   5.833  0.00  0.00           C
ATOM   1741  HA LSER X 103     -30.763  11.301   6.411  0.00  0.00           H
ATOM   1742  CB LSER X 103     -32.047   9.990   5.310  0.00  0.00           C
ATOM   1743  HB2LSER X 103     -32.723   9.817   6.150  0.00  0.00           H
ATOM   1744  HB3LSER X 103     -32.444  10.809   4.710  0.00  0.00           H
ATOM   1745  OG LSER X 103     -31.975   8.823   4.508  0.00  0.00           O
ATOM   1746  HG LSER X 103     -32.004   8.057   5.097  0.00  0.00           H
ATOM   1747  C  LSER X 103     -30.167   9.301   6.807  0.00  0.00           C
ATOM   1748  O  LSER X 103     -30.718   9.224   7.899  0.00  0.00           O
ATOM   1749  N  LSER X 104     -29.182   8.466   6.447  0.00  0.00           N
ATOM   1750  H  LSER X 104     -28.768   8.551   5.526  0.00  0.00           H
ATOM   1751  CA LSER X 104     -28.780   7.306   7.258  0.00  0.00           C
ATOM   1752  HA LSER X 104     -29.028   7.496   8.303  0.00  0.00           H
ATOM   1753  CB LSER X 104     -29.575   6.079   6.811  0.00  0.00           C
ATOM   1754  HB2LSER X 104     -30.634   6.336   6.762  0.00  0.00           H
ATOM   1755  HB3LSER X 104     -29.241   5.760   5.823  0.00  0.00           H
ATOM   1756  OG LSER X 104     -29.408   5.027   7.732  0.00  0.00           O
ATOM   1757  HG LSER X 104     -30.336   4.723   7.929  0.00  0.00           H
ATOM   1758  C  LSER X 104     -27.283   7.001   7.176  0.00  0.00           C
ATOM   1759  O  LSER X 104     -26.706   6.998   6.091  0.00  0.00           O
ATOM   1760  N  LASP X 105     -26.647   6.723   8.319  0.00  0.00           N
ATOM   1761  H  LASP X 105     -27.184   6.750   9.172  0.00  0.00           H
ATOM   1762  CA LASP X 105     -25.271   6.200   8.395  0.00  0.00           C
ATOM   1763  HA LASP X 105     -24.732   6.577   7.524  0.00  0.00           H
ATOM   1764  CB LASP X 105     -24.527   6.757   9.626  0.00  0.00           C
ATOM   1765  HB2LASP X 105     -25.207   6.817  10.478  0.00  0.00           H
ATOM   1766  HB3LASP X 105     -23.707   6.094   9.901  0.00  0.00           H
ATOM   1767  CG LASP X 105     -23.933   8.135   9.318  0.00  0.00           C
ATOM   1768  OD1LASP X 105     -22.780   8.187   8.828  0.00  0.00           O
ATOM   1769  OD2LASP X 105     -24.639   9.155   9.459  0.00  0.00           O
ATOM   1770  C  LASP X 105     -25.196   4.665   8.230  0.00  0.00           C
ATOM   1771  O  LASP X 105     -24.165   4.049   8.522  0.00  0.00           O
ATOM   1772  N  LLEU X 106     -26.247   4.050   7.668  0.00  0.00           N
ATOM   1773  H  LLEU X 106     -27.095   4.593   7.552  0.00  0.00           H
ATOM   1774  CA LLEU X 106     -26.106   2.883   6.791  0.00  0.00           C
ATOM   1775  HA LLEU X 106     -25.542   2.106   7.306  0.00  0.00           H
ATOM   1776  CB LLEU X 106     -27.492   2.328   6.422  0.00  0.00           C
ATOM   1777  HB2LLEU X 106     -28.083   3.137   5.989  0.00  0.00           H
ATOM   1778  HB3LLEU X 106     -27.360   1.560   5.660  0.00  0.00           H
ATOM   1779  CG LLEU X 106     -28.277   1.713   7.593  0.00  0.00           C
ATOM   1780  HG LLEU X 106     -28.394   2.443   8.394  0.00  0.00           H
ATOM   1781  CD1LLEU X 106     -29.659   1.312   7.087  0.00  0.00           C
ATOM   1782 HD11LLEU X 106     -29.565   0.600   6.270  0.00  0.00           H
ATOM   1783 HD12LLEU X 106     -30.238   0.874   7.898  0.00  0.00           H
ATOM   1784 HD13LLEU X 106     -30.190   2.199   6.735  0.00  0.00           H
ATOM   1785  CD2LLEU X 106     -27.601   0.458   8.155  0.00  0.00           C
ATOM   1786 HD21LLEU X 106     -26.651   0.720   8.617  0.00  0.00           H
ATOM   1787 HD22LLEU X 106     -28.239   0.010   8.917  0.00  0.00           H
ATOM   1788 HD23LLEU X 106     -27.430  -0.266   7.358  0.00  0.00           H
ATOM   1789  C  LLEU X 106     -25.296   3.302   5.550  0.00  0.00           C
ATOM   1790  O  LLEU X 106     -25.825   3.746   4.532  0.00  0.00           O
ATOM   1791  N  LASP X 107     -23.981   3.231   5.718  0.00  0.00           N
ATOM   1792  H  LASP X 107     -23.680   2.856   6.603  0.00  0.00           H
ATOM   1793  CA LASP X 107     -22.937   3.768   4.849  0.00  0.00           C
ATOM   1794  HA LASP X 107     -23.234   4.769   4.533  0.00  0.00           H
ATOM   1795  CB LASP X 107     -21.669   3.889   5.729  0.00  0.00           C
ATOM   1796  HB2LASP X 107     -21.972   4.081   6.760  0.00  0.00           H
ATOM   1797  HB3LASP X 107     -21.123   2.946   5.714  0.00  0.00           H
ATOM   1798  CG LASP X 107     -20.727   5.029   5.345  0.00  0.00           C
ATOM   1799  OD1LASP X 107     -20.204   5.686   6.270  0.00  0.00           O
ATOM   1800  OD2LASP X 107     -20.563   5.293   4.136  0.00  0.00           O
ATOM   1801  C  LASP X 107     -22.738   2.904   3.584  0.00  0.00           C
ATOM   1802  O  LASP X 107     -23.528   2.011   3.275  0.00  0.00           O
ATOM   1803  N  LGLY X 108     -21.674   3.158   2.824  0.00  0.00           N
ATOM   1804  H  LGLY X 108     -21.091   3.956   3.073  0.00  0.00           H
ATOM   1805  CA LGLY X 108     -21.293   2.353   1.669  0.00  0.00           C
ATOM   1806  HA2LGLY X 108     -22.027   2.455   0.877  0.00  0.00           H
ATOM   1807  HA3LGLY X 108     -20.336   2.708   1.298  0.00  0.00           H
ATOM   1808  C  LGLY X 108     -21.131   0.886   2.038  0.00  0.00           C
ATOM   1809  O  LGLY X 108     -21.738   0.022   1.403  0.00  0.00           O
ATOM   1810  N  LHID X 109     -20.339   0.648   3.081  0.00  0.00           N
ATOM   1811  H  LHID X 109     -20.025   1.450   3.607  0.00  0.00           H
ATOM   1812  CA LHID X 109     -19.834  -0.637   3.556  0.00  0.00           C
ATOM   1813  HA LHID X 109     -20.546  -1.417   3.303  0.00  0.00           H
ATOM   1814  C  LHID X 109     -19.681  -0.606   5.095  0.00  0.00           C
ATOM   1815  O  LHID X 109     -19.830   0.470   5.685  0.00  0.00           O
ATOM   1816  N  LPRO X 110     -19.406  -1.748   5.759  0.00  0.00           N
ATOM   1817  CD LPRO X 110     -19.278  -3.078   5.187  0.00  0.00           C
ATOM   1818  HD2LPRO X 110     -18.263  -3.218   4.824  0.00  0.00           H
ATOM   1819  HD3LPRO X 110     -19.984  -3.252   4.384  0.00  0.00           H
ATOM   1820  CG LPRO X 110     -19.546  -4.043   6.329  0.00  0.00           C
ATOM   1821  HG2LPRO X 110     -19.051  -4.999   6.172  0.00  0.00           H
ATOM   1822  HG3LPRO X 110     -20.622  -4.169   6.452  0.00  0.00           H
ATOM   1823  CB LPRO X 110     -18.958  -3.294   7.519  0.00  0.00           C
ATOM   1824  HB2LPRO X 110     -17.875  -3.434   7.533  0.00  0.00           H
ATOM   1825  HB3LPRO X 110     -19.404  -3.625   8.454  0.00  0.00           H
ATOM   1826  CA LPRO X 110     -19.301  -1.833   7.216  0.00  0.00           C
ATOM   1827  HA LPRO X 110     -20.279  -1.629   7.636  0.00  0.00           H
ATOM   1828  C  LPRO X 110     -18.272  -0.860   7.808  0.00  0.00           C
ATOM   1829  O  LPRO X 110     -17.151  -0.780   7.310  0.00  0.00           O
ATOM   1830  N  LVAL X 111     -18.654  -0.136   8.867  0.00  0.00           N
ATOM   1831  H  LVAL X 111     -19.608  -0.251   9.187  0.00  0.00           H
ATOM   1832  CA LVAL X 111     -17.840   0.884   9.571  0.00  0.00           C
ATOM   1833  HA LVAL X 111     -16.807   0.554   9.534  0.00  0.00           H
ATOM   1834  CB LVAL X 111     -17.929   2.276   8.897  0.00  0.00           C
ATOM   1835  HB LVAL X 111     -17.553   3.020   9.599  0.00  0.00           H
ATOM   1836  CG1LVAL X 111     -17.063   2.380   7.639  0.00  0.00           C
ATOM   1837 HG11LVAL X 111     -17.466   1.751   6.845  0.00  0.00           H
ATOM   1838 HG12LVAL X 111     -17.039   3.413   7.295  0.00  0.00           H
ATOM   1839 HG13LVAL X 111     -16.049   2.065   7.872  0.00  0.00           H
ATOM   1840  CG2LVAL X 111     -19.358   2.676   8.514  0.00  0.00           C
ATOM   1841 HG21LVAL X 111     -19.989   2.697   9.400  0.00  0.00           H
ATOM   1842 HG22LVAL X 111     -19.345   3.653   8.035  0.00  0.00           H
ATOM   1843 HG23LVAL X 111     -19.765   1.966   7.797  0.00  0.00           H
ATOM   1844  C  LVAL X 111     -18.239   0.988  11.059  0.00  0.00           C
ATOM   1845  O  LVAL X 111     -19.398   0.711  11.377  0.00  0.00           O
ATOM   1846  N  LPRO X 112     -17.340   1.368  11.993  0.00  0.00           N
ATOM   1847  CD LPRO X 112     -15.987   1.841  11.740  0.00  0.00           C
ATOM   1848  HD2LPRO X 112     -16.003   2.915  11.554  0.00  0.00           H
ATOM   1849  HD3LPRO X 112     -15.514   1.336  10.901  0.00  0.00           H
ATOM   1850  CG LPRO X 112     -15.198   1.548  13.009  0.00  0.00           C
ATOM   1851  HG2LPRO X 112     -14.487   2.334  13.205  0.00  0.00           H
ATOM   1852  HG3LPRO X 112     -14.705   0.584  12.927  0.00  0.00           H
ATOM   1853  CB LPRO X 112     -16.222   1.507  14.128  0.00  0.00           C
ATOM   1854  HB2LPRO X 112     -16.329   2.502  14.555  0.00  0.00           H
ATOM   1855  HB3LPRO X 112     -15.936   0.798  14.905  0.00  0.00           H
ATOM   1856  CA LPRO X 112     -17.510   1.084  13.429  0.00  0.00           C
ATOM   1857  HA LPRO X 112     -17.592   0.008  13.515  0.00  0.00           H
ATOM   1858  C  LPRO X 112     -18.717   1.709  14.143  0.00  0.00           C
ATOM   1859  O  LPRO X 112     -19.208   1.131  15.121  0.00  0.00           O
ATOM   1860  N  LLYS X 113     -19.229   2.848  13.667  0.00  0.00           N
ATOM   1861  H  LLYS X 113     -18.628   3.404  13.052  0.00  0.00           H
ATOM   1862  CA LLYS X 113     -20.511   3.445  14.089  0.00  0.00           C
ATOM   1863  HA LLYS X 113     -20.445   3.667  15.154  0.00  0.00           H
ATOM   1864  CB LLYS X 113     -20.701   4.780  13.342  0.00  0.00           C
ATOM   1865  HB2LLYS X 113     -21.619   5.259  13.687  0.00  0.00           H
ATOM   1866  HB3LLYS X 113     -19.864   5.433  13.600  0.00  0.00           H
ATOM   1867  CG LLYS X 113     -20.758   4.617  11.813  0.00  0.00           C
ATOM   1868  HG2LLYS X 113     -19.928   3.992  11.483  0.00  0.00           H
ATOM   1869  HG3LLYS X 113     -21.690   4.124  11.535  0.00  0.00           H
ATOM   1870  CD LLYS X 113     -20.663   5.954  11.070  0.00  0.00           C
ATOM   1871  HD2LLYS X 113     -21.562   6.546  11.244  0.00  0.00           H
ATOM   1872  HD3LLYS X 113     -19.782   6.500  11.416  0.00  0.00           H
ATOM   1873  CE LLYS X 113     -20.509   5.624   9.585  0.00  0.00           C
ATOM   1874  HE2LLYS X 113     -19.596   5.034   9.471  0.00  0.00           H
ATOM   1875  HE3LLYS X 113     -21.357   5.013   9.263  0.00  0.00           H
ATOM   1876  NZ LLYS X 113     -20.413   6.822   8.729  0.00  0.00           N
ATOM   1877  HZ1LLYS X 113     -19.626   7.395   8.980  0.00  0.00           H
ATOM   1878  HZ2LLYS X 113     -20.295   6.524   7.756  0.00  0.00           H
ATOM   1879  HZ3LLYS X 113     -21.275   7.370   8.772  0.00  0.00           H
ATOM   1880  C  LLYS X 113     -21.710   2.504  13.906  0.00  0.00           C
ATOM   1881  O  LLYS X 113     -22.653   2.545  14.694  0.00  0.00           O
ATOM   1882  N  LGLN X 114     -21.665   1.605  12.920  0.00  0.00           N
ATOM   1883  H  LGLN X 114     -20.817   1.570  12.363  0.00  0.00           H
ATOM   1884  CA LGLN X 114     -22.608   0.492  12.762  0.00  0.00           C
ATOM   1885  HA LGLN X 114     -23.614   0.828  13.016  0.00  0.00           H
ATOM   1886  CB LGLN X 114     -22.618   0.004  11.305  0.00  0.00           C
ATOM   1887  HB2LGLN X 114     -21.621  -0.363  11.066  0.00  0.00           H
ATOM   1888  HB3LGLN X 114     -23.304  -0.835  11.210  0.00  0.00           H
ATOM   1889  CG LGLN X 114     -23.031   1.083  10.290  0.00  0.00           C
ATOM   1890  HG2LGLN X 114     -24.117   1.106  10.203  0.00  0.00           H
ATOM   1891  HG3LGLN X 114     -22.707   2.067  10.626  0.00  0.00           H
ATOM   1892  CD LGLN X 114     -22.421   0.859   8.914  0.00  0.00           C
ATOM   1893  OE1LGLN X 114     -21.820  -0.154   8.597  0.00  0.00           O
ATOM   1894  NE2LGLN X 114     -22.549   1.805   8.023  0.00  0.00           N
ATOM   1895 HE21LGLN X 114     -22.044   1.680   7.158  0.00  0.00           H
ATOM   1896 HE22LGLN X 114     -23.009   2.675   8.286  0.00  0.00           H
ATOM   1897  C  LGLN X 114     -22.205  -0.620  13.739  0.00  0.00           C
ATOM   1898  O  LGLN X 114     -21.576  -1.604  13.358  0.00  0.00           O
ATOM   1899  N  LALA X 115     -22.528  -0.406  15.018  0.00  0.00           N
ATOM   1900  H  LALA X 115     -23.045   0.451  15.175  0.00  0.00           H
ATOM   1901  CA LALA X 115     -21.793  -0.883  16.197  0.00  0.00           C
ATOM   1902  HA LALA X 115     -20.813  -0.415  16.165  0.00  0.00           H
ATOM   1903  CB LALA X 115     -22.538  -0.328  17.417  0.00  0.00           C
ATOM   1904  HB1LALA X 115     -23.536  -0.763  17.476  0.00  0.00           H
ATOM   1905  HB2LALA X 115     -21.991  -0.571  18.325  0.00  0.00           H
ATOM   1906  HB3LALA X 115     -22.620   0.758  17.341  0.00  0.00           H
ATOM   1907  C  LALA X 115     -21.521  -2.398  16.349  0.00  0.00           C
ATOM   1908  O  LALA X 115     -20.757  -2.791  17.226  0.00  0.00           O
ATOM   1909  N  LPHE X 116     -22.133  -3.243  15.521  0.00  0.00           N
ATOM   1910  H  LPHE X 116     -22.704  -2.830  14.798  0.00  0.00           H
ATOM   1911  CA LPHE X 116     -21.820  -4.669  15.370  0.00  0.00           C
ATOM   1912  HA LPHE X 116     -21.678  -5.121  16.353  0.00  0.00           H
ATOM   1913  CB LPHE X 116     -23.019  -5.333  14.689  0.00  0.00           C
ATOM   1914  HB2LPHE X 116     -22.711  -6.303  14.300  0.00  0.00           H
ATOM   1915  HB3LPHE X 116     -23.765  -5.494  15.462  0.00  0.00           H
ATOM   1916  CG LPHE X 116     -23.684  -4.542  13.576  0.00  0.00           C
ATOM   1917  CD1LPHE X 116     -23.123  -4.503  12.287  0.00  0.00           C
ATOM   1918  HD1LPHE X 116     -22.227  -5.065  12.066  0.00  0.00           H
ATOM   1919  CE1LPHE X 116     -23.720  -3.718  11.285  0.00  0.00           C
ATOM   1920  HE1LPHE X 116     -23.274  -3.676  10.302  0.00  0.00           H
ATOM   1921  CZ LPHE X 116     -24.886  -2.982  11.568  0.00  0.00           C
ATOM   1922  HZ LPHE X 116     -25.339  -2.367  10.804  0.00  0.00           H
ATOM   1923  CE2LPHE X 116     -25.455  -3.032  12.850  0.00  0.00           C
ATOM   1924  HE2LPHE X 116     -26.351  -2.470  13.066  0.00  0.00           H
ATOM   1925  CD2LPHE X 116     -24.856  -3.812  13.853  0.00  0.00           C
ATOM   1926  HD2LPHE X 116     -25.293  -3.850  14.841  0.00  0.00           H
ATOM   1927  C  LPHE X 116     -20.536  -4.951  14.574  0.00  0.00           C
ATOM   1928  O  LPHE X 116     -19.943  -6.019  14.716  0.00  0.00           O
ATOM   1929  N  LTHR X 117     -20.106  -4.005  13.741  0.00  0.00           N
ATOM   1930  H  LTHR X 117     -20.641  -3.145  13.698  0.00  0.00           H
ATOM   1931  CA LTHR X 117     -18.775  -3.982  13.123  0.00  0.00           C
ATOM   1932  HA LTHR X 117     -18.367  -4.992  13.078  0.00  0.00           H
ATOM   1933  CB LTHR X 117     -18.791  -3.366  11.710  0.00  0.00           C
ATOM   1934  HB LTHR X 117     -18.635  -2.288  11.773  0.00  0.00           H
ATOM   1935  CG2LTHR X 117     -17.677  -3.982  10.865  0.00  0.00           C
ATOM   1936 HG21LTHR X 117     -17.917  -5.019  10.627  0.00  0.00           H
ATOM   1937 HG22LTHR X 117     -17.567  -3.409   9.946  0.00  0.00           H
ATOM   1938 HG23LTHR X 117     -16.730  -3.944  11.399  0.00  0.00           H
ATOM   1939  OG1LTHR X 117     -20.017  -3.589  11.050  0.00  0.00           O
ATOM   1940  HG1LTHR X 117     -20.660  -3.018  11.488  0.00  0.00           H
ATOM   1941  C  LTHR X 117     -17.888  -3.103  13.992  0.00  0.00           C
ATOM   1942  O  LTHR X 117     -18.315  -2.014  14.359  0.00  0.00           O
ATOM   1943  N  LASP X 118     -16.659  -3.515  14.309  0.00  0.00           N
ATOM   1944  H  LASP X 118     -16.380  -4.450  14.050  0.00  0.00           H
ATOM   1945  CA LASP X 118     -15.710  -2.681  15.075  0.00  0.00           C
ATOM   1946  HA LASP X 118     -16.240  -1.813  15.461  0.00  0.00           H
ATOM   1947  CB LASP X 118     -15.195  -3.435  16.307  0.00  0.00           C
ATOM   1948  HB2LASP X 118     -14.506  -4.212  15.986  0.00  0.00           H
ATOM   1949  HB3LASP X 118     -14.642  -2.728  16.928  0.00  0.00           H
ATOM   1950  CG LASP X 118     -16.298  -4.050  17.169  0.00  0.00           C
ATOM   1951  OD1LASP X 118     -17.021  -3.283  17.846  0.00  0.00           O
ATOM   1952  OD2LASP X 118     -16.378  -5.293  17.263  0.00  0.00           O
ATOM   1953  C  LASP X 118     -14.568  -2.075  14.236  0.00  0.00           C
ATOM   1954  O  LASP X 118     -13.695  -1.412  14.788  0.00  0.00           O
ATOM   1955  N  LVAL X 119     -14.585  -2.279  12.914  0.00  0.00           N
ATOM   1956  H  LVAL X 119     -15.389  -2.753  12.530  0.00  0.00           H
ATOM   1957  CA LVAL X 119     -13.612  -1.769  11.926  0.00  0.00           C
ATOM   1958  HA LVAL X 119     -13.107  -0.896  12.338  0.00  0.00           H
ATOM   1959  CB LVAL X 119     -12.530  -2.814  11.578  0.00  0.00           C
ATOM   1960  HB LVAL X 119     -11.850  -2.368  10.851  0.00  0.00           H
ATOM   1961  CG1LVAL X 119     -11.697  -3.178  12.806  0.00  0.00           C
ATOM   1962 HG11LVAL X 119     -12.295  -3.767  13.493  0.00  0.00           H
ATOM   1963 HG12LVAL X 119     -10.824  -3.753  12.508  0.00  0.00           H
ATOM   1964 HG13LVAL X 119     -11.362  -2.269  13.307  0.00  0.00           H
ATOM   1965  CG2LVAL X 119     -13.106  -4.098  10.962  0.00  0.00           C
ATOM   1966 HG21LVAL X 119     -13.653  -3.862  10.049  0.00  0.00           H
ATOM   1967 HG22LVAL X 119     -12.295  -4.774  10.702  0.00  0.00           H
ATOM   1968 HG23LVAL X 119     -13.774  -4.594  11.666  0.00  0.00           H
ATOM   1969  C  LVAL X 119     -14.334  -1.327  10.650  0.00  0.00           C
ATOM   1970  O  LVAL X 119     -15.510  -1.642  10.467  0.00  0.00           O
ATOM   1971  N  LALA X 120     -13.639  -0.619   9.761  0.00  0.00           N
ATOM   1972  H  LALA X 120     -12.668  -0.397   9.957  0.00  0.00           H
ATOM   1973  CA LALA X 120     -14.089  -0.400   8.391  0.00  0.00           C
ATOM   1974  HA LALA X 120     -15.164  -0.256   8.401  0.00  0.00           H
ATOM   1975  CB LALA X 120     -13.453   0.875   7.841  0.00  0.00           C
ATOM   1976  HB1LALA X 120     -12.373   0.759   7.764  0.00  0.00           H
ATOM   1977  HB2LALA X 120     -13.857   1.084   6.850  0.00  0.00           H
ATOM   1978  HB3LALA X 120     -13.689   1.698   8.509  0.00  0.00           H
ATOM   1979  C  LALA X 120     -13.763  -1.595   7.484  0.00  0.00           C
ATOM   1980  O  LALA X 120     -12.709  -2.214   7.625  0.00  0.00           O
ATOM   1981  N  LTHR X 121     -14.618  -1.867   6.498  0.00  0.00           N
ATOM   1982  H  LTHR X 121     -15.506  -1.369   6.477  0.00  0.00           H
ATOM   1983  CA LTHR X 121     -14.352  -2.835   5.420  0.00  0.00           C
ATOM   1984  HA LTHR X 121     -13.271  -2.943   5.329  0.00  0.00           H
ATOM   1985  CB LTHR X 121     -14.879  -4.248   5.739  0.00  0.00           C
ATOM   1986  HB LTHR X 121     -14.292  -4.954   5.158  0.00  0.00           H
ATOM   1987  CG2LTHR X 121     -14.788  -4.680   7.202  0.00  0.00           C
ATOM   1988 HG21LTHR X 121     -15.385  -4.023   7.834  0.00  0.00           H
ATOM   1989 HG22LTHR X 121     -15.163  -5.695   7.302  0.00  0.00           H
ATOM   1990 HG23LTHR X 121     -13.747  -4.651   7.522  0.00  0.00           H
ATOM   1991  OG1LTHR X 121     -16.215  -4.439   5.370  0.00  0.00           O
ATOM   1992  HG1LTHR X 121     -16.288  -5.406   5.274  0.00  0.00           H
ATOM   1993  C  LTHR X 121     -14.841  -2.307   4.063  0.00  0.00           C
ATOM   1994  O  LTHR X 121     -15.533  -1.289   3.986  0.00  0.00           O
ATOM   1995  N  LGLY X 122     -14.410  -2.926   2.964  0.00  0.00           N
ATOM   1996  H  LGLY X 122     -13.826  -3.753   3.092  0.00  0.00           H
ATOM   1997  CA LGLY X 122     -14.712  -2.510   1.588  0.00  0.00           C
ATOM   1998  HA2LGLY X 122     -15.596  -3.041   1.235  0.00  0.00           H
ATOM   1999  HA3LGLY X 122     -14.917  -1.445   1.541  0.00  0.00           H
ATOM   2000  C  LGLY X 122     -13.550  -2.808   0.647  0.00  0.00           C
ATOM   2001  O  LGLY X 122     -13.646  -3.740  -0.151  0.00  0.00           O
ATOM   2002  N  LSER X 123     -12.430  -2.086   0.773  0.00  0.00           N
ATOM   2003  H  LSER X 123     -12.410  -1.322   1.429  0.00  0.00           H
ATOM   2004  CA LSER X 123     -11.169  -2.501   0.140  0.00  0.00           C
ATOM   2005  HA LSER X 123     -11.306  -2.525  -0.942  0.00  0.00           H
ATOM   2006  CB LSER X 123     -10.032  -1.524   0.445  0.00  0.00           C
ATOM   2007  HB2LSER X 123     -10.311  -0.515   0.140  0.00  0.00           H
ATOM   2008  HB3LSER X 123      -9.804  -1.533   1.512  0.00  0.00           H
ATOM   2009  OG LSER X 123      -8.908  -1.949  -0.290  0.00  0.00           O
ATOM   2010  HG LSER X 123      -8.114  -1.432   0.000  0.00  0.00           H
ATOM   2011  C  LSER X 123     -10.804  -3.909   0.622  0.00  0.00           C
ATOM   2012  O  LSER X 123     -10.737  -4.155   1.830  0.00  0.00           O
ATOM   2013  N  LLEU X 124     -10.679  -4.861  -0.303  0.00  0.00           N
ATOM   2014  H  LLEU X 124     -10.668  -4.583  -1.281  0.00  0.00           H
ATOM   2015  CA LLEU X 124     -10.706  -6.294   0.013  0.00  0.00           C
ATOM   2016  HA LLEU X 124     -11.578  -6.494   0.637  0.00  0.00           H
ATOM   2017  CB LLEU X 124     -10.860  -7.094  -1.291  0.00  0.00           C
ATOM   2018  HB2LLEU X 124     -10.086  -6.773  -1.987  0.00  0.00           H
ATOM   2019  HB3LLEU X 124     -10.702  -8.152  -1.096  0.00  0.00           H
ATOM   2020  CG LLEU X 124     -12.244  -6.922  -1.942  0.00  0.00           C
ATOM   2021  HG LLEU X 124     -12.529  -5.872  -1.955  0.00  0.00           H
ATOM   2022  CD1LLEU X 124     -12.199  -7.426  -3.373  0.00  0.00           C
ATOM   2023 HD11LLEU X 124     -11.972  -8.491  -3.376  0.00  0.00           H
ATOM   2024 HD12LLEU X 124     -13.166  -7.257  -3.842  0.00  0.00           H
ATOM   2025 HD13LLEU X 124     -11.444  -6.889  -3.941  0.00  0.00           H
ATOM   2026  CD2LLEU X 124     -13.330  -7.717  -1.219  0.00  0.00           C
ATOM   2027 HD21LLEU X 124     -13.458  -7.335  -0.209  0.00  0.00           H
ATOM   2028 HD22LLEU X 124     -14.266  -7.665  -1.772  0.00  0.00           H
ATOM   2029 HD23LLEU X 124     -13.043  -8.765  -1.154  0.00  0.00           H
ATOM   2030  C  LLEU X 124      -9.489  -6.751   0.829  0.00  0.00           C
ATOM   2031  O  LLEU X 124      -8.491  -6.041   0.944  0.00  0.00           O
ATOM   2032  N  LGLY X 125      -9.589  -7.936   1.423  0.00  0.00           N
ATOM   2033  H  LGLY X 125     -10.466  -8.437   1.298  0.00  0.00           H
ATOM   2034  CA LGLY X 125      -8.539  -8.676   2.130  0.00  0.00           C
ATOM   2035  HA2LGLY X 125      -8.877  -9.705   2.237  0.00  0.00           H
ATOM   2036  HA3LGLY X 125      -7.647  -8.675   1.511  0.00  0.00           H
ATOM   2037  C  LGLY X 125      -8.158  -8.163   3.523  0.00  0.00           C
ATOM   2038  O  LGLY X 125      -7.897  -8.967   4.423  0.00  0.00           O
ATOM   2039  N  LGLN X 126      -8.219  -6.843   3.749  0.00  0.00           N
ATOM   2040  H  LGLN X 126      -8.469  -6.249   2.970  0.00  0.00           H
ATOM   2041  CA LGLN X 126      -7.847  -6.213   5.027  0.00  0.00           C
ATOM   2042  HA LGLN X 126      -6.781  -6.367   5.204  0.00  0.00           H
ATOM   2043  CB LGLN X 126      -8.148  -4.707   5.003  0.00  0.00           C
ATOM   2044  HB2LGLN X 126      -9.227  -4.549   4.944  0.00  0.00           H
ATOM   2045  HB3LGLN X 126      -7.807  -4.318   5.965  0.00  0.00           H
ATOM   2046  CG LGLN X 126      -7.481  -3.896   3.882  0.00  0.00           C
ATOM   2047  HG2LGLN X 126      -6.459  -4.244   3.748  0.00  0.00           H
ATOM   2048  HG3LGLN X 126      -8.031  -4.050   2.955  0.00  0.00           H
ATOM   2049  CD LGLN X 126      -7.437  -2.401   4.198  0.00  0.00           C
ATOM   2050  OE1LGLN X 126      -7.721  -1.951   5.294  0.00  0.00           O
ATOM   2051  NE2LGLN X 126      -7.064  -1.553   3.271  0.00  0.00           N
ATOM   2052 HE21LGLN X 126      -7.033  -0.577   3.539  0.00  0.00           H
ATOM   2053 HE22LGLN X 126      -6.874  -1.827   2.315  0.00  0.00           H
ATOM   2054  C  LGLN X 126      -8.619  -6.788   6.221  0.00  0.00           C
ATOM   2055  O  LGLN X 126      -8.116  -6.822   7.348  0.00  0.00           O
ATOM   2056  N  LGLY X 127      -9.850  -7.250   5.980  0.00  0.00           N
ATOM   2057  H  LGLY X 127     -10.180  -7.278   5.024  0.00  0.00           H
ATOM   2058  CA LGLY X 127     -10.736  -7.725   7.027  0.00  0.00           C
ATOM   2059  HA2LGLY X 127     -10.854  -6.918   7.746  0.00  0.00           H
ATOM   2060  HA3LGLY X 127     -11.705  -7.962   6.593  0.00  0.00           H
ATOM   2061  C  LGLY X 127     -10.216  -8.959   7.762  0.00  0.00           C
ATOM   2062  O  LGLY X 127     -10.577  -9.151   8.925  0.00  0.00           O
ATOM   2063  N  LLEU X 128      -9.341  -9.769   7.149  0.00  0.00           N
ATOM   2064  H  LLEU X 128      -9.066  -9.568   6.191  0.00  0.00           H
ATOM   2065  CA LLEU X 128      -8.699 -10.875   7.863  0.00  0.00           C
ATOM   2066  HA LLEU X 128      -9.455 -11.338   8.493  0.00  0.00           H
ATOM   2067  CB LLEU X 128      -8.196 -11.946   6.884  0.00  0.00           C
ATOM   2068  HB2LLEU X 128      -9.024 -12.249   6.248  0.00  0.00           H
ATOM   2069  HB3LLEU X 128      -7.415 -11.517   6.254  0.00  0.00           H
ATOM   2070  CG LLEU X 128      -7.648 -13.199   7.597  0.00  0.00           C
ATOM   2071  HG LLEU X 128      -6.804 -12.928   8.228  0.00  0.00           H
ATOM   2072  CD1LLEU X 128      -8.696 -13.909   8.457  0.00  0.00           C
ATOM   2073 HD11LLEU X 128      -9.585 -14.118   7.863  0.00  0.00           H
ATOM   2074 HD12LLEU X 128      -8.282 -14.844   8.824  0.00  0.00           H
ATOM   2075 HD13LLEU X 128      -8.956 -13.294   9.317  0.00  0.00           H
ATOM   2076  CD2LLEU X 128      -7.159 -14.203   6.564  0.00  0.00           C
ATOM   2077 HD21LLEU X 128      -6.386 -13.744   5.950  0.00  0.00           H
ATOM   2078 HD22LLEU X 128      -6.730 -15.063   7.075  0.00  0.00           H
ATOM   2079 HD23LLEU X 128      -7.983 -14.531   5.931  0.00  0.00           H
ATOM   2080  C  LLEU X 128      -7.601 -10.383   8.807  0.00  0.00           C
ATOM   2081  O  LLEU X 128      -7.542 -10.844   9.941  0.00  0.00           O
ATOM   2082  N  LGLY X 129      -6.793  -9.402   8.399  0.00  0.00           N
ATOM   2083  H  LGLY X 129      -6.920  -9.025   7.469  0.00  0.00           H
ATOM   2084  CA LGLY X 129      -5.816  -8.767   9.288  0.00  0.00           C
ATOM   2085  HA2LGLY X 129      -5.119  -9.514   9.669  0.00  0.00           H
ATOM   2086  HA3LGLY X 129      -5.259  -8.028   8.717  0.00  0.00           H
ATOM   2087  C  LGLY X 129      -6.490  -8.077  10.480  0.00  0.00           C
ATOM   2088  O  LGLY X 129      -6.063  -8.247  11.622  0.00  0.00           O
ATOM   2089  N  LALA X 130      -7.602  -7.376  10.241  0.00  0.00           N
ATOM   2090  H  LALA X 130      -7.886  -7.235   9.276  0.00  0.00           H
ATOM   2091  CA LALA X 130      -8.420  -6.792  11.303  0.00  0.00           C
ATOM   2092  HA LALA X 130      -7.806  -6.108  11.890  0.00  0.00           H
ATOM   2093  CB LALA X 130      -9.548  -5.992  10.649  0.00  0.00           C
ATOM   2094  HB1LALA X 130     -10.142  -6.636  10.002  0.00  0.00           H
ATOM   2095  HB2LALA X 130     -10.191  -5.586  11.426  0.00  0.00           H
ATOM   2096  HB3LALA X 130      -9.131  -5.174  10.059  0.00  0.00           H
ATOM   2097  C  LALA X 130      -8.968  -7.865  12.265  0.00  0.00           C
ATOM   2098  O  LALA X 130      -8.866  -7.719  13.486  0.00  0.00           O
ATOM   2099  N  LALA X 131      -9.481  -8.977  11.728  0.00  0.00           N
ATOM   2100  H  LALA X 131      -9.567  -9.039  10.719  0.00  0.00           H
ATOM   2101  CA LALA X 131      -9.941 -10.111  12.524  0.00  0.00           C
ATOM   2102  HA LALA X 131     -10.668  -9.743  13.247  0.00  0.00           H
ATOM   2103  CB LALA X 131     -10.652 -11.099  11.599  0.00  0.00           C
ATOM   2104  HB1LALA X 131      -9.952 -11.491  10.862  0.00  0.00           H
ATOM   2105  HB2LALA X 131     -11.053 -11.925  12.183  0.00  0.00           H
ATOM   2106  HB3LALA X 131     -11.475 -10.598  11.087  0.00  0.00           H
ATOM   2107  C  LALA X 131      -8.801 -10.783  13.315  0.00  0.00           C
ATOM   2108  O  LALA X 131      -9.006 -11.159  14.469  0.00  0.00           O
ATOM   2109  N  LCYS X 132      -7.589 -10.877  12.761  0.00  0.00           N
ATOM   2110  H  LCYS X 132      -7.481 -10.636  11.780  0.00  0.00           H
ATOM   2111  CA LCYS X 132      -6.405 -11.328  13.492  0.00  0.00           C
ATOM   2112  HA LCYS X 132      -6.612 -12.310  13.916  0.00  0.00           H
ATOM   2113  CB LCYS X 132      -5.212 -11.468  12.536  0.00  0.00           C
ATOM   2114  HB2LCYS X 132      -5.079 -10.550  11.962  0.00  0.00           H
ATOM   2115  HB3LCYS X 132      -4.309 -11.654  13.118  0.00  0.00           H
ATOM   2116  SG LCYS X 132      -5.470 -12.860  11.405  0.00  0.00           S
ATOM   2117  HG LCYS X 132      -4.300 -12.789  10.751  0.00  0.00           H
ATOM   2118  C  LCYS X 132      -6.076 -10.402  14.673  0.00  0.00           C
ATOM   2119  O  LCYS X 132      -5.801 -10.905  15.759  0.00  0.00           O
ATOM   2120  N  LGLY X 133      -6.171  -9.075  14.523  0.00  0.00           N
ATOM   2121  H  LGLY X 133      -6.367  -8.705  13.596  0.00  0.00           H
ATOM   2122  CA LGLY X 133      -5.971  -8.134  15.635  0.00  0.00           C
ATOM   2123  HA2LGLY X 133      -5.005  -8.321  16.101  0.00  0.00           H
ATOM   2124  HA3LGLY X 133      -5.976  -7.116  15.250  0.00  0.00           H
ATOM   2125  C  LGLY X 133      -7.049  -8.248  16.716  0.00  0.00           C
ATOM   2126  O  LGLY X 133      -6.740  -8.328  17.907  0.00  0.00           O
ATOM   2127  N  LMET X 134      -8.317  -8.370  16.317  0.00  0.00           N
ATOM   2128  H  LMET X 134      -8.519  -8.285  15.323  0.00  0.00           H
ATOM   2129  CA LMET X 134      -9.425  -8.657  17.237  0.00  0.00           C
ATOM   2130  HA LMET X 134      -9.503  -7.857  17.976  0.00  0.00           H
ATOM   2131  CB LMET X 134     -10.733  -8.745  16.448  0.00  0.00           C
ATOM   2132  HB2LMET X 134     -10.574  -9.444  15.633  0.00  0.00           H
ATOM   2133  HB3LMET X 134     -11.515  -9.147  17.092  0.00  0.00           H
ATOM   2134  CG LMET X 134     -11.248  -7.441  15.847  0.00  0.00           C
ATOM   2135  HG2LMET X 134     -11.719  -6.857  16.637  0.00  0.00           H
ATOM   2136  HG3LMET X 134     -10.424  -6.867  15.423  0.00  0.00           H
ATOM   2137  SD LMET X 134     -12.449  -7.796  14.537  0.00  0.00           S
ATOM   2138  CE LMET X 134     -13.636  -6.444  14.719  0.00  0.00           C
ATOM   2139  HE1LMET X 134     -13.157  -5.501  14.472  0.00  0.00           H
ATOM   2140  HE2LMET X 134     -14.472  -6.601  14.038  0.00  0.00           H
ATOM   2141  HE3LMET X 134     -14.008  -6.412  15.743  0.00  0.00           H
ATOM   2142  C  LMET X 134      -9.233  -9.991  17.980  0.00  0.00           C
ATOM   2143  O  LMET X 134      -9.534 -10.081  19.171  0.00  0.00           O
ATOM   2144  N  LALA X 135      -8.751 -11.034  17.298  0.00  0.00           N
ATOM   2145  H  LALA X 135      -8.585 -10.925  16.302  0.00  0.00           H
ATOM   2146  CA LALA X 135      -8.550 -12.361  17.878  0.00  0.00           C
ATOM   2147  HA LALA X 135      -9.427 -12.628  18.468  0.00  0.00           H
ATOM   2148  CB LALA X 135      -8.411 -13.379  16.746  0.00  0.00           C
ATOM   2149  HB1LALA X 135      -7.592 -13.103  16.085  0.00  0.00           H
ATOM   2150  HB2LALA X 135      -8.223 -14.366  17.167  0.00  0.00           H
ATOM   2151  HB3LALA X 135      -9.333 -13.412  16.171  0.00  0.00           H
ATOM   2152  C  LALA X 135      -7.345 -12.390  18.824  0.00  0.00           C
ATOM   2153  O  LALA X 135      -7.457 -12.918  19.930  0.00  0.00           O
ATOM   2154  N  LTYR X 136      -6.243 -11.739  18.442  0.00  0.00           N
ATOM   2155  H  LTYR X 136      -6.214 -11.343  17.507  0.00  0.00           H
ATOM   2156  CA LTYR X 136      -5.095 -11.497  19.315  0.00  0.00           C
ATOM   2157  HA LTYR X 136      -4.689 -12.456  19.636  0.00  0.00           H
ATOM   2158  CB LTYR X 136      -4.011 -10.742  18.528  0.00  0.00           C
ATOM   2159  HB2LTYR X 136      -3.966 -11.150  17.519  0.00  0.00           H
ATOM   2160  HB3LTYR X 136      -4.281  -9.688  18.441  0.00  0.00           H
ATOM   2161  CG LTYR X 136      -2.625 -10.854  19.129  0.00  0.00           C
ATOM   2162  CD1LTYR X 136      -1.634 -11.589  18.450  0.00  0.00           C
ATOM   2163  HD1LTYR X 136      -1.850 -12.035  17.491  0.00  0.00           H
ATOM   2164  CE1LTYR X 136      -0.355 -11.736  19.014  0.00  0.00           C
ATOM   2165  HE1LTYR X 136       0.412 -12.268  18.480  0.00  0.00           H
ATOM   2166  CZ LTYR X 136      -0.071 -11.169  20.273  0.00  0.00           C
ATOM   2167  OH LTYR X 136       1.153 -11.318  20.832  0.00  0.00           O
ATOM   2168  HH LTYR X 136       1.593 -12.112  20.517  0.00  0.00           H
ATOM   2169  CE2LTYR X 136      -1.056 -10.423  20.944  0.00  0.00           C
ATOM   2170  HE2LTYR X 136      -0.824  -9.995  21.908  0.00  0.00           H
ATOM   2171  CD2LTYR X 136      -2.326 -10.253  20.367  0.00  0.00           C
ATOM   2172  HD2LTYR X 136      -3.072  -9.676  20.896  0.00  0.00           H
ATOM   2173  C  LTYR X 136      -5.527 -10.727  20.568  0.00  0.00           C
ATOM   2174  O  LTYR X 136      -5.179 -11.113  21.678  0.00  0.00           O
ATOM   2175  N  LTHR X 137      -6.375  -9.707  20.411  0.00  0.00           N
ATOM   2176  H  LTHR X 137      -6.587  -9.404  19.466  0.00  0.00           H
ATOM   2177  CA LTHR X 137      -6.967  -8.967  21.535  0.00  0.00           C
ATOM   2178  HA LTHR X 137      -6.159  -8.550  22.128  0.00  0.00           H
ATOM   2179  CB LTHR X 137      -7.838  -7.808  21.034  0.00  0.00           C
ATOM   2180  HB LTHR X 137      -8.616  -8.185  20.378  0.00  0.00           H
ATOM   2181  CG2LTHR X 137      -8.490  -6.957  22.124  0.00  0.00           C
ATOM   2182 HG21LTHR X 137      -7.727  -6.481  22.737  0.00  0.00           H
ATOM   2183 HG22LTHR X 137      -9.092  -6.180  21.652  0.00  0.00           H
ATOM   2184 HG23LTHR X 137      -9.139  -7.565  22.753  0.00  0.00           H
ATOM   2185  OG1LTHR X 137      -7.014  -6.945  20.305  0.00  0.00           O
ATOM   2186  HG1LTHR X 137      -6.790  -7.364  19.458  0.00  0.00           H
ATOM   2187  C  LTHR X 137      -7.752  -9.877  22.470  0.00  0.00           C
ATOM   2188  O  LTHR X 137      -7.596  -9.757  23.679  0.00  0.00           O
ATOM   2189  N  LGLY X 138      -8.504 -10.846  21.941  0.00  0.00           N
ATOM   2190  H  LGLY X 138      -8.585 -10.904  20.935  0.00  0.00           H
ATOM   2191  CA LGLY X 138      -9.189 -11.846  22.762  0.00  0.00           C
ATOM   2192  HA2LGLY X 138      -9.802 -11.346  23.509  0.00  0.00           H
ATOM   2193  HA3LGLY X 138      -9.831 -12.462  22.133  0.00  0.00           H
ATOM   2194  C  LGLY X 138      -8.216 -12.749  23.507  0.00  0.00           C
ATOM   2195  O  LGLY X 138      -8.309 -12.867  24.723  0.00  0.00           O
ATOM   2196  N  LLYS X 139      -7.235 -13.323  22.806  0.00  0.00           N
ATOM   2197  H  LLYS X 139      -7.188 -13.136  21.810  0.00  0.00           H
ATOM   2198  CA LLYS X 139      -6.284 -14.283  23.383  0.00  0.00           C
ATOM   2199  HA LLYS X 139      -6.852 -14.968  24.018  0.00  0.00           H
ATOM   2200  CB LLYS X 139      -5.667 -15.099  22.233  0.00  0.00           C
ATOM   2201  HB2LLYS X 139      -6.477 -15.481  21.608  0.00  0.00           H
ATOM   2202  HB3LLYS X 139      -5.032 -14.458  21.619  0.00  0.00           H
ATOM   2203  CG LLYS X 139      -4.851 -16.289  22.757  0.00  0.00           C
ATOM   2204  HG2LLYS X 139      -3.919 -15.930  23.193  0.00  0.00           H
ATOM   2205  HG3LLYS X 139      -5.425 -16.796  23.535  0.00  0.00           H
ATOM   2206  CD LLYS X 139      -4.531 -17.305  21.658  0.00  0.00           C
ATOM   2207  HD2LLYS X 139      -5.471 -17.693  21.261  0.00  0.00           H
ATOM   2208  HD3LLYS X 139      -3.966 -16.832  20.855  0.00  0.00           H
ATOM   2209  CE LLYS X 139      -3.711 -18.443  22.274  0.00  0.00           C
ATOM   2210  HE2LLYS X 139      -2.678 -18.104  22.401  0.00  0.00           H
ATOM   2211  HE3LLYS X 139      -4.127 -18.671  23.259  0.00  0.00           H
ATOM   2212  NZ LLYS X 139      -3.766 -19.657  21.433  0.00  0.00           N
ATOM   2213  HZ1LLYS X 139      -3.427 -19.486  20.491  0.00  0.00           H
ATOM   2214  HZ2LLYS X 139      -3.286 -20.448  21.827  0.00  0.00           H
ATOM   2215  HZ3LLYS X 139      -4.738 -19.959  21.308  0.00  0.00           H
ATOM   2216  C  LLYS X 139      -5.225 -13.659  24.307  0.00  0.00           C
ATOM   2217  O  LLYS X 139      -4.686 -14.373  25.148  0.00  0.00           O
ATOM   2218  N  LTYR X 140      -4.936 -12.359  24.190  0.00  0.00           N
ATOM   2219  H  LTYR X 140      -5.441 -11.812  23.506  0.00  0.00           H
ATOM   2220  CA LTYR X 140      -3.793 -11.733  24.877  0.00  0.00           C
ATOM   2221  HA LTYR X 140      -3.489 -12.340  25.731  0.00  0.00           H
ATOM   2222  CB LTYR X 140      -2.607 -11.617  23.910  0.00  0.00           C
ATOM   2223  HB2LTYR X 140      -2.949 -11.083  23.023  0.00  0.00           H
ATOM   2224  HB3LTYR X 140      -1.844 -11.027  24.418  0.00  0.00           H
ATOM   2225  CG LTYR X 140      -2.022 -12.948  23.502  0.00  0.00           C
ATOM   2226  CD1LTYR X 140      -1.242 -13.667  24.426  0.00  0.00           C
ATOM   2227  HD1LTYR X 140      -1.049 -13.252  25.415  0.00  0.00           H
ATOM   2228  CE1LTYR X 140      -0.712 -14.920  24.074  0.00  0.00           C
ATOM   2229  HE1LTYR X 140      -0.111 -15.480  24.790  0.00  0.00           H
ATOM   2230  CZ LTYR X 140      -0.965 -15.456  22.795  0.00  0.00           C
ATOM   2231  OH LTYR X 140      -0.452 -16.666  22.459  0.00  0.00           O
ATOM   2232  HH LTYR X 140       0.064 -17.063  23.164  0.00  0.00           H
ATOM   2233  CE2LTYR X 140      -1.742 -14.731  21.868  0.00  0.00           C
ATOM   2234  HE2LTYR X 140      -1.937 -15.146  20.879  0.00  0.00           H
ATOM   2235  CD2LTYR X 140      -2.266 -13.473  22.220  0.00  0.00           C
ATOM   2236  HD2LTYR X 140      -2.860 -12.910  21.500  0.00  0.00           H
ATOM   2237  C  LTYR X 140      -4.028 -10.364  25.530  0.00  0.00           C
ATOM   2238  O  LTYR X 140      -3.195  -9.989  26.347  0.00  0.00           O
ATOM   2239  N  LPHE X 141      -5.111  -9.624  25.257  0.00  0.00           N
ATOM   2240  H  LPHE X 141      -5.721  -9.909  24.505  0.00  0.00           H
ATOM   2241  CA LPHE X 141      -5.338  -8.299  25.882  0.00  0.00           C
ATOM   2242  HA LPHE X 141      -4.561  -8.100  26.620  0.00  0.00           H
ATOM   2243  CB LPHE X 141      -5.300  -7.190  24.817  0.00  0.00           C
ATOM   2244  HB2LPHE X 141      -6.161  -7.255  24.152  0.00  0.00           H
ATOM   2245  HB3LPHE X 141      -5.308  -6.227  25.327  0.00  0.00           H
ATOM   2246  CG LPHE X 141      -4.060  -7.204  23.929  0.00  0.00           C
ATOM   2247  CD1LPHE X 141      -2.795  -7.518  24.466  0.00  0.00           C
ATOM   2248  HD1LPHE X 141      -2.694  -7.666  25.542  0.00  0.00           H
ATOM   2249  CE1LPHE X 141      -1.675  -7.641  23.632  0.00  0.00           C
ATOM   2250  HE1LPHE X 141      -0.712  -7.929  24.056  0.00  0.00           H
ATOM   2251  CZ LPHE X 141      -1.790  -7.396  22.260  0.00  0.00           C
ATOM   2252  HZ LPHE X 141      -0.917  -7.475  21.612  0.00  0.00           H
ATOM   2253  CE2LPHE X 141      -3.037  -7.045  21.718  0.00  0.00           C
ATOM   2254  HE2LPHE X 141      -3.128  -6.855  20.648  0.00  0.00           H
ATOM   2255  CD2LPHE X 141      -4.166  -6.940  22.550  0.00  0.00           C
ATOM   2256  HD2LPHE X 141      -5.129  -6.652  22.127  0.00  0.00           H
ATOM   2257  C  LPHE X 141      -6.583  -8.277  26.777  0.00  0.00           C
ATOM   2258  O  LPHE X 141      -6.460  -8.021  27.973  0.00  0.00           O
ATOM   2259  N  LASP X 142      -7.740  -8.695  26.258  0.00  0.00           N
ATOM   2260  H  LASP X 142      -7.884  -8.615  25.261  0.00  0.00           H
ATOM   2261  CA LASP X 142      -8.856  -9.166  27.087  0.00  0.00           C
ATOM   2262  HA LASP X 142      -9.003  -8.493  27.931  0.00  0.00           H
ATOM   2263  CB LASP X 142     -10.157  -9.207  26.256  0.00  0.00           C
ATOM   2264  HB2LASP X 142      -9.822  -9.600  25.297  0.00  0.00           H
ATOM   2265  HB3LASP X 142     -10.877  -9.895  26.699  0.00  0.00           H
ATOM   2266  CG LASP X 142     -10.822  -7.833  26.044  0.00  0.00           C
ATOM   2267  OD1LASP X 142     -10.537  -6.881  26.798  0.00  0.00           O
ATOM   2268  OD2LASP X 142     -11.715  -7.699  25.177  0.00  0.00           O
ATOM   2269  C  LASP X 142      -8.541 -10.534  27.738  0.00  0.00           C
ATOM   2270  O  LASP X 142      -9.063 -10.841  28.808  0.00  0.00           O
ATOM   2271  N  LLYS X 143      -7.639 -11.342  27.155  0.00  0.00           N
ATOM   2272  H  LLYS X 143      -7.406 -11.114  26.200  0.00  0.00           H
ATOM   2273  CA LLYS X 143      -7.115 -12.609  27.724  0.00  0.00           C
ATOM   2274  HA LLYS X 143      -6.575 -13.165  26.957  0.00  0.00           H
ATOM   2275  CB LLYS X 143      -6.141 -12.309  28.898  0.00  0.00           C
ATOM   2276  HB2LLYS X 143      -6.733 -11.859  29.696  0.00  0.00           H
ATOM   2277  HB3LLYS X 143      -5.744 -13.266  29.235  0.00  0.00           H
ATOM   2278  CG LLYS X 143      -4.975 -11.370  28.534  0.00  0.00           C
ATOM   2279  HG2LLYS X 143      -4.326 -11.928  27.858  0.00  0.00           H
ATOM   2280  HG3LLYS X 143      -5.411 -10.524  28.003  0.00  0.00           H
ATOM   2281  CD LLYS X 143      -4.150 -10.857  29.729  0.00  0.00           C
ATOM   2282  HD2LLYS X 143      -4.818 -10.420  30.471  0.00  0.00           H
ATOM   2283  HD3LLYS X 143      -3.602 -11.686  30.177  0.00  0.00           H
ATOM   2284  CE LLYS X 143      -3.155  -9.789  29.242  0.00  0.00           C
ATOM   2285  HE2LLYS X 143      -2.588 -10.228  28.421  0.00  0.00           H
ATOM   2286  HE3LLYS X 143      -3.740  -8.948  28.871  0.00  0.00           H
ATOM   2287  NZ LLYS X 143      -2.221  -9.316  30.290  0.00  0.00           N
ATOM   2288  HZ1LLYS X 143      -1.677 -10.094  30.635  0.00  0.00           H
ATOM   2289  HZ2LLYS X 143      -1.601  -8.620  29.900  0.00  0.00           H
ATOM   2290  HZ3LLYS X 143      -2.746  -8.909  31.051  0.00  0.00           H
ATOM   2291  C  LLYS X 143      -8.236 -13.619  28.075  0.00  0.00           C
ATOM   2292  O  LLYS X 143      -8.150 -14.323  29.087  0.00  0.00           O
ATOM   2293  N  LALA X 144      -9.293 -13.661  27.263  0.00  0.00           N
ATOM   2294  H  LALA X 144      -9.147 -13.190  26.381  0.00  0.00           H
ATOM   2295  CA LALA X 144     -10.620 -14.227  27.536  0.00  0.00           C
ATOM   2296  HA LALA X 144     -10.613 -14.744  28.496  0.00  0.00           H
ATOM   2297  CB LALA X 144     -11.584 -13.032  27.630  0.00  0.00           C
ATOM   2298  HB1LALA X 144     -11.610 -12.509  26.675  0.00  0.00           H
ATOM   2299  HB2LALA X 144     -12.585 -13.390  27.875  0.00  0.00           H
ATOM   2300  HB3LALA X 144     -11.243 -12.349  28.408  0.00  0.00           H
ATOM   2301  C  LALA X 144     -11.065 -15.272  26.481  0.00  0.00           C
ATOM   2302  O  LALA X 144     -10.272 -15.690  25.633  0.00  0.00           O
ATOM   2303  N  LSER X 145     -12.323 -15.733  26.533  0.00  0.00           N
ATOM   2304  H  LSER X 145     -12.948 -15.360  27.233  0.00  0.00           H
ATOM   2305  CA LSER X 145     -12.823 -16.806  25.646  0.00  0.00           C
ATOM   2306  HA LSER X 145     -12.017 -17.502  25.411  0.00  0.00           H
ATOM   2307  CB LSER X 145     -13.947 -17.577  26.336  0.00  0.00           C
ATOM   2308  HB2LSER X 145     -14.759 -16.891  26.578  0.00  0.00           H
ATOM   2309  HB3LSER X 145     -14.316 -18.355  25.666  0.00  0.00           H
ATOM   2310  OG LSER X 145     -13.463 -18.170  27.521  0.00  0.00           O
ATOM   2311  HG LSER X 145     -14.174 -18.653  27.951  0.00  0.00           H
ATOM   2312  C  LSER X 145     -13.342 -16.371  24.268  0.00  0.00           C
ATOM   2313  O  LSER X 145     -13.555 -17.241  23.417  0.00  0.00           O
ATOM   2314  N  LTYR X 146     -13.582 -15.073  24.042  0.00  0.00           N
ATOM   2315  H  LTYR X 146     -13.364 -14.416  24.775  0.00  0.00           H
ATOM   2316  CA LTYR X 146     -14.325 -14.606  22.864  0.00  0.00           C
ATOM   2317  HA LTYR X 146     -15.275 -15.144  22.878  0.00  0.00           H
ATOM   2318  CB LTYR X 146     -14.695 -13.113  22.966  0.00  0.00           C
ATOM   2319  HB2LTYR X 146     -15.574 -12.951  22.341  0.00  0.00           H
ATOM   2320  HB3LTYR X 146     -15.007 -12.895  23.989  0.00  0.00           H
ATOM   2321  CG LTYR X 146     -13.643 -12.104  22.528  0.00  0.00           C
ATOM   2322  CD1LTYR X 146     -13.364 -11.925  21.157  0.00  0.00           C
ATOM   2323  HD1LTYR X 146     -13.882 -12.523  20.425  0.00  0.00           H
ATOM   2324  CE1LTYR X 146     -12.414 -10.979  20.735  0.00  0.00           C
ATOM   2325  HE1LTYR X 146     -12.196 -10.854  19.687  0.00  0.00           H
ATOM   2326  CZ LTYR X 146     -11.794 -10.147  21.683  0.00  0.00           C
ATOM   2327  OH LTYR X 146     -10.962  -9.160  21.261  0.00  0.00           O
ATOM   2328  HH LTYR X 146     -10.483  -9.446  20.466  0.00  0.00           H
ATOM   2329  CE2LTYR X 146     -12.079 -10.312  23.053  0.00  0.00           C
ATOM   2330  HE2LTYR X 146     -11.593  -9.677  23.773  0.00  0.00           H
ATOM   2331  CD2LTYR X 146     -12.989 -11.298  23.479  0.00  0.00           C
ATOM   2332  HD2LTYR X 146     -13.206 -11.414  24.533  0.00  0.00           H
ATOM   2333  C  LTYR X 146     -13.645 -14.964  21.530  0.00  0.00           C
ATOM   2334  O  LTYR X 146     -12.416 -14.917  21.372  0.00  0.00           O
ATOM   2335  N  LARG X 147     -14.478 -15.298  20.541  0.00  0.00           N
ATOM   2336  H  LARG X 147     -15.479 -15.200  20.728  0.00  0.00           H
ATOM   2337  CA LARG X 147     -14.089 -15.676  19.180  0.00  0.00           C
ATOM   2338  HA LARG X 147     -13.034 -15.940  19.175  0.00  0.00           H
ATOM   2339  CB LARG X 147     -14.903 -16.898  18.737  0.00  0.00           C
ATOM   2340  HB2LARG X 147     -15.960 -16.667  18.855  0.00  0.00           H
ATOM   2341  HB3LARG X 147     -14.706 -17.084  17.680  0.00  0.00           H
ATOM   2342  CG LARG X 147     -14.584 -18.167  19.540  0.00  0.00           C
ATOM   2343  HG2LARG X 147     -13.514 -18.218  19.748  0.00  0.00           H
ATOM   2344  HG3LARG X 147     -15.116 -18.124  20.492  0.00  0.00           H
ATOM   2345  CD LARG X 147     -15.013 -19.429  18.772  0.00  0.00           C
ATOM   2346  HD2LARG X 147     -15.013 -20.279  19.456  0.00  0.00           H
ATOM   2347  HD3LARG X 147     -16.037 -19.295  18.416  0.00  0.00           H
ATOM   2348  NE LARG X 147     -14.116 -19.698  17.624  0.00  0.00           N
ATOM   2349  HE LARG X 147     -14.372 -19.268  16.750  0.00  0.00           H
ATOM   2350  CZ LARG X 147     -12.937 -20.295  17.668  0.00  0.00           C
ATOM   2351  NH1LARG X 147     -12.485 -20.876  18.741  0.00  0.00           N
ATOM   2352 HH11LARG X 147     -13.030 -20.848  19.581  0.00  0.00           H
ATOM   2353 HH12LARG X 147     -11.516 -21.177  18.739  0.00  0.00           H
ATOM   2354  NH2LARG X 147     -12.134 -20.310  16.646  0.00  0.00           N
ATOM   2355 HH21LARG X 147     -12.331 -19.782  15.812  0.00  0.00           H
ATOM   2356 HH22LARG X 147     -11.187 -20.642  16.792  0.00  0.00           H
ATOM   2357  C  LARG X 147     -14.250 -14.535  18.180  0.00  0.00           C
ATOM   2358  O  LARG X 147     -14.909 -13.522  18.432  0.00  0.00           O
ATOM   2359  N  LVAL X 148     -13.631 -14.715  17.016  0.00  0.00           N
ATOM   2360  H  LVAL X 148     -13.121 -15.580  16.879  0.00  0.00           H
ATOM   2361  CA LVAL X 148     -13.661 -13.743  15.916  0.00  0.00           C
ATOM   2362  HA LVAL X 148     -14.491 -13.069  16.091  0.00  0.00           H
ATOM   2363  CB LVAL X 148     -12.378 -12.901  15.866  0.00  0.00           C
ATOM   2364  HB LVAL X 148     -11.551 -13.533  15.545  0.00  0.00           H
ATOM   2365  CG1LVAL X 148     -12.509 -11.738  14.877  0.00  0.00           C
ATOM   2366 HG11LVAL X 148     -13.315 -11.069  15.176  0.00  0.00           H
ATOM   2367 HG12LVAL X 148     -11.576 -11.187  14.851  0.00  0.00           H
ATOM   2368 HG13LVAL X 148     -12.691 -12.101  13.868  0.00  0.00           H
ATOM   2369  CG2LVAL X 148     -12.041 -12.332  17.247  0.00  0.00           C
ATOM   2370 HG21LVAL X 148     -11.649 -13.120  17.890  0.00  0.00           H
ATOM   2371 HG22LVAL X 148     -11.295 -11.554  17.152  0.00  0.00           H
ATOM   2372 HG23LVAL X 148     -12.934 -11.918  17.705  0.00  0.00           H
ATOM   2373  C  LVAL X 148     -13.904 -14.433  14.585  0.00  0.00           C
ATOM   2374  O  LVAL X 148     -13.379 -15.519  14.358  0.00  0.00           O
ATOM   2375  N  LTYR X 149     -14.665 -13.791  13.699  0.00  0.00           N
ATOM   2376  H  LTYR X 149     -15.070 -12.906  13.979  0.00  0.00           H
ATOM   2377  CA LTYR X 149     -15.093 -14.357  12.419  0.00  0.00           C
ATOM   2378  HA LTYR X 149     -14.544 -15.278  12.232  0.00  0.00           H
ATOM   2379  CB LTYR X 149     -16.584 -14.720  12.480  0.00  0.00           C
ATOM   2380  HB2LTYR X 149     -17.165 -13.800  12.465  0.00  0.00           H
ATOM   2381  HB3LTYR X 149     -16.859 -15.291  11.597  0.00  0.00           H
ATOM   2382  CG LTYR X 149     -16.965 -15.488  13.726  0.00  0.00           C
ATOM   2383  CD1LTYR X 149     -16.950 -16.896  13.760  0.00  0.00           C
ATOM   2384  HD1LTYR X 149     -16.728 -17.456  12.864  0.00  0.00           H
ATOM   2385  CE1LTYR X 149     -17.212 -17.571  14.970  0.00  0.00           C
ATOM   2386  HE1LTYR X 149     -17.195 -18.646  15.014  0.00  0.00           H
ATOM   2387  CZ LTYR X 149     -17.487 -16.835  16.144  0.00  0.00           C
ATOM   2388  OH LTYR X 149     -17.768 -17.463  17.313  0.00  0.00           O
ATOM   2389  HH LTYR X 149     -18.015 -16.820  18.011  0.00  0.00           H
ATOM   2390  CE2LTYR X 149     -17.477 -15.431  16.095  0.00  0.00           C
ATOM   2391  HE2LTYR X 149     -17.663 -14.861  16.978  0.00  0.00           H
ATOM   2392  CD2LTYR X 149     -17.246 -14.759  14.892  0.00  0.00           C
ATOM   2393  HD2LTYR X 149     -17.250 -13.678  14.875  0.00  0.00           H
ATOM   2394  C  LTYR X 149     -14.807 -13.380  11.281  0.00  0.00           C
ATOM   2395  O  LTYR X 149     -15.275 -12.241  11.316  0.00  0.00           O
ATOM   2396  N  LCYS X 150     -14.059 -13.829  10.274  0.00  0.00           N
ATOM   2397  H  LCYS X 150     -13.663 -14.761  10.347  0.00  0.00           H
ATOM   2398  CA LCYS X 150     -13.792 -13.073   9.055  0.00  0.00           C
ATOM   2399  HA LCYS X 150     -14.197 -12.071   9.156  0.00  0.00           H
ATOM   2400  CB LCYS X 150     -12.284 -12.945   8.866  0.00  0.00           C
ATOM   2401  HB2LCYS X 150     -11.814 -12.579   9.775  0.00  0.00           H
ATOM   2402  HB3LCYS X 150     -11.862 -13.917   8.605  0.00  0.00           H
ATOM   2403  SG LCYS X 150     -12.019 -11.774   7.514  0.00  0.00           S
ATOM   2404  HG LCYS X 150     -11.939 -10.670   8.274  0.00  0.00           H
ATOM   2405  C  LCYS X 150     -14.435 -13.748   7.838  0.00  0.00           C
ATOM   2406  O  LCYS X 150     -14.087 -14.888   7.538  0.00  0.00           O
ATOM   2407  N  LLEU X 151     -15.344 -13.067   7.137  0.00  0.00           N
ATOM   2408  H  LLEU X 151     -15.554 -12.119   7.429  0.00  0.00           H
ATOM   2409  CA LLEU X 151     -15.970 -13.577   5.908  0.00  0.00           C
ATOM   2410  HA LLEU X 151     -15.824 -14.654   5.870  0.00  0.00           H
ATOM   2411  CB LLEU X 151     -17.489 -13.340   5.992  0.00  0.00           C
ATOM   2412  HB2LLEU X 151     -17.869 -13.891   6.854  0.00  0.00           H
ATOM   2413  HB3LLEU X 151     -17.665 -12.280   6.175  0.00  0.00           H
ATOM   2414  CG LLEU X 151     -18.297 -13.759   4.747  0.00  0.00           C
ATOM   2415  HG LLEU X 151     -18.020 -13.127   3.904  0.00  0.00           H
ATOM   2416  CD1LLEU X 151     -18.108 -15.226   4.362  0.00  0.00           C
ATOM   2417 HD11LLEU X 151     -18.286 -15.864   5.225  0.00  0.00           H
ATOM   2418 HD12LLEU X 151     -18.807 -15.492   3.569  0.00  0.00           H
ATOM   2419 HD13LLEU X 151     -17.103 -15.391   3.982  0.00  0.00           H
ATOM   2420  CD2LLEU X 151     -19.788 -13.581   5.028  0.00  0.00           C
ATOM   2421 HD21LLEU X 151     -19.989 -12.564   5.355  0.00  0.00           H
ATOM   2422 HD22LLEU X 151     -20.353 -13.771   4.118  0.00  0.00           H
ATOM   2423 HD23LLEU X 151     -20.112 -14.273   5.805  0.00  0.00           H
ATOM   2424  C  LLEU X 151     -15.300 -12.987   4.653  0.00  0.00           C
ATOM   2425  O  LLEU X 151     -15.251 -11.765   4.504  0.00  0.00           O
ATOM   2426  N  LLEU X 152     -14.808 -13.858   3.764  0.00  0.00           N
ATOM   2427  H  LLEU X 152     -14.919 -14.846   3.972  0.00  0.00           H
ATOM   2428  CA LLEU X 152     -14.041 -13.545   2.548  0.00  0.00           C
ATOM   2429  HA LLEU X 152     -14.086 -12.471   2.380  0.00  0.00           H
ATOM   2430  CB LLEU X 152     -12.566 -13.960   2.731  0.00  0.00           C
ATOM   2431  HB2LLEU X 152     -12.526 -15.047   2.802  0.00  0.00           H
ATOM   2432  HB3LLEU X 152     -12.030 -13.690   1.819  0.00  0.00           H
ATOM   2433  CG LLEU X 152     -11.840 -13.337   3.943  0.00  0.00           C
ATOM   2434  HG LLEU X 152     -12.483 -12.614   4.437  0.00  0.00           H
ATOM   2435  CD1LLEU X 152     -11.451 -14.408   4.965  0.00  0.00           C
ATOM   2436 HD11LLEU X 152     -10.769 -15.127   4.513  0.00  0.00           H
ATOM   2437 HD12LLEU X 152     -10.964 -13.938   5.817  0.00  0.00           H
ATOM   2438 HD13LLEU X 152     -12.350 -14.920   5.310  0.00  0.00           H
ATOM   2439  CD2LLEU X 152     -10.561 -12.624   3.504  0.00  0.00           C
ATOM   2440 HD21LLEU X 152     -10.805 -11.862   2.768  0.00  0.00           H
ATOM   2441 HD22LLEU X 152     -10.106 -12.123   4.354  0.00  0.00           H
ATOM   2442 HD23LLEU X 152      -9.857 -13.332   3.068  0.00  0.00           H
ATOM   2443  C  LLEU X 152     -14.606 -14.250   1.297  0.00  0.00           C
ATOM   2444  O  LLEU X 152     -15.347 -15.225   1.427  0.00  0.00           O
ATOM   2445  N  LGLY X 153     -14.239 -13.793   0.094  0.00  0.00           N
ATOM   2446  H  LGLY X 153     -13.675 -12.943   0.082  0.00  0.00           H
ATOM   2447  CA LGLY X 153     -14.623 -14.397  -1.199  0.00  0.00           C
ATOM   2448  HA2LGLY X 153     -15.461 -15.079  -1.049  0.00  0.00           H
ATOM   2449  HA3LGLY X 153     -14.974 -13.606  -1.863  0.00  0.00           H
ATOM   2450  C  LGLY X 153     -13.507 -15.165  -1.938  0.00  0.00           C
ATOM   2451  O  LGLY X 153     -12.318 -14.912  -1.746  0.00  0.00           O
ATOM   2452  N  LASP X 154     -13.881 -16.081  -2.843  0.00  0.00           N
ATOM   2453  H  LASP X 154     -14.867 -16.331  -2.866  0.00  0.00           H
ATOM   2454  CA LASP X 154     -12.950 -16.872  -3.691  0.00  0.00           C
ATOM   2455  HA LASP X 154     -12.407 -17.569  -3.058  0.00  0.00           H
ATOM   2456  CB LASP X 154     -13.728 -17.708  -4.722  0.00  0.00           C
ATOM   2457  HB2LASP X 154     -13.062 -18.067  -5.505  0.00  0.00           H
ATOM   2458  HB3LASP X 154     -14.146 -18.575  -4.227  0.00  0.00           H
ATOM   2459  CG LASP X 154     -14.843 -16.906  -5.364  0.00  0.00           C
ATOM   2460  OD1LASP X 154     -14.583 -15.998  -6.176  0.00  0.00           O
ATOM   2461  OD2LASP X 154     -15.998 -16.971  -4.905  0.00  0.00           O
ATOM   2462  C  LASP X 154     -11.897 -16.044  -4.456  0.00  0.00           C
ATOM   2463  O  LASP X 154     -10.751 -16.488  -4.576  0.00  0.00           O
ATOM   2464  N  LGLY X 155     -12.273 -14.875  -4.983  0.00  0.00           N
ATOM   2465  H  LGLY X 155     -13.252 -14.632  -4.923  0.00  0.00           H
ATOM   2466  CA LGLY X 155     -11.394 -13.975  -5.730  0.00  0.00           C
ATOM   2467  HA2LGLY X 155     -10.727 -14.554  -6.367  0.00  0.00           H
ATOM   2468  HA3LGLY X 155     -12.007 -13.327  -6.356  0.00  0.00           H
ATOM   2469  C  LGLY X 155     -10.552 -13.092  -4.814  0.00  0.00           C
ATOM   2470  O  LGLY X 155      -9.388 -12.832  -5.113  0.00  0.00           O
ATOM   2471  N  LGLU X 156     -11.106 -12.694  -3.667  0.00  0.00           N
ATOM   2472  H  LGLU X 156     -12.057 -12.981  -3.480  0.00  0.00           H
ATOM   2473  CA LGLU X 156     -10.418 -11.940  -2.611  0.00  0.00           C
ATOM   2474  HA LGLU X 156     -10.006 -11.018  -3.022  0.00  0.00           H
ATOM   2475  CB LGLU X 156     -11.469 -11.570  -1.559  0.00  0.00           C
ATOM   2476  HB2LGLU X 156     -12.124 -10.811  -1.989  0.00  0.00           H
ATOM   2477  HB3LGLU X 156     -12.074 -12.446  -1.340  0.00  0.00           H
ATOM   2478  CG LGLU X 156     -10.899 -11.049  -0.237  0.00  0.00           C
ATOM   2479  HG2LGLU X 156     -10.351 -11.850   0.264  0.00  0.00           H
ATOM   2480  HG3LGLU X 156     -10.204 -10.234  -0.440  0.00  0.00           H
ATOM   2481  CD LGLU X 156     -12.020 -10.574   0.688  0.00  0.00           C
ATOM   2482  OE1LGLU X 156     -13.090 -11.217   0.708  0.00  0.00           O
ATOM   2483  OE2LGLU X 156     -11.799  -9.579   1.413  0.00  0.00           O
ATOM   2484  C  LGLU X 156      -9.238 -12.721  -2.017  0.00  0.00           C
ATOM   2485  O  LGLU X 156      -8.218 -12.132  -1.678  0.00  0.00           O
ATOM   2486  N  LLEU X 157      -9.307 -14.054  -2.012  0.00  0.00           N
ATOM   2487  H  LLEU X 157     -10.202 -14.467  -2.253  0.00  0.00           H
ATOM   2488  CA LLEU X 157      -8.188 -14.951  -1.694  0.00  0.00           C
ATOM   2489  HA LLEU X 157      -7.777 -14.640  -0.731  0.00  0.00           H
ATOM   2490  CB LLEU X 157      -8.758 -16.373  -1.549  0.00  0.00           C
ATOM   2491  HB2LLEU X 157      -9.400 -16.564  -2.407  0.00  0.00           H
ATOM   2492  HB3LLEU X 157      -7.959 -17.112  -1.572  0.00  0.00           H
ATOM   2493  CG LLEU X 157      -9.568 -16.539  -0.247  0.00  0.00           C
ATOM   2494  HG LLEU X 157     -10.030 -15.593   0.034  0.00  0.00           H
ATOM   2495  CD1LLEU X 157     -10.677 -17.567  -0.428  0.00  0.00           C
ATOM   2496 HD11LLEU X 157     -10.268 -18.560  -0.599  0.00  0.00           H
ATOM   2497 HD12LLEU X 157     -11.305 -17.567   0.455  0.00  0.00           H
ATOM   2498 HD13LLEU X 157     -11.300 -17.279  -1.268  0.00  0.00           H
ATOM   2499  CD2LLEU X 157      -8.666 -17.009   0.896  0.00  0.00           C
ATOM   2500 HD21LLEU X 157      -7.819 -16.334   0.998  0.00  0.00           H
ATOM   2501 HD22LLEU X 157      -9.224 -17.001   1.830  0.00  0.00           H
ATOM   2502 HD23LLEU X 157      -8.300 -18.016   0.703  0.00  0.00           H
ATOM   2503  C  LLEU X 157      -7.005 -14.877  -2.691  0.00  0.00           C
ATOM   2504  O  LLEU X 157      -6.036 -15.629  -2.554  0.00  0.00           O
ATOM   2505  N  LSER X 158      -7.036 -13.982  -3.681  0.00  0.00           N
ATOM   2506  H  LSER X 158      -7.871 -13.418  -3.777  0.00  0.00           H
ATOM   2507  CA LSER X 158      -5.845 -13.562  -4.441  0.00  0.00           C
ATOM   2508  HA LSER X 158      -5.245 -14.434  -4.694  0.00  0.00           H
ATOM   2509  CB LSER X 158      -6.248 -12.869  -5.748  0.00  0.00           C
ATOM   2510  HB2LSER X 158      -6.677 -11.892  -5.525  0.00  0.00           H
ATOM   2511  HB3LSER X 158      -5.363 -12.728  -6.371  0.00  0.00           H
ATOM   2512  OG LSER X 158      -7.208 -13.635  -6.449  0.00  0.00           O
ATOM   2513  HG LSER X 158      -8.063 -13.432  -6.022  0.00  0.00           H
ATOM   2514  C  LSER X 158      -4.956 -12.585  -3.658  0.00  0.00           C
ATOM   2515  O  LSER X 158      -3.750 -12.557  -3.893  0.00  0.00           O
ATOM   2516  N  LGLU X 159      -5.545 -11.800  -2.750  0.00  0.00           N
ATOM   2517  H  LGLU X 159      -6.525 -11.947  -2.539  0.00  0.00           H
ATOM   2518  CA LGLU X 159      -4.948 -10.592  -2.174  0.00  0.00           C
ATOM   2519  HA LGLU X 159      -4.441 -10.065  -2.983  0.00  0.00           H
ATOM   2520  CB LGLU X 159      -6.076  -9.672  -1.669  0.00  0.00           C
ATOM   2521  HB2LGLU X 159      -6.825  -9.591  -2.457  0.00  0.00           H
ATOM   2522  HB3LGLU X 159      -6.566 -10.124  -0.807  0.00  0.00           H
ATOM   2523  CG LGLU X 159      -5.619  -8.244  -1.330  0.00  0.00           C
ATOM   2524  HG2LGLU X 159      -4.963  -7.878  -2.123  0.00  0.00           H
ATOM   2525  HG3LGLU X 159      -6.502  -7.602  -1.308  0.00  0.00           H
ATOM   2526  CD LGLU X 159      -4.921  -8.131   0.029  0.00  0.00           C
ATOM   2527  OE1LGLU X 159      -5.331  -8.780   1.012  0.00  0.00           O
ATOM   2528  OE2LGLU X 159      -3.982  -7.322   0.195  0.00  0.00           O
ATOM   2529  C  LGLU X 159      -3.890 -10.883  -1.100  0.00  0.00           C
ATOM   2530  O  LGLU X 159      -3.972 -11.851  -0.343  0.00  0.00           O
ATOM   2531  N  LGLY X 160      -2.872 -10.028  -1.028  0.00  0.00           N
ATOM   2532  H  LGLY X 160      -2.843  -9.227  -1.656  0.00  0.00           H
ATOM   2533  CA LGLY X 160      -1.679 -10.265  -0.237  0.00  0.00           C
ATOM   2534  HA2LGLY X 160      -1.270 -11.242  -0.492  0.00  0.00           H
ATOM   2535  HA3LGLY X 160      -0.976  -9.497  -0.549  0.00  0.00           H
ATOM   2536  C  LGLY X 160      -1.840 -10.178   1.284  0.00  0.00           C
ATOM   2537  O  LGLY X 160      -1.294 -11.020   1.998  0.00  0.00           O
ATOM   2538  N  LSER X 161      -2.580  -9.193   1.797  0.00  0.00           N
ATOM   2539  H  LSER X 161      -3.070  -8.571   1.156  0.00  0.00           H
ATOM   2540  CA LSER X 161      -2.807  -9.008   3.238  0.00  0.00           C
ATOM   2541  HA LSER X 161      -1.833  -8.976   3.724  0.00  0.00           H
ATOM   2542  CB LSER X 161      -3.499  -7.670   3.523  0.00  0.00           C
ATOM   2543  HB2LSER X 161      -3.327  -7.404   4.567  0.00  0.00           H
ATOM   2544  HB3LSER X 161      -3.066  -6.894   2.894  0.00  0.00           H
ATOM   2545  OG LSER X 161      -4.893  -7.717   3.305  0.00  0.00           O
ATOM   2546  HG LSER X 161      -5.055  -8.161   2.433  0.00  0.00           H
ATOM   2547  C  LSER X 161      -3.594 -10.166   3.858  0.00  0.00           C
ATOM   2548  O  LSER X 161      -3.357 -10.495   5.020  0.00  0.00           O
ATOM   2549  N  LVAL X 162      -4.442 -10.851   3.075  0.00  0.00           N
ATOM   2550  H  LVAL X 162      -4.645 -10.475   2.151  0.00  0.00           H
ATOM   2551  CA LVAL X 162      -5.047 -12.133   3.471  0.00  0.00           C
ATOM   2552  HA LVAL X 162      -5.645 -11.969   4.366  0.00  0.00           H
ATOM   2553  CB LVAL X 162      -5.966 -12.713   2.371  0.00  0.00           C
ATOM   2554  HB LVAL X 162      -5.383 -12.891   1.471  0.00  0.00           H
ATOM   2555  CG1LVAL X 162      -6.603 -14.046   2.781  0.00  0.00           C
ATOM   2556 HG11LVAL X 162      -7.188 -13.915   3.690  0.00  0.00           H
ATOM   2557 HG12LVAL X 162      -7.263 -14.385   1.986  0.00  0.00           H
ATOM   2558 HG13LVAL X 162      -5.839 -14.806   2.941  0.00  0.00           H
ATOM   2559  CG2LVAL X 162      -7.111 -11.760   2.030  0.00  0.00           C
ATOM   2560 HG21LVAL X 162      -6.705 -10.838   1.622  0.00  0.00           H
ATOM   2561 HG22LVAL X 162      -7.758 -12.201   1.270  0.00  0.00           H
ATOM   2562 HG23LVAL X 162      -7.691 -11.539   2.926  0.00  0.00           H
ATOM   2563  C  LVAL X 162      -3.952 -13.140   3.818  0.00  0.00           C
ATOM   2564  O  LVAL X 162      -3.973 -13.723   4.898  0.00  0.00           O
ATOM   2565  N  LTRP X 163      -2.961 -13.328   2.945  0.00  0.00           N
ATOM   2566  H  LTRP X 163      -2.960 -12.786   2.090  0.00  0.00           H
ATOM   2567  CA LTRP X 163      -1.889 -14.305   3.160  0.00  0.00           C
ATOM   2568  HA LTRP X 163      -2.355 -15.212   3.539  0.00  0.00           H
ATOM   2569  CB LTRP X 163      -1.262 -14.673   1.809  0.00  0.00           C
ATOM   2570  HB2LTRP X 163      -0.842 -13.777   1.348  0.00  0.00           H
ATOM   2571  HB3LTRP X 163      -0.456 -15.387   1.961  0.00  0.00           H
ATOM   2572  CG LTRP X 163      -2.287 -15.284   0.898  0.00  0.00           C
ATOM   2573  CD1LTRP X 163      -2.797 -14.710  -0.213  0.00  0.00           C
ATOM   2574  HD1LTRP X 163      -2.485 -13.752  -0.618  0.00  0.00           H
ATOM   2575  NE1LTRP X 163      -3.887 -15.435  -0.651  0.00  0.00           N
ATOM   2576  HE1LTRP X 163      -4.511 -15.096  -1.381  0.00  0.00           H
ATOM   2577  CE2LTRP X 163      -4.146 -16.509   0.171  0.00  0.00           C
ATOM   2578  CZ2LTRP X 163      -5.178 -17.458   0.214  0.00  0.00           C
ATOM   2579  HZ2LTRP X 163      -6.002 -17.389  -0.478  0.00  0.00           H
ATOM   2580  CH2LTRP X 163      -5.161 -18.446   1.213  0.00  0.00           C
ATOM   2581  HH2LTRP X 163      -5.968 -19.163   1.289  0.00  0.00           H
ATOM   2582  CZ3LTRP X 163      -4.098 -18.488   2.133  0.00  0.00           C
ATOM   2583  HZ3LTRP X 163      -4.082 -19.246   2.904  0.00  0.00           H
ATOM   2584  CE3LTRP X 163      -3.079 -17.518   2.091  0.00  0.00           C
ATOM   2585  HE3LTRP X 163      -2.295 -17.532   2.833  0.00  0.00           H
ATOM   2586  CD2LTRP X 163      -3.085 -16.489   1.124  0.00  0.00           C
ATOM   2587  C  LTRP X 163      -0.891 -13.888   4.250  0.00  0.00           C
ATOM   2588  O  LTRP X 163      -0.450 -14.750   5.014  0.00  0.00           O
ATOM   2589  N  LGLU X 164      -0.632 -12.590   4.428  0.00  0.00           N
ATOM   2590  H  LGLU X 164      -0.978 -11.929   3.738  0.00  0.00           H
ATOM   2591  CA LGLU X 164       0.080 -12.079   5.611  0.00  0.00           C
ATOM   2592  HA LGLU X 164       1.062 -12.550   5.672  0.00  0.00           H
ATOM   2593  CB LGLU X 164       0.277 -10.559   5.533  0.00  0.00           C
ATOM   2594  HB2LGLU X 164      -0.688 -10.078   5.376  0.00  0.00           H
ATOM   2595  HB3LGLU X 164       0.681 -10.231   6.486  0.00  0.00           H
ATOM   2596  CG LGLU X 164       1.253 -10.108   4.451  0.00  0.00           C
ATOM   2597  HG2LGLU X 164       2.254 -10.419   4.749  0.00  0.00           H
ATOM   2598  HG3LGLU X 164       0.992 -10.596   3.512  0.00  0.00           H
ATOM   2599  CD LGLU X 164       1.249  -8.589   4.265  0.00  0.00           C
ATOM   2600  OE1LGLU X 164       1.179  -7.857   5.278  0.00  0.00           O
ATOM   2601  OE2LGLU X 164       1.319  -8.151   3.093  0.00  0.00           O
ATOM   2602  C  LGLU X 164      -0.673 -12.403   6.910  0.00  0.00           C
ATOM   2603  O  LGLU X 164      -0.088 -12.950   7.846  0.00  0.00           O
ATOM   2604  N  LALA X 165      -1.977 -12.118   6.967  0.00  0.00           N
ATOM   2605  H  LALA X 165      -2.410 -11.662   6.167  0.00  0.00           H
ATOM   2606  CA LALA X 165      -2.816 -12.367   8.137  0.00  0.00           C
ATOM   2607  HA LALA X 165      -2.344 -11.908   9.005  0.00  0.00           H
ATOM   2608  CB LALA X 165      -4.165 -11.681   7.905  0.00  0.00           C
ATOM   2609  HB1LALA X 165      -4.666 -12.117   7.040  0.00  0.00           H
ATOM   2610  HB2LALA X 165      -4.793 -11.798   8.785  0.00  0.00           H
ATOM   2611  HB3LALA X 165      -4.006 -10.617   7.723  0.00  0.00           H
ATOM   2612  C  LALA X 165      -2.971 -13.868   8.438  0.00  0.00           C
ATOM   2613  O  LALA X 165      -2.908 -14.273   9.603  0.00  0.00           O
ATOM   2614  N  LMET X 166      -3.091 -14.707   7.401  0.00  0.00           N
ATOM   2615  H  LMET X 166      -3.199 -14.298   6.477  0.00  0.00           H
ATOM   2616  CA LMET X 166      -3.046 -16.168   7.519  0.00  0.00           C
ATOM   2617  HA LMET X 166      -3.844 -16.485   8.187  0.00  0.00           H
ATOM   2618  CB LMET X 166      -3.258 -16.843   6.150  0.00  0.00           C
ATOM   2619  HB2LMET X 166      -2.565 -16.403   5.435  0.00  0.00           H
ATOM   2620  HB3LMET X 166      -3.010 -17.898   6.235  0.00  0.00           H
ATOM   2621  CG LMET X 166      -4.678 -16.734   5.577  0.00  0.00           C
ATOM   2622  HG2LMET X 166      -5.002 -15.702   5.641  0.00  0.00           H
ATOM   2623  HG3LMET X 166      -4.641 -16.996   4.520  0.00  0.00           H
ATOM   2624  SD LMET X 166      -5.964 -17.748   6.356  0.00  0.00           S
ATOM   2625  CE LMET X 166      -5.435 -19.420   5.917  0.00  0.00           C
ATOM   2626  HE1LMET X 166      -4.450 -19.624   6.334  0.00  0.00           H
ATOM   2627  HE2LMET X 166      -6.147 -20.135   6.329  0.00  0.00           H
ATOM   2628  HE3LMET X 166      -5.409 -19.521   4.832  0.00  0.00           H
ATOM   2629  C  LMET X 166      -1.710 -16.634   8.120  0.00  0.00           C
ATOM   2630  O  LMET X 166      -1.707 -17.470   9.023  0.00  0.00           O
ATOM   2631  N  LALA X 167      -0.573 -16.097   7.661  0.00  0.00           N
ATOM   2632  H  LALA X 167      -0.621 -15.391   6.930  0.00  0.00           H
ATOM   2633  CA LALA X 167       0.742 -16.459   8.191  0.00  0.00           C
ATOM   2634  HA LALA X 167       0.831 -17.547   8.182  0.00  0.00           H
ATOM   2635  CB LALA X 167       1.827 -15.873   7.275  0.00  0.00           C
ATOM   2636  HB1LALA X 167       1.759 -14.783   7.264  0.00  0.00           H
ATOM   2637  HB2LALA X 167       2.813 -16.156   7.643  0.00  0.00           H
ATOM   2638  HB3LALA X 167       1.696 -16.237   6.256  0.00  0.00           H
ATOM   2639  C  LALA X 167       0.915 -16.002   9.650  0.00  0.00           C
ATOM   2640  O  LALA X 167       1.353 -16.785  10.496  0.00  0.00           O
ATOM   2641  N  LPHE X 168       0.521 -14.763   9.955  0.00  0.00           N
ATOM   2642  H  LPHE X 168       0.196 -14.165   9.199  0.00  0.00           H
ATOM   2643  CA LPHE X 168       0.613 -14.170  11.287  0.00  0.00           C
ATOM   2644  HA LPHE X 168       1.649 -14.218  11.616  0.00  0.00           H
ATOM   2645  CB LPHE X 168       0.211 -12.696  11.202  0.00  0.00           C
ATOM   2646  HB2LPHE X 168       0.942 -12.166  10.590  0.00  0.00           H
ATOM   2647  HB3LPHE X 168      -0.760 -12.614  10.711  0.00  0.00           H
ATOM   2648  CG LPHE X 168       0.125 -12.046  12.566  0.00  0.00           C
ATOM   2649  CD1LPHE X 168       1.287 -11.555  13.185  0.00  0.00           C
ATOM   2650  HD1LPHE X 168       2.235 -11.584  12.664  0.00  0.00           H
ATOM   2651  CE1LPHE X 168       1.223 -11.051  14.495  0.00  0.00           C
ATOM   2652  HE1LPHE X 168       2.125 -10.691  14.970  0.00  0.00           H
ATOM   2653  CZ LPHE X 168      -0.004 -11.028  15.182  0.00  0.00           C
ATOM   2654  HZ LPHE X 168      -0.059 -10.636  16.186  0.00  0.00           H
ATOM   2655  CE2LPHE X 168      -1.168 -11.508  14.561  0.00  0.00           C
ATOM   2656  HE2LPHE X 168      -2.113 -11.475  15.082  0.00  0.00           H
ATOM   2657  CD2LPHE X 168      -1.104 -12.015  13.252  0.00  0.00           C
ATOM   2658  HD2LPHE X 168      -1.998 -12.385  12.772  0.00  0.00           H
ATOM   2659  C  LPHE X 168      -0.236 -14.906  12.331  0.00  0.00           C
ATOM   2660  O  LPHE X 168       0.248 -15.203  13.427  0.00  0.00           O
ATOM   2661  N  LALA X 169      -1.481 -15.262  11.997  0.00  0.00           N
ATOM   2662  H  LALA X 169      -1.845 -14.977  11.091  0.00  0.00           H
ATOM   2663  CA LALA X 169      -2.377 -15.967  12.915  0.00  0.00           C
ATOM   2664  HA LALA X 169      -2.541 -15.334  13.787  0.00  0.00           H
ATOM   2665  CB LALA X 169      -3.716 -16.186  12.209  0.00  0.00           C
ATOM   2666  HB1LALA X 169      -3.577 -16.834  11.344  0.00  0.00           H
ATOM   2667  HB2LALA X 169      -4.426 -16.641  12.898  0.00  0.00           H
ATOM   2668  HB3LALA X 169      -4.118 -15.233  11.876  0.00  0.00           H
ATOM   2669  C  LALA X 169      -1.787 -17.302  13.409  0.00  0.00           C
ATOM   2670  O  LALA X 169      -2.078 -17.726  14.529  0.00  0.00           O
ATOM   2671  N  LSER X 170      -0.925 -17.935  12.608  0.00  0.00           N
ATOM   2672  H  LSER X 170      -0.772 -17.543  11.686  0.00  0.00           H
ATOM   2673  CA LSER X 170      -0.199 -19.167  12.939  0.00  0.00           C
ATOM   2674  HA LSER X 170      -0.852 -19.797  13.543  0.00  0.00           H
ATOM   2675  CB LSER X 170       0.103 -19.935  11.653  0.00  0.00           C
ATOM   2676  HB2LSER X 170       0.684 -19.307  10.976  0.00  0.00           H
ATOM   2677  HB3LSER X 170       0.670 -20.839  11.879  0.00  0.00           H
ATOM   2678  OG LSER X 170      -1.115 -20.296  11.042  0.00  0.00           O
ATOM   2679  HG LSER X 170      -0.937 -20.367  10.082  0.00  0.00           H
ATOM   2680  C  LSER X 170       1.095 -18.964  13.741  0.00  0.00           C
ATOM   2681  O  LSER X 170       1.694 -19.960  14.158  0.00  0.00           O
ATOM   2682  N  LILE X 171       1.531 -17.726  14.016  0.00  0.00           N
ATOM   2683  H  LILE X 171       1.026 -16.938  13.614  0.00  0.00           H
ATOM   2684  CA LILE X 171       2.666 -17.428  14.912  0.00  0.00           C
ATOM   2685  HA LILE X 171       3.477 -18.119  14.682  0.00  0.00           H
ATOM   2686  CB LILE X 171       3.219 -15.990  14.713  0.00  0.00           C
ATOM   2687  HB LILE X 171       2.422 -15.277  14.926  0.00  0.00           H
ATOM   2688  CG2LILE X 171       4.384 -15.712  15.687  0.00  0.00           C
ATOM   2689 HG21LILE X 171       5.236 -16.352  15.454  0.00  0.00           H
ATOM   2690 HG22LILE X 171       4.697 -14.669  15.612  0.00  0.00           H
ATOM   2691 HG23LILE X 171       4.090 -15.874  16.723  0.00  0.00           H
ATOM   2692  CG1LILE X 171       3.685 -15.765  13.260  0.00  0.00           C
ATOM   2693 HG12LILE X 171       4.555 -16.388  13.063  0.00  0.00           H
ATOM   2694 HG13LILE X 171       2.896 -16.063  12.572  0.00  0.00           H
ATOM   2695  CD1LILE X 171       4.023 -14.301  12.952  0.00  0.00           C
ATOM   2696 HD11LILE X 171       4.905 -13.982  13.502  0.00  0.00           H
ATOM   2697 HD12LILE X 171       4.215 -14.188  11.884  0.00  0.00           H
ATOM   2698 HD13LILE X 171       3.187 -13.663  13.233  0.00  0.00           H
ATOM   2699  C  LILE X 171       2.242 -17.691  16.364  0.00  0.00           C
ATOM   2700  O  LILE X 171       2.581 -18.735  16.926  0.00  0.00           O
ATOM   2701  N  LTYR X 172       1.431 -16.790  16.929  0.00  0.00           N
ATOM   2702  H  LTYR X 172       1.207 -15.967  16.387  0.00  0.00           H
ATOM   2703  CA LTYR X 172       0.851 -16.884  18.279  0.00  0.00           C
ATOM   2704  HA LTYR X 172       1.605 -17.294  18.954  0.00  0.00           H
ATOM   2705  CB LTYR X 172       0.508 -15.470  18.774  0.00  0.00           C
ATOM   2706  HB2LTYR X 172      -0.103 -14.962  18.026  0.00  0.00           H
ATOM   2707  HB3LTYR X 172      -0.104 -15.567  19.668  0.00  0.00           H
ATOM   2708  CG LTYR X 172       1.701 -14.589  19.129  0.00  0.00           C
ATOM   2709  CD1LTYR X 172       2.055 -14.403  20.482  0.00  0.00           C
ATOM   2710  HD1LTYR X 172       1.499 -14.911  21.259  0.00  0.00           H
ATOM   2711  CE1LTYR X 172       3.103 -13.529  20.836  0.00  0.00           C
ATOM   2712  HE1LTYR X 172       3.351 -13.369  21.877  0.00  0.00           H
ATOM   2713  CZ LTYR X 172       3.810 -12.828  19.836  0.00  0.00           C
ATOM   2714  OH LTYR X 172       4.769 -11.925  20.175  0.00  0.00           O
ATOM   2715  HH LTYR X 172       4.502 -11.364  20.925  0.00  0.00           H
ATOM   2716  CE2LTYR X 172       3.469 -13.027  18.481  0.00  0.00           C
ATOM   2717  HE2LTYR X 172       4.002 -12.485  17.713  0.00  0.00           H
ATOM   2718  CD2LTYR X 172       2.418 -13.898  18.129  0.00  0.00           C
ATOM   2719  HD2LTYR X 172       2.148 -13.999  17.087  0.00  0.00           H
ATOM   2720  C  LTYR X 172      -0.365 -17.837  18.358  0.00  0.00           C
ATOM   2721  O  LTYR X 172      -0.866 -18.123  19.444  0.00  0.00           O
ATOM   2722  N  LLYS X 173      -0.802 -18.384  17.213  0.00  0.00           N
ATOM   2723  H  LLYS X 173      -0.392 -18.028  16.362  0.00  0.00           H
ATOM   2724  CA LLYS X 173      -1.792 -19.472  17.073  0.00  0.00           C
ATOM   2725  HA LLYS X 173      -1.946 -19.626  16.006  0.00  0.00           H
ATOM   2726  CB LLYS X 173      -1.248 -20.819  17.603  0.00  0.00           C
ATOM   2727  HB2LLYS X 173      -1.335 -20.865  18.690  0.00  0.00           H
ATOM   2728  HB3LLYS X 173      -1.842 -21.627  17.173  0.00  0.00           H
ATOM   2729  CG LLYS X 173       0.230 -20.994  17.221  0.00  0.00           C
ATOM   2730  HG2LLYS X 173       0.388 -20.514  16.257  0.00  0.00           H
ATOM   2731  HG3LLYS X 173       0.835 -20.485  17.973  0.00  0.00           H
ATOM   2732  CD LLYS X 173       0.722 -22.437  17.086  0.00  0.00           C
ATOM   2733  HD2LLYS X 173       0.393 -23.017  17.950  0.00  0.00           H
ATOM   2734  HD3LLYS X 173       0.278 -22.875  16.190  0.00  0.00           H
ATOM   2735  CE LLYS X 173       2.260 -22.508  16.989  0.00  0.00           C
ATOM   2736  HE2LLYS X 173       2.668 -22.431  18.001  0.00  0.00           H
ATOM   2737  HE3LLYS X 173       2.530 -23.491  16.593  0.00  0.00           H
ATOM   2738  NZ LLYS X 173       2.854 -21.434  16.146  0.00  0.00           N
ATOM   2739  HZ1LLYS X 173       2.738 -20.519  16.585  0.00  0.00           H
ATOM   2740  HZ2LLYS X 173       3.839 -21.572  15.976  0.00  0.00           H
ATOM   2741  HZ3LLYS X 173       2.378 -21.334  15.250  0.00  0.00           H
ATOM   2742  C  LLYS X 173      -3.157 -19.064  17.622  0.00  0.00           C
ATOM   2743  O  LLYS X 173      -3.580 -19.504  18.688  0.00  0.00           O
ATOM   2744  N  LLEU X 174      -3.818 -18.170  16.889  0.00  0.00           N
ATOM   2745  H  LLEU X 174      -3.368 -17.867  16.032  0.00  0.00           H
ATOM   2746  CA LLEU X 174      -5.108 -17.562  17.232  0.00  0.00           C
ATOM   2747  HA LLEU X 174      -5.093 -17.282  18.286  0.00  0.00           H
ATOM   2748  CB LLEU X 174      -5.296 -16.273  16.403  0.00  0.00           C
ATOM   2749  HB2LLEU X 174      -5.381 -16.542  15.349  0.00  0.00           H
ATOM   2750  HB3LLEU X 174      -6.236 -15.808  16.706  0.00  0.00           H
ATOM   2751  CG LLEU X 174      -4.162 -15.239  16.554  0.00  0.00           C
ATOM   2752  HG LLEU X 174      -3.227 -15.665  16.191  0.00  0.00           H
ATOM   2753  CD1LLEU X 174      -4.469 -14.004  15.711  0.00  0.00           C
ATOM   2754 HD11LLEU X 174      -5.352 -13.503  16.100  0.00  0.00           H
ATOM   2755 HD12LLEU X 174      -3.628 -13.313  15.747  0.00  0.00           H
ATOM   2756 HD13LLEU X 174      -4.645 -14.290  14.674  0.00  0.00           H
ATOM   2757  CD2LLEU X 174      -3.967 -14.802  18.008  0.00  0.00           C
ATOM   2758 HD21LLEU X 174      -3.572 -15.628  18.597  0.00  0.00           H
ATOM   2759 HD22LLEU X 174      -3.255 -13.980  18.058  0.00  0.00           H
ATOM   2760 HD23LLEU X 174      -4.920 -14.482  18.430  0.00  0.00           H
ATOM   2761  C  LLEU X 174      -6.271 -18.559  17.076  0.00  0.00           C
ATOM   2762  O  LLEU X 174      -7.093 -18.462  16.175  0.00  0.00           O
ATOM   2763  N  LASP X 175      -6.335 -19.547  17.960  0.00  0.00           N
ATOM   2764  H  LASP X 175      -5.649 -19.545  18.707  0.00  0.00           H
ATOM   2765  CA LASP X 175      -7.354 -20.605  18.011  0.00  0.00           C
ATOM   2766  HA LASP X 175      -7.413 -21.061  17.025  0.00  0.00           H
ATOM   2767  CB LASP X 175      -6.913 -21.706  18.998  0.00  0.00           C
ATOM   2768  HB2LASP X 175      -7.775 -22.304  19.292  0.00  0.00           H
ATOM   2769  HB3LASP X 175      -6.227 -22.345  18.450  0.00  0.00           H
ATOM   2770  CG LASP X 175      -6.174 -21.242  20.258  0.00  0.00           C
ATOM   2771  OD1LASP X 175      -6.365 -20.089  20.699  0.00  0.00           O
ATOM   2772  OD2LASP X 175      -5.297 -21.987  20.750  0.00  0.00           O
ATOM   2773  C  LASP X 175      -8.782 -20.108  18.306  0.00  0.00           C
ATOM   2774  O  LASP X 175      -9.755 -20.824  18.043  0.00  0.00           O
ATOM   2775  N  LASN X 176      -8.940 -18.867  18.775  0.00  0.00           N
ATOM   2776  H  LASN X 176      -8.106 -18.344  19.012  0.00  0.00           H
ATOM   2777  CA LASN X 176     -10.221 -18.160  18.851  0.00  0.00           C
ATOM   2778  HA LASN X 176     -10.985 -18.883  19.116  0.00  0.00           H
ATOM   2779  CB LASN X 176     -10.176 -17.159  20.015  0.00  0.00           C
ATOM   2780  HB2LASN X 176     -11.183 -16.786  20.180  0.00  0.00           H
ATOM   2781  HB3LASN X 176      -9.868 -17.668  20.929  0.00  0.00           H
ATOM   2782  CG LASN X 176      -9.246 -15.979  19.803  0.00  0.00           C
ATOM   2783  OD1LASN X 176      -8.198 -16.080  19.181  0.00  0.00           O
ATOM   2784  ND2LASN X 176      -9.612 -14.827  20.309  0.00  0.00           N
ATOM   2785 HD21LASN X 176      -8.936 -14.079  20.256  0.00  0.00           H
ATOM   2786 HD22LASN X 176     -10.485 -14.759  20.830  0.00  0.00           H
ATOM   2787  C  LASN X 176     -10.674 -17.522  17.513  0.00  0.00           C
ATOM   2788  O  LASN X 176     -11.851 -17.186  17.369  0.00  0.00           O
ATOM   2789  N  LLEU X 177      -9.793 -17.399  16.512  0.00  0.00           N
ATOM   2790  H  LLEU X 177      -8.845 -17.727  16.662  0.00  0.00           H
ATOM   2791  CA LLEU X 177     -10.121 -16.894  15.173  0.00  0.00           C
ATOM   2792  HA LLEU X 177     -10.811 -16.058  15.291  0.00  0.00           H
ATOM   2793  CB LLEU X 177      -8.834 -16.366  14.508  0.00  0.00           C
ATOM   2794  HB2LLEU X 177      -8.357 -15.659  15.183  0.00  0.00           H
ATOM   2795  HB3LLEU X 177      -8.157 -17.207  14.375  0.00  0.00           H
ATOM   2796  CG LLEU X 177      -8.984 -15.705  13.126  0.00  0.00           C
ATOM   2797  HG LLEU X 177      -9.355 -16.437  12.409  0.00  0.00           H
ATOM   2798  CD1LLEU X 177      -9.913 -14.491  13.120  0.00  0.00           C
ATOM   2799 HD11LLEU X 177      -9.552 -13.739  13.819  0.00  0.00           H
ATOM   2800 HD12LLEU X 177      -9.935 -14.065  12.117  0.00  0.00           H
ATOM   2801 HD13LLEU X 177     -10.927 -14.780  13.385  0.00  0.00           H
ATOM   2802  CD2LLEU X 177      -7.606 -15.239  12.668  0.00  0.00           C
ATOM   2803 HD21LLEU X 177      -6.934 -16.093  12.584  0.00  0.00           H
ATOM   2804 HD22LLEU X 177      -7.683 -14.758  11.693  0.00  0.00           H
ATOM   2805 HD23LLEU X 177      -7.193 -14.526  13.380  0.00  0.00           H
ATOM   2806  C  LLEU X 177     -10.803 -17.952  14.289  0.00  0.00           C
ATOM   2807  O  LLEU X 177     -10.499 -19.148  14.349  0.00  0.00           O
ATOM   2808  N  LVAL X 178     -11.699 -17.489  13.421  0.00  0.00           N
ATOM   2809  H  LVAL X 178     -11.997 -16.523  13.521  0.00  0.00           H
ATOM   2810  CA LVAL X 178     -12.319 -18.239  12.329  0.00  0.00           C
ATOM   2811  HA LVAL X 178     -11.758 -19.156  12.188  0.00  0.00           H
ATOM   2812  CB LVAL X 178     -13.780 -18.620  12.651  0.00  0.00           C
ATOM   2813  HB LVAL X 178     -14.390 -17.717  12.643  0.00  0.00           H
ATOM   2814  CG1LVAL X 178     -14.339 -19.592  11.607  0.00  0.00           C
ATOM   2815 HG11LVAL X 178     -13.748 -20.508  11.596  0.00  0.00           H
ATOM   2816 HG12LVAL X 178     -15.375 -19.835  11.839  0.00  0.00           H
ATOM   2817 HG13LVAL X 178     -14.308 -19.143  10.616  0.00  0.00           H
ATOM   2818  CG2LVAL X 178     -13.938 -19.287  14.025  0.00  0.00           C
ATOM   2819 HG21LVAL X 178     -13.685 -18.568  14.804  0.00  0.00           H
ATOM   2820 HG22LVAL X 178     -14.973 -19.595  14.168  0.00  0.00           H
ATOM   2821 HG23LVAL X 178     -13.291 -20.163  14.079  0.00  0.00           H
ATOM   2822  C  LVAL X 178     -12.251 -17.406  11.045  0.00  0.00           C
ATOM   2823  O  LVAL X 178     -12.676 -16.252  11.031  0.00  0.00           O
ATOM   2824  N  LALA X 179     -11.751 -17.989   9.958  0.00  0.00           N
ATOM   2825  H  LALA X 179     -11.463 -18.958  10.042  0.00  0.00           H
ATOM   2826  CA LALA X 179     -11.934 -17.475   8.601  0.00  0.00           C
ATOM   2827  HA LALA X 179     -12.246 -16.430   8.641  0.00  0.00           H
ATOM   2828  CB LALA X 179     -10.616 -17.533   7.821  0.00  0.00           C
ATOM   2829  HB1LALA X 179     -10.260 -18.561   7.753  0.00  0.00           H
ATOM   2830  HB2LALA X 179     -10.770 -17.144   6.813  0.00  0.00           H
ATOM   2831  HB3LALA X 179      -9.866 -16.917   8.316  0.00  0.00           H
ATOM   2832  C  LALA X 179     -13.045 -18.272   7.909  0.00  0.00           C
ATOM   2833  O  LALA X 179     -13.181 -19.476   8.126  0.00  0.00           O
ATOM   2834  N  LILE X 180     -13.841 -17.608   7.082  0.00  0.00           N
ATOM   2835  H  LILE X 180     -13.704 -16.605   6.985  0.00  0.00           H
ATOM   2836  CA LILE X 180     -15.002 -18.170   6.402  0.00  0.00           C
ATOM   2837  HA LILE X 180     -14.963 -19.256   6.449  0.00  0.00           H
ATOM   2838  CB LILE X 180     -16.319 -17.702   7.054  0.00  0.00           C
ATOM   2839  HB LILE X 180     -16.442 -16.629   6.900  0.00  0.00           H
ATOM   2840  CG2LILE X 180     -17.491 -18.417   6.365  0.00  0.00           C
ATOM   2841 HG21LILE X 180     -17.415 -19.496   6.505  0.00  0.00           H
ATOM   2842 HG22LILE X 180     -18.424 -18.062   6.797  0.00  0.00           H
ATOM   2843 HG23LILE X 180     -17.508 -18.197   5.297  0.00  0.00           H
ATOM   2844  CG1LILE X 180     -16.415 -17.994   8.566  0.00  0.00           C
ATOM   2845 HG12LILE X 180     -17.466 -18.093   8.825  0.00  0.00           H
ATOM   2846 HG13LILE X 180     -15.923 -18.941   8.794  0.00  0.00           H
ATOM   2847  CD1LILE X 180     -15.873 -16.886   9.477  0.00  0.00           C
ATOM   2848 HD11LILE X 180     -16.393 -15.950   9.270  0.00  0.00           H
ATOM   2849 HD12LILE X 180     -16.039 -17.169  10.514  0.00  0.00           H
ATOM   2850 HD13LILE X 180     -14.807 -16.742   9.335  0.00  0.00           H
ATOM   2851  C  LILE X 180     -14.921 -17.742   4.944  0.00  0.00           C
ATOM   2852  O  LILE X 180     -14.901 -16.549   4.654  0.00  0.00           O
ATOM   2853  N  LLEU X 181     -14.821 -18.705   4.037  0.00  0.00           N
ATOM   2854  H  LLEU X 181     -14.851 -19.669   4.352  0.00  0.00           H
ATOM   2855  CA LLEU X 181     -14.536 -18.464   2.628  0.00  0.00           C
ATOM   2856  HA LLEU X 181     -14.335 -17.403   2.470  0.00  0.00           H
ATOM   2857  CB LLEU X 181     -13.263 -19.237   2.218  0.00  0.00           C
ATOM   2858  HB2LLEU X 181     -13.525 -20.283   2.066  0.00  0.00           H
ATOM   2859  HB3LLEU X 181     -12.943 -18.839   1.260  0.00  0.00           H
ATOM   2860  CG LLEU X 181     -12.069 -19.194   3.202  0.00  0.00           C
ATOM   2861  HG LLEU X 181     -12.341 -19.714   4.121  0.00  0.00           H
ATOM   2862  CD1LLEU X 181     -10.859 -19.918   2.605  0.00  0.00           C
ATOM   2863 HD11LLEU X 181     -10.498 -19.390   1.726  0.00  0.00           H
ATOM   2864 HD12LLEU X 181     -10.058 -19.966   3.343  0.00  0.00           H
ATOM   2865 HD13LLEU X 181     -11.133 -20.928   2.318  0.00  0.00           H
ATOM   2866  CD2LLEU X 181     -11.612 -17.779   3.564  0.00  0.00           C
ATOM   2867 HD21LLEU X 181     -12.387 -17.265   4.124  0.00  0.00           H
ATOM   2868 HD22LLEU X 181     -10.717 -17.822   4.184  0.00  0.00           H
ATOM   2869 HD23LLEU X 181     -11.401 -17.207   2.665  0.00  0.00           H
ATOM   2870  C  LLEU X 181     -15.774 -18.834   1.801  0.00  0.00           C
ATOM   2871  O  LLEU X 181     -16.107 -20.013   1.689  0.00  0.00           O
ATOM   2872  N  LASP X 182     -16.468 -17.830   1.265  0.00  0.00           N
ATOM   2873  H  LASP X 182     -16.114 -16.887   1.402  0.00  0.00           H
ATOM   2874  CA LASP X 182     -17.605 -17.973   0.349  0.00  0.00           C
ATOM   2875  HA LASP X 182     -18.206 -18.835   0.646  0.00  0.00           H
ATOM   2876  CB LASP X 182     -18.484 -16.714   0.462  0.00  0.00           C
ATOM   2877  HB2LASP X 182     -18.743 -16.572   1.511  0.00  0.00           H
ATOM   2878  HB3LASP X 182     -17.912 -15.842   0.140  0.00  0.00           H
ATOM   2879  CG LASP X 182     -19.795 -16.775  -0.329  0.00  0.00           C
ATOM   2880  OD1LASP X 182     -20.228 -17.869  -0.744  0.00  0.00           O
ATOM   2881  OD2LASP X 182     -20.412 -15.697  -0.505  0.00  0.00           O
ATOM   2882  C  LASP X 182     -17.077 -18.216  -1.075  0.00  0.00           C
ATOM   2883  O  LASP X 182     -16.671 -17.287  -1.781  0.00  0.00           O
ATOM   2884  N  LILE X 183     -16.990 -19.491  -1.458  0.00  0.00           N
ATOM   2885  H  LILE X 183     -17.369 -20.200  -0.837  0.00  0.00           H
ATOM   2886  CA LILE X 183     -16.380 -19.949  -2.708  0.00  0.00           C
ATOM   2887  HA LILE X 183     -15.711 -19.166  -3.049  0.00  0.00           H
ATOM   2888  CB LILE X 183     -15.522 -21.218  -2.467  0.00  0.00           C
ATOM   2889  HB LILE X 183     -16.191 -22.038  -2.209  0.00  0.00           H
ATOM   2890  CG2LILE X 183     -14.772 -21.623  -3.742  0.00  0.00           C
ATOM   2891 HG21LILE X 183     -14.147 -20.809  -4.102  0.00  0.00           H
ATOM   2892 HG22LILE X 183     -14.148 -22.495  -3.557  0.00  0.00           H
ATOM   2893 HG23LILE X 183     -15.490 -21.864  -4.513  0.00  0.00           H
ATOM   2894  CG1LILE X 183     -14.494 -21.098  -1.317  0.00  0.00           C
ATOM   2895 HG12LILE X 183     -15.027 -21.016  -0.373  0.00  0.00           H
ATOM   2896 HG13LILE X 183     -13.919 -22.024  -1.270  0.00  0.00           H
ATOM   2897  CD1LILE X 183     -13.503 -19.929  -1.422  0.00  0.00           C
ATOM   2898 HD11LILE X 183     -14.024 -18.980  -1.292  0.00  0.00           H
ATOM   2899 HD12LILE X 183     -12.748 -20.033  -0.645  0.00  0.00           H
ATOM   2900 HD13LILE X 183     -12.995 -19.935  -2.383  0.00  0.00           H
ATOM   2901  C  LILE X 183     -17.471 -20.101  -3.780  0.00  0.00           C
ATOM   2902  O  LILE X 183     -18.002 -21.190  -4.014  0.00  0.00           O
ATOM   2903  N  LASN X 184     -17.824 -18.981  -4.417  0.00  0.00           N
ATOM   2904  H  LASN X 184     -17.282 -18.144  -4.209  0.00  0.00           H
ATOM   2905  CA LASN X 184     -19.011 -18.807  -5.261  0.00  0.00           C
ATOM   2906  HA LASN X 184     -19.624 -19.690  -5.100  0.00  0.00           H
ATOM   2907  CB LASN X 184     -19.846 -17.623  -4.718  0.00  0.00           C
ATOM   2908  HB2LASN X 184     -20.893 -17.810  -4.928  0.00  0.00           H
ATOM   2909  HB3LASN X 184     -19.739 -17.577  -3.635  0.00  0.00           H
ATOM   2910  CG LASN X 184     -19.517 -16.243  -5.239  0.00  0.00           C
ATOM   2911  OD1LASN X 184     -18.666 -16.036  -6.092  0.00  0.00           O
ATOM   2912  ND2LASN X 184     -20.164 -15.234  -4.715  0.00  0.00           N
ATOM   2913 HD21LASN X 184     -19.804 -14.296  -4.921  0.00  0.00           H
ATOM   2914 HD22LASN X 184     -20.778 -15.354  -3.921  0.00  0.00           H
ATOM   2915  C  LASN X 184     -18.735 -18.803  -6.785  0.00  0.00           C
ATOM   2916  O  LASN X 184     -19.572 -18.346  -7.566  0.00  0.00           O
ATOM   2917  N  LARG X 185     -17.572 -19.333  -7.203  0.00  0.00           N
ATOM   2918  H  LARG X 185     -16.969 -19.675  -6.466  0.00  0.00           H
ATOM   2919  CA LARG X 185     -17.028 -19.420  -8.581  0.00  0.00           C
ATOM   2920  HA LARG X 185     -16.161 -20.072  -8.526  0.00  0.00           H
ATOM   2921  CB LARG X 185     -18.042 -20.095  -9.528  0.00  0.00           C
ATOM   2922  HB2LARG X 185     -18.675 -20.780  -8.975  0.00  0.00           H
ATOM   2923  HB3LARG X 185     -18.698 -19.334  -9.954  0.00  0.00           H
ATOM   2924  CG LARG X 185     -17.332 -20.863 -10.653  0.00  0.00           C
ATOM   2925  HG2LARG X 185     -16.643 -20.198 -11.172  0.00  0.00           H
ATOM   2926  HG3LARG X 185     -16.759 -21.673 -10.206  0.00  0.00           H
ATOM   2927  CD LARG X 185     -18.288 -21.487 -11.674  0.00  0.00           C
ATOM   2928  HD2LARG X 185     -17.703 -22.011 -12.432  0.00  0.00           H
ATOM   2929  HD3LARG X 185     -18.915 -22.219 -11.163  0.00  0.00           H
ATOM   2930  NE LARG X 185     -19.162 -20.499 -12.325  0.00  0.00           N
ATOM   2931  HE LARG X 185     -20.147 -20.483 -12.042  0.00  0.00           H
ATOM   2932  CZ LARG X 185     -18.859 -19.576 -13.214  0.00  0.00           C
ATOM   2933  NH1LARG X 185     -19.806 -18.857 -13.721  0.00  0.00           N
ATOM   2934 HH11LARG X 185     -20.755 -19.207 -13.578  0.00  0.00           H
ATOM   2935 HH12LARG X 185     -19.608 -18.231 -14.499  0.00  0.00           H
ATOM   2936  NH2LARG X 185     -17.642 -19.349 -13.612  0.00  0.00           N
ATOM   2937 HH21LARG X 185     -16.889 -19.901 -13.261  0.00  0.00           H
ATOM   2938 HH22LARG X 185     -17.507 -18.580 -14.277  0.00  0.00           H
ATOM   2939  C  LARG X 185     -16.516 -18.122  -9.209  0.00  0.00           C
ATOM   2940  O  LARG X 185     -15.498 -18.141  -9.901  0.00  0.00           O
ATOM   2941  N  LLEU X 186     -17.245 -17.026  -9.038  0.00  0.00           N
ATOM   2942  H  LLEU X 186     -18.057 -17.113  -8.438  0.00  0.00           H
ATOM   2943  CA LLEU X 186     -17.165 -15.851  -9.913  0.00  0.00           C
ATOM   2944  HA LLEU X 186     -16.670 -16.126 -10.847  0.00  0.00           H
ATOM   2945  CB LLEU X 186     -18.603 -15.436 -10.229  0.00  0.00           C
ATOM   2946  HB2LLEU X 186     -19.196 -15.539  -9.324  0.00  0.00           H
ATOM   2947  HB3LLEU X 186     -18.638 -14.385 -10.521  0.00  0.00           H
ATOM   2948  CG LLEU X 186     -19.196 -16.316 -11.339  0.00  0.00           C
ATOM   2949  HG LLEU X 186     -18.757 -17.313 -11.314  0.00  0.00           H
ATOM   2950  CD1LLEU X 186     -20.703 -16.462 -11.191  0.00  0.00           C
ATOM   2951 HD11LLEU X 186     -21.173 -15.481 -11.156  0.00  0.00           H
ATOM   2952 HD12LLEU X 186     -21.093 -17.018 -12.043  0.00  0.00           H
ATOM   2953 HD13LLEU X 186     -20.923 -17.028 -10.285  0.00  0.00           H
ATOM   2954  CD2LLEU X 186     -18.882 -15.665 -12.676  0.00  0.00           C
ATOM   2955 HD21LLEU X 186     -17.811 -15.696 -12.878  0.00  0.00           H
ATOM   2956 HD22LLEU X 186     -19.403 -16.204 -13.462  0.00  0.00           H
ATOM   2957 HD23LLEU X 186     -19.229 -14.633 -12.664  0.00  0.00           H
ATOM   2958  C  LLEU X 186     -16.375 -14.688  -9.315  0.00  0.00           C
ATOM   2959  O  LLEU X 186     -16.463 -14.448  -8.115  0.00  0.00           O
ATOM   2960  N  LGLY X 187     -15.646 -13.942 -10.148  0.00  0.00           N
ATOM   2961  H  LGLY X 187     -15.644 -14.163 -11.133  0.00  0.00           H
ATOM   2962  CA LGLY X 187     -14.978 -12.698  -9.752  0.00  0.00           C
ATOM   2963  HA2LGLY X 187     -14.568 -12.789  -8.745  0.00  0.00           H
ATOM   2964  HA3LGLY X 187     -14.151 -12.515 -10.439  0.00  0.00           H
ATOM   2965  C  LGLY X 187     -15.915 -11.485  -9.780  0.00  0.00           C
ATOM   2966  O  LGLY X 187     -17.138 -11.612  -9.640  0.00  0.00           O
ATOM   2967  N  LGLN X 188     -15.340 -10.306 -10.015  0.00  0.00           N
ATOM   2968  H  LGLN X 188     -14.344 -10.314 -10.231  0.00  0.00           H
ATOM   2969  CA LGLN X 188     -16.089  -9.124 -10.440  0.00  0.00           C
ATOM   2970  HA LGLN X 188     -17.031  -9.118  -9.904  0.00  0.00           H
ATOM   2971  CB LGLN X 188     -15.340  -7.848 -10.012  0.00  0.00           C
ATOM   2972  HB2LGLN X 188     -15.410  -7.779  -8.930  0.00  0.00           H
ATOM   2973  HB3LGLN X 188     -14.288  -7.919 -10.282  0.00  0.00           H
ATOM   2974  CG LGLN X 188     -15.949  -6.568 -10.605  0.00  0.00           C
ATOM   2975  HG2LGLN X 188     -15.584  -6.438 -11.619  0.00  0.00           H
ATOM   2976  HG3LGLN X 188     -17.029  -6.685 -10.647  0.00  0.00           H
ATOM   2977  CD LGLN X 188     -15.659  -5.290  -9.823  0.00  0.00           C
ATOM   2978  OE1LGLN X 188     -14.735  -5.162  -9.041  0.00  0.00           O
ATOM   2979  NE2LGLN X 188     -16.425  -4.246 -10.041  0.00  0.00           N
ATOM   2980 HE21LGLN X 188     -16.225  -3.437  -9.488  0.00  0.00           H
ATOM   2981 HE22LGLN X 188     -17.249  -4.340 -10.624  0.00  0.00           H
ATOM   2982  C  LGLN X 188     -16.440  -9.186 -11.943  0.00  0.00           C
ATOM   2983  O  LGLN X 188     -17.489  -8.673 -12.335  0.00  0.00           O
ATOM   2984  N  LSER X 189     -15.645  -9.860 -12.788  0.00  0.00           N
ATOM   2985  H  LSER X 189     -14.754 -10.220 -12.441  0.00  0.00           H
ATOM   2986  CA LSER X 189     -16.041 -10.160 -14.175  0.00  0.00           C
ATOM   2987  HA LSER X 189     -17.101 -10.383 -14.155  0.00  0.00           H
ATOM   2988  CB LSER X 189     -15.895  -8.923 -15.068  0.00  0.00           C
ATOM   2989  HB2LSER X 189     -16.215  -9.173 -16.080  0.00  0.00           H
ATOM   2990  HB3LSER X 189     -16.552  -8.140 -14.694  0.00  0.00           H
ATOM   2991  OG LSER X 189     -14.575  -8.427 -15.102  0.00  0.00           O
ATOM   2992  HG LSER X 189     -14.135  -8.691 -14.259  0.00  0.00           H
ATOM   2993  C  LSER X 189     -15.410 -11.417 -14.791  0.00  0.00           C
ATOM   2994  O  LSER X 189     -16.172 -12.322 -15.131  0.00  0.00           O
ATOM   2995  N  LASP X 190     -14.079 -11.519 -14.918  0.00  0.00           N
ATOM   2996  H  LASP X 190     -13.506 -10.830 -14.440  0.00  0.00           H
ATOM   2997  CA LASP X 190     -13.445 -12.754 -15.421  0.00  0.00           C
ATOM   2998  HA LASP X 190     -14.050 -13.090 -16.262  0.00  0.00           H
ATOM   2999  CB LASP X 190     -12.007 -12.530 -15.976  0.00  0.00           C
ATOM   3000  HB2LASP X 190     -11.416 -12.032 -15.207  0.00  0.00           H
ATOM   3001  HB3LASP X 190     -11.556 -13.507 -16.149  0.00  0.00           H
ATOM   3002  CG LASP X 190     -11.873 -11.726 -17.294  0.00  0.00           C
ATOM   3003  OD1LASP X 190     -10.802 -11.760 -17.949  0.00  0.00           O
ATOM   3004  OD2LASP X 190     -12.784 -10.956 -17.663  0.00  0.00           O
ATOM   3005  C  LASP X 190     -13.507 -13.867 -14.332  0.00  0.00           C
ATOM   3006  O  LASP X 190     -13.585 -13.567 -13.135  0.00  0.00           O
ATOM   3007  N  LPRO X 191     -13.485 -15.172 -14.682  0.00  0.00           N
ATOM   3008  CD LPRO X 191     -13.431 -15.714 -16.031  0.00  0.00           C
ATOM   3009  HD2LPRO X 191     -12.389 -15.833 -16.331  0.00  0.00           H
ATOM   3010  HD3LPRO X 191     -13.963 -15.096 -16.753  0.00  0.00           H
ATOM   3011  CG LPRO X 191     -14.106 -17.078 -15.940  0.00  0.00           C
ATOM   3012  HG2LPRO X 191     -13.727 -17.766 -16.696  0.00  0.00           H
ATOM   3013  HG3LPRO X 191     -15.180 -16.949 -16.046  0.00  0.00           H
ATOM   3014  CB LPRO X 191     -13.771 -17.546 -14.524  0.00  0.00           C
ATOM   3015  HB2LPRO X 191     -12.801 -18.040 -14.543  0.00  0.00           H
ATOM   3016  HB3LPRO X 191     -14.534 -18.222 -14.135  0.00  0.00           H
ATOM   3017  CA LPRO X 191     -13.696 -16.250 -13.704  0.00  0.00           C
ATOM   3018  HA LPRO X 191     -14.660 -16.086 -13.220  0.00  0.00           H
ATOM   3019  C  LPRO X 191     -12.586 -16.294 -12.635  0.00  0.00           C
ATOM   3020  O  LPRO X 191     -11.404 -16.345 -12.989  0.00  0.00           O
ATOM   3021  N  LALA X 192     -12.943 -16.290 -11.343  0.00  0.00           N
ATOM   3022  H  LALA X 192     -13.923 -16.346 -11.115  0.00  0.00           H
ATOM   3023  CA LALA X 192     -12.011 -16.028 -10.233  0.00  0.00           C
ATOM   3024  HA LALA X 192     -11.612 -15.030 -10.399  0.00  0.00           H
ATOM   3025  CB LALA X 192     -12.795 -16.016  -8.915  0.00  0.00           C
ATOM   3026  HB1LALA X 192     -13.279 -16.980  -8.754  0.00  0.00           H
ATOM   3027  HB2LALA X 192     -12.123 -15.818  -8.080  0.00  0.00           H
ATOM   3028  HB3LALA X 192     -13.553 -15.235  -8.935  0.00  0.00           H
ATOM   3029  C  LALA X 192     -10.836 -17.034 -10.154  0.00  0.00           C
ATOM   3030  O  LALA X 192     -11.047 -18.211 -10.440  0.00  0.00           O
ATOM   3031  N  LPRO X 193      -9.615 -16.653  -9.711  0.00  0.00           N
ATOM   3032  CD LPRO X 193      -9.246 -15.331  -9.210  0.00  0.00           C
ATOM   3033  HD2LPRO X 193      -9.377 -15.303  -8.127  0.00  0.00           H
ATOM   3034  HD3LPRO X 193      -9.809 -14.524  -9.672  0.00  0.00           H
ATOM   3035  CG LPRO X 193      -7.767 -15.169  -9.550  0.00  0.00           C
ATOM   3036  HG2LPRO X 193      -7.264 -14.455  -8.902  0.00  0.00           H
ATOM   3037  HG3LPRO X 193      -7.661 -14.882 -10.596  0.00  0.00           H
ATOM   3038  CB LPRO X 193      -7.252 -16.588  -9.360  0.00  0.00           C
ATOM   3039  HB2LPRO X 193      -7.160 -16.807  -8.294  0.00  0.00           H
ATOM   3040  HB3LPRO X 193      -6.303 -16.753  -9.870  0.00  0.00           H
ATOM   3041  CA LPRO X 193      -8.380 -17.414  -9.982  0.00  0.00           C
ATOM   3042  HA LPRO X 193      -8.239 -17.415 -11.063  0.00  0.00           H
ATOM   3043  C  LPRO X 193      -8.288 -18.877  -9.516  0.00  0.00           C
ATOM   3044  O  LPRO X 193      -7.407 -19.589  -9.994  0.00  0.00           O
ATOM   3045  N  LLEU X 194      -9.165 -19.332  -8.614  0.00  0.00           N
ATOM   3046  H  LLEU X 194      -9.826 -18.669  -8.242  0.00  0.00           H
ATOM   3047  CA LLEU X 194      -9.321 -20.746  -8.235  0.00  0.00           C
ATOM   3048  HA LLEU X 194      -8.852 -21.364  -9.001  0.00  0.00           H
ATOM   3049  CB LLEU X 194      -8.599 -20.995  -6.894  0.00  0.00           C
ATOM   3050  HB2LLEU X 194      -8.879 -20.200  -6.213  0.00  0.00           H
ATOM   3051  HB3LLEU X 194      -8.950 -21.934  -6.466  0.00  0.00           H
ATOM   3052  CG LLEU X 194      -7.064 -21.037  -6.938  0.00  0.00           C
ATOM   3053  HG LLEU X 194      -6.673 -20.111  -7.360  0.00  0.00           H
ATOM   3054  CD1LLEU X 194      -6.544 -21.166  -5.504  0.00  0.00           C
ATOM   3055 HD11LLEU X 194      -6.999 -22.034  -5.025  0.00  0.00           H
ATOM   3056 HD12LLEU X 194      -5.463 -21.282  -5.507  0.00  0.00           H
ATOM   3057 HD13LLEU X 194      -6.814 -20.275  -4.937  0.00  0.00           H
ATOM   3058  CD2LLEU X 194      -6.536 -22.223  -7.746  0.00  0.00           C
ATOM   3059 HD21LLEU X 194      -6.801 -22.101  -8.796  0.00  0.00           H
ATOM   3060 HD22LLEU X 194      -5.451 -22.271  -7.676  0.00  0.00           H
ATOM   3061 HD23LLEU X 194      -6.971 -23.148  -7.370  0.00  0.00           H
ATOM   3062  C  LLEU X 194     -10.790 -21.229  -8.199  0.00  0.00           C
ATOM   3063  O  LLEU X 194     -11.023 -22.406  -7.933  0.00  0.00           O
ATOM   3064  N  LGLN X 195     -11.766 -20.364  -8.507  0.00  0.00           N
ATOM   3065  H  LGLN X 195     -11.462 -19.460  -8.844  0.00  0.00           H
ATOM   3066  CA LGLN X 195     -13.213 -20.624  -8.652  0.00  0.00           C
ATOM   3067  HA LGLN X 195     -13.707 -19.651  -8.639  0.00  0.00           H
ATOM   3068  CB LGLN X 195     -13.504 -21.254 -10.022  0.00  0.00           C
ATOM   3069  HB2LGLN X 195     -13.003 -22.220 -10.092  0.00  0.00           H
ATOM   3070  HB3LGLN X 195     -14.576 -21.429 -10.065  0.00  0.00           H
ATOM   3071  CG LGLN X 195     -13.097 -20.426 -11.243  0.00  0.00           C
ATOM   3072  HG2LGLN X 195     -13.488 -19.412 -11.163  0.00  0.00           H
ATOM   3073  HG3LGLN X 195     -12.010 -20.388 -11.293  0.00  0.00           H
ATOM   3074  CD LGLN X 195     -13.620 -21.055 -12.528  0.00  0.00           C
ATOM   3075  OE1LGLN X 195     -14.619 -21.760 -12.549  0.00  0.00           O
ATOM   3076  NE2LGLN X 195     -12.947 -20.877 -13.638  0.00  0.00           N
ATOM   3077 HE21LGLN X 195     -13.265 -21.389 -14.440  0.00  0.00           H
ATOM   3078 HE22LGLN X 195     -12.088 -20.326 -13.613  0.00  0.00           H
ATOM   3079  C  LGLN X 195     -13.915 -21.461  -7.558  0.00  0.00           C
ATOM   3080  O  LGLN X 195     -14.692 -20.935  -6.767  0.00  0.00           O
ATOM   3081  N  LHIE X 196     -13.705 -22.780  -7.590  0.00  0.00           N
ATOM   3082  H  LHIE X 196     -12.981 -23.070  -8.236  0.00  0.00           H
ATOM   3083  CA LHIE X 196     -14.376 -23.848  -6.837  0.00  0.00           C
ATOM   3084  HA LHIE X 196     -14.787 -23.438  -5.917  0.00  0.00           H
ATOM   3085  CB LHIE X 196     -15.527 -24.438  -7.690  0.00  0.00           C
ATOM   3086  HB2LHIE X 196     -15.188 -24.540  -8.722  0.00  0.00           H
ATOM   3087  HB3LHIE X 196     -15.753 -25.443  -7.338  0.00  0.00           H
ATOM   3088  CG LHIE X 196     -16.852 -23.707  -7.687  0.00  0.00           C
ATOM   3089  ND1LHIE X 196     -17.844 -23.874  -8.660  0.00  0.00           N
ATOM   3090  CE1LHIE X 196     -18.922 -23.198  -8.225  0.00  0.00           C
ATOM   3091  HE1LHIE X 196     -19.852 -23.080  -8.770  0.00  0.00           H
ATOM   3092  NE2LHIE X 196     -18.685 -22.687  -7.009  0.00  0.00           N
ATOM   3093  HE2LHIE X 196     -19.363 -22.163  -6.446  0.00  0.00           H
ATOM   3094  CD2LHIE X 196     -17.397 -23.006  -6.650  0.00  0.00           C
ATOM   3095  HD2LHIE X 196     -16.931 -22.777  -5.706  0.00  0.00           H
ATOM   3096  C  LHIE X 196     -13.385 -24.948  -6.395  0.00  0.00           C
ATOM   3097  O  LHIE X 196     -13.813 -26.014  -5.957  0.00  0.00           O
ATOM   3098  N  LGLN X 197     -12.069 -24.719  -6.501  0.00  0.00           N
ATOM   3099  H  LGLN X 197     -11.764 -23.827  -6.877  0.00  0.00           H
ATOM   3100  CA LGLN X 197     -11.013 -25.645  -6.064  0.00  0.00           C
ATOM   3101  HA LGLN X 197     -11.275 -26.655  -6.386  0.00  0.00           H
ATOM   3102  CB LGLN X 197      -9.673 -25.275  -6.723  0.00  0.00           C
ATOM   3103  HB2LGLN X 197      -9.460 -24.228  -6.512  0.00  0.00           H
ATOM   3104  HB3LGLN X 197      -8.877 -25.866  -6.276  0.00  0.00           H
ATOM   3105  CG LGLN X 197      -9.642 -25.487  -8.246  0.00  0.00           C
ATOM   3106  HG2LGLN X 197     -10.528 -25.042  -8.697  0.00  0.00           H
ATOM   3107  HG3LGLN X 197      -8.776 -24.953  -8.635  0.00  0.00           H
ATOM   3108  CD LGLN X 197      -9.528 -26.938  -8.729  0.00  0.00           C
ATOM   3109  OE1LGLN X 197      -9.597 -27.189  -9.920  0.00  0.00           O
ATOM   3110  NE2LGLN X 197      -9.344 -27.940  -7.896  0.00  0.00           N
ATOM   3111 HE21LGLN X 197      -9.235 -28.857  -8.286  0.00  0.00           H
ATOM   3112 HE22LGLN X 197      -9.268 -27.843  -6.881  0.00  0.00           H
ATOM   3113  C  LGLN X 197     -10.901 -25.687  -4.529  0.00  0.00           C
ATOM   3114  O  LGLN X 197      -9.962 -25.162  -3.924  0.00  0.00           O
ATOM   3115  N  LMET X 198     -11.901 -26.298  -3.890  0.00  0.00           N
ATOM   3116  H  LMET X 198     -12.674 -26.615  -4.465  0.00  0.00           H
ATOM   3117  CA LMET X 198     -12.015 -26.440  -2.433  0.00  0.00           C
ATOM   3118  HA LMET X 198     -12.114 -25.451  -1.986  0.00  0.00           H
ATOM   3119  CB LMET X 198     -13.258 -27.278  -2.083  0.00  0.00           C
ATOM   3120  HB2LMET X 198     -13.074 -28.321  -2.344  0.00  0.00           H
ATOM   3121  HB3LMET X 198     -13.406 -27.225  -1.007  0.00  0.00           H
ATOM   3122  CG LMET X 198     -14.553 -26.847  -2.782  0.00  0.00           C
ATOM   3123  HG2LMET X 198     -14.480 -27.098  -3.838  0.00  0.00           H
ATOM   3124  HG3LMET X 198     -15.379 -27.430  -2.371  0.00  0.00           H
ATOM   3125  SD LMET X 198     -14.960 -25.091  -2.635  0.00  0.00           S
ATOM   3126  CE LMET X 198     -15.404 -25.044  -0.884  0.00  0.00           C
ATOM   3127  HE1LMET X 198     -14.575 -25.402  -0.277  0.00  0.00           H
ATOM   3128  HE2LMET X 198     -15.640 -24.019  -0.602  0.00  0.00           H
ATOM   3129  HE3LMET X 198     -16.271 -25.680  -0.702  0.00  0.00           H
ATOM   3130  C  LMET X 198     -10.785 -27.118  -1.818  0.00  0.00           C
ATOM   3131  O  LMET X 198     -10.364 -26.770  -0.719  0.00  0.00           O
ATOM   3132  N  LASP X 199     -10.200 -28.060  -2.555  0.00  0.00           N
ATOM   3133  H  LASP X 199     -10.528 -28.149  -3.511  0.00  0.00           H
ATOM   3134  CA LASP X 199      -8.943 -28.748  -2.277  0.00  0.00           C
ATOM   3135  HA LASP X 199      -9.012 -29.243  -1.309  0.00  0.00           H
ATOM   3136  CB LASP X 199      -8.708 -29.822  -3.363  0.00  0.00           C
ATOM   3137  HB2LASP X 199      -7.728 -30.273  -3.194  0.00  0.00           H
ATOM   3138  HB3LASP X 199      -9.454 -30.606  -3.222  0.00  0.00           H
ATOM   3139  CG LASP X 199      -8.795 -29.349  -4.832  0.00  0.00           C
ATOM   3140  OD1LASP X 199      -8.368 -30.123  -5.706  0.00  0.00           O
ATOM   3141  OD2LASP X 199      -9.288 -28.224  -5.101  0.00  0.00           O
ATOM   3142  C  LASP X 199      -7.748 -27.784  -2.222  0.00  0.00           C
ATOM   3143  O  LASP X 199      -6.982 -27.806  -1.258  0.00  0.00           O
ATOM   3144  N  LILE X 200      -7.594 -26.911  -3.217  0.00  0.00           N
ATOM   3145  H  LILE X 200      -8.261 -26.954  -3.987  0.00  0.00           H
ATOM   3146  CA LILE X 200      -6.487 -25.952  -3.278  0.00  0.00           C
ATOM   3147  HA LILE X 200      -5.566 -26.489  -3.048  0.00  0.00           H
ATOM   3148  CB LILE X 200      -6.334 -25.370  -4.704  0.00  0.00           C
ATOM   3149  HB LILE X 200      -7.259 -24.863  -4.980  0.00  0.00           H
ATOM   3150  CG2LILE X 200      -5.192 -24.342  -4.744  0.00  0.00           C
ATOM   3151 HG21LILE X 200      -4.248 -24.839  -4.536  0.00  0.00           H
ATOM   3152 HG22LILE X 200      -5.136 -23.875  -5.725  0.00  0.00           H
ATOM   3153 HG23LILE X 200      -5.349 -23.551  -4.013  0.00  0.00           H
ATOM   3154  CG1LILE X 200      -6.050 -26.516  -5.710  0.00  0.00           C
ATOM   3155 HG12LILE X 200      -5.159 -27.059  -5.392  0.00  0.00           H
ATOM   3156 HG13LILE X 200      -6.882 -27.218  -5.699  0.00  0.00           H
ATOM   3157  CD1LILE X 200      -5.853 -26.084  -7.168  0.00  0.00           C
ATOM   3158 HD11LILE X 200      -4.926 -25.521  -7.281  0.00  0.00           H
ATOM   3159 HD12LILE X 200      -5.796 -26.972  -7.799  0.00  0.00           H
ATOM   3160 HD13LILE X 200      -6.695 -25.478  -7.494  0.00  0.00           H
ATOM   3161  C  LILE X 200      -6.649 -24.885  -2.187  0.00  0.00           C
ATOM   3162  O  LILE X 200      -5.682 -24.599  -1.480  0.00  0.00           O
ATOM   3163  N  LTYR X 201      -7.861 -24.363  -1.959  0.00  0.00           N
ATOM   3164  H  LTYR X 201      -8.627 -24.632  -2.571  0.00  0.00           H
ATOM   3165  CA LTYR X 201      -8.133 -23.464  -0.826  0.00  0.00           C
ATOM   3166  HA LTYR X 201      -7.458 -22.612  -0.897  0.00  0.00           H
ATOM   3167  CB LTYR X 201      -9.576 -22.935  -0.892  0.00  0.00           C
ATOM   3168  HB2LTYR X 201     -10.258 -23.783  -0.960  0.00  0.00           H
ATOM   3169  HB3LTYR X 201      -9.793 -22.418   0.044  0.00  0.00           H
ATOM   3170  CG LTYR X 201      -9.868 -21.959  -2.024  0.00  0.00           C
ATOM   3171  CD1LTYR X 201      -9.220 -20.706  -2.061  0.00  0.00           C
ATOM   3172  HD1LTYR X 201      -8.501 -20.449  -1.297  0.00  0.00           H
ATOM   3173  CE1LTYR X 201      -9.532 -19.773  -3.072  0.00  0.00           C
ATOM   3174  HE1LTYR X 201      -9.045 -18.811  -3.100  0.00  0.00           H
ATOM   3175  CZ LTYR X 201     -10.496 -20.089  -4.051  0.00  0.00           C
ATOM   3176  OH LTYR X 201     -10.809 -19.196  -5.026  0.00  0.00           O
ATOM   3177  HH LTYR X 201     -10.621 -18.273  -4.782  0.00  0.00           H
ATOM   3178  CE2LTYR X 201     -11.128 -21.349  -4.029  0.00  0.00           C
ATOM   3179  HE2LTYR X 201     -11.859 -21.584  -4.788  0.00  0.00           H
ATOM   3180  CD2LTYR X 201     -10.827 -22.272  -3.009  0.00  0.00           C
ATOM   3181  HD2LTYR X 201     -11.343 -23.221  -2.979  0.00  0.00           H
ATOM   3182  C  LTYR X 201      -7.846 -24.141   0.530  0.00  0.00           C
ATOM   3183  O  LTYR X 201      -7.162 -23.555   1.370  0.00  0.00           O
ATOM   3184  N  LGLN X 202      -8.270 -25.395   0.726  0.00  0.00           N
ATOM   3185  H  LGLN X 202      -8.853 -25.825   0.013  0.00  0.00           H
ATOM   3186  CA LGLN X 202      -7.947 -26.205   1.910  0.00  0.00           C
ATOM   3187  HA LGLN X 202      -8.340 -25.715   2.798  0.00  0.00           H
ATOM   3188  CB LGLN X 202      -8.645 -27.572   1.761  0.00  0.00           C
ATOM   3189  HB2LGLN X 202      -9.723 -27.418   1.773  0.00  0.00           H
ATOM   3190  HB3LGLN X 202      -8.394 -27.973   0.783  0.00  0.00           H
ATOM   3191  CG LGLN X 202      -8.271 -28.659   2.782  0.00  0.00           C
ATOM   3192  HG2LGLN X 202      -8.522 -29.627   2.350  0.00  0.00           H
ATOM   3193  HG3LGLN X 202      -7.198 -28.658   2.954  0.00  0.00           H
ATOM   3194  CD LGLN X 202      -9.005 -28.571   4.116  0.00  0.00           C
ATOM   3195  OE1LGLN X 202     -10.077 -28.004   4.246  0.00  0.00           O
ATOM   3196  NE2LGLN X 202      -8.469 -29.172   5.151  0.00  0.00           N
ATOM   3197 HE21LGLN X 202      -8.957 -29.087   6.034  0.00  0.00           H
ATOM   3198 HE22LGLN X 202      -7.519 -29.545   5.082  0.00  0.00           H
ATOM   3199  C  LGLN X 202      -6.431 -26.334   2.114  0.00  0.00           C
ATOM   3200  O  LGLN X 202      -5.935 -26.081   3.214  0.00  0.00           O
ATOM   3201  N  LLYS X 203      -5.674 -26.686   1.065  0.00  0.00           N
ATOM   3202  H  LLYS X 203      -6.137 -26.893   0.181  0.00  0.00           H
ATOM   3203  CA LLYS X 203      -4.214 -26.834   1.162  0.00  0.00           C
ATOM   3204  HA LLYS X 203      -3.990 -27.318   2.111  0.00  0.00           H
ATOM   3205  CB LLYS X 203      -3.668 -27.732   0.035  0.00  0.00           C
ATOM   3206  HB2LLYS X 203      -3.907 -27.289  -0.934  0.00  0.00           H
ATOM   3207  HB3LLYS X 203      -2.581 -27.764   0.127  0.00  0.00           H
ATOM   3208  CG LLYS X 203      -4.187 -29.188   0.067  0.00  0.00           C
ATOM   3209  HG2LLYS X 203      -5.190 -29.226  -0.348  0.00  0.00           H
ATOM   3210  HG3LLYS X 203      -3.542 -29.798  -0.568  0.00  0.00           H
ATOM   3211  CD LLYS X 203      -4.234 -29.800   1.475  0.00  0.00           C
ATOM   3212  HD2LLYS X 203      -3.244 -29.732   1.933  0.00  0.00           H
ATOM   3213  HD3LLYS X 203      -4.942 -29.236   2.082  0.00  0.00           H
ATOM   3214  CE LLYS X 203      -4.699 -31.257   1.476  0.00  0.00           C
ATOM   3215  HE2LLYS X 203      -5.640 -31.328   0.925  0.00  0.00           H
ATOM   3216  HE3LLYS X 203      -3.947 -31.867   0.971  0.00  0.00           H
ATOM   3217  NZ LLYS X 203      -4.889 -31.711   2.873  0.00  0.00           N
ATOM   3218  HZ1LLYS X 203      -5.584 -31.137   3.360  0.00  0.00           H
ATOM   3219  HZ2LLYS X 203      -5.110 -32.686   2.975  0.00  0.00           H
ATOM   3220  HZ3LLYS X 203      -4.081 -31.455   3.450  0.00  0.00           H
ATOM   3221  C  LLYS X 203      -3.466 -25.509   1.288  0.00  0.00           C
ATOM   3222  O  LLYS X 203      -2.408 -25.510   1.913  0.00  0.00           O
ATOM   3223  N  LARG X 204      -4.020 -24.374   0.837  0.00  0.00           N
ATOM   3224  H  LARG X 204      -4.864 -24.441   0.274  0.00  0.00           H
ATOM   3225  CA LARG X 204      -3.501 -23.049   1.222  0.00  0.00           C
ATOM   3226  HA LARG X 204      -2.433 -23.008   1.004  0.00  0.00           H
ATOM   3227  CB LARG X 204      -4.199 -21.893   0.492  0.00  0.00           C
ATOM   3228  HB2LARG X 204      -5.281 -21.989   0.574  0.00  0.00           H
ATOM   3229  HB3LARG X 204      -3.905 -20.976   1.001  0.00  0.00           H
ATOM   3230  CG LARG X 204      -3.809 -21.743  -0.981  0.00  0.00           C
ATOM   3231  HG2LARG X 204      -2.725 -21.801  -1.084  0.00  0.00           H
ATOM   3232  HG3LARG X 204      -4.278 -22.525  -1.574  0.00  0.00           H
ATOM   3233  CD LARG X 204      -4.283 -20.382  -1.483  0.00  0.00           C
ATOM   3234  HD2LARG X 204      -5.360 -20.301  -1.326  0.00  0.00           H
ATOM   3235  HD3LARG X 204      -3.779 -19.610  -0.898  0.00  0.00           H
ATOM   3236  NE LARG X 204      -3.984 -20.180  -2.909  0.00  0.00           N
ATOM   3237  HE LARG X 204      -3.601 -20.973  -3.416  0.00  0.00           H
ATOM   3238  CZ LARG X 204      -4.164 -19.041  -3.554  0.00  0.00           C
ATOM   3239  NH1LARG X 204      -4.561 -17.971  -2.927  0.00  0.00           N
ATOM   3240 HH11LARG X 204      -4.614 -17.988  -1.924  0.00  0.00           H
ATOM   3241 HH12LARG X 204      -4.814 -17.108  -3.386  0.00  0.00           H
ATOM   3242  NH2LARG X 204      -3.967 -18.954  -4.836  0.00  0.00           N
ATOM   3243 HH21LARG X 204      -3.663 -19.764  -5.340  0.00  0.00           H
ATOM   3244 HH22LARG X 204      -4.096 -18.069  -5.290  0.00  0.00           H
ATOM   3245  C  LARG X 204      -3.626 -22.845   2.728  0.00  0.00           C
ATOM   3246  O  LARG X 204      -2.633 -22.528   3.367  0.00  0.00           O
ATOM   3247  N  LCYS X 205      -4.804 -23.069   3.307  0.00  0.00           N
ATOM   3248  H  LCYS X 205      -5.601 -23.307   2.728  0.00  0.00           H
ATOM   3249  CA LCYS X 205      -5.008 -22.896   4.746  0.00  0.00           C
ATOM   3250  HA LCYS X 205      -4.748 -21.871   5.009  0.00  0.00           H
ATOM   3251  CB LCYS X 205      -6.494 -23.104   5.059  0.00  0.00           C
ATOM   3252  HB2LCYS X 205      -6.801 -24.092   4.713  0.00  0.00           H
ATOM   3253  HB3LCYS X 205      -6.659 -23.027   6.135  0.00  0.00           H
ATOM   3254  SG LCYS X 205      -7.472 -21.831   4.207  0.00  0.00           S
ATOM   3255  HG LCYS X 205      -8.678 -22.373   4.412  0.00  0.00           H
ATOM   3256  C  LCYS X 205      -4.077 -23.800   5.577  0.00  0.00           C
ATOM   3257  O  LCYS X 205      -3.355 -23.295   6.439  0.00  0.00           O
ATOM   3258  N  LGLU X 206      -3.994 -25.096   5.255  0.00  0.00           N
ATOM   3259  H  LGLU X 206      -4.620 -25.461   4.543  0.00  0.00           H
ATOM   3260  CA LGLU X 206      -3.050 -26.023   5.905  0.00  0.00           C
ATOM   3261  HA LGLU X 206      -3.271 -26.064   6.974  0.00  0.00           H
ATOM   3262  CB LGLU X 206      -3.196 -27.441   5.324  0.00  0.00           C
ATOM   3263  HB2LGLU X 206      -3.106 -27.386   4.238  0.00  0.00           H
ATOM   3264  HB3LGLU X 206      -2.374 -28.050   5.702  0.00  0.00           H
ATOM   3265  CG LGLU X 206      -4.517 -28.141   5.688  0.00  0.00           C
ATOM   3266  HG2LGLU X 206      -4.552 -28.294   6.769  0.00  0.00           H
ATOM   3267  HG3LGLU X 206      -5.354 -27.499   5.412  0.00  0.00           H
ATOM   3268  CD LGLU X 206      -4.668 -29.497   4.978  0.00  0.00           C
ATOM   3269  OE1LGLU X 206      -3.657 -30.150   4.628  0.00  0.00           O
ATOM   3270  OE2LGLU X 206      -5.814 -29.926   4.689  0.00  0.00           O
ATOM   3271  C  LGLU X 206      -1.586 -25.560   5.764  0.00  0.00           C
ATOM   3272  O  LGLU X 206      -0.855 -25.510   6.752  0.00  0.00           O
ATOM   3273  N  LALA X 207      -1.152 -25.149   4.566  0.00  0.00           N
ATOM   3274  H  LALA X 207      -1.781 -25.198   3.771  0.00  0.00           H
ATOM   3275  CA LALA X 207       0.214 -24.671   4.324  0.00  0.00           C
ATOM   3276  HA LALA X 207       0.889 -25.349   4.847  0.00  0.00           H
ATOM   3277  CB LALA X 207       0.512 -24.787   2.831  0.00  0.00           C
ATOM   3278  HB1LALA X 207      -0.074 -24.057   2.272  0.00  0.00           H
ATOM   3279  HB2LALA X 207       1.573 -24.609   2.677  0.00  0.00           H
ATOM   3280  HB3LALA X 207       0.272 -25.791   2.479  0.00  0.00           H
ATOM   3281  C  LALA X 207       0.504 -23.251   4.870  0.00  0.00           C
ATOM   3282  O  LALA X 207       1.644 -22.778   4.847  0.00  0.00           O
ATOM   3283  N  LPHE X 208      -0.501 -22.554   5.395  0.00  0.00           N
ATOM   3284  H  LPHE X 208      -1.442 -22.922   5.289  0.00  0.00           H
ATOM   3285  CA LPHE X 208      -0.325 -21.365   6.231  0.00  0.00           C
ATOM   3286  HA LPHE X 208       0.702 -21.020   6.141  0.00  0.00           H
ATOM   3287  CB LPHE X 208      -1.200 -20.217   5.705  0.00  0.00           C
ATOM   3288  HB2LPHE X 208      -2.187 -20.598   5.435  0.00  0.00           H
ATOM   3289  HB3LPHE X 208      -1.344 -19.495   6.510  0.00  0.00           H
ATOM   3290  CG LPHE X 208      -0.593 -19.483   4.512  0.00  0.00           C
ATOM   3291  CD1LPHE X 208      -0.127 -18.163   4.664  0.00  0.00           C
ATOM   3292  HD1LPHE X 208      -0.216 -17.664   5.613  0.00  0.00           H
ATOM   3293  CE1LPHE X 208       0.442 -17.477   3.577  0.00  0.00           C
ATOM   3294  HE1LPHE X 208       0.792 -16.460   3.699  0.00  0.00           H
ATOM   3295  CZ LPHE X 208       0.530 -18.094   2.321  0.00  0.00           C
ATOM   3296  HZ LPHE X 208       0.927 -17.549   1.479  0.00  0.00           H
ATOM   3297  CE2LPHE X 208       0.084 -19.414   2.161  0.00  0.00           C
ATOM   3298  HE2LPHE X 208       0.160 -19.893   1.196  0.00  0.00           H
ATOM   3299  CD2LPHE X 208      -0.462 -20.106   3.255  0.00  0.00           C
ATOM   3300  HD2LPHE X 208      -0.782 -21.122   3.117  0.00  0.00           H
ATOM   3301  C  LPHE X 208      -0.480 -21.680   7.732  0.00  0.00           C
ATOM   3302  O  LPHE X 208      -0.403 -20.766   8.549  0.00  0.00           O
ATOM   3303  N  LGLY X 209      -0.613 -22.957   8.116  0.00  0.00           N
ATOM   3304  H  LGLY X 209      -0.687 -23.668   7.395  0.00  0.00           H
ATOM   3305  CA LGLY X 209      -0.616 -23.443   9.504  0.00  0.00           C
ATOM   3306  HA2LGLY X 209      -0.176 -24.441   9.514  0.00  0.00           H
ATOM   3307  HA3LGLY X 209       0.004 -22.793  10.121  0.00  0.00           H
ATOM   3308  C  LGLY X 209      -1.996 -23.545  10.163  0.00  0.00           C
ATOM   3309  O  LGLY X 209      -2.084 -23.881  11.346  0.00  0.00           O
ATOM   3310  N  LTRP X 210      -3.070 -23.267   9.423  0.00  0.00           N
ATOM   3311  H  LTRP X 210      -2.945 -23.110   8.430  0.00  0.00           H
ATOM   3312  CA LTRP X 210      -4.444 -23.277   9.927  0.00  0.00           C
ATOM   3313  HA LTRP X 210      -4.457 -22.865  10.936  0.00  0.00           H
ATOM   3314  CB LTRP X 210      -5.327 -22.381   9.046  0.00  0.00           C
ATOM   3315  HB2LTRP X 210      -5.228 -22.677   8.005  0.00  0.00           H
ATOM   3316  HB3LTRP X 210      -6.365 -22.556   9.320  0.00  0.00           H
ATOM   3317  CG LTRP X 210      -5.090 -20.906   9.157  0.00  0.00           C
ATOM   3318  CD1LTRP X 210      -3.903 -20.266   9.094  0.00  0.00           C
ATOM   3319  HD1LTRP X 210      -2.944 -20.735   8.935  0.00  0.00           H
ATOM   3320  NE1LTRP X 210      -4.085 -18.921   9.333  0.00  0.00           N
ATOM   3321  HE1LTRP X 210      -3.305 -18.269   9.380  0.00  0.00           H
ATOM   3322  CE2LTRP X 210      -5.411 -18.610   9.532  0.00  0.00           C
ATOM   3323  CZ2LTRP X 210      -6.098 -17.418   9.808  0.00  0.00           C
ATOM   3324  HZ2LTRP X 210      -5.569 -16.478   9.877  0.00  0.00           H
ATOM   3325  CH2LTRP X 210      -7.492 -17.466   9.984  0.00  0.00           C
ATOM   3326  HH2LTRP X 210      -8.044 -16.564  10.201  0.00  0.00           H
ATOM   3327  CZ3LTRP X 210      -8.173 -18.691   9.885  0.00  0.00           C
ATOM   3328  HZ3LTRP X 210      -9.239 -18.726  10.037  0.00  0.00           H
ATOM   3329  CE3LTRP X 210      -7.473 -19.871   9.584  0.00  0.00           C
ATOM   3330  HE3LTRP X 210      -7.995 -20.807   9.496  0.00  0.00           H
ATOM   3331  CD2LTRP X 210      -6.077 -19.864   9.410  0.00  0.00           C
ATOM   3332  C  LTRP X 210      -5.026 -24.693   9.995  0.00  0.00           C
ATOM   3333  O  LTRP X 210      -4.639 -25.582   9.234  0.00  0.00           O
ATOM   3334  N  LHIE X 211      -6.019 -24.888  10.866  0.00  0.00           N
ATOM   3335  H  LHIE X 211      -6.311 -24.083  11.411  0.00  0.00           H
ATOM   3336  CA LHIE X 211      -6.999 -25.961  10.671  0.00  0.00           C
ATOM   3337  HA LHIE X 211      -6.483 -26.868  10.348  0.00  0.00           H
ATOM   3338  CB LHIE X 211      -7.720 -26.272  11.988  0.00  0.00           C
ATOM   3339  HB2LHIE X 211      -6.987 -26.627  12.711  0.00  0.00           H
ATOM   3340  HB3LHIE X 211      -8.167 -25.357  12.374  0.00  0.00           H
ATOM   3341  CG LHIE X 211      -8.797 -27.317  11.827  0.00  0.00           C
ATOM   3342  ND1LHIE X 211      -8.618 -28.572  11.242  0.00  0.00           N
ATOM   3343  CE1LHIE X 211      -9.828 -29.143  11.201  0.00  0.00           C
ATOM   3344  HE1LHIE X 211     -10.040 -30.103  10.747  0.00  0.00           H
ATOM   3345  NE2LHIE X 211     -10.738 -28.343  11.781  0.00  0.00           N
ATOM   3346  HE2LHIE X 211     -11.736 -28.529  11.831  0.00  0.00           H
ATOM   3347  CD2LHIE X 211     -10.107 -27.185  12.180  0.00  0.00           C
ATOM   3348  HD2LHIE X 211     -10.560 -26.317  12.640  0.00  0.00           H
ATOM   3349  C  LHIE X 211      -7.967 -25.549   9.555  0.00  0.00           C
ATOM   3350  O  LHIE X 211      -8.285 -24.368   9.426  0.00  0.00           O
ATOM   3351  N  LALA X 212      -8.443 -26.487   8.739  0.00  0.00           N
ATOM   3352  H  LALA X 212      -8.231 -27.458   8.926  0.00  0.00           H
ATOM   3353  CA LALA X 212      -9.222 -26.173   7.541  0.00  0.00           C
ATOM   3354  HA LALA X 212      -9.753 -25.237   7.700  0.00  0.00           H
ATOM   3355  CB LALA X 212      -8.249 -25.961   6.377  0.00  0.00           C
ATOM   3356  HB1LALA X 212      -7.651 -26.857   6.218  0.00  0.00           H
ATOM   3357  HB2LALA X 212      -8.801 -25.727   5.467  0.00  0.00           H
ATOM   3358  HB3LALA X 212      -7.579 -25.138   6.620  0.00  0.00           H
ATOM   3359  C  LALA X 212     -10.279 -27.244   7.245  0.00  0.00           C
ATOM   3360  O  LALA X 212     -10.039 -28.434   7.473  0.00  0.00           O
ATOM   3361  N  LILE X 213     -11.458 -26.816   6.776  0.00  0.00           N
ATOM   3362  H  LILE X 213     -11.596 -25.816   6.672  0.00  0.00           H
ATOM   3363  CA LILE X 213     -12.631 -27.682   6.608  0.00  0.00           C
ATOM   3364  HA LILE X 213     -12.278 -28.706   6.484  0.00  0.00           H
ATOM   3365  CB LILE X 213     -13.543 -27.636   7.863  0.00  0.00           C
ATOM   3366  HB LILE X 213     -14.106 -26.702   7.834  0.00  0.00           H
ATOM   3367  CG2LILE X 213     -14.541 -28.809   7.780  0.00  0.00           C
ATOM   3368 HG21LILE X 213     -14.001 -29.756   7.774  0.00  0.00           H
ATOM   3369 HG22LILE X 213     -15.222 -28.798   8.627  0.00  0.00           H
ATOM   3370 HG23LILE X 213     -15.140 -28.730   6.872  0.00  0.00           H
ATOM   3371  CG1LILE X 213     -12.773 -27.647   9.208  0.00  0.00           C
ATOM   3372 HG12LILE X 213     -12.230 -28.587   9.313  0.00  0.00           H
ATOM   3373 HG13LILE X 213     -12.057 -26.827   9.227  0.00  0.00           H
ATOM   3374  CD1LILE X 213     -13.665 -27.432  10.431  0.00  0.00           C
ATOM   3375 HD11LILE X 213     -14.248 -28.328  10.623  0.00  0.00           H
ATOM   3376 HD12LILE X 213     -13.057 -27.215  11.307  0.00  0.00           H
ATOM   3377 HD13LILE X 213     -14.317 -26.578  10.262  0.00  0.00           H
ATOM   3378  C  LILE X 213     -13.431 -27.308   5.350  0.00  0.00           C
ATOM   3379  O  LILE X 213     -14.054 -26.247   5.299  0.00  0.00           O
ATOM   3380  N  LILE X 214     -13.472 -28.210   4.365  0.00  0.00           N
ATOM   3381  H  LILE X 214     -12.863 -29.009   4.438  0.00  0.00           H
ATOM   3382  CA LILE X 214     -14.332 -28.098   3.173  0.00  0.00           C
ATOM   3383  HA LILE X 214     -14.272 -27.073   2.807  0.00  0.00           H
ATOM   3384  CB LILE X 214     -13.842 -29.028   2.034  0.00  0.00           C
ATOM   3385  HB LILE X 214     -13.800 -30.047   2.423  0.00  0.00           H
ATOM   3386  CG2LILE X 214     -14.826 -29.016   0.845  0.00  0.00           C
ATOM   3387 HG21LILE X 214     -14.998 -27.992   0.511  0.00  0.00           H
ATOM   3388 HG22LILE X 214     -14.444 -29.607   0.015  0.00  0.00           H
ATOM   3389 HG23LILE X 214     -15.782 -29.454   1.133  0.00  0.00           H
ATOM   3390  CG1LILE X 214     -12.421 -28.628   1.574  0.00  0.00           C
ATOM   3391 HG12LILE X 214     -12.449 -27.645   1.101  0.00  0.00           H
ATOM   3392 HG13LILE X 214     -11.778 -28.554   2.446  0.00  0.00           H
ATOM   3393  CD1LILE X 214     -11.756 -29.635   0.626  0.00  0.00           C
ATOM   3394 HD11LILE X 214     -12.252 -29.643  -0.343  0.00  0.00           H
ATOM   3395 HD12LILE X 214     -10.715 -29.353   0.474  0.00  0.00           H
ATOM   3396 HD13LILE X 214     -11.787 -30.634   1.062  0.00  0.00           H
ATOM   3397  C  LILE X 214     -15.802 -28.382   3.523  0.00  0.00           C
ATOM   3398  O  LILE X 214     -16.129 -29.414   4.125  0.00  0.00           O
ATOM   3399  N  LVAL X 215     -16.698 -27.504   3.072  0.00  0.00           N
ATOM   3400  H  LVAL X 215     -16.350 -26.678   2.590  0.00  0.00           H
ATOM   3401  CA LVAL X 215     -18.160 -27.604   3.189  0.00  0.00           C
ATOM   3402  HA LVAL X 215     -18.433 -28.645   3.352  0.00  0.00           H
ATOM   3403  CB LVAL X 215     -18.696 -26.784   4.393  0.00  0.00           C
ATOM   3404  HB LVAL X 215     -19.710 -27.121   4.598  0.00  0.00           H
ATOM   3405  CG1LVAL X 215     -17.868 -26.963   5.673  0.00  0.00           C
ATOM   3406 HG11LVAL X 215     -16.901 -26.467   5.578  0.00  0.00           H
ATOM   3407 HG12LVAL X 215     -18.410 -26.521   6.507  0.00  0.00           H
ATOM   3408 HG13LVAL X 215     -17.701 -28.013   5.873  0.00  0.00           H
ATOM   3409  CG2LVAL X 215     -18.750 -25.272   4.179  0.00  0.00           C
ATOM   3410 HG21LVAL X 215     -19.425 -25.031   3.361  0.00  0.00           H
ATOM   3411 HG22LVAL X 215     -19.135 -24.791   5.074  0.00  0.00           H
ATOM   3412 HG23LVAL X 215     -17.752 -24.890   3.972  0.00  0.00           H
ATOM   3413  C  LVAL X 215     -18.828 -27.170   1.878  0.00  0.00           C
ATOM   3414  O  LVAL X 215     -18.253 -26.416   1.092  0.00  0.00           O
ATOM   3415  N  LASP X 216     -20.062 -27.602   1.643  0.00  0.00           N
ATOM   3416  H  LASP X 216     -20.471 -28.296   2.254  0.00  0.00           H
ATOM   3417  CA LASP X 216     -20.999 -26.837   0.815  0.00  0.00           C
ATOM   3418  HA LASP X 216     -20.456 -26.348   0.006  0.00  0.00           H
ATOM   3419  CB LASP X 216     -21.972 -27.820   0.148  0.00  0.00           C
ATOM   3420  HB2LASP X 216     -21.406 -28.460  -0.532  0.00  0.00           H
ATOM   3421  HB3LASP X 216     -22.414 -28.460   0.909  0.00  0.00           H
ATOM   3422  CG LASP X 216     -23.089 -27.127  -0.623  0.00  0.00           C
ATOM   3423  OD1LASP X 216     -23.842 -26.361   0.018  0.00  0.00           O
ATOM   3424  OD2LASP X 216     -23.207 -27.344  -1.852  0.00  0.00           O
ATOM   3425  C  LASP X 216     -21.639 -25.714   1.671  0.00  0.00           C
ATOM   3426  O  LASP X 216     -21.881 -25.894   2.866  0.00  0.00           O
ATOM   3427  N  LGLY X 217     -21.830 -24.524   1.092  0.00  0.00           N
ATOM   3428  H  LGLY X 217     -21.688 -24.457   0.089  0.00  0.00           H
ATOM   3429  CA LGLY X 217     -22.220 -23.300   1.802  0.00  0.00           C
ATOM   3430  HA2LGLY X 217     -21.837 -23.343   2.822  0.00  0.00           H
ATOM   3431  HA3LGLY X 217     -21.755 -22.452   1.307  0.00  0.00           H
ATOM   3432  C  LGLY X 217     -23.720 -23.014   1.892  0.00  0.00           C
ATOM   3433  O  LGLY X 217     -24.111 -22.184   2.708  0.00  0.00           O
ATOM   3434  N  LHIE X 218     -24.571 -23.697   1.120  0.00  0.00           N
ATOM   3435  H  LHIE X 218     -24.180 -24.381   0.471  0.00  0.00           H
ATOM   3436  CA LHIE X 218     -26.026 -23.749   1.369  0.00  0.00           C
ATOM   3437  HA LHIE X 218     -26.288 -22.951   2.059  0.00  0.00           H
ATOM   3438  CB LHIE X 218     -26.837 -23.475   0.081  0.00  0.00           C
ATOM   3439  HB2LHIE X 218     -27.857 -23.840   0.205  0.00  0.00           H
ATOM   3440  HB3LHIE X 218     -26.890 -22.393  -0.053  0.00  0.00           H
ATOM   3441  CG LHIE X 218     -26.244 -24.055  -1.179  0.00  0.00           C
ATOM   3442  ND1LHIE X 218     -25.370 -23.375  -2.033  0.00  0.00           N
ATOM   3443  CE1LHIE X 218     -24.703 -24.325  -2.705  0.00  0.00           C
ATOM   3444  HE1LHIE X 218     -23.820 -24.152  -3.308  0.00  0.00           H
ATOM   3445  NE2LHIE X 218     -25.184 -25.538  -2.400  0.00  0.00           N
ATOM   3446  HE2LHIE X 218     -24.573 -26.368  -2.430  0.00  0.00           H
ATOM   3447  CD2LHIE X 218     -26.166 -25.386  -1.448  0.00  0.00           C
ATOM   3448  HD2LHIE X 218     -26.544 -26.172  -0.806  0.00  0.00           H
ATOM   3449  C  LHIE X 218     -26.426 -25.034   2.119  0.00  0.00           C
ATOM   3450  O  LHIE X 218     -27.527 -25.116   2.663  0.00  0.00           O
ATOM   3451  N  LSER X 219     -25.517 -26.005   2.228  0.00  0.00           N
ATOM   3452  H  LSER X 219     -24.687 -25.930   1.641  0.00  0.00           H
ATOM   3453  CA LSER X 219     -25.586 -27.170   3.114  0.00  0.00           C
ATOM   3454  HA LSER X 219     -26.570 -27.625   3.009  0.00  0.00           H
ATOM   3455  CB LSER X 219     -24.558 -28.200   2.641  0.00  0.00           C
ATOM   3456  HB2LSER X 219     -24.682 -28.357   1.569  0.00  0.00           H
ATOM   3457  HB3LSER X 219     -23.552 -27.825   2.826  0.00  0.00           H
ATOM   3458  OG LSER X 219     -24.722 -29.443   3.287  0.00  0.00           O
ATOM   3459  HG LSER X 219     -24.005 -30.019   2.930  0.00  0.00           H
ATOM   3460  C  LSER X 219     -25.396 -26.770   4.589  0.00  0.00           C
ATOM   3461  O  LSER X 219     -24.320 -26.878   5.180  0.00  0.00           O
ATOM   3462  N  LVAL X 220     -26.478 -26.282   5.208  0.00  0.00           N
ATOM   3463  H  LVAL X 220     -27.281 -26.108   4.614  0.00  0.00           H
ATOM   3464  CA LVAL X 220     -26.513 -25.753   6.591  0.00  0.00           C
ATOM   3465  HA LVAL X 220     -25.921 -24.840   6.626  0.00  0.00           H
ATOM   3466  CB LVAL X 220     -27.968 -25.397   6.980  0.00  0.00           C
ATOM   3467  HB LVAL X 220     -28.551 -26.318   7.010  0.00  0.00           H
ATOM   3468  CG1LVAL X 220     -28.075 -24.722   8.352  0.00  0.00           C
ATOM   3469 HG11LVAL X 220     -27.638 -23.726   8.307  0.00  0.00           H
ATOM   3470 HG12LVAL X 220     -29.125 -24.642   8.623  0.00  0.00           H
ATOM   3471 HG13LVAL X 220     -27.568 -25.301   9.121  0.00  0.00           H
ATOM   3472  CG2LVAL X 220     -28.638 -24.444   5.979  0.00  0.00           C
ATOM   3473 HG21LVAL X 220     -28.754 -24.925   5.009  0.00  0.00           H
ATOM   3474 HG22LVAL X 220     -29.632 -24.169   6.334  0.00  0.00           H
ATOM   3475 HG23LVAL X 220     -28.037 -23.542   5.861  0.00  0.00           H
ATOM   3476  C  LVAL X 220     -25.912 -26.725   7.624  0.00  0.00           C
ATOM   3477  O  LVAL X 220     -25.235 -26.306   8.565  0.00  0.00           O
ATOM   3478  N  LGLU X 221     -26.120 -28.030   7.440  0.00  0.00           N
ATOM   3479  H  LGLU X 221     -26.631 -28.313   6.619  0.00  0.00           H
ATOM   3480  CA LGLU X 221     -25.558 -29.083   8.297  0.00  0.00           C
ATOM   3481  HA LGLU X 221     -25.773 -28.848   9.340  0.00  0.00           H
ATOM   3482  CB LGLU X 221     -26.249 -30.410   7.937  0.00  0.00           C
ATOM   3483  HB2LGLU X 221     -27.330 -30.284   8.007  0.00  0.00           H
ATOM   3484  HB3LGLU X 221     -26.014 -30.640   6.896  0.00  0.00           H
ATOM   3485  CG LGLU X 221     -25.842 -31.620   8.790  0.00  0.00           C
ATOM   3486  HG2LGLU X 221     -26.169 -32.519   8.263  0.00  0.00           H
ATOM   3487  HG3LGLU X 221     -24.756 -31.682   8.874  0.00  0.00           H
ATOM   3488  CD LGLU X 221     -26.477 -31.609  10.187  0.00  0.00           C
ATOM   3489  OE1LGLU X 221     -27.191 -32.582  10.522  0.00  0.00           O
ATOM   3490  OE2LGLU X 221     -26.271 -30.654  10.978  0.00  0.00           O
ATOM   3491  C  LGLU X 221     -24.030 -29.203   8.160  0.00  0.00           C
ATOM   3492  O  LGLU X 221     -23.329 -29.423   9.146  0.00  0.00           O
ATOM   3493  N  LGLU X 222     -23.473 -29.011   6.963  0.00  0.00           N
ATOM   3494  H  LGLU X 222     -24.054 -28.734   6.178  0.00  0.00           H
ATOM   3495  CA LGLU X 222     -22.024 -29.070   6.757  0.00  0.00           C
ATOM   3496  HA LGLU X 222     -21.637 -29.927   7.301  0.00  0.00           H
ATOM   3497  CB LGLU X 222     -21.686 -29.255   5.286  0.00  0.00           C
ATOM   3498  HB2LGLU X 222     -22.164 -28.479   4.689  0.00  0.00           H
ATOM   3499  HB3LGLU X 222     -20.606 -29.162   5.175  0.00  0.00           H
ATOM   3500  CG LGLU X 222     -22.103 -30.638   4.789  0.00  0.00           C
ATOM   3501  HG2LGLU X 222     -21.630 -31.409   5.398  0.00  0.00           H
ATOM   3502  HG3LGLU X 222     -23.182 -30.767   4.869  0.00  0.00           H
ATOM   3503  CD LGLU X 222     -21.632 -30.777   3.352  0.00  0.00           C
ATOM   3504  OE1LGLU X 222     -20.388 -30.846   3.186  0.00  0.00           O
ATOM   3505  OE2LGLU X 222     -22.504 -30.755   2.460  0.00  0.00           O
ATOM   3506  C  LGLU X 222     -21.295 -27.844   7.297  0.00  0.00           C
ATOM   3507  O  LGLU X 222     -20.204 -27.988   7.847  0.00  0.00           O
ATOM   3508  N  LLEU X 223     -21.914 -26.664   7.246  0.00  0.00           N
ATOM   3509  H  LLEU X 223     -22.783 -26.596   6.721  0.00  0.00           H
ATOM   3510  CA LLEU X 223     -21.440 -25.514   8.017  0.00  0.00           C
ATOM   3511  HA LLEU X 223     -20.422 -25.279   7.705  0.00  0.00           H
ATOM   3512  CB LLEU X 223     -22.343 -24.300   7.732  0.00  0.00           C
ATOM   3513  HB2LLEU X 223     -23.376 -24.604   7.899  0.00  0.00           H
ATOM   3514  HB3LLEU X 223     -22.109 -23.505   8.436  0.00  0.00           H
ATOM   3515  CG LLEU X 223     -22.216 -23.732   6.305  0.00  0.00           C
ATOM   3516  HG LLEU X 223     -22.188 -24.545   5.580  0.00  0.00           H
ATOM   3517  CD1LLEU X 223     -23.421 -22.844   6.000  0.00  0.00           C
ATOM   3518 HD11LLEU X 223     -23.567 -22.105   6.786  0.00  0.00           H
ATOM   3519 HD12LLEU X 223     -23.266 -22.330   5.054  0.00  0.00           H
ATOM   3520 HD13LLEU X 223     -24.314 -23.459   5.906  0.00  0.00           H
ATOM   3521  CD2LLEU X 223     -20.959 -22.872   6.144  0.00  0.00           C
ATOM   3522 HD21LLEU X 223     -20.092 -23.377   6.564  0.00  0.00           H
ATOM   3523 HD22LLEU X 223     -20.784 -22.697   5.082  0.00  0.00           H
ATOM   3524 HD23LLEU X 223     -21.088 -21.912   6.639  0.00  0.00           H
ATOM   3525  C  LLEU X 223     -21.378 -25.870   9.518  0.00  0.00           C
ATOM   3526  O  LLEU X 223     -20.382 -25.577  10.178  0.00  0.00           O
ATOM   3527  N  LCYS X 224     -22.368 -26.597  10.050  0.00  0.00           N
ATOM   3528  H  LCYS X 224     -23.159 -26.835   9.463  0.00  0.00           H
ATOM   3529  CA LCYS X 224     -22.348 -27.090  11.435  0.00  0.00           C
ATOM   3530  HA LCYS X 224     -22.061 -26.259  12.081  0.00  0.00           H
ATOM   3531  CB LCYS X 224     -23.763 -27.518  11.853  0.00  0.00           C
ATOM   3532  HB2LCYS X 224     -24.125 -28.332  11.221  0.00  0.00           H
ATOM   3533  HB3LCYS X 224     -23.733 -27.868  12.886  0.00  0.00           H
ATOM   3534  SG LCYS X 224     -24.889 -26.094  11.738  0.00  0.00           S
ATOM   3535  HG LCYS X 224     -24.982 -26.069  10.395  0.00  0.00           H
ATOM   3536  C  LCYS X 224     -21.305 -28.204  11.689  0.00  0.00           C
ATOM   3537  O  LCYS X 224     -20.702 -28.232  12.765  0.00  0.00           O
ATOM   3538  N  LLYS X 225     -20.997 -29.078  10.715  0.00  0.00           N
ATOM   3539  H  LLYS X 225     -21.586 -29.074   9.885  0.00  0.00           H
ATOM   3540  CA LLYS X 225     -19.872 -30.047  10.798  0.00  0.00           C
ATOM   3541  HA LLYS X 225     -20.017 -30.642  11.699  0.00  0.00           H
ATOM   3542  CB LLYS X 225     -19.891 -31.026   9.588  0.00  0.00           C
ATOM   3543  HB2LLYS X 225     -19.786 -32.042   9.970  0.00  0.00           H
ATOM   3544  HB3LLYS X 225     -20.866 -30.972   9.102  0.00  0.00           H
ATOM   3545  CG LLYS X 225     -18.775 -30.806   8.539  0.00  0.00           C
ATOM   3546  HG2LLYS X 225     -18.668 -29.741   8.363  0.00  0.00           H
ATOM   3547  HG3LLYS X 225     -17.826 -31.154   8.949  0.00  0.00           H
ATOM   3548  CD LLYS X 225     -18.989 -31.493   7.178  0.00  0.00           C
ATOM   3549  HD2LLYS X 225     -18.646 -32.528   7.226  0.00  0.00           H
ATOM   3550  HD3LLYS X 225     -20.043 -31.475   6.915  0.00  0.00           H
ATOM   3551  CE LLYS X 225     -18.186 -30.694   6.140  0.00  0.00           C
ATOM   3552  HE2LLYS X 225     -18.586 -29.678   6.138  0.00  0.00           H
ATOM   3553  HE3LLYS X 225     -17.144 -30.639   6.467  0.00  0.00           H
ATOM   3554  NZ LLYS X 225     -18.236 -31.222   4.756  0.00  0.00           N
ATOM   3555  HZ1LLYS X 225     -19.151 -31.083   4.312  0.00  0.00           H
ATOM   3556  HZ2LLYS X 225     -17.581 -30.697   4.181  0.00  0.00           H
ATOM   3557  HZ3LLYS X 225     -18.012 -32.201   4.697  0.00  0.00           H
ATOM   3558  C  LLYS X 225     -18.511 -29.347  10.966  0.00  0.00           C
ATOM   3559  O  LLYS X 225     -17.546 -29.975  11.410  0.00  0.00           O
ATOM   3560  N  LALA X 226     -18.430 -28.073  10.577  0.00  0.00           N
ATOM   3561  H  LALA X 226     -19.261 -27.664  10.168  0.00  0.00           H
ATOM   3562  CA LALA X 226     -17.200 -27.304  10.485  0.00  0.00           C
ATOM   3563  HA LALA X 226     -16.361 -27.989  10.581  0.00  0.00           H
ATOM   3564  CB LALA X 226     -17.149 -26.708   9.075  0.00  0.00           C
ATOM   3565  HB1LALA X 226     -17.947 -25.976   8.942  0.00  0.00           H
ATOM   3566  HB2LALA X 226     -16.188 -26.231   8.900  0.00  0.00           H
ATOM   3567  HB3LALA X 226     -17.274 -27.505   8.344  0.00  0.00           H
ATOM   3568  C  LALA X 226     -17.041 -26.249  11.595  0.00  0.00           C
ATOM   3569  O  LALA X 226     -16.057 -26.282  12.330  0.00  0.00           O
ATOM   3570  N  LPHE X 227     -18.000 -25.334  11.756  0.00  0.00           N
ATOM   3571  H  LPHE X 227     -18.804 -25.363  11.135  0.00  0.00           H
ATOM   3572  CA LPHE X 227     -17.852 -24.155  12.621  0.00  0.00           C
ATOM   3573  HA LPHE X 227     -17.033 -23.543  12.242  0.00  0.00           H
ATOM   3574  CB LPHE X 227     -19.146 -23.334  12.572  0.00  0.00           C
ATOM   3575  HB2LPHE X 227     -20.008 -23.997  12.482  0.00  0.00           H
ATOM   3576  HB3LPHE X 227     -19.255 -22.815  13.520  0.00  0.00           H
ATOM   3577  CG LPHE X 227     -19.182 -22.278  11.487  0.00  0.00           C
ATOM   3578  CD1LPHE X 227     -18.270 -21.210  11.536  0.00  0.00           C
ATOM   3579  HD1LPHE X 227     -17.523 -21.171  12.315  0.00  0.00           H
ATOM   3580  CE1LPHE X 227     -18.335 -20.184  10.582  0.00  0.00           C
ATOM   3581  HE1LPHE X 227     -17.635 -19.367  10.640  0.00  0.00           H
ATOM   3582  CZ LPHE X 227     -19.312 -20.221   9.572  0.00  0.00           C
ATOM   3583  HZ LPHE X 227     -19.369 -19.432   8.836  0.00  0.00           H
ATOM   3584  CE2LPHE X 227     -20.234 -21.278   9.530  0.00  0.00           C
ATOM   3585  HE2LPHE X 227     -21.008 -21.285   8.778  0.00  0.00           H
ATOM   3586  CD2LPHE X 227     -20.162 -22.310  10.481  0.00  0.00           C
ATOM   3587  HD2LPHE X 227     -20.877 -23.115  10.454  0.00  0.00           H
ATOM   3588  C  LPHE X 227     -17.507 -24.476  14.081  0.00  0.00           C
ATOM   3589  O  LPHE X 227     -16.663 -23.809  14.675  0.00  0.00           O
ATOM   3590  N  LGLY X 228     -18.128 -25.506  14.661  0.00  0.00           N
ATOM   3591  H  LGLY X 228     -18.807 -26.017  14.117  0.00  0.00           H
ATOM   3592  CA LGLY X 228     -17.951 -25.849  16.076  0.00  0.00           C
ATOM   3593  HA2LGLY X 228     -17.986 -24.932  16.667  0.00  0.00           H
ATOM   3594  HA3LGLY X 228     -18.784 -26.476  16.389  0.00  0.00           H
ATOM   3595  C  LGLY X 228     -16.642 -26.573  16.428  0.00  0.00           C
ATOM   3596  O  LGLY X 228     -16.479 -26.959  17.582  0.00  0.00           O
ATOM   3597  N  LGLN X 229     -15.730 -26.816  15.476  0.00  0.00           N
ATOM   3598  H  LGLN X 229     -15.894 -26.445  14.546  0.00  0.00           H
ATOM   3599  CA LGLN X 229     -14.540 -27.655  15.693  0.00  0.00           C
ATOM   3600  HA LGLN X 229     -14.434 -27.826  16.765  0.00  0.00           H
ATOM   3601  CB LGLN X 229     -14.742 -29.051  15.078  0.00  0.00           C
ATOM   3602  HB2LGLN X 229     -13.873 -29.656  15.336  0.00  0.00           H
ATOM   3603  HB3LGLN X 229     -15.610 -29.523  15.541  0.00  0.00           H
ATOM   3604  CG LGLN X 229     -14.944 -29.042  13.553  0.00  0.00           C
ATOM   3605  HG2LGLN X 229     -16.007 -29.148  13.341  0.00  0.00           H
ATOM   3606  HG3LGLN X 229     -14.623 -28.091  13.141  0.00  0.00           H
ATOM   3607  CD LGLN X 229     -14.144 -30.114  12.824  0.00  0.00           C
ATOM   3608  OE1LGLN X 229     -12.943 -30.290  13.024  0.00  0.00           O
ATOM   3609  NE2LGLN X 229     -14.770 -30.834  11.921  0.00  0.00           N
ATOM   3610 HE21LGLN X 229     -14.251 -31.542  11.438  0.00  0.00           H
ATOM   3611 HE22LGLN X 229     -15.757 -30.658  11.740  0.00  0.00           H
ATOM   3612  C  LGLN X 229     -13.225 -26.969  15.282  0.00  0.00           C
ATOM   3613  O  LGLN X 229     -12.525 -27.393  14.359  0.00  0.00           O
ATOM   3614  N  LALA X 230     -12.841 -25.943  16.041  0.00  0.00           N
ATOM   3615  H  LALA X 230     -13.470 -25.622  16.761  0.00  0.00           H
ATOM   3616  CA LALA X 230     -11.485 -25.395  16.018  0.00  0.00           C
ATOM   3617  HA LALA X 230     -11.257 -25.104  14.994  0.00  0.00           H
ATOM   3618  CB LALA X 230     -11.473 -24.128  16.888  0.00  0.00           C
ATOM   3619  HB1LALA X 230     -11.663 -24.387  17.931  0.00  0.00           H
ATOM   3620  HB2LALA X 230     -10.505 -23.629  16.816  0.00  0.00           H
ATOM   3621  HB3LALA X 230     -12.242 -23.435  16.542  0.00  0.00           H
ATOM   3622  C  LALA X 230     -10.413 -26.430  16.452  0.00  0.00           C
ATOM   3623  O  LALA X 230     -10.715 -27.594  16.746  0.00  0.00           O
ATOM   3624  N  LLYS X 231      -9.146 -26.006  16.477  0.00  0.00           N
ATOM   3625  H  LLYS X 231      -8.995 -25.030  16.241  0.00  0.00           H
ATOM   3626  CA LLYS X 231      -7.973 -26.706  17.049  0.00  0.00           C
ATOM   3627  HA LLYS X 231      -8.297 -27.470  17.756  0.00  0.00           H
ATOM   3628  CB LLYS X 231      -7.129 -27.349  15.921  0.00  0.00           C
ATOM   3629  HB2LLYS X 231      -6.700 -26.547  15.318  0.00  0.00           H
ATOM   3630  HB3LLYS X 231      -6.299 -27.906  16.359  0.00  0.00           H
ATOM   3631  CG LLYS X 231      -7.889 -28.285  14.969  0.00  0.00           C
ATOM   3632  HG2LLYS X 231      -8.717 -27.729  14.537  0.00  0.00           H
ATOM   3633  HG3LLYS X 231      -7.222 -28.567  14.154  0.00  0.00           H
ATOM   3634  CD LLYS X 231      -8.409 -29.574  15.624  0.00  0.00           C
ATOM   3635  HD2LLYS X 231      -7.563 -30.244  15.790  0.00  0.00           H
ATOM   3636  HD3LLYS X 231      -8.857 -29.358  16.593  0.00  0.00           H
ATOM   3637  CE LLYS X 231      -9.445 -30.284  14.739  0.00  0.00           C
ATOM   3638  HE2LLYS X 231      -9.004 -30.471  13.755  0.00  0.00           H
ATOM   3639  HE3LLYS X 231      -9.686 -31.246  15.198  0.00  0.00           H
ATOM   3640  NZ LLYS X 231     -10.682 -29.478  14.596  0.00  0.00           N
ATOM   3641  HZ1LLYS X 231     -10.522 -28.672  14.002  0.00  0.00           H
ATOM   3642  HZ2LLYS X 231     -11.451 -29.989  14.165  0.00  0.00           H
ATOM   3643  HZ3LLYS X 231     -10.984 -29.089  15.486  0.00  0.00           H
ATOM   3644  C  LLYS X 231      -7.148 -25.673  17.831  0.00  0.00           C
ATOM   3645  O  LLYS X 231      -7.557 -24.519  17.892  0.00  0.00           O
ATOM   3646  N  LHIE X 232      -5.959 -26.016  18.333  0.00  0.00           N
ATOM   3647  H  LHIE X 232      -5.695 -26.989  18.333  0.00  0.00           H
ATOM   3648  CA LHIE X 232      -4.936 -25.034  18.762  0.00  0.00           C
ATOM   3649  HA LHIE X 232      -5.436 -24.246  19.331  0.00  0.00           H
ATOM   3650  CB LHIE X 232      -3.944 -25.692  19.727  0.00  0.00           C
ATOM   3651  HB2LHIE X 232      -3.439 -26.521  19.229  0.00  0.00           H
ATOM   3652  HB3LHIE X 232      -3.195 -24.960  20.030  0.00  0.00           H
ATOM   3653  CG LHIE X 232      -4.636 -26.199  20.964  0.00  0.00           C
ATOM   3654  ND1LHIE X 232      -5.109 -27.499  21.159  0.00  0.00           N
ATOM   3655  CE1LHIE X 232      -5.753 -27.476  22.335  0.00  0.00           C
ATOM   3656  HE1LHIE X 232      -6.238 -28.333  22.784  0.00  0.00           H
ATOM   3657  NE2LHIE X 232      -5.731 -26.240  22.864  0.00  0.00           N
ATOM   3658  HE2LHIE X 232      -6.173 -25.959  23.728  0.00  0.00           H
ATOM   3659  CD2LHIE X 232      -5.041 -25.416  22.005  0.00  0.00           C
ATOM   3660  HD2LHIE X 232      -4.892 -24.345  22.091  0.00  0.00           H
ATOM   3661  C  LHIE X 232      -4.262 -24.320  17.569  0.00  0.00           C
ATOM   3662  O  LHIE X 232      -3.041 -24.191  17.482  0.00  0.00           O
ATOM   3663  N  LGLN X 233      -5.091 -23.911  16.610  0.00  0.00           N
ATOM   3664  H  LGLN X 233      -6.082 -23.969  16.821  0.00  0.00           H
ATOM   3665  CA LGLN X 233      -4.774 -23.269  15.341  0.00  0.00           C
ATOM   3666  HA LGLN X 233      -3.853 -22.697  15.451  0.00  0.00           H
ATOM   3667  CB LGLN X 233      -4.623 -24.303  14.208  0.00  0.00           C
ATOM   3668  HB2LGLN X 233      -5.590 -24.789  14.069  0.00  0.00           H
ATOM   3669  HB3LGLN X 233      -4.391 -23.775  13.282  0.00  0.00           H
ATOM   3670  CG LGLN X 233      -3.570 -25.400  14.410  0.00  0.00           C
ATOM   3671  HG2LGLN X 233      -2.571 -24.974  14.315  0.00  0.00           H
ATOM   3672  HG3LGLN X 233      -3.670 -25.850  15.396  0.00  0.00           H
ATOM   3673  CD LGLN X 233      -3.769 -26.507  13.383  0.00  0.00           C
ATOM   3674  OE1LGLN X 233      -4.429 -27.502  13.639  0.00  0.00           O
ATOM   3675  NE2LGLN X 233      -3.257 -26.353  12.184  0.00  0.00           N
ATOM   3676 HE21LGLN X 233      -3.479 -27.045  11.491  0.00  0.00           H
ATOM   3677 HE22LGLN X 233      -2.765 -25.498  11.941  0.00  0.00           H
ATOM   3678  C  LGLN X 233      -5.950 -22.352  14.965  0.00  0.00           C
ATOM   3679  O  LGLN X 233      -7.106 -22.737  15.193  0.00  0.00           O
ATOM   3680  N  LPRO X 234      -5.705 -21.201  14.317  0.00  0.00           N
ATOM   3681  CD LPRO X 234      -4.403 -20.662  13.944  0.00  0.00           C
ATOM   3682  HD2LPRO X 234      -3.688 -21.443  13.682  0.00  0.00           H
ATOM   3683  HD3LPRO X 234      -4.017 -20.047  14.756  0.00  0.00           H
ATOM   3684  CG LPRO X 234      -4.668 -19.795  12.721  0.00  0.00           C
ATOM   3685  HG2LPRO X 234      -4.669 -20.426  11.835  0.00  0.00           H
ATOM   3686  HG3LPRO X 234      -3.935 -18.997  12.623  0.00  0.00           H
ATOM   3687  CB LPRO X 234      -6.076 -19.270  12.996  0.00  0.00           C
ATOM   3688  HB2LPRO X 234      -6.580 -18.934  12.098  0.00  0.00           H
ATOM   3689  HB3LPRO X 234      -6.024 -18.458  13.721  0.00  0.00           H
ATOM   3690  CA LPRO X 234      -6.771 -20.478  13.624  0.00  0.00           C
ATOM   3691  HA LPRO X 234      -7.522 -20.136  14.337  0.00  0.00           H
ATOM   3692  C  LPRO X 234      -7.451 -21.403  12.594  0.00  0.00           C
ATOM   3693  O  LPRO X 234      -6.820 -22.317  12.054  0.00  0.00           O
ATOM   3694  N  LTHR X 235      -8.761 -21.237  12.383  0.00  0.00           N
ATOM   3695  H  LTHR X 235      -9.225 -20.457  12.834  0.00  0.00           H
ATOM   3696  CA LTHR X 235      -9.603 -22.246  11.706  0.00  0.00           C
ATOM   3697  HA LTHR X 235      -8.972 -23.055  11.344  0.00  0.00           H
ATOM   3698  CB LTHR X 235     -10.562 -22.874  12.728  0.00  0.00           C
ATOM   3699  HB LTHR X 235     -11.076 -22.082  13.275  0.00  0.00           H
ATOM   3700  CG2LTHR X 235     -11.613 -23.793  12.100  0.00  0.00           C
ATOM   3701 HG21LTHR X 235     -11.137 -24.491  11.410  0.00  0.00           H
ATOM   3702 HG22LTHR X 235     -12.138 -24.344  12.880  0.00  0.00           H
ATOM   3703 HG23LTHR X 235     -12.345 -23.198  11.554  0.00  0.00           H
ATOM   3704  OG1LTHR X 235      -9.812 -23.651  13.642  0.00  0.00           O
ATOM   3705  HG1LTHR X 235      -9.091 -23.099  13.978  0.00  0.00           H
ATOM   3706  C  LTHR X 235     -10.349 -21.690  10.490  0.00  0.00           C
ATOM   3707  O  LTHR X 235     -11.064 -20.701  10.605  0.00  0.00           O
ATOM   3708  N  LALA X 236     -10.203 -22.328   9.326  0.00  0.00           N
ATOM   3709  H  LALA X 236      -9.582 -23.130   9.299  0.00  0.00           H
ATOM   3710  CA LALA X 236     -10.818 -21.928   8.061  0.00  0.00           C
ATOM   3711  HA LALA X 236     -11.178 -20.904   8.152  0.00  0.00           H
ATOM   3712  CB LALA X 236      -9.741 -21.927   6.968  0.00  0.00           C
ATOM   3713  HB1LALA X 236      -9.326 -22.929   6.851  0.00  0.00           H
ATOM   3714  HB2LALA X 236     -10.183 -21.607   6.024  0.00  0.00           H
ATOM   3715  HB3LALA X 236      -8.942 -21.234   7.233  0.00  0.00           H
ATOM   3716  C  LALA X 236     -12.013 -22.823   7.680  0.00  0.00           C
ATOM   3717  O  LALA X 236     -11.882 -24.042   7.557  0.00  0.00           O
ATOM   3718  N  LILE X 237     -13.169 -22.203   7.450  0.00  0.00           N
ATOM   3719  H  LILE X 237     -13.190 -21.196   7.586  0.00  0.00           H
ATOM   3720  CA LILE X 237     -14.407 -22.819   6.958  0.00  0.00           C
ATOM   3721  HA LILE X 237     -14.351 -23.902   7.074  0.00  0.00           H
ATOM   3722  CB LILE X 237     -15.621 -22.286   7.757  0.00  0.00           C
ATOM   3723  HB LILE X 237     -15.786 -21.248   7.464  0.00  0.00           H
ATOM   3724  CG2LILE X 237     -16.893 -23.068   7.386  0.00  0.00           C
ATOM   3725 HG21LILE X 237     -16.751 -24.133   7.561  0.00  0.00           H
ATOM   3726 HG22LILE X 237     -17.733 -22.712   7.986  0.00  0.00           H
ATOM   3727 HG23LILE X 237     -17.136 -22.911   6.334  0.00  0.00           H
ATOM   3728  CG1LILE X 237     -15.403 -22.258   9.288  0.00  0.00           C
ATOM   3729 HG12LILE X 237     -14.580 -21.583   9.519  0.00  0.00           H
ATOM   3730 HG13LILE X 237     -16.290 -21.834   9.752  0.00  0.00           H
ATOM   3731  CD1LILE X 237     -15.119 -23.607   9.952  0.00  0.00           C
ATOM   3732 HD11LILE X 237     -14.270 -24.100   9.479  0.00  0.00           H
ATOM   3733 HD12LILE X 237     -14.892 -23.449  11.007  0.00  0.00           H
ATOM   3734 HD13LILE X 237     -16.002 -24.233   9.879  0.00  0.00           H
ATOM   3735  C  LILE X 237     -14.534 -22.484   5.468  0.00  0.00           C
ATOM   3736  O  LILE X 237     -14.592 -21.308   5.116  0.00  0.00           O
ATOM   3737  N  LILE X 238     -14.530 -23.482   4.585  0.00  0.00           N
ATOM   3738  H  LILE X 238     -14.484 -24.437   4.928  0.00  0.00           H
ATOM   3739  CA LILE X 238     -14.309 -23.275   3.144  0.00  0.00           C
ATOM   3740  HA LILE X 238     -14.213 -22.209   2.940  0.00  0.00           H
ATOM   3741  CB LILE X 238     -12.984 -23.947   2.706  0.00  0.00           C
ATOM   3742  HB LILE X 238     -13.118 -25.029   2.724  0.00  0.00           H
ATOM   3743  CG2LILE X 238     -12.647 -23.535   1.260  0.00  0.00           C
ATOM   3744 HG21LILE X 238     -12.368 -22.484   1.217  0.00  0.00           H
ATOM   3745 HG22LILE X 238     -11.831 -24.148   0.878  0.00  0.00           H
ATOM   3746 HG23LILE X 238     -13.504 -23.684   0.610  0.00  0.00           H
ATOM   3747  CG1LILE X 238     -11.830 -23.608   3.684  0.00  0.00           C
ATOM   3748 HG12LILE X 238     -11.770 -22.529   3.822  0.00  0.00           H
ATOM   3749 HG13LILE X 238     -12.043 -24.057   4.654  0.00  0.00           H
ATOM   3750  CD1LILE X 238     -10.459 -24.131   3.258  0.00  0.00           C
ATOM   3751 HD11LILE X 238     -10.104 -23.596   2.378  0.00  0.00           H
ATOM   3752 HD12LILE X 238      -9.748 -23.978   4.069  0.00  0.00           H
ATOM   3753 HD13LILE X 238     -10.532 -25.197   3.042  0.00  0.00           H
ATOM   3754  C  LILE X 238     -15.528 -23.778   2.369  0.00  0.00           C
ATOM   3755  O  LILE X 238     -15.701 -24.987   2.223  0.00  0.00           O
ATOM   3756  N  LALA X 239     -16.395 -22.866   1.924  0.00  0.00           N
ATOM   3757  H  LALA X 239     -16.155 -21.881   2.000  0.00  0.00           H
ATOM   3758  CA LALA X 239     -17.792 -23.153   1.606  0.00  0.00           C
ATOM   3759  HA LALA X 239     -18.011 -24.184   1.857  0.00  0.00           H
ATOM   3760  CB LALA X 239     -18.646 -22.258   2.514  0.00  0.00           C
ATOM   3761  HB1LALA X 239     -18.473 -21.210   2.269  0.00  0.00           H
ATOM   3762  HB2LALA X 239     -19.698 -22.485   2.368  0.00  0.00           H
ATOM   3763  HB3LALA X 239     -18.388 -22.425   3.560  0.00  0.00           H
ATOM   3764  C  LALA X 239     -18.140 -22.964   0.121  0.00  0.00           C
ATOM   3765  O  LALA X 239     -18.134 -21.839  -0.371  0.00  0.00           O
ATOM   3766  N  LLYS X 240     -18.477 -24.045  -0.601  0.00  0.00           N
ATOM   3767  H  LLYS X 240     -18.466 -24.952  -0.141  0.00  0.00           H
ATOM   3768  CA LLYS X 240     -18.904 -23.949  -2.010  0.00  0.00           C
ATOM   3769  HA LLYS X 240     -18.240 -23.237  -2.505  0.00  0.00           H
ATOM   3770  CB LLYS X 240     -18.770 -25.289  -2.762  0.00  0.00           C
ATOM   3771  HB2LLYS X 240     -17.719 -25.562  -2.812  0.00  0.00           H
ATOM   3772  HB3LLYS X 240     -19.310 -26.074  -2.229  0.00  0.00           H
ATOM   3773  CG LLYS X 240     -19.338 -25.162  -4.192  0.00  0.00           C
ATOM   3774  HG2LLYS X 240     -20.421 -25.297  -4.145  0.00  0.00           H
ATOM   3775  HG3LLYS X 240     -19.138 -24.158  -4.568  0.00  0.00           H
ATOM   3776  CD LLYS X 240     -18.752 -26.147  -5.209  0.00  0.00           C
ATOM   3777  HD2LLYS X 240     -17.713 -25.869  -5.399  0.00  0.00           H
ATOM   3778  HD3LLYS X 240     -18.792 -27.163  -4.814  0.00  0.00           H
ATOM   3779  CE LLYS X 240     -19.584 -26.056  -6.500  0.00  0.00           C
ATOM   3780  HE2LLYS X 240     -20.461 -26.700  -6.391  0.00  0.00           H
ATOM   3781  HE3LLYS X 240     -19.946 -25.027  -6.605  0.00  0.00           H
ATOM   3782  NZ LLYS X 240     -18.810 -26.420  -7.713  0.00  0.00           N
ATOM   3783  HZ1LLYS X 240     -18.297 -27.282  -7.595  0.00  0.00           H
ATOM   3784  HZ2LLYS X 240     -19.414 -26.492  -8.521  0.00  0.00           H
ATOM   3785  HZ3LLYS X 240     -18.157 -25.668  -7.937  0.00  0.00           H
ATOM   3786  C  LLYS X 240     -20.319 -23.382  -2.126  0.00  0.00           C
ATOM   3787  O  LLYS X 240     -21.268 -23.957  -1.601  0.00  0.00           O
ATOM   3788  N  LTHR X 241     -20.460 -22.314  -2.896  0.00  0.00           N
ATOM   3789  H  LTHR X 241     -19.616 -21.883  -3.260  0.00  0.00           H
ATOM   3790  CA LTHR X 241     -21.723 -21.641  -3.225  0.00  0.00           C
ATOM   3791  HA LTHR X 241     -22.562 -22.311  -3.050  0.00  0.00           H
ATOM   3792  CB LTHR X 241     -21.909 -20.408  -2.320  0.00  0.00           C
ATOM   3793  HB LTHR X 241     -22.851 -19.916  -2.564  0.00  0.00           H
ATOM   3794  CG2LTHR X 241     -21.918 -20.726  -0.830  0.00  0.00           C
ATOM   3795 HG21LTHR X 241     -20.936 -21.073  -0.509  0.00  0.00           H
ATOM   3796 HG22LTHR X 241     -22.171 -19.824  -0.273  0.00  0.00           H
ATOM   3797 HG23LTHR X 241     -22.670 -21.488  -0.628  0.00  0.00           H
ATOM   3798  OG1LTHR X 241     -20.853 -19.537  -2.594  0.00  0.00           O
ATOM   3799  HG1LTHR X 241     -20.681 -18.957  -1.808  0.00  0.00           H
ATOM   3800  C  LTHR X 241     -21.719 -21.267  -4.718  0.00  0.00           C
ATOM   3801  O  LTHR X 241     -20.921 -21.797  -5.498  0.00  0.00           O
ATOM   3802  N  LPHE X 242     -22.611 -20.369  -5.138  0.00  0.00           N
ATOM   3803  H  LPHE X 242     -23.203 -19.929  -4.450  0.00  0.00           H
ATOM   3804  CA LPHE X 242     -22.704 -19.826  -6.497  0.00  0.00           C
ATOM   3805  HA LPHE X 242     -21.744 -19.920  -7.010  0.00  0.00           H
ATOM   3806  CB LPHE X 242     -23.764 -20.601  -7.294  0.00  0.00           C
ATOM   3807  HB2LPHE X 242     -24.732 -20.481  -6.809  0.00  0.00           H
ATOM   3808  HB3LPHE X 242     -23.848 -20.144  -8.277  0.00  0.00           H
ATOM   3809  CG LPHE X 242     -23.486 -22.086  -7.472  0.00  0.00           C
ATOM   3810  CD1LPHE X 242     -22.792 -22.543  -8.608  0.00  0.00           C
ATOM   3811  HD1LPHE X 242     -22.458 -21.836  -9.355  0.00  0.00           H
ATOM   3812  CE1LPHE X 242     -22.563 -23.919  -8.793  0.00  0.00           C
ATOM   3813  HE1LPHE X 242     -22.073 -24.260  -9.696  0.00  0.00           H
ATOM   3814  CZ LPHE X 242     -23.009 -24.843  -7.832  0.00  0.00           C
ATOM   3815  HZ LPHE X 242     -22.858 -25.901  -7.989  0.00  0.00           H
ATOM   3816  CE2LPHE X 242     -23.688 -24.391  -6.686  0.00  0.00           C
ATOM   3817  HE2LPHE X 242     -24.042 -25.100  -5.952  0.00  0.00           H
ATOM   3818  CD2LPHE X 242     -23.936 -23.017  -6.513  0.00  0.00           C
ATOM   3819  HD2LPHE X 242     -24.478 -22.670  -5.648  0.00  0.00           H
ATOM   3820  C  LPHE X 242     -23.063 -18.337  -6.404  0.00  0.00           C
ATOM   3821  O  LPHE X 242     -23.871 -17.959  -5.551  0.00  0.00           O
ATOM   3822  N  LLYN X 243     -22.458 -17.463  -7.214  0.00  0.00           N
ATOM   3823  H  LLYN X 243     -21.750 -17.792  -7.863  0.00  0.00           H
ATOM   3824  CA LLYN X 243     -22.723 -16.021  -7.110  0.00  0.00           C
ATOM   3825  HA LLYN X 243     -22.581 -15.740  -6.065  0.00  0.00           H
ATOM   3826  CB LLYN X 243     -21.702 -15.233  -7.938  0.00  0.00           C
ATOM   3827  HB2LLYN X 243     -20.727 -15.686  -7.767  0.00  0.00           H
ATOM   3828  HB3LLYN X 243     -21.949 -15.311  -8.994  0.00  0.00           H
ATOM   3829  CG LLYN X 243     -21.626 -13.749  -7.542  0.00  0.00           C
ATOM   3830  HG2LLYN X 243     -22.485 -13.219  -7.951  0.00  0.00           H
ATOM   3831  HG3LLYN X 243     -21.650 -13.665  -6.454  0.00  0.00           H
ATOM   3832  CD LLYN X 243     -20.331 -13.100  -8.051  0.00  0.00           C
ATOM   3833  HD2LLYN X 243     -19.481 -13.697  -7.720  0.00  0.00           H
ATOM   3834  HD3LLYN X 243     -20.331 -13.058  -9.140  0.00  0.00           H
ATOM   3835  C  LLYN X 243     -24.177 -15.722  -7.493  0.00  0.00           C
ATOM   3836  O  LLYN X 243     -24.641 -16.096  -8.569  0.00  0.00           O
ATOM   3837  N  LGLY X 244     -24.923 -15.083  -6.591  0.00  0.00           N
ATOM   3838  H  LGLY X 244     -24.491 -14.766  -5.731  0.00  0.00           H
ATOM   3839  CA LGLY X 244     -26.370 -14.920  -6.740  0.00  0.00           C
ATOM   3840  HA2LGLY X 244     -26.695 -14.112  -6.095  0.00  0.00           H
ATOM   3841  HA3LGLY X 244     -26.605 -14.653  -7.772  0.00  0.00           H
ATOM   3842  C  LGLY X 244     -27.212 -16.141  -6.360  0.00  0.00           C
ATOM   3843  O  LGLY X 244     -28.367 -16.185  -6.770  0.00  0.00           O
ATOM   3844  N  LARG X 245     -26.688 -17.100  -5.577  0.00  0.00           N
ATOM   3845  H  LARG X 245     -25.696 -17.048  -5.369  0.00  0.00           H
ATOM   3846  CA LARG X 245     -27.413 -18.309  -5.128  0.00  0.00           C
ATOM   3847  HA LARG X 245     -27.499 -18.970  -5.985  0.00  0.00           H
ATOM   3848  CB LARG X 245     -26.594 -19.029  -4.036  0.00  0.00           C
ATOM   3849  HB2LARG X 245     -25.588 -19.203  -4.406  0.00  0.00           H
ATOM   3850  HB3LARG X 245     -26.516 -18.382  -3.166  0.00  0.00           H
ATOM   3851  CG LARG X 245     -27.130 -20.392  -3.575  0.00  0.00           C
ATOM   3852  HG2LARG X 245     -26.436 -20.785  -2.830  0.00  0.00           H
ATOM   3853  HG3LARG X 245     -28.108 -20.278  -3.106  0.00  0.00           H
ATOM   3854  CD LARG X 245     -27.233 -21.380  -4.741  0.00  0.00           C
ATOM   3855  HD2LARG X 245     -28.174 -21.205  -5.265  0.00  0.00           H
ATOM   3856  HD3LARG X 245     -26.410 -21.198  -5.435  0.00  0.00           H
ATOM   3857  NE LARG X 245     -27.160 -22.781  -4.299  0.00  0.00           N
ATOM   3858  HE LARG X 245     -26.756 -22.951  -3.385  0.00  0.00           H
ATOM   3859  CZ LARG X 245     -27.430 -23.841  -5.038  0.00  0.00           C
ATOM   3860  NH1LARG X 245     -27.822 -23.766  -6.274  0.00  0.00           N
ATOM   3861 HH11LARG X 245     -27.785 -22.848  -6.744  0.00  0.00           H
ATOM   3862 HH12LARG X 245     -27.958 -24.564  -6.854  0.00  0.00           H
ATOM   3863  NH2LARG X 245     -27.290 -25.031  -4.531  0.00  0.00           N
ATOM   3864 HH21LARG X 245     -26.894 -25.123  -3.605  0.00  0.00           H
ATOM   3865 HH22LARG X 245     -27.479 -25.835  -5.095  0.00  0.00           H
ATOM   3866  C  LARG X 245     -28.832 -17.992  -4.641  0.00  0.00           C
ATOM   3867  O  LARG X 245     -29.001 -17.280  -3.652  0.00  0.00           O
ATOM   3868  N  LGLY X 246     -29.846 -18.536  -5.306  0.00  0.00           N
ATOM   3869  H  LGLY X 246     -29.618 -19.109  -6.120  0.00  0.00           H
ATOM   3870  CA LGLY X 246     -31.266 -18.316  -5.021  0.00  0.00           C
ATOM   3871  HA2LGLY X 246     -31.808 -19.218  -5.304  0.00  0.00           H
ATOM   3872  HA3LGLY X 246     -31.401 -18.159  -3.952  0.00  0.00           H
ATOM   3873  C  LGLY X 246     -31.928 -17.140  -5.756  0.00  0.00           C
ATOM   3874  O  LGLY X 246     -33.123 -16.940  -5.558  0.00  0.00           O
ATOM   3875  N  LILE X 247     -31.209 -16.375  -6.587  0.00  0.00           N
ATOM   3876  H  LILE X 247     -30.221 -16.582  -6.703  0.00  0.00           H
ATOM   3877  CA LILE X 247     -31.797 -15.386  -7.507  0.00  0.00           C
ATOM   3878  HA LILE X 247     -32.738 -15.026  -7.089  0.00  0.00           H
ATOM   3879  CB LILE X 247     -30.877 -14.154  -7.705  0.00  0.00           C
ATOM   3880  HB LILE X 247     -29.944 -14.495  -8.156  0.00  0.00           H
ATOM   3881  CG2LILE X 247     -31.535 -13.142  -8.668  0.00  0.00           C
ATOM   3882 HG21LILE X 247     -32.407 -12.691  -8.207  0.00  0.00           H
ATOM   3883 HG22LILE X 247     -30.832 -12.355  -8.932  0.00  0.00           H
ATOM   3884 HG23LILE X 247     -31.849 -13.622  -9.594  0.00  0.00           H
ATOM   3885  CG1LILE X 247     -30.544 -13.457  -6.364  0.00  0.00           C
ATOM   3886 HG12LILE X 247     -31.457 -13.051  -5.927  0.00  0.00           H
ATOM   3887 HG13LILE X 247     -30.135 -14.188  -5.667  0.00  0.00           H
ATOM   3888  CD1LILE X 247     -29.507 -12.332  -6.502  0.00  0.00           C
ATOM   3889 HD11LILE X 247     -29.902 -11.508  -7.093  0.00  0.00           H
ATOM   3890 HD12LILE X 247     -29.248 -11.945  -5.519  0.00  0.00           H
ATOM   3891 HD13LILE X 247     -28.609 -12.726  -6.974  0.00  0.00           H
ATOM   3892  C  LILE X 247     -32.100 -16.078  -8.845  0.00  0.00           C
ATOM   3893  O  LILE X 247     -31.186 -16.419  -9.601  0.00  0.00           O
ATOM   3894  N  LTHR X 248     -33.386 -16.261  -9.149  0.00  0.00           N
ATOM   3895  H  LTHR X 248     -34.087 -16.010  -8.465  0.00  0.00           H
ATOM   3896  CA LTHR X 248     -33.884 -16.943 -10.354  0.00  0.00           C
ATOM   3897  HA LTHR X 248     -33.650 -18.002 -10.261  0.00  0.00           H
ATOM   3898  CB LTHR X 248     -35.413 -16.802 -10.446  0.00  0.00           C
ATOM   3899  HB LTHR X 248     -35.664 -15.774 -10.698  0.00  0.00           H
ATOM   3900  CG2LTHR X 248     -36.038 -17.726 -11.489  0.00  0.00           C
ATOM   3901 HG21LTHR X 248     -35.789 -18.763 -11.265  0.00  0.00           H
ATOM   3902 HG22LTHR X 248     -37.122 -17.605 -11.466  0.00  0.00           H
ATOM   3903 HG23LTHR X 248     -35.682 -17.465 -12.484  0.00  0.00           H
ATOM   3904  OG1LTHR X 248     -35.993 -17.117  -9.204  0.00  0.00           O
ATOM   3905  HG1LTHR X 248     -36.837 -16.599  -9.162  0.00  0.00           H
ATOM   3906  C  LTHR X 248     -33.245 -16.400 -11.637  0.00  0.00           C
ATOM   3907  O  LTHR X 248     -33.253 -15.196 -11.888  0.00  0.00           O
ATOM   3908  N  LGLY X 249     -32.672 -17.289 -12.455  0.00  0.00           N
ATOM   3909  H  LGLY X 249     -32.656 -18.252 -12.160  0.00  0.00           H
ATOM   3910  CA LGLY X 249     -32.021 -16.964 -13.734  0.00  0.00           C
ATOM   3911  HA2LGLY X 249     -31.895 -17.880 -14.311  0.00  0.00           H
ATOM   3912  HA3LGLY X 249     -32.673 -16.296 -14.297  0.00  0.00           H
ATOM   3913  C  LGLY X 249     -30.649 -16.282 -13.616  0.00  0.00           C
ATOM   3914  O  LGLY X 249     -29.724 -16.649 -14.343  0.00  0.00           O
ATOM   3915  N  LVAL X 250     -30.486 -15.332 -12.689  0.00  0.00           N
ATOM   3916  H  LVAL X 250     -31.299 -15.075 -12.139  0.00  0.00           H
ATOM   3917  CA LVAL X 250     -29.221 -14.608 -12.459  0.00  0.00           C
ATOM   3918  HA LVAL X 250     -28.856 -14.232 -13.415  0.00  0.00           H
ATOM   3919  CB LVAL X 250     -29.421 -13.400 -11.526  0.00  0.00           C
ATOM   3920  HB LVAL X 250     -29.774 -13.772 -10.569  0.00  0.00           H
ATOM   3921  CG1LVAL X 250     -28.124 -12.620 -11.271  0.00  0.00           C
ATOM   3922 HG11LVAL X 250     -27.679 -12.328 -12.223  0.00  0.00           H
ATOM   3923 HG12LVAL X 250     -28.334 -11.727 -10.684  0.00  0.00           H
ATOM   3924 HG13LVAL X 250     -27.412 -13.232 -10.719  0.00  0.00           H
ATOM   3925  CG2LVAL X 250     -30.455 -12.419 -12.092  0.00  0.00           C
ATOM   3926 HG21LVAL X 250     -31.421 -12.911 -12.194  0.00  0.00           H
ATOM   3927 HG22LVAL X 250     -30.574 -11.570 -11.420  0.00  0.00           H
ATOM   3928 HG23LVAL X 250     -30.128 -12.053 -13.067  0.00  0.00           H
ATOM   3929  C  LVAL X 250     -28.140 -15.522 -11.886  0.00  0.00           C
ATOM   3930  O  LVAL X 250     -26.992 -15.410 -12.310  0.00  0.00           O
ATOM   3931  N  LGLU X 251     -28.494 -16.447 -10.985  0.00  0.00           N
ATOM   3932  H  LGLU X 251     -29.463 -16.481 -10.684  0.00  0.00           H
ATOM   3933  CA LGLU X 251     -27.548 -17.339 -10.297  0.00  0.00           C
ATOM   3934  HA LGLU X 251     -27.028 -16.752  -9.540  0.00  0.00           H
ATOM   3935  CB LGLU X 251     -28.312 -18.456  -9.564  0.00  0.00           C
ATOM   3936  HB2LGLU X 251     -28.934 -17.994  -8.797  0.00  0.00           H
ATOM   3937  HB3LGLU X 251     -28.958 -18.984 -10.268  0.00  0.00           H
ATOM   3938  CG LGLU X 251     -27.350 -19.466  -8.913  0.00  0.00           C
ATOM   3939  HG2LGLU X 251     -26.822 -20.016  -9.695  0.00  0.00           H
ATOM   3940  HG3LGLU X 251     -26.609 -18.912  -8.330  0.00  0.00           H
ATOM   3941  CD LGLU X 251     -28.035 -20.473  -7.985  0.00  0.00           C
ATOM   3942  OE1LGLU X 251     -29.097 -20.165  -7.401  0.00  0.00           O
ATOM   3943  OE2LGLU X 251     -27.423 -21.527  -7.713  0.00  0.00           O
ATOM   3944  C  LGLU X 251     -26.485 -17.920 -11.244  0.00  0.00           C
ATOM   3945  O  LGLU X 251     -26.810 -18.566 -12.245  0.00  0.00           O
ATOM   3946  N  LASP X 252     -25.216 -17.651 -10.928  0.00  0.00           N
ATOM   3947  H  LASP X 252     -25.048 -17.108 -10.086  0.00  0.00           H
ATOM   3948  CA LASP X 252     -24.033 -18.052 -11.690  0.00  0.00           C
ATOM   3949  HA LASP X 252     -23.194 -17.527 -11.237  0.00  0.00           H
ATOM   3950  CB LASP X 252     -23.774 -19.553 -11.460  0.00  0.00           C
ATOM   3951  HB2LASP X 252     -24.021 -19.801 -10.429  0.00  0.00           H
ATOM   3952  HB3LASP X 252     -24.426 -20.147 -12.093  0.00  0.00           H
ATOM   3953  CG LASP X 252     -22.320 -19.948 -11.702  0.00  0.00           C
ATOM   3954  OD1LASP X 252     -21.514 -19.905 -10.749  0.00  0.00           O
ATOM   3955  OD2LASP X 252     -21.960 -20.301 -12.844  0.00  0.00           O
ATOM   3956  C  LASP X 252     -24.081 -17.599 -13.170  0.00  0.00           C
ATOM   3957  O  LASP X 252     -24.195 -18.422 -14.078  0.00  0.00           O
ATOM   3958  N  LLYS X 253     -24.078 -16.272 -13.415  0.00  0.00           N
ATOM   3959  H  LLYS X 253     -24.095 -15.670 -12.602  0.00  0.00           H
ATOM   3960  CA LLYS X 253     -23.628 -15.636 -14.679  0.00  0.00           C
ATOM   3961  HA LLYS X 253     -23.535 -16.385 -15.464  0.00  0.00           H
ATOM   3962  CB LLYS X 253     -24.536 -14.478 -15.162  0.00  0.00           C
ATOM   3963  HB2LLYS X 253     -24.521 -13.713 -14.389  0.00  0.00           H
ATOM   3964  HB3LLYS X 253     -24.052 -14.040 -16.038  0.00  0.00           H
ATOM   3965  CG LLYS X 253     -26.011 -14.659 -15.554  0.00  0.00           C
ATOM   3966  HG2LLYS X 253     -26.615 -14.733 -14.656  0.00  0.00           H
ATOM   3967  HG3LLYS X 253     -26.321 -13.730 -16.034  0.00  0.00           H
ATOM   3968  CD LLYS X 253     -26.355 -15.800 -16.525  0.00  0.00           C
ATOM   3969  HD2LLYS X 253     -27.373 -15.641 -16.884  0.00  0.00           H
ATOM   3970  HD3LLYS X 253     -25.686 -15.755 -17.386  0.00  0.00           H
ATOM   3971  CE LLYS X 253     -26.282 -17.195 -15.898  0.00  0.00           C
ATOM   3972  HE2LLYS X 253     -26.688 -17.930 -16.598  0.00  0.00           H
ATOM   3973  HE3LLYS X 253     -25.231 -17.446 -15.740  0.00  0.00           H
ATOM   3974  NZ LLYS X 253     -27.009 -17.253 -14.609  0.00  0.00           N
ATOM   3975  HZ1LLYS X 253     -28.014 -17.143 -14.715  0.00  0.00           H
ATOM   3976  HZ2LLYS X 253     -26.817 -18.110 -14.100  0.00  0.00           H
ATOM   3977  HZ3LLYS X 253     -26.694 -16.518 -13.981  0.00  0.00           H
ATOM   3978  C  LLYS X 253     -22.246 -14.998 -14.474  0.00  0.00           C
ATOM   3979  O  LLYS X 253     -21.975 -14.466 -13.398  0.00  0.00           O
ATOM   3980  N  LGLU X 254     -21.435 -14.924 -15.526  0.00  0.00           N
ATOM   3981  H  LGLU X 254     -21.709 -15.352 -16.394  0.00  0.00           H
ATOM   3982  CA LGLU X 254     -20.247 -14.062 -15.555  0.00  0.00           C
ATOM   3983  HA LGLU X 254     -19.635 -14.280 -14.689  0.00  0.00           H
ATOM   3984  CB LGLU X 254     -19.383 -14.350 -16.798  0.00  0.00           C
ATOM   3985  HB2LGLU X 254     -19.998 -14.779 -17.591  0.00  0.00           H
ATOM   3986  HB3LGLU X 254     -18.985 -13.404 -17.165  0.00  0.00           H
ATOM   3987  CG LGLU X 254     -18.165 -15.261 -16.533  0.00  0.00           C
ATOM   3988  HG2LGLU X 254     -17.627 -15.397 -17.474  0.00  0.00           H
ATOM   3989  HG3LGLU X 254     -17.496 -14.732 -15.852  0.00  0.00           H
ATOM   3990  CD LGLU X 254     -18.463 -16.646 -15.938  0.00  0.00           C
ATOM   3991  OE1LGLU X 254     -17.547 -17.263 -15.352  0.00  0.00           O
ATOM   3992  OE2LGLU X 254     -19.600 -17.162 -16.023  0.00  0.00           O
ATOM   3993  C  LGLU X 254     -20.636 -12.574 -15.432  0.00  0.00           C
ATOM   3994  O  LGLU X 254     -21.718 -12.156 -15.840  0.00  0.00           O
ATOM   3995  N  LSER X 255     -19.761 -11.770 -14.820  0.00  0.00           N
ATOM   3996  H  LSER X 255     -18.874 -12.178 -14.556  0.00  0.00           H
ATOM   3997  CA LSER X 255     -19.897 -10.311 -14.639  0.00  0.00           C
ATOM   3998  HA LSER X 255     -19.075 -10.018 -13.992  0.00  0.00           H
ATOM   3999  CB LSER X 255     -19.658  -9.608 -15.977  0.00  0.00           C
ATOM   4000  HB2LSER X 255     -18.900 -10.154 -16.537  0.00  0.00           H
ATOM   4001  HB3LSER X 255     -20.585  -9.589 -16.553  0.00  0.00           H
ATOM   4002  OG LSER X 255     -19.192  -8.295 -15.750  0.00  0.00           O
ATOM   4003  HG LSER X 255     -19.361  -7.760 -16.550  0.00  0.00           H
ATOM   4004  C  LSER X 255     -21.138  -9.761 -13.903  0.00  0.00           C
ATOM   4005  O  LSER X 255     -21.213  -8.557 -13.656  0.00  0.00           O
ATOM   4006  N  LTRP X 256     -22.070 -10.598 -13.430  0.00  0.00           N
ATOM   4007  H  LTRP X 256     -22.018 -11.563 -13.734  0.00  0.00           H
ATOM   4008  CA LTRP X 256     -23.192 -10.204 -12.549  0.00  0.00           C
ATOM   4009  HA LTRP X 256     -23.566  -9.247 -12.917  0.00  0.00           H
ATOM   4010  CB LTRP X 256     -24.352 -11.199 -12.708  0.00  0.00           C
ATOM   4011  HB2LTRP X 256     -23.958 -12.208 -12.828  0.00  0.00           H
ATOM   4012  HB3LTRP X 256     -24.963 -11.200 -11.807  0.00  0.00           H
ATOM   4013  CG LTRP X 256     -25.270 -10.854 -13.846  0.00  0.00           C
ATOM   4014  CD1LTRP X 256     -25.023 -11.052 -15.163  0.00  0.00           C
ATOM   4015  HD1LTRP X 256     -24.128 -11.513 -15.569  0.00  0.00           H
ATOM   4016  NE1LTRP X 256     -26.063 -10.538 -15.915  0.00  0.00           N
ATOM   4017  HE1LTRP X 256     -26.070 -10.510 -16.937  0.00  0.00           H
ATOM   4018  CE2LTRP X 256     -27.021  -9.949 -15.121  0.00  0.00           C
ATOM   4019  CZ2LTRP X 256     -28.217  -9.276 -15.406  0.00  0.00           C
ATOM   4020  HZ2LTRP X 256     -28.547  -9.160 -16.430  0.00  0.00           H
ATOM   4021  CH2LTRP X 256     -28.974  -8.748 -14.347  0.00  0.00           C
ATOM   4022  HH2LTRP X 256     -29.899  -8.225 -14.555  0.00  0.00           H
ATOM   4023  CZ3LTRP X 256     -28.520  -8.888 -13.023  0.00  0.00           C
ATOM   4024  HZ3LTRP X 256     -29.101  -8.469 -12.214  0.00  0.00           H
ATOM   4025  CE3LTRP X 256     -27.311  -9.560 -12.749  0.00  0.00           C
ATOM   4026  HE3LTRP X 256     -26.968  -9.654 -11.730  0.00  0.00           H
ATOM   4027  CD2LTRP X 256     -26.534 -10.118 -13.790  0.00  0.00           C
ATOM   4028  C  LTRP X 256     -22.766  -9.909 -11.090  0.00  0.00           C
ATOM   4029  O  LTRP X 256     -23.448 -10.220 -10.109  0.00  0.00           O
ATOM   4030  N  LHID X 257     -21.614  -9.259 -10.944  0.00  0.00           N
ATOM   4031  H  LHID X 257     -21.127  -9.006 -11.795  0.00  0.00           H
ATOM   4032  CA LHID X 257     -21.115  -8.691  -9.704  0.00  0.00           C
ATOM   4033  HA LHID X 257     -21.412  -9.314  -8.861  0.00  0.00           H
ATOM   4034  C  LHID X 257     -21.619  -7.261  -9.471  0.00  0.00           C
ATOM   4035  O  LHID X 257     -21.535  -6.407 -10.361  0.00  0.00           O
ATOM   4036  N  LGLY X 258     -22.001  -6.946  -8.232  0.00  0.00           N
ATOM   4037  H  LGLY X 258     -21.909  -7.668  -7.531  0.00  0.00           H
ATOM   4038  CA LGLY X 258     -22.074  -5.560  -7.767  0.00  0.00           C
ATOM   4039  HA2LGLY X 258     -22.375  -5.565  -6.726  0.00  0.00           H
ATOM   4040  HA3LGLY X 258     -21.082  -5.112  -7.841  0.00  0.00           H
ATOM   4041  C  LGLY X 258     -23.052  -4.654  -8.507  0.00  0.00           C
ATOM   4042  O  LGLY X 258     -22.764  -3.472  -8.675  0.00  0.00           O
ATOM   4043  N  LLYS X 259     -24.160  -5.204  -9.015  0.00  0.00           N
ATOM   4044  H  LLYS X 259     -24.312  -6.189  -8.854  0.00  0.00           H
ATOM   4045  CA LLYS X 259     -25.259  -4.444  -9.623  0.00  0.00           C
ATOM   4046  HA LLYS X 259     -25.026  -3.385  -9.553  0.00  0.00           H
ATOM   4047  CB LLYS X 259     -25.435  -4.814 -11.114  0.00  0.00           C
ATOM   4048  HB2LLYS X 259     -25.816  -5.836 -11.174  0.00  0.00           H
ATOM   4049  HB3LLYS X 259     -26.188  -4.158 -11.553  0.00  0.00           H
ATOM   4050  CG LLYS X 259     -24.152  -4.743 -11.969  0.00  0.00           C
ATOM   4051  HG2LLYS X 259     -23.424  -5.433 -11.557  0.00  0.00           H
ATOM   4052  HG3LLYS X 259     -24.384  -5.099 -12.973  0.00  0.00           H
ATOM   4053  CD LLYS X 259     -23.536  -3.338 -12.085  0.00  0.00           C
ATOM   4054  HD2LLYS X 259     -24.024  -2.821 -12.912  0.00  0.00           H
ATOM   4055  HD3LLYS X 259     -23.732  -2.762 -11.183  0.00  0.00           H
ATOM   4056  CE LLYS X 259     -22.018  -3.360 -12.338  0.00  0.00           C
ATOM   4057  HE2LLYS X 259     -21.779  -4.121 -13.087  0.00  0.00           H
ATOM   4058  HE3LLYS X 259     -21.720  -2.386 -12.736  0.00  0.00           H
ATOM   4059  NZ LLYS X 259     -21.256  -3.608 -11.091  0.00  0.00           N
ATOM   4060  HZ1LLYS X 259     -21.461  -4.531 -10.721  0.00  0.00           H
ATOM   4061  HZ2LLYS X 259     -20.254  -3.571 -11.262  0.00  0.00           H
ATOM   4062  HZ3LLYS X 259     -21.512  -2.926 -10.378  0.00  0.00           H
ATOM   4063  C  LLYS X 259     -26.543  -4.704  -8.821  0.00  0.00           C
ATOM   4064  O  LLYS X 259     -26.831  -5.873  -8.549  0.00  0.00           O
ATOM   4065  N  LPRO X 260     -27.315  -3.672  -8.429  0.00  0.00           N
ATOM   4066  CD LPRO X 260     -27.111  -2.257  -8.712  0.00  0.00           C
ATOM   4067  HD2LPRO X 260     -26.809  -2.096  -9.748  0.00  0.00           H
ATOM   4068  HD3LPRO X 260     -26.357  -1.861  -8.031  0.00  0.00           H
ATOM   4069  CG LPRO X 260     -28.459  -1.580  -8.459  0.00  0.00           C
ATOM   4070  HG2LPRO X 260     -29.056  -1.599  -9.372  0.00  0.00           H
ATOM   4071  HG3LPRO X 260     -28.340  -0.557  -8.107  0.00  0.00           H
ATOM   4072  CB LPRO X 260     -29.102  -2.480  -7.404  0.00  0.00           C
ATOM   4073  HB2LPRO X 260     -30.190  -2.394  -7.402  0.00  0.00           H
ATOM   4074  HB3LPRO X 260     -28.697  -2.234  -6.422  0.00  0.00           H
ATOM   4075  CA LPRO X 260     -28.626  -3.875  -7.820  0.00  0.00           C
ATOM   4076  HA LPRO X 260     -28.542  -4.506  -6.937  0.00  0.00           H
ATOM   4077  C  LPRO X 260     -29.573  -4.529  -8.836  0.00  0.00           C
ATOM   4078  O  LPRO X 260     -29.443  -4.309 -10.039  0.00  0.00           O
ATOM   4079  N  LLEU X 261     -30.550  -5.306  -8.364  0.00  0.00           N
ATOM   4080  H  LLEU X 261     -30.666  -5.389  -7.368  0.00  0.00           H
ATOM   4081  CA LLEU X 261     -31.656  -5.726  -9.229  0.00  0.00           C
ATOM   4082  HA LLEU X 261     -31.241  -6.053 -10.182  0.00  0.00           H
ATOM   4083  CB LLEU X 261     -32.428  -6.901  -8.598  0.00  0.00           C
ATOM   4084  HB2LLEU X 261     -32.828  -6.570  -7.639  0.00  0.00           H
ATOM   4085  HB3LLEU X 261     -33.269  -7.143  -9.248  0.00  0.00           H
ATOM   4086  CG LLEU X 261     -31.608  -8.184  -8.356  0.00  0.00           C
ATOM   4087  HG LLEU X 261     -30.811  -7.977  -7.641  0.00  0.00           H
ATOM   4088  CD1LLEU X 261     -32.517  -9.261  -7.759  0.00  0.00           C
ATOM   4089 HD11LLEU X 261     -33.320  -9.496  -8.458  0.00  0.00           H
ATOM   4090 HD12LLEU X 261     -31.941 -10.163  -7.558  0.00  0.00           H
ATOM   4091 HD13LLEU X 261     -32.949  -8.907  -6.826  0.00  0.00           H
ATOM   4092  CD2LLEU X 261     -30.988  -8.749  -9.635  0.00  0.00           C
ATOM   4093 HD21LLEU X 261     -30.246  -8.054 -10.026  0.00  0.00           H
ATOM   4094 HD22LLEU X 261     -30.488  -9.693  -9.421  0.00  0.00           H
ATOM   4095 HD23LLEU X 261     -31.760  -8.914 -10.388  0.00  0.00           H
ATOM   4096  C  LLEU X 261     -32.575  -4.513  -9.487  0.00  0.00           C
ATOM   4097  O  LLEU X 261     -32.874  -3.786  -8.536  0.00  0.00           O
ATOM   4098  N  LPRO X 262     -33.056  -4.276 -10.722  0.00  0.00           N
ATOM   4099  CD LPRO X 262     -32.799  -5.036 -11.937  0.00  0.00           C
ATOM   4100  HD2LPRO X 262     -32.870  -6.111 -11.764  0.00  0.00           H
ATOM   4101  HD3LPRO X 262     -31.810  -4.779 -12.320  0.00  0.00           H
ATOM   4102  CG LPRO X 262     -33.870  -4.596 -12.936  0.00  0.00           C
ATOM   4103  HG2LPRO X 262     -34.759  -5.216 -12.826  0.00  0.00           H
ATOM   4104  HG3LPRO X 262     -33.506  -4.640 -13.962  0.00  0.00           H
ATOM   4105  CB LPRO X 262     -34.191  -3.166 -12.497  0.00  0.00           C
ATOM   4106  HB2LPRO X 262     -35.192  -2.859 -12.802  0.00  0.00           H
ATOM   4107  HB3LPRO X 262     -33.448  -2.480 -12.902  0.00  0.00           H
ATOM   4108  CA LPRO X 262     -34.029  -3.216 -10.979  0.00  0.00           C
ATOM   4109  HA LPRO X 262     -33.642  -2.260 -10.624  0.00  0.00           H
ATOM   4110  C  LPRO X 262     -35.338  -3.536 -10.253  0.00  0.00           C
ATOM   4111  O  LPRO X 262     -35.761  -4.692 -10.219  0.00  0.00           O
ATOM   4112  N  LLYS X 263     -35.987  -2.532  -9.652  0.00  0.00           N
ATOM   4113  H  LLYS X 263     -35.578  -1.612  -9.746  0.00  0.00           H
ATOM   4114  CA LLYS X 263     -37.018  -2.723  -8.609  0.00  0.00           C
ATOM   4115  HA LLYS X 263     -36.526  -3.175  -7.749  0.00  0.00           H
ATOM   4116  CB LLYS X 263     -37.526  -1.336  -8.181  0.00  0.00           C
ATOM   4117  HB2LLYS X 263     -36.663  -0.743  -7.873  0.00  0.00           H
ATOM   4118  HB3LLYS X 263     -37.988  -0.835  -9.034  0.00  0.00           H
ATOM   4119  CG LLYS X 263     -38.539  -1.387  -7.024  0.00  0.00           C
ATOM   4120  HG2LLYS X 263     -39.529  -1.608  -7.426  0.00  0.00           H
ATOM   4121  HG3LLYS X 263     -38.259  -2.174  -6.321  0.00  0.00           H
ATOM   4122  CD LLYS X 263     -38.562  -0.044  -6.277  0.00  0.00           C
ATOM   4123  HD2LLYS X 263     -37.651   0.040  -5.681  0.00  0.00           H
ATOM   4124  HD3LLYS X 263     -38.557   0.769  -7.006  0.00  0.00           H
ATOM   4125  CE LLYS X 263     -39.783   0.152  -5.368  0.00  0.00           C
ATOM   4126  HE2LLYS X 263     -39.636   1.073  -4.799  0.00  0.00           H
ATOM   4127  HE3LLYS X 263     -40.668   0.278  -5.998  0.00  0.00           H
ATOM   4128  NZ LLYS X 263     -40.008  -0.980  -4.440  0.00  0.00           N
ATOM   4129  HZ1LLYS X 263     -39.175  -1.347  -3.988  0.00  0.00           H
ATOM   4130  HZ2LLYS X 263     -40.705  -0.806  -3.737  0.00  0.00           H
ATOM   4131  HZ3LLYS X 263     -40.339  -1.821  -4.927  0.00  0.00           H
ATOM   4132  C  LLYS X 263     -38.160  -3.680  -8.988  0.00  0.00           C
ATOM   4133  O  LLYS X 263     -38.607  -4.460  -8.151  0.00  0.00           O
ATOM   4134  N  LASN X 264     -38.586  -3.668 -10.251  0.00  0.00           N
ATOM   4135  H  LASN X 264     -38.112  -3.045 -10.894  0.00  0.00           H
ATOM   4136  CA LASN X 264     -39.576  -4.593 -10.812  0.00  0.00           C
ATOM   4137  HA LASN X 264     -40.487  -4.541 -10.212  0.00  0.00           H
ATOM   4138  CB LASN X 264     -39.908  -4.151 -12.253  0.00  0.00           C
ATOM   4139  HB2LASN X 264     -40.574  -4.882 -12.712  0.00  0.00           H
ATOM   4140  HB3LASN X 264     -40.430  -3.196 -12.221  0.00  0.00           H
ATOM   4141  CG LASN X 264     -38.669  -3.968 -13.117  0.00  0.00           C
ATOM   4142  OD1LASN X 264     -37.888  -3.058 -12.908  0.00  0.00           O
ATOM   4143  ND2LASN X 264     -38.418  -4.833 -14.070  0.00  0.00           N
ATOM   4144 HD21LASN X 264     -37.581  -4.670 -14.607  0.00  0.00           H
ATOM   4145 HD22LASN X 264     -39.022  -5.616 -14.240  0.00  0.00           H
ATOM   4146  C  LASN X 264     -39.121  -6.066 -10.789  0.00  0.00           C
ATOM   4147  O  LASN X 264     -39.924  -6.937 -10.474  0.00  0.00           O
ATOM   4148  N  LMET X 265     -37.853  -6.346 -11.107  0.00  0.00           N
ATOM   4149  H  LMET X 265     -37.220  -5.573 -11.277  0.00  0.00           H
ATOM   4150  CA LMET X 265     -37.261  -7.683 -10.985  0.00  0.00           C
ATOM   4151  HA LMET X 265     -37.970  -8.429 -11.348  0.00  0.00           H
ATOM   4152  CB LMET X 265     -35.993  -7.766 -11.846  0.00  0.00           C
ATOM   4153  HB2LMET X 265     -36.235  -7.489 -12.873  0.00  0.00           H
ATOM   4154  HB3LMET X 265     -35.249  -7.069 -11.461  0.00  0.00           H
ATOM   4155  CG LMET X 265     -35.389  -9.173 -11.846  0.00  0.00           C
ATOM   4156  HG2LMET X 265     -35.179  -9.484 -10.823  0.00  0.00           H
ATOM   4157  HG3LMET X 265     -36.117  -9.863 -12.272  0.00  0.00           H
ATOM   4158  SD LMET X 265     -33.850  -9.292 -12.789  0.00  0.00           S
ATOM   4159  CE LMET X 265     -33.663 -11.094 -12.793  0.00  0.00           C
ATOM   4160  HE1LMET X 265     -34.556 -11.556 -13.216  0.00  0.00           H
ATOM   4161  HE2LMET X 265     -32.800 -11.364 -13.401  0.00  0.00           H
ATOM   4162  HE3LMET X 265     -33.519 -11.452 -11.774  0.00  0.00           H
ATOM   4163  C  LMET X 265     -36.938  -8.009  -9.525  0.00  0.00           C
ATOM   4164  O  LMET X 265     -37.192  -9.118  -9.073  0.00  0.00           O
ATOM   4165  N  LALA X 266     -36.419  -7.040  -8.767  0.00  0.00           N
ATOM   4166  H  LALA X 266     -36.228  -6.147  -9.207  0.00  0.00           H
ATOM   4167  CA LALA X 266     -36.044  -7.201  -7.366  0.00  0.00           C
ATOM   4168  HA LALA X 266     -35.213  -7.903  -7.301  0.00  0.00           H
ATOM   4169  CB LALA X 266     -35.588  -5.832  -6.841  0.00  0.00           C
ATOM   4170  HB1LALA X 266     -36.434  -5.150  -6.785  0.00  0.00           H
ATOM   4171  HB2LALA X 266     -35.173  -5.932  -5.842  0.00  0.00           H
ATOM   4172  HB3LALA X 266     -34.831  -5.402  -7.495  0.00  0.00           H
ATOM   4173  C  LALA X 266     -37.205  -7.762  -6.529  0.00  0.00           C
ATOM   4174  O  LALA X 266     -37.062  -8.785  -5.863  0.00  0.00           O
ATOM   4175  N  LGLU X 267     -38.374  -7.122  -6.606  0.00  0.00           N
ATOM   4176  H  LGLU X 267     -38.433  -6.282  -7.173  0.00  0.00           H
ATOM   4177  CA LGLU X 267     -39.556  -7.519  -5.834  0.00  0.00           C
ATOM   4178  HA LGLU X 267     -39.216  -7.932  -4.889  0.00  0.00           H
ATOM   4179  CB LGLU X 267     -40.368  -6.266  -5.472  0.00  0.00           C
ATOM   4180  HB2LGLU X 267     -40.456  -5.631  -6.354  0.00  0.00           H
ATOM   4181  HB3LGLU X 267     -41.366  -6.545  -5.133  0.00  0.00           H
ATOM   4182  CG LGLU X 267     -39.637  -5.529  -4.326  0.00  0.00           C
ATOM   4183  HG2LGLU X 267     -39.907  -6.005  -3.381  0.00  0.00           H
ATOM   4184  HG3LGLU X 267     -38.557  -5.647  -4.443  0.00  0.00           H
ATOM   4185  CD LGLU X 267     -39.904  -4.024  -4.230  0.00  0.00           C
ATOM   4186  OE1LGLU X 267     -40.796  -3.473  -4.913  0.00  0.00           O
ATOM   4187  OE2LGLU X 267     -39.192  -3.345  -3.448  0.00  0.00           O
ATOM   4188  C  LGLU X 267     -40.363  -8.667  -6.467  0.00  0.00           C
ATOM   4189  O  LGLU X 267     -41.113  -9.332  -5.755  0.00  0.00           O
ATOM   4190  N  LGLN X 268     -40.130  -8.991  -7.747  0.00  0.00           N
ATOM   4191  H  LGLN X 268     -39.508  -8.402  -8.282  0.00  0.00           H
ATOM   4192  CA LGLN X 268     -40.542 -10.266  -8.349  0.00  0.00           C
ATOM   4193  HA LGLN X 268     -41.583 -10.459  -8.082  0.00  0.00           H
ATOM   4194  CB LGLN X 268     -40.468 -10.154  -9.884  0.00  0.00           C
ATOM   4195  HB2LGLN X 268     -41.320  -9.556 -10.209  0.00  0.00           H
ATOM   4196  HB3LGLN X 268     -39.570  -9.608 -10.166  0.00  0.00           H
ATOM   4197  CG LGLN X 268     -40.500 -11.496 -10.642  0.00  0.00           C
ATOM   4198  HG2LGLN X 268     -41.030 -12.247 -10.059  0.00  0.00           H
ATOM   4199  HG3LGLN X 268     -41.050 -11.355 -11.572  0.00  0.00           H
ATOM   4200  CD LGLN X 268     -39.106 -11.999 -11.020  0.00  0.00           C
ATOM   4201  OE1LGLN X 268     -38.309 -11.295 -11.622  0.00  0.00           O
ATOM   4202  NE2LGLN X 268     -38.759 -13.222 -10.701  0.00  0.00           N
ATOM   4203 HE21LGLN X 268     -37.830 -13.523 -10.917  0.00  0.00           H
ATOM   4204 HE22LGLN X 268     -39.359 -13.842 -10.146  0.00  0.00           H
ATOM   4205  C  LGLN X 268     -39.722 -11.437  -7.782  0.00  0.00           C
ATOM   4206  O  LGLN X 268     -40.296 -12.342  -7.186  0.00  0.00           O
ATOM   4207  N  LILE X 269     -38.388 -11.390  -7.876  0.00  0.00           N
ATOM   4208  H  LILE X 269     -37.984 -10.602  -8.374  0.00  0.00           H
ATOM   4209  CA LILE X 269     -37.453 -12.414  -7.363  0.00  0.00           C
ATOM   4210  HA LILE X 269     -37.588 -13.339  -7.924  0.00  0.00           H
ATOM   4211  CB LILE X 269     -36.008 -11.883  -7.558  0.00  0.00           C
ATOM   4212  HB LILE X 269     -36.005 -10.835  -7.256  0.00  0.00           H
ATOM   4213  CG2LILE X 269     -34.970 -12.572  -6.656  0.00  0.00           C
ATOM   4214 HG21LILE X 269     -34.972 -13.651  -6.821  0.00  0.00           H
ATOM   4215 HG22LILE X 269     -33.985 -12.160  -6.853  0.00  0.00           H
ATOM   4216 HG23LILE X 269     -35.192 -12.369  -5.610  0.00  0.00           H
ATOM   4217  CG1LILE X 269     -35.563 -11.916  -9.039  0.00  0.00           C
ATOM   4218 HG12LILE X 269     -36.323 -11.439  -9.655  0.00  0.00           H
ATOM   4219 HG13LILE X 269     -34.650 -11.332  -9.141  0.00  0.00           H
ATOM   4220  CD1LILE X 269     -35.300 -13.305  -9.623  0.00  0.00           C
ATOM   4221 HD11LILE X 269     -36.182 -13.932  -9.511  0.00  0.00           H
ATOM   4222 HD12LILE X 269     -35.065 -13.212 -10.683  0.00  0.00           H
ATOM   4223 HD13LILE X 269     -34.457 -13.770  -9.119  0.00  0.00           H
ATOM   4224  C  LILE X 269     -37.731 -12.736  -5.887  0.00  0.00           C
ATOM   4225  O  LILE X 269     -37.690 -13.891  -5.454  0.00  0.00           O
ATOM   4226  N  LILE X 270     -38.064 -11.707  -5.108  0.00  0.00           N
ATOM   4227  H  LILE X 270     -38.045 -10.784  -5.527  0.00  0.00           H
ATOM   4228  CA LILE X 270     -38.435 -11.820  -3.697  0.00  0.00           C
ATOM   4229  HA LILE X 270     -37.590 -12.255  -3.164  0.00  0.00           H
ATOM   4230  CB LILE X 270     -38.661 -10.392  -3.147  0.00  0.00           C
ATOM   4231  HB LILE X 270     -39.130  -9.803  -3.931  0.00  0.00           H
ATOM   4232  CG2LILE X 270     -39.597 -10.322  -1.929  0.00  0.00           C
ATOM   4233 HG21LILE X 270     -39.227 -10.956  -1.126  0.00  0.00           H
ATOM   4234 HG22LILE X 270     -39.685  -9.298  -1.570  0.00  0.00           H
ATOM   4235 HG23LILE X 270     -40.596 -10.643  -2.221  0.00  0.00           H
ATOM   4236  CG1LILE X 270     -37.270  -9.790  -2.834  0.00  0.00           C
ATOM   4237 HG12LILE X 270     -36.853 -10.295  -1.970  0.00  0.00           H
ATOM   4238 HG13LILE X 270     -36.590  -9.982  -3.664  0.00  0.00           H
ATOM   4239  CD1LILE X 270     -37.252  -8.283  -2.568  0.00  0.00           C
ATOM   4240 HD11LILE X 270     -37.903  -8.030  -1.735  0.00  0.00           H
ATOM   4241 HD12LILE X 270     -36.235  -7.985  -2.319  0.00  0.00           H
ATOM   4242 HD13LILE X 270     -37.569  -7.736  -3.452  0.00  0.00           H
ATOM   4243  C  LILE X 270     -39.608 -12.789  -3.461  0.00  0.00           C
ATOM   4244  O  LILE X 270     -39.601 -13.457  -2.428  0.00  0.00           O
ATOM   4245  N  LGLN X 271     -40.558 -12.966  -4.391  0.00  0.00           N
ATOM   4246  H  LGLN X 271     -40.494 -12.450  -5.265  0.00  0.00           H
ATOM   4247  CA LGLN X 271     -41.639 -13.956  -4.247  0.00  0.00           C
ATOM   4248  HA LGLN X 271     -42.095 -13.798  -3.270  0.00  0.00           H
ATOM   4249  CB LGLN X 271     -42.745 -13.713  -5.303  0.00  0.00           C
ATOM   4250  HB2LGLN X 271     -43.700 -14.023  -4.878  0.00  0.00           H
ATOM   4251  HB3LGLN X 271     -42.809 -12.641  -5.502  0.00  0.00           H
ATOM   4252  CG LGLN X 271     -42.559 -14.467  -6.635  0.00  0.00           C
ATOM   4253  HG2LGLN X 271     -41.515 -14.427  -6.927  0.00  0.00           H
ATOM   4254  HG3LGLN X 271     -42.826 -15.515  -6.504  0.00  0.00           H
ATOM   4255  CD LGLN X 271     -43.372 -13.907  -7.794  0.00  0.00           C
ATOM   4256  OE1LGLN X 271     -44.481 -13.417  -7.646  0.00  0.00           O
ATOM   4257  NE2LGLN X 271     -42.864 -14.006  -9.001  0.00  0.00           N
ATOM   4258 HE21LGLN X 271     -43.394 -13.636  -9.761  0.00  0.00           H
ATOM   4259 HE22LGLN X 271     -41.915 -14.385  -9.114  0.00  0.00           H
ATOM   4260  C  LGLN X 271     -41.106 -15.404  -4.269  0.00  0.00           C
ATOM   4261  O  LGLN X 271     -41.510 -16.239  -3.455  0.00  0.00           O
ATOM   4262  N  LGLU X 272     -40.157 -15.705  -5.159  0.00  0.00           N
ATOM   4263  H  LGLU X 272     -39.821 -14.966  -5.769  0.00  0.00           H
ATOM   4264  CA LGLU X 272     -39.563 -17.038  -5.303  0.00  0.00           C
ATOM   4265  HA LGLU X 272     -40.357 -17.786  -5.306  0.00  0.00           H
ATOM   4266  CB LGLU X 272     -38.807 -17.140  -6.638  0.00  0.00           C
ATOM   4267  HB2LGLU X 272     -38.028 -16.377  -6.660  0.00  0.00           H
ATOM   4268  HB3LGLU X 272     -38.316 -18.114  -6.681  0.00  0.00           H
ATOM   4269  CG LGLU X 272     -39.735 -17.010  -7.865  0.00  0.00           C
ATOM   4270  HG2LGLU X 272     -39.674 -17.937  -8.439  0.00  0.00           H
ATOM   4271  HG3LGLU X 272     -40.774 -16.911  -7.541  0.00  0.00           H
ATOM   4272  CD LGLU X 272     -39.363 -15.839  -8.786  0.00  0.00           C
ATOM   4273  OE1LGLU X 272     -38.171 -15.727  -9.147  0.00  0.00           O
ATOM   4274  OE2LGLU X 272     -40.269 -15.058  -9.164  0.00  0.00           O
ATOM   4275  C  LGLU X 272     -38.641 -17.352  -4.119  0.00  0.00           C
ATOM   4276  O  LGLU X 272     -38.620 -18.480  -3.616  0.00  0.00           O
ATOM   4277  N  LILE X 273     -37.948 -16.335  -3.600  0.00  0.00           N
ATOM   4278  H  LILE X 273     -37.973 -15.448  -4.100  0.00  0.00           H
ATOM   4279  CA LILE X 273     -37.151 -16.434  -2.374  0.00  0.00           C
ATOM   4280  HA LILE X 273     -36.560 -17.347  -2.435  0.00  0.00           H
ATOM   4281  CB LILE X 273     -36.154 -15.256  -2.300  0.00  0.00           C
ATOM   4282  HB LILE X 273     -36.712 -14.318  -2.329  0.00  0.00           H
ATOM   4283  CG2LILE X 273     -35.341 -15.302  -0.997  0.00  0.00           C
ATOM   4284 HG21LILE X 273     -34.715 -16.192  -0.980  0.00  0.00           H
ATOM   4285 HG22LILE X 273     -34.708 -14.422  -0.935  0.00  0.00           H
ATOM   4286 HG23LILE X 273     -35.999 -15.290  -0.131  0.00  0.00           H
ATOM   4287  CG1LILE X 273     -35.185 -15.310  -3.509  0.00  0.00           C
ATOM   4288 HG12LILE X 273     -34.644 -16.256  -3.488  0.00  0.00           H
ATOM   4289 HG13LILE X 273     -35.753 -15.279  -4.437  0.00  0.00           H
ATOM   4290  CD1LILE X 273     -34.165 -14.169  -3.572  0.00  0.00           C
ATOM   4291 HD11LILE X 273     -33.412 -14.295  -2.799  0.00  0.00           H
ATOM   4292 HD12LILE X 273     -33.661 -14.189  -4.538  0.00  0.00           H
ATOM   4293 HD13LILE X 273     -34.670 -13.212  -3.445  0.00  0.00           H
ATOM   4294  C  LILE X 273     -38.055 -16.585  -1.132  0.00  0.00           C
ATOM   4295  O  LILE X 273     -37.745 -17.413  -0.272  0.00  0.00           O
ATOM   4296  N  LTYR X 274     -39.198 -15.887  -1.055  0.00  0.00           N
ATOM   4297  H  LTYR X 274     -39.379 -15.180  -1.763  0.00  0.00           H
ATOM   4298  CA LTYR X 274     -40.209 -16.062   0.004  0.00  0.00           C
ATOM   4299  HA LTYR X 274     -39.726 -15.921   0.968  0.00  0.00           H
ATOM   4300  CB LTYR X 274     -41.362 -15.043  -0.133  0.00  0.00           C
ATOM   4301  HB2LTYR X 274     -41.482 -14.768  -1.179  0.00  0.00           H
ATOM   4302  HB3LTYR X 274     -42.296 -15.527   0.157  0.00  0.00           H
ATOM   4303  CG LTYR X 274     -41.266 -13.794   0.725  0.00  0.00           C
ATOM   4304  CD1LTYR X 274     -41.173 -13.905   2.127  0.00  0.00           C
ATOM   4305  HD1LTYR X 274     -41.154 -14.883   2.582  0.00  0.00           H
ATOM   4306  CE1LTYR X 274     -41.117 -12.747   2.931  0.00  0.00           C
ATOM   4307  HE1LTYR X 274     -41.035 -12.828   4.002  0.00  0.00           H
ATOM   4308  CZ LTYR X 274     -41.195 -11.471   2.329  0.00  0.00           C
ATOM   4309  OH LTYR X 274     -41.143 -10.348   3.090  0.00  0.00           O
ATOM   4310  HH LTYR X 274     -40.561 -10.433   3.845  0.00  0.00           H
ATOM   4311  CE2LTYR X 274     -41.335 -11.362   0.932  0.00  0.00           C
ATOM   4312  HE2LTYR X 274     -41.404 -10.382   0.481  0.00  0.00           H
ATOM   4313  CD2LTYR X 274     -41.367 -12.521   0.133  0.00  0.00           C
ATOM   4314  HD2LTYR X 274     -41.472 -12.433  -0.939  0.00  0.00           H
ATOM   4315  C  LTYR X 274     -40.827 -17.465   0.011  0.00  0.00           C
ATOM   4316  O  LTYR X 274     -41.126 -17.979   1.091  0.00  0.00           O
ATOM   4317  N  LSER X 275     -41.027 -18.084  -1.159  0.00  0.00           N
ATOM   4318  H  LSER X 275     -40.842 -17.557  -2.007  0.00  0.00           H
ATOM   4319  CA LSER X 275     -41.721 -19.379  -1.282  0.00  0.00           C
ATOM   4320  HA LSER X 275     -42.743 -19.251  -0.928  0.00  0.00           H
ATOM   4321  CB LSER X 275     -41.787 -19.805  -2.756  0.00  0.00           C
ATOM   4322  HB2LSER X 275     -42.516 -20.612  -2.847  0.00  0.00           H
ATOM   4323  HB3LSER X 275     -42.123 -18.968  -3.370  0.00  0.00           H
ATOM   4324  OG LSER X 275     -40.541 -20.281  -3.229  0.00  0.00           O
ATOM   4325  HG LSER X 275     -39.934 -19.537  -3.409  0.00  0.00           H
ATOM   4326  C  LSER X 275     -41.080 -20.491  -0.436  0.00  0.00           C
ATOM   4327  O  LSER X 275     -41.781 -21.324   0.134  0.00  0.00           O
ATOM   4328  N  LGLN X 276     -39.752 -20.451  -0.294  0.00  0.00           N
ATOM   4329  H  LGLN X 276     -39.267 -19.722  -0.795  0.00  0.00           H
ATOM   4330  CA LGLN X 276     -38.947 -21.429   0.443  0.00  0.00           C
ATOM   4331  HA LGLN X 276     -39.305 -22.433   0.210  0.00  0.00           H
ATOM   4332  CB LGLN X 276     -37.484 -21.298  -0.022  0.00  0.00           C
ATOM   4333  HB2LGLN X 276     -37.163 -20.293   0.241  0.00  0.00           H
ATOM   4334  HB3LGLN X 276     -36.860 -22.003   0.529  0.00  0.00           H
ATOM   4335  CG LGLN X 276     -37.252 -21.513  -1.533  0.00  0.00           C
ATOM   4336  HG2LGLN X 276     -37.183 -22.580  -1.742  0.00  0.00           H
ATOM   4337  HG3LGLN X 276     -38.092 -21.122  -2.106  0.00  0.00           H
ATOM   4338  CD LGLN X 276     -35.982 -20.821  -2.026  0.00  0.00           C
ATOM   4339  OE1LGLN X 276     -34.889 -20.998  -1.494  0.00  0.00           O
ATOM   4340  NE2LGLN X 276     -36.076 -19.959  -3.015  0.00  0.00           N
ATOM   4341 HE21LGLN X 276     -35.233 -19.564  -3.394  0.00  0.00           H
ATOM   4342 HE22LGLN X 276     -36.981 -19.723  -3.413  0.00  0.00           H
ATOM   4343  C  LGLN X 276     -39.012 -21.255   1.974  0.00  0.00           C
ATOM   4344  O  LGLN X 276     -38.577 -22.147   2.699  0.00  0.00           O
ATOM   4345  N  LILE X 277     -39.498 -20.108   2.472  0.00  0.00           N
ATOM   4346  H  LILE X 277     -39.913 -19.450   1.821  0.00  0.00           H
ATOM   4347  CA LILE X 277     -39.422 -19.713   3.888  0.00  0.00           C
ATOM   4348  HA LILE X 277     -38.464 -20.051   4.284  0.00  0.00           H
ATOM   4349  CB LILE X 277     -39.470 -18.170   4.032  0.00  0.00           C
ATOM   4350  HB LILE X 277     -40.419 -17.808   3.636  0.00  0.00           H
ATOM   4351  CG2LILE X 277     -39.371 -17.723   5.506  0.00  0.00           C
ATOM   4352 HG21LILE X 277     -38.352 -17.877   5.855  0.00  0.00           H
ATOM   4353 HG22LILE X 277     -39.620 -16.666   5.586  0.00  0.00           H
ATOM   4354 HG23LILE X 277     -40.057 -18.282   6.139  0.00  0.00           H
ATOM   4355  CG1LILE X 277     -38.322 -17.540   3.214  0.00  0.00           C
ATOM   4356 HG12LILE X 277     -37.387 -18.012   3.511  0.00  0.00           H
ATOM   4357 HG13LILE X 277     -38.485 -17.749   2.159  0.00  0.00           H
ATOM   4358  CD1LILE X 277     -38.166 -16.024   3.362  0.00  0.00           C
ATOM   4359 HD11LILE X 277     -37.750 -15.790   4.338  0.00  0.00           H
ATOM   4360 HD12LILE X 277     -37.488 -15.650   2.598  0.00  0.00           H
ATOM   4361 HD13LILE X 277     -39.129 -15.534   3.251  0.00  0.00           H
ATOM   4362  C  LILE X 277     -40.528 -20.405   4.692  0.00  0.00           C
ATOM   4363  O  LILE X 277     -41.666 -19.918   4.755  0.00  0.00           O
ATOM   4364  N  LGLN X 278     -40.209 -21.532   5.328  0.00  0.00           N
ATOM   4365  H  LGLN X 278     -39.261 -21.873   5.273  0.00  0.00           H
ATOM   4366  CA LGLN X 278     -41.170 -22.279   6.146  0.00  0.00           C
ATOM   4367  HA LGLN X 278     -42.142 -22.300   5.651  0.00  0.00           H
ATOM   4368  CB LGLN X 278     -40.686 -23.730   6.343  0.00  0.00           C
ATOM   4369  HB2LGLN X 278     -39.730 -23.711   6.866  0.00  0.00           H
ATOM   4370  HB3LGLN X 278     -41.420 -24.264   6.946  0.00  0.00           H
ATOM   4371  CG LGLN X 278     -40.516 -24.446   4.990  0.00  0.00           C
ATOM   4372  HG2LGLN X 278     -41.452 -24.397   4.435  0.00  0.00           H
ATOM   4373  HG3LGLN X 278     -39.745 -23.897   4.451  0.00  0.00           H
ATOM   4374  CD LGLN X 278     -40.088 -25.907   5.098  0.00  0.00           C
ATOM   4375  OE1LGLN X 278     -40.553 -26.691   5.917  0.00  0.00           O
ATOM   4376  NE2LGLN X 278     -39.203 -26.352   4.236  0.00  0.00           N
ATOM   4377 HE21LGLN X 278     -38.899 -27.315   4.280  0.00  0.00           H
ATOM   4378 HE22LGLN X 278     -38.830 -25.730   3.534  0.00  0.00           H
ATOM   4379  C  LGLN X 278     -41.466 -21.562   7.474  0.00  0.00           C
ATOM   4380  O  LGLN X 278     -42.582 -21.079   7.661  0.00  0.00           O
ATOM   4381  N  LSER X 279     -40.488 -21.415   8.372  0.00  0.00           N
ATOM   4382  H  LSER X 279     -39.629 -21.916   8.195  0.00  0.00           H
ATOM   4383  CA LSER X 279     -40.608 -20.656   9.624  0.00  0.00           C
ATOM   4384  HA LSER X 279     -41.584 -20.834  10.074  0.00  0.00           H
ATOM   4385  CB LSER X 279     -39.521 -21.095  10.618  0.00  0.00           C
ATOM   4386  HB2LSER X 279     -39.522 -22.183  10.682  0.00  0.00           H
ATOM   4387  HB3LSER X 279     -38.552 -20.753  10.253  0.00  0.00           H
ATOM   4388  OG LSER X 279     -39.762 -20.546  11.903  0.00  0.00           O
ATOM   4389  HG LSER X 279     -39.073 -20.832  12.507  0.00  0.00           H
ATOM   4390  C  LSER X 279     -40.556 -19.147   9.360  0.00  0.00           C
ATOM   4391  O  LSER X 279     -39.484 -18.545   9.239  0.00  0.00           O
ATOM   4392  N  LLYS X 280     -41.722 -18.496   9.246  0.00  0.00           N
ATOM   4393  H  LLYS X 280     -42.550 -19.073   9.238  0.00  0.00           H
ATOM   4394  CA LLYS X 280     -41.872 -17.048   8.974  0.00  0.00           C
ATOM   4395  HA LLYS X 280     -41.041 -16.698   8.362  0.00  0.00           H
ATOM   4396  CB LLYS X 280     -43.186 -16.777   8.218  0.00  0.00           C
ATOM   4397  HB2LLYS X 280     -44.007 -17.215   8.788  0.00  0.00           H
ATOM   4398  HB3LLYS X 280     -43.327 -15.699   8.149  0.00  0.00           H
ATOM   4399  CG LLYS X 280     -43.163 -17.383   6.806  0.00  0.00           C
ATOM   4400  HG2LLYS X 280     -42.365 -16.909   6.232  0.00  0.00           H
ATOM   4401  HG3LLYS X 280     -42.968 -18.453   6.883  0.00  0.00           H
ATOM   4402  CD LLYS X 280     -44.505 -17.158   6.098  0.00  0.00           C
ATOM   4403  HD2LLYS X 280     -45.282 -17.637   6.692  0.00  0.00           H
ATOM   4404  HD3LLYS X 280     -44.688 -16.084   6.059  0.00  0.00           H
ATOM   4405  CE LLYS X 280     -44.523 -17.730   4.676  0.00  0.00           C
ATOM   4406  HE2LLYS X 280     -45.487 -17.491   4.227  0.00  0.00           H
ATOM   4407  HE3LLYS X 280     -43.728 -17.248   4.107  0.00  0.00           H
ATOM   4408  NZ LLYS X 280     -44.322 -19.195   4.659  0.00  0.00           N
ATOM   4409  HZ1LLYS X 280     -45.058 -19.642   5.186  0.00  0.00           H
ATOM   4410  HZ2LLYS X 280     -44.341 -19.527   3.706  0.00  0.00           H
ATOM   4411  HZ3LLYS X 280     -43.428 -19.417   5.076  0.00  0.00           H
ATOM   4412  C  LLYS X 280     -41.708 -16.193  10.242  0.00  0.00           C
ATOM   4413  O  LLYS X 280     -42.482 -15.271  10.503  0.00  0.00           O
ATOM   4414  N  LLYS X 281     -40.688 -16.514  11.042  0.00  0.00           N
ATOM   4415  H  LLYS X 281     -40.147 -17.317  10.749  0.00  0.00           H
ATOM   4416  CA LLYS X 281     -40.331 -15.858  12.305  0.00  0.00           C
ATOM   4417  HA LLYS X 281     -40.749 -14.852  12.341  0.00  0.00           H
ATOM   4418  CB LLYS X 281     -40.903 -16.671  13.482  0.00  0.00           C
ATOM   4419  HB2LLYS X 281     -40.591 -17.704  13.331  0.00  0.00           H
ATOM   4420  HB3LLYS X 281     -40.439 -16.280  14.388  0.00  0.00           H
ATOM   4421  CG LLYS X 281     -42.435 -16.614  13.625  0.00  0.00           C
ATOM   4422  HG2LLYS X 281     -42.876 -16.843  12.655  0.00  0.00           H
ATOM   4423  HG3LLYS X 281     -42.738 -17.369  14.350  0.00  0.00           H
ATOM   4424  CD LLYS X 281     -42.918 -15.231  14.093  0.00  0.00           C
ATOM   4425  HD2LLYS X 281     -42.585 -15.100  15.123  0.00  0.00           H
ATOM   4426  HD3LLYS X 281     -42.438 -14.485  13.459  0.00  0.00           H
ATOM   4427  CE LLYS X 281     -44.438 -15.058  14.022  0.00  0.00           C
ATOM   4428  HE2LLYS X 281     -44.669 -14.036  14.322  0.00  0.00           H
ATOM   4429  HE3LLYS X 281     -44.739 -15.209  12.985  0.00  0.00           H
ATOM   4430  NZ LLYS X 281     -45.170 -16.005  14.892  0.00  0.00           N
ATOM   4431  HZ1LLYS X 281     -44.891 -15.864  15.852  0.00  0.00           H
ATOM   4432  HZ2LLYS X 281     -46.163 -15.844  14.802  0.00  0.00           H
ATOM   4433  HZ3LLYS X 281     -44.955 -16.951  14.614  0.00  0.00           H
ATOM   4434  C  LLYS X 281     -38.811 -15.710  12.406  0.00  0.00           C
ATOM   4435  O  LLYS X 281     -38.079 -16.640  12.075  0.00  0.00           O
ATOM   4436  N  LLYS X 282     -38.350 -14.516  12.793  0.00  0.00           N
ATOM   4437  H  LLYS X 282     -39.039 -13.823  13.051  0.00  0.00           H
ATOM   4438  CA LLYS X 282     -36.929 -14.123  12.794  0.00  0.00           C
ATOM   4439  HA LLYS X 282     -36.449 -14.471  11.880  0.00  0.00           H
ATOM   4440  CB LLYS X 282     -36.795 -12.592  12.867  0.00  0.00           C
ATOM   4441  HB2LLYS X 282     -37.304 -12.251  13.769  0.00  0.00           H
ATOM   4442  HB3LLYS X 282     -35.735 -12.350  12.935  0.00  0.00           H
ATOM   4443  CG LLYS X 282     -37.403 -11.893  11.640  0.00  0.00           C
ATOM   4444  HG2LLYS X 282     -36.974 -12.341  10.744  0.00  0.00           H
ATOM   4445  HG3LLYS X 282     -38.480 -12.059  11.650  0.00  0.00           H
ATOM   4446  CD LLYS X 282     -37.119 -10.382  11.644  0.00  0.00           C
ATOM   4447  HD2LLYS X 282     -37.915  -9.879  12.193  0.00  0.00           H
ATOM   4448  HD3LLYS X 282     -36.167 -10.208  12.145  0.00  0.00           H
ATOM   4449  CE LLYS X 282     -37.052  -9.826  10.217  0.00  0.00           C
ATOM   4450  HE2LLYS X 282     -37.818 -10.325   9.621  0.00  0.00           H
ATOM   4451  HE3LLYS X 282     -37.264  -8.757  10.257  0.00  0.00           H
ATOM   4452  NZ LLYS X 282     -35.726 -10.044   9.597  0.00  0.00           N
ATOM   4453  HZ1LLYS X 282     -35.530 -11.034   9.559  0.00  0.00           H
ATOM   4454  HZ2LLYS X 282     -35.725  -9.664   8.662  0.00  0.00           H
ATOM   4455  HZ3LLYS X 282     -35.017  -9.582  10.149  0.00  0.00           H
ATOM   4456  C  LLYS X 282     -36.148 -14.784  13.931  0.00  0.00           C
ATOM   4457  O  LLYS X 282     -36.641 -14.844  15.058  0.00  0.00           O
ATOM   4458  N  LILE X 283     -34.933 -15.262  13.662  0.00  0.00           N
ATOM   4459  H  LILE X 283     -34.624 -15.302  12.701  0.00  0.00           H
ATOM   4460  CA LILE X 283     -34.078 -15.869  14.696  0.00  0.00           C
ATOM   4461  HA LILE X 283     -34.714 -16.300  15.469  0.00  0.00           H
ATOM   4462  CB LILE X 283     -33.155 -16.966  14.116  0.00  0.00           C
ATOM   4463  HB LILE X 283     -32.437 -16.518  13.429  0.00  0.00           H
ATOM   4464  CG2LILE X 283     -32.401 -17.652  15.270  0.00  0.00           C
ATOM   4465 HG21LILE X 283     -33.118 -18.101  15.956  0.00  0.00           H
ATOM   4466 HG22LILE X 283     -31.747 -18.427  14.868  0.00  0.00           H
ATOM   4467 HG23LILE X 283     -31.802 -16.914  15.803  0.00  0.00           H
ATOM   4468  CG1LILE X 283     -33.966 -18.024  13.332  0.00  0.00           C
ATOM   4469 HG12LILE X 283     -34.689 -18.452  14.026  0.00  0.00           H
ATOM   4470 HG13LILE X 283     -34.494 -17.499  12.536  0.00  0.00           H
ATOM   4471  CD1LILE X 283     -33.113 -19.147  12.726  0.00  0.00           C
ATOM   4472 HD11LILE X 283     -32.586 -19.673  13.522  0.00  0.00           H
ATOM   4473 HD12LILE X 283     -33.758 -19.846  12.193  0.00  0.00           H
ATOM   4474 HD13LILE X 283     -32.390 -18.720  12.031  0.00  0.00           H
ATOM   4475  C  LILE X 283     -33.305 -14.778  15.459  0.00  0.00           C
ATOM   4476  O  LILE X 283     -32.735 -13.876  14.856  0.00  0.00           O
ATOM   4477  N  LLEU X 284     -33.288 -14.857  16.794  0.00  0.00           N
ATOM   4478  H  LLEU X 284     -33.909 -15.523  17.230  0.00  0.00           H
ATOM   4479  CA LLEU X 284     -32.513 -13.957  17.659  0.00  0.00           C
ATOM   4480  HA LLEU X 284     -32.322 -13.015  17.145  0.00  0.00           H
ATOM   4481  CB LLEU X 284     -33.303 -13.664  18.949  0.00  0.00           C
ATOM   4482  HB2LLEU X 284     -33.490 -14.627  19.425  0.00  0.00           H
ATOM   4483  HB3LLEU X 284     -32.665 -13.059  19.593  0.00  0.00           H
ATOM   4484  CG LLEU X 284     -34.644 -12.934  18.723  0.00  0.00           C
ATOM   4485  HG LLEU X 284     -35.264 -13.518  18.043  0.00  0.00           H
ATOM   4486  CD1LLEU X 284     -35.369 -12.769  20.057  0.00  0.00           C
ATOM   4487 HD11LLEU X 284     -34.749 -12.185  20.739  0.00  0.00           H
ATOM   4488 HD12LLEU X 284     -36.315 -12.254  19.895  0.00  0.00           H
ATOM   4489 HD13LLEU X 284     -35.560 -13.751  20.491  0.00  0.00           H
ATOM   4490  CD2LLEU X 284     -34.463 -11.546  18.101  0.00  0.00           C
ATOM   4491 HD21LLEU X 284     -33.968 -11.642  17.134  0.00  0.00           H
ATOM   4492 HD22LLEU X 284     -35.438 -11.078  17.964  0.00  0.00           H
ATOM   4493 HD23LLEU X 284     -33.853 -10.928  18.760  0.00  0.00           H
ATOM   4494  C  LLEU X 284     -31.103 -14.507  17.947  0.00  0.00           C
ATOM   4495  O  LLEU X 284     -30.856 -15.709  17.838  0.00  0.00           O
ATOM   4496  N  LALA X 285     -30.179 -13.618  18.316  0.00  0.00           N
ATOM   4497  H  LALA X 285     -30.494 -12.666  18.439  0.00  0.00           H
ATOM   4498  CA LALA X 285     -28.754 -13.907  18.498  0.00  0.00           C
ATOM   4499  HA LALA X 285     -28.342 -14.212  17.537  0.00  0.00           H
ATOM   4500  CB LALA X 285     -28.068 -12.611  18.935  0.00  0.00           C
ATOM   4501  HB1LALA X 285     -28.464 -12.298  19.901  0.00  0.00           H
ATOM   4502  HB2LALA X 285     -26.995 -12.778  19.020  0.00  0.00           H
ATOM   4503  HB3LALA X 285     -28.258 -11.832  18.196  0.00  0.00           H
ATOM   4504  C  LALA X 285     -28.453 -15.029  19.512  0.00  0.00           C
ATOM   4505  O  LALA X 285     -29.146 -15.189  20.523  0.00  0.00           O
ATOM   4506  N  LTHR X 286     -27.383 -15.791  19.273  0.00  0.00           N
ATOM   4507  H  LTHR X 286     -27.019 -15.820  18.332  0.00  0.00           H
ATOM   4508  CA LTHR X 286     -26.801 -16.699  20.275  0.00  0.00           C
ATOM   4509  HA LTHR X 286     -27.604 -17.040  20.928  0.00  0.00           H
ATOM   4510  CB LTHR X 286     -26.151 -17.925  19.613  0.00  0.00           C
ATOM   4511  HB LTHR X 286     -25.431 -18.358  20.307  0.00  0.00           H
ATOM   4512  CG2LTHR X 286     -27.203 -18.974  19.252  0.00  0.00           C
ATOM   4513 HG21LTHR X 286     -27.924 -18.542  18.557  0.00  0.00           H
ATOM   4514 HG22LTHR X 286     -26.718 -19.830  18.784  0.00  0.00           H
ATOM   4515 HG23LTHR X 286     -27.720 -19.298  20.156  0.00  0.00           H
ATOM   4516  OG1LTHR X 286     -25.495 -17.618  18.403  0.00  0.00           O
ATOM   4517  HG1LTHR X 286     -25.111 -18.417  18.035  0.00  0.00           H
ATOM   4518  C  LTHR X 286     -25.837 -15.939  21.219  0.00  0.00           C
ATOM   4519  O  LTHR X 286     -24.996 -15.181  20.735  0.00  0.00           O
ATOM   4520  N  LPRO X 287     -25.963 -16.087  22.556  0.00  0.00           N
ATOM   4521  CD LPRO X 287     -26.844 -17.040  23.221  0.00  0.00           C
ATOM   4522  HD2LPRO X 287     -26.594 -18.037  22.860  0.00  0.00           H
ATOM   4523  HD3LPRO X 287     -27.870 -16.800  22.942  0.00  0.00           H
ATOM   4524  CG LPRO X 287     -26.596 -16.880  24.716  0.00  0.00           C
ATOM   4525  HG2LPRO X 287     -25.773 -17.507  25.057  0.00  0.00           H
ATOM   4526  HG3LPRO X 287     -27.490 -17.107  25.298  0.00  0.00           H
ATOM   4527  CB LPRO X 287     -26.245 -15.401  24.812  0.00  0.00           C
ATOM   4528  HB2LPRO X 287     -25.658 -15.145  25.694  0.00  0.00           H
ATOM   4529  HB3LPRO X 287     -27.156 -14.803  24.796  0.00  0.00           H
ATOM   4530  CA LPRO X 287     -25.426 -15.137  23.547  0.00  0.00           C
ATOM   4531  HA LPRO X 287     -25.642 -14.142  23.158  0.00  0.00           H
ATOM   4532  C  LPRO X 287     -23.917 -15.251  23.857  0.00  0.00           C
ATOM   4533  O  LPRO X 287     -23.312 -16.284  23.564  0.00  0.00           O
ATOM   4534  N  LPRO X 288     -23.302 -14.213  24.471  0.00  0.00           N
ATOM   4535  CD LPRO X 288     -23.915 -12.942  24.844  0.00  0.00           C
ATOM   4536  HD2LPRO X 288     -24.790 -13.165  25.456  0.00  0.00           H
ATOM   4537  HD3LPRO X 288     -24.231 -12.447  23.927  0.00  0.00           H
ATOM   4538  CG LPRO X 288     -22.855 -12.143  25.604  0.00  0.00           C
ATOM   4539  HG2LPRO X 288     -22.976 -12.268  26.681  0.00  0.00           H
ATOM   4540  HG3LPRO X 288     -22.917 -11.084  25.353  0.00  0.00           H
ATOM   4541  CB LPRO X 288     -21.543 -12.741  25.119  0.00  0.00           C
ATOM   4542  HB2LPRO X 288     -20.758 -12.666  25.872  0.00  0.00           H
ATOM   4543  HB3LPRO X 288     -21.201 -12.284  24.191  0.00  0.00           H
ATOM   4544  CA LPRO X 288     -21.896 -14.207  24.880  0.00  0.00           C
ATOM   4545  HA LPRO X 288     -21.310 -14.601  24.050  0.00  0.00           H
ATOM   4546  C  LPRO X 288     -21.625 -15.046  26.138  0.00  0.00           C
ATOM   4547  O  LPRO X 288     -22.429 -15.063  27.073  0.00  0.00           O
ATOM   4548  N  LGLN X 289     -20.444 -15.669  26.190  0.00  0.00           N
ATOM   4549  H  LGLN X 289     -19.947 -15.788  25.318  0.00  0.00           H
ATOM   4550  CA LGLN X 289     -19.868 -16.254  27.404  0.00  0.00           C
ATOM   4551  HA LGLN X 289     -20.653 -16.634  28.059  0.00  0.00           H
ATOM   4552  CB LGLN X 289     -18.952 -17.427  27.003  0.00  0.00           C
ATOM   4553  HB2LGLN X 289     -19.545 -18.132  26.420  0.00  0.00           H
ATOM   4554  HB3LGLN X 289     -18.148 -17.029  26.384  0.00  0.00           H
ATOM   4555  CG LGLN X 289     -18.353 -18.146  28.219  0.00  0.00           C
ATOM   4556  HG2LGLN X 289     -17.843 -17.390  28.816  0.00  0.00           H
ATOM   4557  HG3LGLN X 289     -19.146 -18.604  28.811  0.00  0.00           H
ATOM   4558  CD LGLN X 289     -17.343 -19.227  27.838  0.00  0.00           C
ATOM   4559  OE1LGLN X 289     -17.540 -20.077  26.977  0.00  0.00           O
ATOM   4560  NE2LGLN X 289     -16.212 -19.269  28.499  0.00  0.00           N
ATOM   4561 HE21LGLN X 289     -15.523 -19.972  28.271  0.00  0.00           H
ATOM   4562 HE22LGLN X 289     -16.034 -18.598  29.233  0.00  0.00           H
ATOM   4563  C  LGLN X 289     -19.132 -15.151  28.189  0.00  0.00           C
ATOM   4564  O  LGLN X 289     -18.065 -14.699  27.782  0.00  0.00           O
ATOM   4565  N  LGLU X 290     -19.728 -14.663  29.280  0.00  0.00           N
ATOM   4566  H  LGLU X 290     -20.532 -15.159  29.637  0.00  0.00           H
ATOM   4567  CA LGLU X 290     -19.410 -13.341  29.853  0.00  0.00           C
ATOM   4568  HA LGLU X 290     -19.034 -12.675  29.076  0.00  0.00           H
ATOM   4569  CB LGLU X 290     -20.681 -12.716  30.464  0.00  0.00           C
ATOM   4570  HB2LGLU X 290     -20.978 -13.313  31.327  0.00  0.00           H
ATOM   4571  HB3LGLU X 290     -20.446 -11.702  30.787  0.00  0.00           H
ATOM   4572  CG LGLU X 290     -21.836 -12.675  29.447  0.00  0.00           C
ATOM   4573  HG2LGLU X 290     -21.463 -12.493  28.440  0.00  0.00           H
ATOM   4574  HG3LGLU X 290     -22.249 -13.682  29.504  0.00  0.00           H
ATOM   4575  CD LGLU X 290     -22.930 -11.655  29.779  0.00  0.00           C
ATOM   4576  OE1LGLU X 290     -22.618 -10.486  30.094  0.00  0.00           O
ATOM   4577  OE2LGLU X 290     -24.133 -11.984  29.633  0.00  0.00           O
ATOM   4578  C  LGLU X 290     -18.186 -13.305  30.795  0.00  0.00           C
ATOM   4579  O  LGLU X 290     -18.302 -12.968  31.978  0.00  0.00           O
ATOM   4580  N  LASP X 291     -17.007 -13.690  30.289  0.00  0.00           N
ATOM   4581  H  LASP X 291     -17.018 -14.010  29.331  0.00  0.00           H
ATOM   4582  CA LASP X 291     -15.775 -13.878  31.075  0.00  0.00           C
ATOM   4583  HA LASP X 291     -15.955 -13.647  32.125  0.00  0.00           H
ATOM   4584  CB LASP X 291     -15.320 -15.343  30.967  0.00  0.00           C
ATOM   4585  HB2LASP X 291     -14.589 -15.541  31.752  0.00  0.00           H
ATOM   4586  HB3LASP X 291     -16.248 -15.868  31.195  0.00  0.00           H
ATOM   4587  CG LASP X 291     -14.771 -15.836  29.621  0.00  0.00           C
ATOM   4588  OD1LASP X 291     -14.245 -15.067  28.790  0.00  0.00           O
ATOM   4589  OD2LASP X 291     -14.788 -17.078  29.441  0.00  0.00           O
ATOM   4590  C  LASP X 291     -14.641 -12.858  30.831  0.00  0.00           C
ATOM   4591  O  LASP X 291     -13.545 -13.019  31.381  0.00  0.00           O
ATOM   4592  N  LALA X 292     -14.899 -11.794  30.062  0.00  0.00           N
ATOM   4593  H  LALA X 292     -15.810 -11.765  29.628  0.00  0.00           H
ATOM   4594  CA LALA X 292     -13.937 -10.737  29.729  0.00  0.00           C
ATOM   4595  HA LALA X 292     -12.993 -11.219  29.473  0.00  0.00           H
ATOM   4596  CB LALA X 292     -14.467 -10.001  28.486  0.00  0.00           C
ATOM   4597  HB1LALA X 292     -15.407  -9.506  28.729  0.00  0.00           H
ATOM   4598  HB2LALA X 292     -13.739  -9.257  28.165  0.00  0.00           H
ATOM   4599  HB3LALA X 292     -14.633 -10.718  27.681  0.00  0.00           H
ATOM   4600  C  LALA X 292     -13.635  -9.757  30.901  0.00  0.00           C
ATOM   4601  O  LALA X 292     -14.379  -9.706  31.887  0.00  0.00           O
ATOM   4602  N  LPRO X 293     -12.542  -8.968  30.819  0.00  0.00           N
ATOM   4603  CD LPRO X 293     -11.448  -9.140  29.871  0.00  0.00           C
ATOM   4604  HD2LPRO X 293     -11.846  -8.963  28.871  0.00  0.00           H
ATOM   4605  HD3LPRO X 293     -11.104 -10.172  29.948  0.00  0.00           H
ATOM   4606  CG LPRO X 293     -10.364  -8.134  30.259  0.00  0.00           C
ATOM   4607  HG2LPRO X 293     -10.399  -7.257  29.612  0.00  0.00           H
ATOM   4608  HG3LPRO X 293      -9.375  -8.589  30.203  0.00  0.00           H
ATOM   4609  CB LPRO X 293     -10.719  -7.780  31.695  0.00  0.00           C
ATOM   4610  HB2LPRO X 293     -10.383  -6.764  31.902  0.00  0.00           H
ATOM   4611  HB3LPRO X 293     -10.320  -8.455  32.451  0.00  0.00           H
ATOM   4612  CA LPRO X 293     -12.251  -7.834  31.701  0.00  0.00           C
ATOM   4613  HA LPRO X 293     -12.645  -8.052  32.694  0.00  0.00           H
ATOM   4614  C  LPRO X 293     -12.894  -6.537  31.166  0.00  0.00           C
ATOM   4615  O  LPRO X 293     -13.667  -6.569  30.205  0.00  0.00           O
ATOM   4616  N  LSER X 294     -12.544  -5.363  31.712  0.00  0.00           N
ATOM   4617  H  LSER X 294     -12.171  -5.341  32.651  0.00  0.00           H
ATOM   4618  CA LSER X 294     -12.851  -4.079  31.052  0.00  0.00           C
ATOM   4619  HA LSER X 294     -12.645  -4.158  29.985  0.00  0.00           H
ATOM   4620  CB LSER X 294     -14.321  -3.706  31.241  0.00  0.00           C
ATOM   4621  HB2LSER X 294     -14.919  -4.608  31.373  0.00  0.00           H
ATOM   4622  HB3LSER X 294     -14.432  -3.065  32.115  0.00  0.00           H
ATOM   4623  OG LSER X 294     -14.762  -3.013  30.088  0.00  0.00           O
ATOM   4624  HG LSER X 294     -15.685  -2.772  30.193  0.00  0.00           H
ATOM   4625  C  LSER X 294     -11.918  -2.920  31.426  0.00  0.00           C
ATOM   4626  O  LSER X 294     -11.328  -2.906  32.510  0.00  0.00           O
ATOM   4627  N  LVAL X 295     -11.733  -1.962  30.511  0.00  0.00           N
ATOM   4628  H  LVAL X 295     -12.401  -1.916  29.754  0.00  0.00           H
ATOM   4629  CA LVAL X 295     -10.575  -1.042  30.480  0.00  0.00           C
ATOM   4630  HA LVAL X 295     -10.072  -0.988  31.446  0.00  0.00           H
ATOM   4631  CB LVAL X 295      -9.543  -1.465  29.409  0.00  0.00           C
ATOM   4632  HB LVAL X 295      -8.733  -0.735  29.406  0.00  0.00           H
ATOM   4633  CG1LVAL X 295      -8.972  -2.860  29.691  0.00  0.00           C
ATOM   4634 HG11LVAL X 295      -9.782  -3.590  29.695  0.00  0.00           H
ATOM   4635 HG12LVAL X 295      -8.251  -3.121  28.917  0.00  0.00           H
ATOM   4636 HG13LVAL X 295      -8.478  -2.862  30.663  0.00  0.00           H
ATOM   4637  CG2LVAL X 295     -10.099  -1.440  27.982  0.00  0.00           C
ATOM   4638 HG21LVAL X 295     -10.428  -0.430  27.737  0.00  0.00           H
ATOM   4639 HG22LVAL X 295      -9.320  -1.747  27.283  0.00  0.00           H
ATOM   4640 HG23LVAL X 295     -10.944  -2.125  27.908  0.00  0.00           H
ATOM   4641  C  LVAL X 295     -10.959   0.426  30.276  0.00  0.00           C
ATOM   4642  O  LVAL X 295     -12.002   0.743  29.706  0.00  0.00           O
ATOM   4643  N  LASP X 296     -10.071   1.318  30.716  0.00  0.00           N
ATOM   4644  H  LASP X 296      -9.400   0.978  31.391  0.00  0.00           H
ATOM   4645  CA LASP X 296     -10.044   2.743  30.367  0.00  0.00           C
ATOM   4646  HA LASP X 296     -11.012   3.217  30.530  0.00  0.00           H
ATOM   4647  CB LASP X 296      -9.006   3.406  31.300  0.00  0.00           C
ATOM   4648  HB2LASP X 296      -9.496   3.438  32.273  0.00  0.00           H
ATOM   4649  HB3LASP X 296      -8.134   2.753  31.355  0.00  0.00           H
ATOM   4650  CG LASP X 296      -8.561   4.817  30.905  0.00  0.00           C
ATOM   4651  OD1LASP X 296      -9.389   5.578  30.358  0.00  0.00           O
ATOM   4652  OD2LASP X 296      -7.364   5.130  31.110  0.00  0.00           O
ATOM   4653  C  LASP X 296      -9.734   2.948  28.862  0.00  0.00           C
ATOM   4654  O  LASP X 296      -8.947   2.200  28.282  0.00  0.00           O
ATOM   4655  N  LILE X 297     -10.333   3.967  28.232  0.00  0.00           N
ATOM   4656  H  LILE X 297     -11.017   4.473  28.776  0.00  0.00           H
ATOM   4657  CA LILE X 297     -10.173   4.319  26.807  0.00  0.00           C
ATOM   4658  HA LILE X 297      -9.282   3.887  26.353  0.00  0.00           H
ATOM   4659  CB LILE X 297     -11.422   3.890  26.000  0.00  0.00           C
ATOM   4660  HB LILE X 297     -11.223   4.059  24.942  0.00  0.00           H
ATOM   4661  CG2LILE X 297     -11.760   2.405  26.228  0.00  0.00           C
ATOM   4662 HG21LILE X 297     -11.959   2.236  27.286  0.00  0.00           H
ATOM   4663 HG22LILE X 297     -12.642   2.140  25.646  0.00  0.00           H
ATOM   4664 HG23LILE X 297     -10.918   1.788  25.913  0.00  0.00           H
ATOM   4665  CG1LILE X 297     -12.672   4.764  26.258  0.00  0.00           C
ATOM   4666 HG12LILE X 297     -13.276   4.276  27.022  0.00  0.00           H
ATOM   4667 HG13LILE X 297     -12.338   5.736  26.624  0.00  0.00           H
ATOM   4668  CD1LILE X 297     -13.510   4.958  24.990  0.00  0.00           C
ATOM   4669 HD11LILE X 297     -13.844   3.987  24.624  0.00  0.00           H
ATOM   4670 HD12LILE X 297     -14.377   5.577  25.218  0.00  0.00           H
ATOM   4671 HD13LILE X 297     -12.907   5.446  24.225  0.00  0.00           H
ATOM   4672  C  LILE X 297      -9.827   5.806  26.556  0.00  0.00           C
ATOM   4673  O  LILE X 297      -9.792   6.249  25.400  0.00  0.00           O
ATOM   4674  N  LALA X 298      -9.614   6.586  27.621  0.00  0.00           N
ATOM   4675  H  LALA X 298      -9.586   6.117  28.514  0.00  0.00           H
ATOM   4676  CA LALA X 298      -9.515   8.048  27.601  0.00  0.00           C
ATOM   4677  HA LALA X 298     -10.081   8.423  26.748  0.00  0.00           H
ATOM   4678  CB LALA X 298     -10.180   8.550  28.892  0.00  0.00           C
ATOM   4679  HB1LALA X 298      -9.619   8.190  29.755  0.00  0.00           H
ATOM   4680  HB2LALA X 298     -10.190   9.640  28.896  0.00  0.00           H
ATOM   4681  HB3LALA X 298     -11.203   8.178  28.944  0.00  0.00           H
ATOM   4682  C  LALA X 298      -8.071   8.579  27.437  0.00  0.00           C
ATOM   4683  O  LALA X 298      -7.134   7.824  27.167  0.00  0.00           O
ATOM   4684  N  LASN X 299      -7.902   9.894  27.602  0.00  0.00           N
ATOM   4685  H  LASN X 299      -8.754  10.432  27.659  0.00  0.00           H
ATOM   4686  CA LASN X 299      -6.621  10.611  27.636  0.00  0.00           C
ATOM   4687  HA LASN X 299      -6.077  10.503  26.698  0.00  0.00           H
ATOM   4688  CB LASN X 299      -6.944  12.102  27.847  0.00  0.00           C
ATOM   4689  HB2LASN X 299      -7.604  12.176  28.713  0.00  0.00           H
ATOM   4690  HB3LASN X 299      -6.035  12.673  28.034  0.00  0.00           H
ATOM   4691  CG LASN X 299      -7.653  12.697  26.645  0.00  0.00           C
ATOM   4692  OD1LASN X 299      -8.863  12.603  26.499  0.00  0.00           O
ATOM   4693  ND2LASN X 299      -6.921  13.288  25.735  0.00  0.00           N
ATOM   4694 HD21LASN X 299      -7.362  13.695  24.923  0.00  0.00           H
ATOM   4695 HD22LASN X 299      -5.919  13.334  25.849  0.00  0.00           H
ATOM   4696  C  LASN X 299      -5.644  10.086  28.714  0.00  0.00           C
ATOM   4697  O  LASN X 299      -6.056   9.438  29.678  0.00  0.00           O
ATOM   4698  N  LILE X 300      -4.345  10.378  28.563  0.00  0.00           N
ATOM   4699  H  LILE X 300      -4.107  10.940  27.759  0.00  0.00           H
ATOM   4700  CA LILE X 300      -3.251   9.924  29.452  0.00  0.00           C
ATOM   4701  HA LILE X 300      -3.585   9.836  30.486  0.00  0.00           H
ATOM   4702  CB LILE X 300      -2.635   8.567  28.986  0.00  0.00           C
ATOM   4703  HB LILE X 300      -1.979   8.742  28.134  0.00  0.00           H
ATOM   4704  CG2LILE X 300      -1.824   7.939  30.141  0.00  0.00           C
ATOM   4705 HG21LILE X 300      -2.480   7.764  30.993  0.00  0.00           H
ATOM   4706 HG22LILE X 300      -1.395   6.993  29.812  0.00  0.00           H
ATOM   4707 HG23LILE X 300      -1.023   8.618  30.434  0.00  0.00           H
ATOM   4708  CG1LILE X 300      -3.651   7.535  28.437  0.00  0.00           C
ATOM   4709 HG12LILE X 300      -4.313   7.270  29.262  0.00  0.00           H
ATOM   4710 HG13LILE X 300      -4.225   8.036  27.658  0.00  0.00           H
ATOM   4711  CD1LILE X 300      -3.013   6.260  27.863  0.00  0.00           C
ATOM   4712 HD11LILE X 300      -2.439   5.758  28.642  0.00  0.00           H
ATOM   4713 HD12LILE X 300      -3.795   5.593  27.502  0.00  0.00           H
ATOM   4714 HD13LILE X 300      -2.351   6.524  27.038  0.00  0.00           H
ATOM   4715  C  LILE X 300      -2.146  10.995  29.489  0.00  0.00           C
ATOM   4716  O  LILE X 300      -1.907  11.643  28.473  0.00  0.00           O
ATOM   4717  N  LARG X 301      -1.407  11.152  30.596  0.00  0.00           N
ATOM   4718  H  LARG X 301      -1.810  10.886  31.483  0.00  0.00           H
ATOM   4719  CA LARG X 301      -0.099  11.843  30.598  0.00  0.00           C
ATOM   4720  HA LARG X 301       0.238  11.973  29.569  0.00  0.00           H
ATOM   4721  CB LARG X 301      -0.183  13.228  31.267  0.00  0.00           C
ATOM   4722  HB2LARG X 301      -0.690  13.109  32.225  0.00  0.00           H
ATOM   4723  HB3LARG X 301       0.833  13.584  31.435  0.00  0.00           H
ATOM   4724  CG LARG X 301      -0.953  14.253  30.401  0.00  0.00           C
ATOM   4725  HG2LARG X 301      -0.965  13.872  29.381  0.00  0.00           H
ATOM   4726  HG3LARG X 301      -1.972  14.300  30.783  0.00  0.00           H
ATOM   4727  CD LARG X 301      -0.336  15.661  30.415  0.00  0.00           C
ATOM   4728  HD2LARG X 301      -0.963  16.341  29.838  0.00  0.00           H
ATOM   4729  HD3LARG X 301      -0.262  16.020  31.442  0.00  0.00           H
ATOM   4730  NE LARG X 301       1.011  15.645  29.824  0.00  0.00           N
ATOM   4731  HE LARG X 301       1.353  14.703  29.698  0.00  0.00           H
ATOM   4732  CZ LARG X 301       1.793  16.647  29.487  0.00  0.00           C
ATOM   4733  NH1LARG X 301       1.457  17.903  29.567  0.00  0.00           N
ATOM   4734 HH11LARG X 301       0.541  18.157  29.908  0.00  0.00           H
ATOM   4735 HH12LARG X 301       2.114  18.617  29.288  0.00  0.00           H
ATOM   4736  NH2LARG X 301       2.961  16.363  29.013  0.00  0.00           N
ATOM   4737 HH21LARG X 301       3.241  15.398  28.915  0.00  0.00           H
ATOM   4738 HH22LARG X 301       3.588  17.107  28.744  0.00  0.00           H
ATOM   4739  C  LARG X 301       1.001  10.962  31.192  0.00  0.00           C
ATOM   4740  O  LARG X 301       0.714  10.039  31.952  0.00  0.00           O
ATOM   4741  N  LMET X 302       2.255  11.216  30.816  0.00  0.00           N
ATOM   4742  H  LMET X 302       2.411  11.973  30.166  0.00  0.00           H
ATOM   4743  CA LMET X 302       3.407  10.407  31.233  0.00  0.00           C
ATOM   4744  HA LMET X 302       3.229   9.360  30.988  0.00  0.00           H
ATOM   4745  CB LMET X 302       4.685  10.871  30.514  0.00  0.00           C
ATOM   4746  HB2LMET X 302       4.745  11.955  30.605  0.00  0.00           H
ATOM   4747  HB3LMET X 302       5.537  10.417  31.020  0.00  0.00           H
ATOM   4748  CG LMET X 302       4.705  10.482  29.033  0.00  0.00           C
ATOM   4749  HG2LMET X 302       3.753  10.791  28.603  0.00  0.00           H
ATOM   4750  HG3LMET X 302       5.514  11.039  28.561  0.00  0.00           H
ATOM   4751  SD LMET X 302       4.948   8.707  28.732  0.00  0.00           S
ATOM   4752  CE LMET X 302       4.886   8.705  26.919  0.00  0.00           C
ATOM   4753  HE1LMET X 302       5.681   9.339  26.526  0.00  0.00           H
ATOM   4754  HE2LMET X 302       5.019   7.687  26.552  0.00  0.00           H
ATOM   4755  HE3LMET X 302       3.920   9.087  26.587  0.00  0.00           H
ATOM   4756  C  LMET X 302       3.612  10.432  32.763  0.00  0.00           C
ATOM   4757  O  LMET X 302       3.429  11.484  33.386  0.00  0.00           O
ATOM   4758  N  LPRO X 303       4.046   9.312  33.381  0.00  0.00           N
ATOM   4759  CD LPRO X 303       4.365   8.044  32.737  0.00  0.00           C
ATOM   4760  HD2LPRO X 303       5.039   8.250  31.905  0.00  0.00           H
ATOM   4761  HD3LPRO X 303       3.438   7.618  32.355  0.00  0.00           H
ATOM   4762  CG LPRO X 303       5.009   7.170  33.811  0.00  0.00           C
ATOM   4763  HG2LPRO X 303       6.093   7.286  33.814  0.00  0.00           H
ATOM   4764  HG3LPRO X 303       4.757   6.119  33.664  0.00  0.00           H
ATOM   4765  CB LPRO X 303       4.387   7.704  35.099  0.00  0.00           C
ATOM   4766  HB2LPRO X 303       5.035   7.540  35.960  0.00  0.00           H
ATOM   4767  HB3LPRO X 303       3.406   7.269  35.295  0.00  0.00           H
ATOM   4768  CA LPRO X 303       4.246   9.208  34.832  0.00  0.00           C
ATOM   4769  HA LPRO X 303       3.347   9.587  35.317  0.00  0.00           H
ATOM   4770  C  LPRO X 303       5.471   9.996  35.334  0.00  0.00           C
ATOM   4771  O  LPRO X 303       5.611  10.235  36.532  0.00  0.00           O
ATOM   4772  N  LSER X 304       6.355  10.423  34.427  0.00  0.00           N
ATOM   4773  H  LSER X 304       6.300   9.991  33.516  0.00  0.00           H
ATOM   4774  CA LSER X 304       7.427  11.392  34.673  0.00  0.00           C
ATOM   4775  HA LSER X 304       7.051  12.191  35.312  0.00  0.00           H
ATOM   4776  CB LSER X 304       8.630  10.734  35.366  0.00  0.00           C
ATOM   4777  HB2LSER X 304       9.291  11.533  35.706  0.00  0.00           H
ATOM   4778  HB3LSER X 304       8.252  10.184  36.228  0.00  0.00           H
ATOM   4779  OG LSER X 304       9.349   9.855  34.524  0.00  0.00           O
ATOM   4780  HG LSER X 304      10.086   9.476  35.010  0.00  0.00           H
ATOM   4781  C  LSER X 304       7.852  12.071  33.372  0.00  0.00           C
ATOM   4782  O  LSER X 304       7.484  11.618  32.289  0.00  0.00           O
ATOM   4783  N  LLEU X 305       8.629  13.151  33.472  0.00  0.00           N
ATOM   4784  H  LLEU X 305       8.758  13.562  34.386  0.00  0.00           H
ATOM   4785  CA LLEU X 305       9.246  13.816  32.318  0.00  0.00           C
ATOM   4786  HA LLEU X 305       8.504  13.995  31.540  0.00  0.00           H
ATOM   4787  CB LLEU X 305       9.826  15.173  32.766  0.00  0.00           C
ATOM   4788  HB2LLEU X 305      10.669  14.934  33.413  0.00  0.00           H
ATOM   4789  HB3LLEU X 305      10.189  15.662  31.862  0.00  0.00           H
ATOM   4790  CG LLEU X 305       8.861  16.117  33.507  0.00  0.00           C
ATOM   4791  HG LLEU X 305       8.510  15.638  34.422  0.00  0.00           H
ATOM   4792  CD1LLEU X 305       9.597  17.408  33.859  0.00  0.00           C
ATOM   4793 HD11LLEU X 305       9.948  17.887  32.945  0.00  0.00           H
ATOM   4794 HD12LLEU X 305       8.920  18.082  34.385  0.00  0.00           H
ATOM   4795 HD13LLEU X 305      10.450  17.179  34.498  0.00  0.00           H
ATOM   4796  CD2LLEU X 305       7.631  16.477  32.673  0.00  0.00           C
ATOM   4797 HD21LLEU X 305       7.083  15.569  32.422  0.00  0.00           H
ATOM   4798 HD22LLEU X 305       6.986  17.144  33.245  0.00  0.00           H
ATOM   4799 HD23LLEU X 305       7.946  16.975  31.757  0.00  0.00           H
ATOM   4800  C  LLEU X 305      10.332  12.920  31.665  0.00  0.00           C
ATOM   4801  O  LLEU X 305      10.840  12.020  32.344  0.00  0.00           O
ATOM   4802  N  LPRO X 306      10.703  13.122  30.383  0.00  0.00           N
ATOM   4803  CD LPRO X 306      10.019  14.011  29.449  0.00  0.00           C
ATOM   4804  HD2LPRO X 306      10.260  15.036  29.732  0.00  0.00           H
ATOM   4805  HD3LPRO X 306       8.947  13.847  29.561  0.00  0.00           H
ATOM   4806  CG LPRO X 306      10.519  13.655  28.056  0.00  0.00           C
ATOM   4807  HG2LPRO X 306      10.664  14.561  27.469  0.00  0.00           H
ATOM   4808  HG3LPRO X 306       9.797  13.010  27.554  0.00  0.00           H
ATOM   4809  CB LPRO X 306      11.839  12.921  28.284  0.00  0.00           C
ATOM   4810  HB2LPRO X 306      12.714  13.570  28.239  0.00  0.00           H
ATOM   4811  HB3LPRO X 306      11.936  12.131  27.540  0.00  0.00           H
ATOM   4812  CA LPRO X 306      11.715  12.310  29.681  0.00  0.00           C
ATOM   4813  HA LPRO X 306      11.289  11.314  29.559  0.00  0.00           H
ATOM   4814  C  LPRO X 306      13.075  12.202  30.403  0.00  0.00           C
ATOM   4815  O  LPRO X 306      13.367  12.992  31.295  0.00  0.00           O
ATOM   4816  N  LSER X 307      13.917  11.217  30.066  0.00  0.00           N
ATOM   4817  H  LSER X 307      13.631  10.588  29.328  0.00  0.00           H
ATOM   4818  CA LSER X 307      15.167  10.913  30.805  0.00  0.00           C
ATOM   4819  HA LSER X 307      15.106  11.306  31.819  0.00  0.00           H
ATOM   4820  CB LSER X 307      15.380   9.394  30.879  0.00  0.00           C
ATOM   4821  HB2LSER X 307      16.204   9.191  31.563  0.00  0.00           H
ATOM   4822  HB3LSER X 307      14.469   8.934  31.261  0.00  0.00           H
ATOM   4823  OG LSER X 307      15.680   8.856  29.605  0.00  0.00           O
ATOM   4824  HG LSER X 307      15.808   7.907  29.680  0.00  0.00           H
ATOM   4825  C  LSER X 307      16.424  11.637  30.272  0.00  0.00           C
ATOM   4826  O  LSER X 307      17.529  11.079  30.295  0.00  0.00           O
ATOM   4827  N  LTYR X 308      16.274  12.836  29.705  0.00  0.00           N
ATOM   4828  H  LTYR X 308      15.391  13.314  29.818  0.00  0.00           H
ATOM   4829  CA LTYR X 308      17.255  13.400  28.774  0.00  0.00           C
ATOM   4830  HA LTYR X 308      18.149  12.778  28.731  0.00  0.00           H
ATOM   4831  CB LTYR X 308      16.627  13.451  27.378  0.00  0.00           C
ATOM   4832  HB2LTYR X 308      15.832  14.196  27.370  0.00  0.00           H
ATOM   4833  HB3LTYR X 308      17.430  13.770  26.715  0.00  0.00           H
ATOM   4834  CG LTYR X 308      16.076  12.116  26.901  0.00  0.00           C
ATOM   4835  CD1LTYR X 308      16.893  10.967  26.928  0.00  0.00           C
ATOM   4836  HD1LTYR X 308      17.944  11.056  27.203  0.00  0.00           H
ATOM   4837  CE1LTYR X 308      16.356   9.708  26.603  0.00  0.00           C
ATOM   4838  HE1LTYR X 308      16.981   8.817  26.656  0.00  0.00           H
ATOM   4839  CZ LTYR X 308      15.005   9.600  26.210  0.00  0.00           C
ATOM   4840  OH LTYR X 308      14.480   8.387  25.905  0.00  0.00           O
ATOM   4841  HH LTYR X 308      15.115   7.672  25.991  0.00  0.00           H
ATOM   4842  CE2LTYR X 308      14.201  10.755  26.133  0.00  0.00           C
ATOM   4843  HE2LTYR X 308      13.164  10.677  25.803  0.00  0.00           H
ATOM   4844  CD2LTYR X 308      14.736  12.011  26.482  0.00  0.00           C
ATOM   4845  HD2LTYR X 308      14.112  12.903  26.429  0.00  0.00           H
ATOM   4846  C  LTYR X 308      17.890  14.727  29.217  0.00  0.00           C
ATOM   4847  O  LTYR X 308      17.426  15.408  30.136  0.00  0.00           O
ATOM   4848  N  LLYS X 309      19.023  15.073  28.606  0.00  0.00           N
ATOM   4849  H  LLYS X 309      19.445  14.375  28.009  0.00  0.00           H
ATOM   4850  CA LLYS X 309      19.761  16.318  28.850  0.00  0.00           C
ATOM   4851  HA LLYS X 309      19.056  17.132  29.019  0.00  0.00           H
ATOM   4852  CB LLYS X 309      20.673  16.190  30.089  0.00  0.00           C
ATOM   4853  HB2LLYS X 309      21.153  17.158  30.228  0.00  0.00           H
ATOM   4854  HB3LLYS X 309      20.022  15.982  30.938  0.00  0.00           H
ATOM   4855  CG LLYS X 309      21.751  15.091  29.987  0.00  0.00           C
ATOM   4856  HG2LLYS X 309      21.635  14.627  29.008  0.00  0.00           H
ATOM   4857  HG3LLYS X 309      22.718  15.594  30.036  0.00  0.00           H
ATOM   4858  CD LLYS X 309      21.680  14.009  31.081  0.00  0.00           C
ATOM   4859  HD2LLYS X 309      22.537  13.354  30.930  0.00  0.00           H
ATOM   4860  HD3LLYS X 309      21.780  14.523  32.036  0.00  0.00           H
ATOM   4861  CE LLYS X 309      20.390  13.173  31.082  0.00  0.00           C
ATOM   4862  HE2LLYS X 309      20.330  12.654  32.039  0.00  0.00           H
ATOM   4863  HE3LLYS X 309      19.549  13.859  30.988  0.00  0.00           H
ATOM   4864  NZ LLYS X 309      20.344  12.181  29.978  0.00  0.00           N
ATOM   4865  HZ1LLYS X 309      21.124  11.544  30.066  0.00  0.00           H
ATOM   4866  HZ2LLYS X 309      19.479  11.662  30.028  0.00  0.00           H
ATOM   4867  HZ3LLYS X 309      20.398  12.661  29.092  0.00  0.00           H
ATOM   4868  C  LLYS X 309      20.510  16.769  27.596  0.00  0.00           C
ATOM   4869  O  LLYS X 309      20.985  15.944  26.815  0.00  0.00           O
ATOM   4870  N  LVAL X 310      20.588  18.085  27.394  0.00  0.00           N
ATOM   4871  H  LVAL X 310      20.167  18.699  28.075  0.00  0.00           H
ATOM   4872  CA LVAL X 310      21.165  18.683  26.176  0.00  0.00           C
ATOM   4873  HA LVAL X 310      20.628  18.327  25.296  0.00  0.00           H
ATOM   4874  CB LVAL X 310      21.081  20.222  26.216  0.00  0.00           C
ATOM   4875  HB LVAL X 310      21.600  20.568  27.111  0.00  0.00           H
ATOM   4876  CG1LVAL X 310      21.716  20.867  24.977  0.00  0.00           C
ATOM   4877 HG11LVAL X 310      21.199  20.522  24.081  0.00  0.00           H
ATOM   4878 HG12LVAL X 310      21.634  21.952  25.049  0.00  0.00           H
ATOM   4879 HG13LVAL X 310      22.767  20.586  24.919  0.00  0.00           H
ATOM   4880  CG2LVAL X 310      19.618  20.682  26.295  0.00  0.00           C
ATOM   4881 HG21LVAL X 310      19.158  20.281  27.199  0.00  0.00           H
ATOM   4882 HG22LVAL X 310      19.580  21.771  26.323  0.00  0.00           H
ATOM   4883 HG23LVAL X 310      19.075  20.322  25.421  0.00  0.00           H
ATOM   4884  C  LVAL X 310      22.603  18.192  25.966  0.00  0.00           C
ATOM   4885  O  LVAL X 310      23.453  18.404  26.827  0.00  0.00           O
ATOM   4886  N  LGLY X 311      22.858  17.526  24.834  0.00  0.00           N
ATOM   4887  H  LGLY X 311      22.106  17.457  24.163  0.00  0.00           H
ATOM   4888  CA LGLY X 311      24.147  16.895  24.505  0.00  0.00           C
ATOM   4889  HA2LGLY X 311      24.435  17.270  23.523  0.00  0.00           H
ATOM   4890  HA3LGLY X 311      24.862  17.243  25.251  0.00  0.00           H
ATOM   4891  C  LGLY X 311      24.163  15.355  24.477  0.00  0.00           C
ATOM   4892  O  LGLY X 311      25.099  14.783  23.903  0.00  0.00           O
ATOM   4893  N  LASP X 312      23.136  14.669  25.005  0.00  0.00           N
ATOM   4894  H  LASP X 312      22.440  15.180  25.529  0.00  0.00           H
ATOM   4895  CA LASP X 312      22.970  13.206  24.858  0.00  0.00           C
ATOM   4896  HA LASP X 312      23.759  12.699  25.412  0.00  0.00           H
ATOM   4897  CB LASP X 312      21.605  12.731  25.398  0.00  0.00           C
ATOM   4898  HB2LASP X 312      20.936  13.435  24.904  0.00  0.00           H
ATOM   4899  HB3LASP X 312      21.404  11.724  25.034  0.00  0.00           H
ATOM   4900  CG LASP X 312      21.374  12.783  26.909  0.00  0.00           C
ATOM   4901  OD1LASP X 312      22.340  12.632  27.687  0.00  0.00           O
ATOM   4902  OD2LASP X 312      20.201  12.867  27.339  0.00  0.00           O
ATOM   4903  C  LASP X 312      23.050  12.742  23.390  0.00  0.00           C
ATOM   4904  O  LASP X 312      22.729  13.496  22.465  0.00  0.00           O
ATOM   4905  N  LLYS X 313      23.432  11.479  23.164  0.00  0.00           N
ATOM   4906  H  LLYS X 313      23.929  11.006  23.905  0.00  0.00           H
ATOM   4907  CA LLYS X 313      23.214  10.759  21.898  0.00  0.00           C
ATOM   4908  HA LLYS X 313      22.868  11.458  21.136  0.00  0.00           H
ATOM   4909  CB LLYS X 313      24.516  10.101  21.408  0.00  0.00           C
ATOM   4910  HB2LLYS X 313      24.934   9.574  22.266  0.00  0.00           H
ATOM   4911  HB3LLYS X 313      24.226   9.379  20.645  0.00  0.00           H
ATOM   4912  CG LLYS X 313      25.570  11.056  20.833  0.00  0.00           C
ATOM   4913  HG2LLYS X 313      25.696  11.863  21.556  0.00  0.00           H
ATOM   4914  HG3LLYS X 313      26.499  10.492  20.753  0.00  0.00           H
ATOM   4915  CD LLYS X 313      25.208  11.652  19.456  0.00  0.00           C
ATOM   4916  HD2LLYS X 313      26.159  11.946  19.011  0.00  0.00           H
ATOM   4917  HD3LLYS X 313      24.781  10.825  18.888  0.00  0.00           H
ATOM   4918  CE LLYS X 313      24.240  12.844  19.430  0.00  0.00           C
ATOM   4919  HE2LLYS X 313      24.260  13.275  18.429  0.00  0.00           H
ATOM   4920  HE3LLYS X 313      23.239  12.474  19.647  0.00  0.00           H
ATOM   4921  NZ LLYS X 313      24.607  13.882  20.421  0.00  0.00           N
ATOM   4922  HZ1LLYS X 313      25.535  14.226  20.220  0.00  0.00           H
ATOM   4923  HZ2LLYS X 313      23.947  14.645  20.369  0.00  0.00           H
ATOM   4924  HZ3LLYS X 313      24.589  13.483  21.349  0.00  0.00           H
ATOM   4925  C  LLYS X 313      22.128   9.703  22.078  0.00  0.00           C
ATOM   4926  O  LLYS X 313      22.381   8.658  22.675  0.00  0.00           O
ATOM   4927  N  LILE X 314      20.943   9.940  21.525  0.00  0.00           N
ATOM   4928  H  LILE X 314      20.732  10.885  21.236  0.00  0.00           H
ATOM   4929  CA LILE X 314      19.876   8.939  21.462  0.00  0.00           C
ATOM   4930  HA LILE X 314      20.257   7.950  21.210  0.00  0.00           H
ATOM   4931  CB LILE X 314      19.073   8.863  22.785  0.00  0.00           C
ATOM   4932  HB LILE X 314      19.758   8.511  23.558  0.00  0.00           H
ATOM   4933  CG2LILE X 314      18.453  10.204  23.220  0.00  0.00           C
ATOM   4934 HG21LILE X 314      17.768  10.555  22.449  0.00  0.00           H
ATOM   4935 HG22LILE X 314      17.909  10.067  24.155  0.00  0.00           H
ATOM   4936 HG23LILE X 314      19.244  10.940  23.366  0.00  0.00           H
ATOM   4937  CG1LILE X 314      17.994   7.766  22.659  0.00  0.00           C
ATOM   4938 HG12LILE X 314      17.204   8.171  22.028  0.00  0.00           H
ATOM   4939 HG13LILE X 314      18.462   6.919  22.158  0.00  0.00           H
ATOM   4940  CD1LILE X 314      17.397   7.303  23.989  0.00  0.00           C
ATOM   4941 HD11LILE X 314      16.928   8.149  24.491  0.00  0.00           H
ATOM   4942 HD12LILE X 314      16.648   6.532  23.803  0.00  0.00           H
ATOM   4943 HD13LILE X 314      18.186   6.898  24.622  0.00  0.00           H
ATOM   4944  C  LILE X 314      18.993   9.159  20.233  0.00  0.00           C
ATOM   4945  O  LILE X 314      18.382  10.211  20.051  0.00  0.00           O
ATOM   4946  N  LALA X 315      18.906   8.138  19.383  0.00  0.00           N
ATOM   4947  H  LALA X 315      19.524   7.349  19.501  0.00  0.00           H
ATOM   4948  CA LALA X 315      17.988   8.131  18.255  0.00  0.00           C
ATOM   4949  HA LALA X 315      18.186   8.988  17.611  0.00  0.00           H
ATOM   4950  CB LALA X 315      18.200   6.854  17.445  0.00  0.00           C
ATOM   4951  HB1LALA X 315      17.997   5.987  18.074  0.00  0.00           H
ATOM   4952  HB2LALA X 315      17.523   6.848  16.591  0.00  0.00           H
ATOM   4953  HB3LALA X 315      19.230   6.813  17.092  0.00  0.00           H
ATOM   4954  C  LALA X 315      16.535   8.240  18.725  0.00  0.00           C
ATOM   4955  O  LALA X 315      16.123   7.572  19.677  0.00  0.00           O
ATOM   4956  N  LTHR X 316      15.731   9.003  17.991  0.00  0.00           N
ATOM   4957  H  LTHR X 316      16.161   9.531  17.246  0.00  0.00           H
ATOM   4958  CA LTHR X 316      14.292   9.195  18.244  0.00  0.00           C
ATOM   4959  HA LTHR X 316      14.196   9.740  19.183  0.00  0.00           H
ATOM   4960  CB LTHR X 316      13.704  10.058  17.113  0.00  0.00           C
ATOM   4961  HB LTHR X 316      12.622  10.096  17.239  0.00  0.00           H
ATOM   4962  CG2LTHR X 316      14.268  11.477  17.130  0.00  0.00           C
ATOM   4963 HG21LTHR X 316      15.350  11.441  17.004  0.00  0.00           H
ATOM   4964 HG22LTHR X 316      13.826  12.054  16.317  0.00  0.00           H
ATOM   4965 HG23LTHR X 316      14.029  11.953  18.082  0.00  0.00           H
ATOM   4966  OG1LTHR X 316      14.081   9.535  15.862  0.00  0.00           O
ATOM   4967  HG1LTHR X 316      13.710  10.079  15.163  0.00  0.00           H
ATOM   4968  C  LTHR X 316      13.565   7.849  18.389  0.00  0.00           C
ATOM   4969  O  LTHR X 316      12.862   7.627  19.368  0.00  0.00           O
ATOM   4970  N  LARG X 317      13.868   6.868  17.529  0.00  0.00           N
ATOM   4971  H  LARG X 317      14.398   7.142  16.714  0.00  0.00           H
ATOM   4972  CA LARG X 317      13.388   5.469  17.619  0.00  0.00           C
ATOM   4973  HA LARG X 317      12.300   5.428  17.569  0.00  0.00           H
ATOM   4974  CB LARG X 317      13.965   4.681  16.428  0.00  0.00           C
ATOM   4975  HB2LARG X 317      13.512   3.690  16.453  0.00  0.00           H
ATOM   4976  HB3LARG X 317      13.653   5.200  15.522  0.00  0.00           H
ATOM   4977  CG LARG X 317      15.496   4.546  16.440  0.00  0.00           C
ATOM   4978  HG2LARG X 317      15.907   5.530  16.664  0.00  0.00           H
ATOM   4979  HG3LARG X 317      15.755   3.854  17.242  0.00  0.00           H
ATOM   4980  CD LARG X 317      16.083   4.035  15.115  0.00  0.00           C
ATOM   4981  HD2LARG X 317      16.012   2.948  15.083  0.00  0.00           H
ATOM   4982  HD3LARG X 317      15.522   4.461  14.283  0.00  0.00           H
ATOM   4983  NE LARG X 317      17.502   4.421  14.975  0.00  0.00           N
ATOM   4984  HE LARG X 317      17.672   5.090  14.238  0.00  0.00           H
ATOM   4985  CZ LARG X 317      18.527   4.000  15.693  0.00  0.00           C
ATOM   4986  NH1LARG X 317      19.676   4.593  15.638  0.00  0.00           N
ATOM   4987 HH11LARG X 317      19.799   5.395  15.035  0.00  0.00           H
ATOM   4988 HH12LARG X 317      20.445   4.252  16.197  0.00  0.00           H
ATOM   4989  NH2LARG X 317      18.458   2.985  16.497  0.00  0.00           N
ATOM   4990 HH21LARG X 317      17.589   2.479  16.593  0.00  0.00           H
ATOM   4991 HH22LARG X 317      19.274   2.705  17.023  0.00  0.00           H
ATOM   4992  C  LARG X 317      13.675   4.773  18.963  0.00  0.00           C
ATOM   4993  O  LARG X 317      12.820   4.078  19.501  0.00  0.00           O
ATOM   4994  N  LLYS X 318      14.849   5.006  19.554  0.00  0.00           N
ATOM   4995  H  LLYS X 318      15.522   5.557  19.039  0.00  0.00           H
ATOM   4996  CA LLYS X 318      15.262   4.424  20.842  0.00  0.00           C
ATOM   4997  HA LLYS X 318      14.944   3.384  20.926  0.00  0.00           H
ATOM   4998  CB LLYS X 318      16.795   4.474  20.899  0.00  0.00           C
ATOM   4999  HB2LLYS X 318      17.161   4.106  19.940  0.00  0.00           H
ATOM   5000  HB3LLYS X 318      17.075   5.522  21.016  0.00  0.00           H
ATOM   5001  CG LLYS X 318      17.417   3.648  22.036  0.00  0.00           C
ATOM   5002  HG2LLYS X 318      17.014   4.012  22.981  0.00  0.00           H
ATOM   5003  HG3LLYS X 318      17.128   2.606  21.897  0.00  0.00           H
ATOM   5004  CD LLYS X 318      18.953   3.756  22.057  0.00  0.00           C
ATOM   5005  HD2LLYS X 318      19.204   4.806  22.206  0.00  0.00           H
ATOM   5006  HD3LLYS X 318      19.309   3.173  22.906  0.00  0.00           H
ATOM   5007  CE LLYS X 318      19.622   3.247  20.771  0.00  0.00           C
ATOM   5008  HE2LLYS X 318      19.645   2.158  20.801  0.00  0.00           H
ATOM   5009  HE3LLYS X 318      19.026   3.573  19.918  0.00  0.00           H
ATOM   5010  NZ LLYS X 318      20.999   3.767  20.636  0.00  0.00           N
ATOM   5011  HZ1LLYS X 318      21.552   3.464  21.425  0.00  0.00           H
ATOM   5012  HZ2LLYS X 318      21.410   3.415  19.783  0.00  0.00           H
ATOM   5013  HZ3LLYS X 318      20.977   4.776  20.608  0.00  0.00           H
ATOM   5014  C  LLYS X 318      14.572   5.123  22.020  0.00  0.00           C
ATOM   5015  O  LLYS X 318      14.150   4.459  22.965  0.00  0.00           O
ATOM   5016  N  LALA X 319      14.360   6.436  21.913  0.00  0.00           N
ATOM   5017  H  LALA X 319      14.862   6.948  21.201  0.00  0.00           H
ATOM   5018  CA LALA X 319      13.513   7.186  22.840  0.00  0.00           C
ATOM   5019  HA LALA X 319      13.846   6.968  23.854  0.00  0.00           H
ATOM   5020  CB LALA X 319      13.698   8.681  22.574  0.00  0.00           C
ATOM   5021  HB1LALA X 319      13.360   8.917  21.565  0.00  0.00           H
ATOM   5022  HB2LALA X 319      13.115   9.254  23.295  0.00  0.00           H
ATOM   5023  HB3LALA X 319      14.752   8.941  22.673  0.00  0.00           H
ATOM   5024  C  LALA X 319      12.032   6.762  22.761  0.00  0.00           C
ATOM   5025  O  LALA X 319      11.387   6.650  23.798  0.00  0.00           O
ATOM   5026  N  LTYR X 320      11.507   6.432  21.573  0.00  0.00           N
ATOM   5027  H  LTYR X 320      12.005   6.712  20.740  0.00  0.00           H
ATOM   5028  CA LTYR X 320      10.194   5.785  21.416  0.00  0.00           C
ATOM   5029  HA LTYR X 320       9.422   6.411  21.864  0.00  0.00           H
ATOM   5030  CB LTYR X 320       9.857   5.577  19.925  0.00  0.00           C
ATOM   5031  HB2LTYR X 320       9.338   6.482  19.608  0.00  0.00           H
ATOM   5032  HB3LTYR X 320      10.801   5.495  19.388  0.00  0.00           H
ATOM   5033  CG LTYR X 320       8.991   4.362  19.620  0.00  0.00           C
ATOM   5034  CD1LTYR X 320       7.593   4.432  19.779  0.00  0.00           C
ATOM   5035  HD1LTYR X 320       7.134   5.366  20.102  0.00  0.00           H
ATOM   5036  CE1LTYR X 320       6.789   3.303  19.521  0.00  0.00           C
ATOM   5037  HE1LTYR X 320       5.710   3.360  19.663  0.00  0.00           H
ATOM   5038  CZ LTYR X 320       7.381   2.096  19.088  0.00  0.00           C
ATOM   5039  OH LTYR X 320       6.633   0.994  18.816  0.00  0.00           O
ATOM   5040  HH LTYR X 320       5.693   1.137  18.951  0.00  0.00           H
ATOM   5041  CE2LTYR X 320       8.779   2.029  18.925  0.00  0.00           C
ATOM   5042  HE2LTYR X 320       9.238   1.100  18.586  0.00  0.00           H
ATOM   5043  CD2LTYR X 320       9.580   3.153  19.196  0.00  0.00           C
ATOM   5044  HD2LTYR X 320      10.662   3.092  19.078  0.00  0.00           H
ATOM   5045  C  LTYR X 320      10.108   4.467  22.205  0.00  0.00           C
ATOM   5046  O  LTYR X 320       9.121   4.253  22.903  0.00  0.00           O
ATOM   5047  N  LGLY X 321      11.147   3.624  22.160  0.00  0.00           N
ATOM   5048  H  LGLY X 321      11.933   3.852  21.569  0.00  0.00           H
ATOM   5049  CA LGLY X 321      11.197   2.379  22.935  0.00  0.00           C
ATOM   5050  HA2LGLY X 321      10.386   1.734  22.598  0.00  0.00           H
ATOM   5051  HA3LGLY X 321      12.152   1.893  22.739  0.00  0.00           H
ATOM   5052  C  LGLY X 321      11.054   2.613  24.446  0.00  0.00           C
ATOM   5053  O  LGLY X 321      10.200   1.992  25.082  0.00  0.00           O
ATOM   5054  N  LGLN X 322      11.819   3.561  25.010  0.00  0.00           N
ATOM   5055  H  LGLN X 322      12.555   3.985  24.462  0.00  0.00           H
ATOM   5056  CA LGLN X 322      11.652   3.992  26.407  0.00  0.00           C
ATOM   5057  HA LGLN X 322      11.788   3.136  27.068  0.00  0.00           H
ATOM   5058  CB LGLN X 322      12.675   5.075  26.789  0.00  0.00           C
ATOM   5059  HB2LGLN X 322      12.747   5.759  25.944  0.00  0.00           H
ATOM   5060  HB3LGLN X 322      12.272   5.605  27.652  0.00  0.00           H
ATOM   5061  CG LGLN X 322      14.066   4.534  27.128  0.00  0.00           C
ATOM   5062  HG2LGLN X 322      14.024   3.777  27.913  0.00  0.00           H
[truncated: 1,126,308 more chars]
