# Supplementary material for: How the Destabilization of a Reaction Intermediate Affects Enzymatic Efficiency: The Case of Human Transketolase
Source: ACS Catal. 2020 Feb 7;10(4):2872–81. doi: 10.1021/acscatal.9b04690 (PMC8016368; doi:10.1021/acscatal.9b04690)
Supplement: Supplementary file 3 — cs9b04690_si_003.zip [file cs9b04690_si_003.zip › Optimized_geometries/TK_TS2_oniom.pdb]

CRYST1    0.000    0.000    0.000  90.00  90.00  90.00 P 1           1
ATOM      1  CB HHID X  36     -22.517  -6.421  -3.870  0.00  0.00           C
ATOM      2  HB2HHID X  36     -22.541  -6.713  -2.810  0.00  0.00           H
ATOM      3  HB3HHID X  36     -22.038  -7.253  -4.398  0.00  0.00           H
ATOM      4  CG HHID X  36     -21.669  -5.179  -3.997  0.00  0.00           C
ATOM      5  ND1HHID X  36     -21.758  -4.147  -3.063  0.00  0.00           N
ATOM      6  HD1HHID X  36     -22.023  -4.310  -2.091  0.00  0.00           H
ATOM      7  CE1HHID X  36     -20.908  -3.155  -3.456  0.00  0.00           C
ATOM      8  HE1HHID X  36     -20.694  -2.292  -2.843  0.00  0.00           H
ATOM      9  NE2HHID X  36     -20.335  -3.443  -4.604  0.00  0.00           N
ATOM     10  CD2HHID X  36     -20.784  -4.709  -4.939  0.00  0.00           C
ATOM     11  HD2HHID X  36     -20.366  -5.221  -5.793  0.00  0.00           H
ATOM     12  CB HHID X 109     -18.403  -0.853   2.843  0.00  0.00           C
ATOM     13  HB2HHID X 109     -17.769   0.019   3.050  0.00  0.00           H
ATOM     14  HB3HHID X 109     -17.895  -1.701   3.314  0.00  0.00           H
ATOM     15  CG HHID X 109     -18.525  -1.077   1.370  0.00  0.00           C
ATOM     16  ND1HHID X 109     -17.579  -0.647   0.454  0.00  0.00           N
ATOM     17  HD1HHID X 109     -16.767  -0.076   0.665  0.00  0.00           H
ATOM     18  CE1HHID X 109     -18.008  -1.010  -0.795  0.00  0.00           C
ATOM     19  HE1HHID X 109     -17.449  -0.818  -1.697  0.00  0.00           H
ATOM     20  NE2HHID X 109     -19.155  -1.657  -0.733  0.00  0.00           N
ATOM     21  CD2HHID X 109     -19.462  -1.727   0.608  0.00  0.00           C
ATOM     22  HD2HHID X 109     -20.357  -2.220   0.957  0.00  0.00           H
ATOM     23  CE HLYN X 243     -20.364 -11.768  -7.717  0.00  0.00           C
ATOM     24  HE2HLYN X 243     -20.940 -11.136  -8.402  0.00  0.00           H
ATOM     25  HE3HLYN X 243     -20.791 -11.699  -6.714  0.00  0.00           H
ATOM     26  NZ HLYN X 243     -18.965 -11.322  -7.619  0.00  0.00           N
ATOM     27  HZ2HLYN X 243     -18.525 -11.798  -6.814  0.00  0.00           H
ATOM     28  HZ3HLYN X 243     -18.411 -11.556  -8.452  0.00  0.00           H
ATOM     29  CB HHID X 257     -19.692  -8.710  -9.873  0.00  0.00           C
ATOM     30  HB2HHID X 257     -19.365  -9.745 -10.007  0.00  0.00           H
ATOM     31  HB3HHID X 257     -19.416  -8.168 -10.783  0.00  0.00           H
ATOM     32  CG HHID X 257     -19.051  -8.068  -8.686  0.00  0.00           C
ATOM     33  ND1HHID X 257     -18.876  -8.728  -7.494  0.00  0.00           N
ATOM     34  HD1HHID X 257     -18.907  -9.935  -7.437  0.00  0.00           H
ATOM     35  CE1HHID X 257     -18.438  -7.816  -6.607  0.00  0.00           C
ATOM     36  HE1HHID X 257     -18.201  -8.058  -5.581  0.00  0.00           H
ATOM     37  NE2HHID X 257     -18.344  -6.595  -7.146  0.00  0.00           N
ATOM     38  CD2HHID X 257     -18.732  -6.747  -8.455  0.00  0.00           C
ATOM     39  HD2HHID X 257     -18.758  -5.905  -9.138  0.00  0.00           H
ATOM     40  CB HSER X 964     -16.532  -1.001 -11.213  0.00  0.00           C
ATOM     41  HB2HSER X 964     -17.390  -1.561 -10.829  0.00  0.00           H
ATOM     42  HB3HSER X 964     -15.600  -1.540 -11.003  0.00  0.00           H
ATOM     43  OG HSER X 964     -16.490   0.313 -10.654  0.00  0.00           O
ATOM     44  HG HSER X 964     -16.751   0.268  -9.721  0.00  0.00           H
ATOM     45  CG HGLU X 985      -5.074  -2.936  -6.732  0.00  0.00           C
ATOM     46  HG2HGLU X 985      -5.370  -1.973  -6.300  0.00  0.00           H
ATOM     47  HG3HGLU X 985      -4.883  -2.747  -7.793  0.00  0.00           H
ATOM     48  CD HGLU X 985      -6.322  -3.841  -6.597  0.00  0.00           C
ATOM     49  OE1HGLU X 985      -6.389  -4.695  -5.652  0.00  0.00           O
ATOM     50  OE2HGLU X 985      -7.252  -3.587  -7.402  0.00  0.00           O
ATOM     51  CB HHIE X1035     -13.600   5.031  -7.170  0.00  0.00           C
ATOM     52  HB2HHIE X1035     -12.631   4.544  -7.054  0.00  0.00           H
ATOM     53  HB3HHIE X1035     -13.995   5.173  -6.159  0.00  0.00           H
ATOM     54  CG HHIE X1035     -14.545   4.164  -7.936  0.00  0.00           C
ATOM     55  ND1HHIE X1035     -14.313   3.759  -9.236  0.00  0.00           N
ATOM     56  CE1HHIE X1035     -15.336   2.990  -9.561  0.00  0.00           C
ATOM     57  HE1HHIE X1035     -15.426   2.409 -10.466  0.00  0.00           H
ATOM     58  NE2HHIE X1035     -16.226   2.874  -8.545  0.00  0.00           N
ATOM     59  HE2HHIE X1035     -17.112   2.360  -8.598  0.00  0.00           H
ATOM     60  CD2HHIE X1035     -15.730   3.620  -7.497  0.00  0.00           C
ATOM     61  HD2HHIE X1035     -16.210   3.633  -6.531  0.00  0.00           H
ATOM     62  CB HASH X1043     -19.053   2.753  -3.766  0.00  0.00           C
ATOM     63  HB2HASH X1043     -19.371   3.270  -4.682  0.00  0.00           H
ATOM     64  HB3HASH X1043     -18.003   3.007  -3.605  0.00  0.00           H
ATOM     65  CG HASH X1043     -19.197   1.263  -4.060  0.00  0.00           C
ATOM     66  OD1HASH X1043     -20.240   0.628  -3.899  0.00  0.00           O
ATOM     67  OD2HASH X1043     -18.095   0.757  -4.558  0.00  0.00           O
ATOM     68  HD2HASH X1043     -18.200  -0.230  -4.810  0.00  0.00           H
ATOM     69  CG HGLN X1047     -15.858   1.330  -1.867  0.00  0.00           C
ATOM     70  HG2HGLN X1047     -15.949   1.502  -0.785  0.00  0.00           H
ATOM     71  HG3HGLN X1047     -16.867   1.259  -2.271  0.00  0.00           H
ATOM     72  CD HGLN X1047     -15.187   0.007  -2.202  0.00  0.00           C
ATOM     73  OE1HGLN X1047     -15.562  -0.648  -3.161  0.00  0.00           O
ATOM     74  NE2HGLN X1047     -14.205  -0.434  -1.350  0.00  0.00           N
ATOM     75 HE21HGLN X1047     -13.700  -1.256  -1.664  0.00  0.00           H
ATOM     76 HE22HGLN X1047     -13.657   0.238  -0.813  0.00  0.00           H
ATOM     77  C2 HMOL X1241      -9.331  -4.353  -3.714  0.00  0.00           C
ATOM     78  N1 HMOL X1241      -9.082  -4.490  -5.044  0.00  0.00           N
ATOM     79  C1 HMOL X1241     -10.116  -4.445  -5.945  0.00  0.00           C
ATOM     80  H1 HMOL X1241      -9.809  -4.585  -6.976  0.00  0.00           H
ATOM     81  H2 HMOL X1241      -8.092  -4.645  -5.376  0.00  0.00           H
ATOM     82  C3 HMOL X1241      -8.145  -4.473  -2.793  0.00  0.00           C
ATOM     83  H3 HMOL X1241      -8.218  -3.710  -2.014  0.00  0.00           H
ATOM     84  H4 HMOL X1241      -7.211  -4.360  -3.350  0.00  0.00           H
ATOM     85  H5 HMOL X1241      -8.133  -5.455  -2.305  0.00  0.00           H
ATOM     86  N2 HMOL X1241     -10.523  -4.119  -3.227  0.00  0.00           N
ATOM     87  C4 HMOL X1241     -11.595  -3.939  -4.106  0.00  0.00           C
ATOM     88  N3 HMOL X1241     -12.754  -3.534  -3.690  0.00  0.00           N
ATOM     89  H6 HMOL X1241     -12.769  -3.459  -2.672  0.00  0.00           H
ATOM     90  C5 HMOL X1241     -11.394  -4.215  -5.535  0.00  0.00           C
ATOM     91  C6 HMOL X1241     -12.556  -4.128  -6.507  0.00  0.00           C
ATOM     92  H7 HMOL X1241     -12.203  -4.255  -7.527  0.00  0.00           H
ATOM     93  H8 HMOL X1241     -13.069  -3.173  -6.436  0.00  0.00           H
ATOM     94  N4 HMOL X1241     -13.615  -5.172  -6.304  0.00  0.00           N
ATOM     95  C9 HMOL X1241     -14.804  -4.984  -5.700  0.00  0.00           C
ATOM     96  C10HMOL X1241     -15.524  -3.701  -5.299  0.00  0.00           C
ATOM     97  C11HMOL X1241     -16.259  -3.872  -3.967  0.00  0.00           C
ATOM     98  O1 HMOL X1241     -15.390  -4.449  -2.996  0.00  0.00           O
ATOM     99  H12HMOL X1241     -15.859  -4.518  -2.147  0.00  0.00           H
ATOM    100  H13HMOL X1241     -17.146  -4.497  -4.136  0.00  0.00           H
ATOM    101  H14HMOL X1241     -16.591  -2.873  -3.671  0.00  0.00           H
ATOM    102  C12HMOL X1241     -16.806  -3.402  -6.511  0.00  0.00           C
ATOM    103  C13HMOL X1241     -17.309  -1.938  -6.443  0.00  0.00           C
ATOM    104  C14HMOL X1241     -18.097  -1.609  -7.733  0.00  0.00           C
ATOM    105  O2 HMOL X1241     -18.193  -0.168  -7.945  0.00  0.00           O
ATOM    106  P1 HMOL X1241     -19.351   0.477  -8.918  0.00  0.00           P
ATOM    107  O3 HMOL X1241     -18.756   1.856  -9.347  0.00  0.00           O
ATOM    108  O4 HMOL X1241     -19.715  -0.488 -10.013  0.00  0.00           O
ATOM    109  O5 HMOL X1241     -20.554   0.813  -7.894  0.00  0.00           O
ATOM    110  H15HMOL X1241     -19.095  -2.046  -7.658  0.00  0.00           H
ATOM    111  H16HMOL X1241     -17.601  -2.039  -8.609  0.00  0.00           H
ATOM    112  O6 HMOL X1241     -18.136  -1.728  -5.302  0.00  0.00           O
ATOM    113  H17HMOL X1241     -18.848  -2.426  -5.223  0.00  0.00           H
ATOM    114  H18HMOL X1241     -16.458  -1.270  -6.313  0.00  0.00           H
ATOM    115  O7 HMOL X1241     -17.919  -4.183  -6.327  0.00  0.00           O
ATOM    116  H19HMOL X1241     -17.915  -5.161  -6.654  0.00  0.00           H
ATOM    117  H20HMOL X1241     -16.274  -3.578  -7.457  0.00  0.00           H
ATOM    118  O8 HMOL X1241     -14.693  -2.585  -5.333  0.00  0.00           O
ATOM    119  H21HMOL X1241     -13.988  -2.766  -4.628  0.00  0.00           H
ATOM    120  S1 HMOL X1241     -15.621  -6.479  -5.547  0.00  0.00           S
ATOM    121  C7 HMOL X1241     -13.383  -6.494  -6.744  0.00  0.00           C
ATOM    122  C8 HMOL X1241     -12.217  -6.802  -7.632  0.00  0.00           C
ATOM    123  H9 HMOL X1241     -12.273  -6.232  -8.564  0.00  0.00           H
ATOM    124  H10HMOL X1241     -12.235  -7.855  -7.912  0.00  0.00           H
ATOM    125  H11HMOL X1241     -11.251  -6.597  -7.162  0.00  0.00           H
ATOM    126  C15HMOL X1241     -14.381  -7.356  -6.392  0.00  0.00           C
ATOM    127  C16HMOL X1241     -14.534  -8.829  -6.663  0.00  0.00           C
ATOM    128  H22HMOL X1241     -13.789  -9.129  -7.404  0.00  0.00           H
ATOM    129  H23HMOL X1241     -15.518  -9.073  -7.066  0.00  0.00           H
ATOM    130  O  HWAT X1244     -12.672  -5.141   3.405  0.00  0.00           O
ATOM    131  H1 HWAT X1244     -13.019  -5.950   2.969  0.00  0.00           H
ATOM    132  H2 HWAT X1244     -11.882  -4.884   2.877  0.00  0.00           H
ATOM    133  O  HWAT X1245     -15.481  -5.391  -0.385  0.00  0.00           O
ATOM    134  H1 HWAT X1245     -14.805  -4.669  -0.385  0.00  0.00           H
ATOM    135  H2 HWAT X1245     -15.019  -6.088  -0.880  0.00  0.00           H
ATOM    136  CD HARG X 100     -24.659   1.952  -0.874  0.00  0.00           C
ATOM    137  HD2HARG X 100     -25.596   1.409  -1.045  0.00  0.00           H
ATOM    138  HD3HARG X 100     -24.448   2.580  -1.740  0.00  0.00           H
ATOM    139  NE HARG X 100     -23.556   1.027  -0.686  0.00  0.00           N
ATOM    140  HE HARG X 100     -23.314   0.723   0.254  0.00  0.00           H
ATOM    141  CZ HARG X 100     -22.689   0.716  -1.667  0.00  0.00           C
ATOM    142  NH1HARG X 100     -22.922   1.055  -2.941  0.00  0.00           N
ATOM    143 HH11HARG X 100     -23.837   1.358  -3.264  0.00  0.00           H
ATOM    144 HH12HARG X 100     -22.159   0.931  -3.606  0.00  0.00           H
ATOM    145  NH2HARG X 100     -21.576   0.052  -1.363  0.00  0.00           N
ATOM    146 HH21HARG X 100     -21.324  -0.138  -0.395  0.00  0.00           H
ATOM    147 HH22HARG X 100     -20.879  -0.149  -2.075  0.00  0.00           H
ATOM    148  CD HARG X 937     -15.806   4.416 -13.036  0.00  0.00           C
ATOM    149  HD2HARG X 937     -15.449   3.399 -12.887  0.00  0.00           H
ATOM    150  HD3HARG X 937     -15.394   5.009 -12.213  0.00  0.00           H
ATOM    151  NE HARG X 937     -17.278   4.450 -13.065  0.00  0.00           N
ATOM    152  HE HARG X 937     -17.671   5.352 -13.314  0.00  0.00           H
ATOM    153  CZ HARG X 937     -18.098   3.722 -12.241  0.00  0.00           C
ATOM    154  NH1HARG X 937     -19.330   4.248 -11.996  0.00  0.00           N
ATOM    155 HH11HARG X 937     -19.398   5.264 -12.000  0.00  0.00           H
ATOM    156 HH12HARG X 937     -19.905   3.756 -11.321  0.00  0.00           H
ATOM    157  NH2HARG X 937     -17.796   2.555 -11.734  0.00  0.00           N
ATOM    158 HH21HARG X 937     -17.004   2.037 -12.116  0.00  0.00           H
ATOM    159 HH22HARG X 937     -18.263   2.142 -10.857  0.00  0.00           H
ATOM    160  CD HARG X1093     -18.840   5.255  -7.861  0.00  0.00           C
ATOM    161  HD2HARG X1093     -17.955   4.941  -7.307  0.00  0.00           H
ATOM    162  HD3HARG X1093     -19.249   6.151  -7.397  0.00  0.00           H
ATOM    163  NE HARG X1093     -19.821   4.195  -7.833  0.00  0.00           N
ATOM    164  HE HARG X1093     -19.493   3.313  -8.240  0.00  0.00           H
ATOM    165  CZ HARG X1093     -21.176   4.387  -8.022  0.00  0.00           C
ATOM    166  NH1HARG X1093     -21.660   5.664  -7.799  0.00  0.00           N
ATOM    167 HH11HARG X1093     -21.143   6.258  -7.153  0.00  0.00           H
ATOM    168 HH12HARG X1093     -22.652   5.776  -7.576  0.00  0.00           H
ATOM    169  NH2HARG X1093     -21.868   3.352  -8.412  0.00  0.00           N
ATOM    170 HH21HARG X1093     -21.051   1.641  -8.153  0.00  0.00           H
ATOM    171 HH22HARG X1093     -22.864   3.573  -8.449  0.00  0.00           H
ATOM    172  N  LGLU X   1     -16.761 -22.529  25.830  0.00  0.00           N
ATOM    173  H1 LGLU X   1     -16.278 -23.375  26.098  0.00  0.00           H
ATOM    174  H2 LGLU X   1     -17.402 -22.273  26.569  0.00  0.00           H
ATOM    175  H3 LGLU X   1     -16.084 -21.860  25.496  0.00  0.00           H
ATOM    176  CA LGLU X   1     -17.616 -22.838  24.663  0.00  0.00           C
ATOM    177  HA LGLU X   1     -18.658 -22.636  24.906  0.00  0.00           H
ATOM    178  CB LGLU X   1     -17.217 -21.974  23.454  0.00  0.00           C
ATOM    179  HB2LGLU X   1     -16.390 -21.334  23.762  0.00  0.00           H
ATOM    180  HB3LGLU X   1     -16.880 -22.644  22.663  0.00  0.00           H
ATOM    181  CG LGLU X   1     -18.368 -21.105  22.933  0.00  0.00           C
ATOM    182  HG2LGLU X   1     -18.705 -20.459  23.743  0.00  0.00           H
ATOM    183  HG3LGLU X   1     -17.975 -20.493  22.121  0.00  0.00           H
ATOM    184  CD LGLU X   1     -19.545 -21.935  22.420  0.00  0.00           C
ATOM    185  OE1LGLU X   1     -19.800 -21.928  21.195  0.00  0.00           O
ATOM    186  OE2LGLU X   1     -20.209 -22.604  23.240  0.00  0.00           O
ATOM    187  C  LGLU X   1     -17.593 -24.339  24.334  0.00  0.00           C
ATOM    188  O  LGLU X   1     -16.613 -25.017  24.637  0.00  0.00           O
ATOM    189  N  LSER X   2     -18.663 -24.858  23.720  0.00  0.00           N
ATOM    190  H  LSER X   2     -19.395 -24.184  23.543  0.00  0.00           H
ATOM    191  CA LSER X   2     -18.902 -26.267  23.341  0.00  0.00           C
ATOM    192  HA LSER X   2     -18.069 -26.899  23.648  0.00  0.00           H
ATOM    193  CB LSER X   2     -20.178 -26.749  24.060  0.00  0.00           C
ATOM    194  HB2LSER X   2     -19.970 -26.746  25.131  0.00  0.00           H
ATOM    195  HB3LSER X   2     -20.967 -26.029  23.842  0.00  0.00           H
ATOM    196  OG LSER X   2     -20.598 -28.048  23.662  0.00  0.00           O
ATOM    197  HG LSER X   2     -21.393 -28.289  24.143  0.00  0.00           H
ATOM    198  C  LSER X   2     -19.024 -26.449  21.814  0.00  0.00           C
ATOM    199  O  LSER X   2     -19.137 -25.476  21.069  0.00  0.00           O
ATOM    200  N  LTYR X   3     -19.067 -27.696  21.331  0.00  0.00           N
ATOM    201  H  LTYR X   3     -18.617 -28.443  21.841  0.00  0.00           H
ATOM    202  CA LTYR X   3     -19.671 -28.007  20.031  0.00  0.00           C
ATOM    203  HA LTYR X   3     -19.274 -27.340  19.266  0.00  0.00           H
ATOM    204  CB LTYR X   3     -19.351 -29.455  19.633  0.00  0.00           C
ATOM    205  HB2LTYR X   3     -18.264 -29.527  19.677  0.00  0.00           H
ATOM    206  HB3LTYR X   3     -19.790 -30.149  20.350  0.00  0.00           H
ATOM    207  CG LTYR X   3     -19.824 -29.806  18.236  0.00  0.00           C
ATOM    208  CD1LTYR X   3     -19.223 -29.172  17.133  0.00  0.00           C
ATOM    209  HD1LTYR X   3     -18.352 -28.536  17.287  0.00  0.00           H
ATOM    210  CE1LTYR X   3     -19.741 -29.354  15.837  0.00  0.00           C
ATOM    211  HE1LTYR X   3     -19.286 -28.849  14.986  0.00  0.00           H
ATOM    212  CZ LTYR X   3     -20.839 -30.218  15.640  0.00  0.00           C
ATOM    213  OH LTYR X   3     -21.380 -30.350  14.403  0.00  0.00           O
ATOM    214  HH LTYR X   3     -20.939 -29.813  13.741  0.00  0.00           H
ATOM    215  CE2LTYR X   3     -21.387 -30.921  16.734  0.00  0.00           C
ATOM    216  HE2LTYR X   3     -22.191 -31.637  16.570  0.00  0.00           H
ATOM    217  CD2LTYR X   3     -20.895 -30.699  18.035  0.00  0.00           C
ATOM    218  HD2LTYR X   3     -21.344 -31.217  18.883  0.00  0.00           H
ATOM    219  C  LTYR X   3     -21.193 -27.747  20.043  0.00  0.00           C
ATOM    220  O  LTYR X   3     -21.843 -27.860  21.091  0.00  0.00           O
ATOM    221  N  LHIE X   4     -21.760 -27.421  18.874  0.00  0.00           N
ATOM    222  H  LHIE X   4     -21.157 -27.462  18.064  0.00  0.00           H
ATOM    223  CA LHIE X   4     -23.150 -26.977  18.686  0.00  0.00           C
ATOM    224  HA LHIE X   4     -23.779 -27.349  19.494  0.00  0.00           H
ATOM    225  CB LHIE X   4     -23.201 -25.442  18.691  0.00  0.00           C
ATOM    226  HB2LHIE X   4     -22.368 -25.049  18.108  0.00  0.00           H
ATOM    227  HB3LHIE X   4     -24.138 -25.063  18.284  0.00  0.00           H
ATOM    228  CG LHIE X   4     -23.068 -24.868  20.071  0.00  0.00           C
ATOM    229  ND1LHIE X   4     -24.082 -24.843  21.031  0.00  0.00           N
ATOM    230  CE1LHIE X   4     -23.532 -24.262  22.114  0.00  0.00           C
ATOM    231  HE1LHIE X   4     -24.149 -24.133  23.003  0.00  0.00           H
ATOM    232  NE2LHIE X   4     -22.251 -23.934  21.875  0.00  0.00           N
ATOM    233  HE2LHIE X   4     -21.613 -23.483  22.515  0.00  0.00           H
ATOM    234  CD2LHIE X   4     -21.941 -24.319  20.594  0.00  0.00           C
ATOM    235  HD2LHIE X   4     -20.938 -24.152  20.202  0.00  0.00           H
ATOM    236  C  LHIE X   4     -23.753 -27.508  17.385  0.00  0.00           C
ATOM    237  O  LHIE X   4     -23.174 -27.326  16.314  0.00  0.00           O
ATOM    238  N  LLYS X   5     -24.956 -28.095  17.450  0.00  0.00           N
ATOM    239  H  LLYS X   5     -25.428 -28.092  18.344  0.00  0.00           H
ATOM    240  CA LLYS X   5     -25.574 -28.836  16.335  0.00  0.00           C
ATOM    241  HA LLYS X   5     -25.217 -28.474  15.371  0.00  0.00           H
ATOM    242  CB LLYS X   5     -25.164 -30.312  16.489  0.00  0.00           C
ATOM    243  HB2LLYS X   5     -24.091 -30.320  16.682  0.00  0.00           H
ATOM    244  HB3LLYS X   5     -25.692 -30.695  17.361  0.00  0.00           H
ATOM    245  CG LLYS X   5     -25.472 -31.200  15.275  0.00  0.00           C
ATOM    246  HG2LLYS X   5     -25.465 -30.572  14.383  0.00  0.00           H
ATOM    247  HG3LLYS X   5     -24.688 -31.952  15.195  0.00  0.00           H
ATOM    248  CD LLYS X   5     -26.833 -31.893  15.400  0.00  0.00           C
ATOM    249  HD2LLYS X   5     -26.794 -32.583  16.243  0.00  0.00           H
ATOM    250  HD3LLYS X   5     -27.592 -31.134  15.589  0.00  0.00           H
ATOM    251  CE LLYS X   5     -27.186 -32.661  14.128  0.00  0.00           C
ATOM    252  HE2LLYS X   5     -26.291 -33.192  13.804  0.00  0.00           H
ATOM    253  HE3LLYS X   5     -27.963 -33.383  14.382  0.00  0.00           H
ATOM    254  NZ LLYS X   5     -27.664 -31.786  13.034  0.00  0.00           N
ATOM    255  HZ1LLYS X   5     -26.944 -31.118  12.798  0.00  0.00           H
ATOM    256  HZ2LLYS X   5     -27.881 -32.347  12.224  0.00  0.00           H
ATOM    257  HZ3LLYS X   5     -28.493 -31.294  13.335  0.00  0.00           H
ATOM    258  C  LLYS X   5     -27.101 -28.619  16.271  0.00  0.00           C
ATOM    259  O  LLYS X   5     -27.755 -28.711  17.311  0.00  0.00           O
ATOM    260  N  LPRO X   6     -27.685 -28.279  15.103  0.00  0.00           N
ATOM    261  CD LPRO X   6     -26.984 -28.009  13.852  0.00  0.00           C
ATOM    262  HD2LPRO X   6     -26.417 -28.900  13.585  0.00  0.00           H
ATOM    263  HD3LPRO X   6     -26.298 -27.179  14.023  0.00  0.00           H
ATOM    264  CG LPRO X   6     -28.059 -27.671  12.830  0.00  0.00           C
ATOM    265  HG2LPRO X   6     -28.397 -28.564  12.304  0.00  0.00           H
ATOM    266  HG3LPRO X   6     -27.698 -26.939  12.108  0.00  0.00           H
ATOM    267  CB LPRO X   6     -29.167 -27.083  13.696  0.00  0.00           C
ATOM    268  HB2LPRO X   6     -30.142 -27.181  13.217  0.00  0.00           H
ATOM    269  HB3LPRO X   6     -28.996 -26.039  13.959  0.00  0.00           H
ATOM    270  CA LPRO X   6     -29.114 -27.956  14.955  0.00  0.00           C
ATOM    271  HA LPRO X   6     -29.417 -27.404  15.844  0.00  0.00           H
ATOM    272  C  LPRO X   6     -30.015 -29.196  14.788  0.00  0.00           C
ATOM    273  O  LPRO X   6     -29.576 -30.203  14.236  0.00  0.00           O
ATOM    274  N  LASP X   7     -31.289 -29.113  15.188  0.00  0.00           N
ATOM    275  H  LASP X   7     -31.534 -28.409  15.869  0.00  0.00           H
ATOM    276  CA LASP X   7     -32.330 -30.072  14.770  0.00  0.00           C
ATOM    277  HA LASP X   7     -31.903 -31.072  14.689  0.00  0.00           H
ATOM    278  CB LASP X   7     -33.471 -30.105  15.808  0.00  0.00           C
ATOM    279  HB2LASP X   7     -33.766 -31.154  15.796  0.00  0.00           H
ATOM    280  HB3LASP X   7     -33.127 -29.838  16.807  0.00  0.00           H
ATOM    281  CG LASP X   7     -34.671 -29.233  15.432  0.00  0.00           C
ATOM    282  OD1LASP X   7     -35.692 -29.817  15.005  0.00  0.00           O
ATOM    283  OD2LASP X   7     -34.569 -27.990  15.443  0.00  0.00           O
ATOM    284  C  LASP X   7     -32.843 -29.764  13.340  0.00  0.00           C
ATOM    285  O  LASP X   7     -32.494 -28.732  12.769  0.00  0.00           O
ATOM    286  N  LGLN X   8     -33.708 -30.606  12.759  0.00  0.00           N
ATOM    287  H  LGLN X   8     -33.907 -31.487  13.211  0.00  0.00           H
ATOM    288  CA LGLN X   8     -34.301 -30.350  11.433  0.00  0.00           C
ATOM    289  HA LGLN X   8     -33.517 -30.227  10.686  0.00  0.00           H
ATOM    290  CB LGLN X   8     -35.185 -31.543  11.027  0.00  0.00           C
ATOM    291  HB2LGLN X   8     -34.534 -32.416  10.984  0.00  0.00           H
ATOM    292  HB3LGLN X   8     -35.918 -31.676  11.823  0.00  0.00           H
ATOM    293  CG LGLN X   8     -35.914 -31.379   9.679  0.00  0.00           C
ATOM    294  HG2LGLN X   8     -36.527 -32.267   9.518  0.00  0.00           H
ATOM    295  HG3LGLN X   8     -36.558 -30.501   9.742  0.00  0.00           H
ATOM    296  CD LGLN X   8     -34.975 -31.212   8.487  0.00  0.00           C
ATOM    297  OE1LGLN X   8     -34.486 -32.176   7.918  0.00  0.00           O
ATOM    298  NE2LGLN X   8     -34.690 -29.998   8.073  0.00  0.00           N
ATOM    299 HE21LGLN X   8     -34.071 -29.870   7.285  0.00  0.00           H
ATOM    300 HE22LGLN X   8     -35.091 -29.200   8.544  0.00  0.00           H
ATOM    301  C  LGLN X   8     -35.083 -29.023  11.356  0.00  0.00           C
ATOM    302  O  LGLN X   8     -35.004 -28.324  10.340  0.00  0.00           O
ATOM    303  N  LGLN X   9     -35.805 -28.634  12.410  0.00  0.00           N
ATOM    304  H  LGLN X   9     -35.983 -29.296  13.152  0.00  0.00           H
ATOM    305  CA LGLN X   9     -36.489 -27.341  12.454  0.00  0.00           C
ATOM    306  HA LGLN X   9     -37.002 -27.154  11.511  0.00  0.00           H
ATOM    307  CB LGLN X   9     -37.529 -27.343  13.588  0.00  0.00           C
ATOM    308  HB2LGLN X   9     -38.354 -27.975  13.258  0.00  0.00           H
ATOM    309  HB3LGLN X   9     -37.050 -27.795  14.457  0.00  0.00           H
ATOM    310  CG LGLN X   9     -38.068 -25.950  13.965  0.00  0.00           C
ATOM    311  HG2LGLN X   9     -38.049 -25.315  13.079  0.00  0.00           H
ATOM    312  HG3LGLN X   9     -39.101 -26.126  14.263  0.00  0.00           H
ATOM    313  CD LGLN X   9     -37.347 -25.222  15.104  0.00  0.00           C
ATOM    314  OE1LGLN X   9     -37.684 -24.082  15.406  0.00  0.00           O
ATOM    315  NE2LGLN X   9     -36.401 -25.819  15.806  0.00  0.00           N
ATOM    316 HE21LGLN X   9     -35.939 -25.321  16.553  0.00  0.00           H
ATOM    317 HE22LGLN X   9     -36.145 -26.772  15.594  0.00  0.00           H
ATOM    318  C  LGLN X   9     -35.492 -26.174  12.513  0.00  0.00           C
ATOM    319  O  LGLN X   9     -35.686 -25.199  11.793  0.00  0.00           O
ATOM    320  N  LLYS X  10     -34.402 -26.261  13.285  0.00  0.00           N
ATOM    321  H  LLYS X  10     -34.347 -27.027  13.941  0.00  0.00           H
ATOM    322  CA LLYS X  10     -33.340 -25.241  13.313  0.00  0.00           C
ATOM    323  HA LLYS X  10     -33.774 -24.246  13.414  0.00  0.00           H
ATOM    324  CB LLYS X  10     -32.412 -25.497  14.517  0.00  0.00           C
ATOM    325  HB2LLYS X  10     -33.038 -25.462  15.409  0.00  0.00           H
ATOM    326  HB3LLYS X  10     -32.011 -26.504  14.395  0.00  0.00           H
ATOM    327  CG LLYS X  10     -31.249 -24.493  14.664  0.00  0.00           C
ATOM    328  HG2LLYS X  10     -30.559 -24.903  15.401  0.00  0.00           H
ATOM    329  HG3LLYS X  10     -30.752 -24.429  13.696  0.00  0.00           H
ATOM    330  CD LLYS X  10     -31.695 -23.090  15.105  0.00  0.00           C
ATOM    331  HD2LLYS X  10     -32.550 -22.814  14.489  0.00  0.00           H
ATOM    332  HD3LLYS X  10     -32.007 -23.163  16.147  0.00  0.00           H
ATOM    333  CE LLYS X  10     -30.600 -22.017  14.972  0.00  0.00           C
ATOM    334  HE2LLYS X  10     -30.365 -21.927  13.911  0.00  0.00           H
ATOM    335  HE3LLYS X  10     -31.023 -21.079  15.331  0.00  0.00           H
ATOM    336  NZ LLYS X  10     -29.361 -22.323  15.729  0.00  0.00           N
ATOM    337  HZ1LLYS X  10     -28.970 -23.192  15.396  0.00  0.00           H
ATOM    338  HZ2LLYS X  10     -28.692 -21.579  15.595  0.00  0.00           H
ATOM    339  HZ3LLYS X  10     -29.579 -22.407  16.712  0.00  0.00           H
ATOM    340  C  LLYS X  10     -32.583 -25.180  11.981  0.00  0.00           C
ATOM    341  O  LLYS X  10     -32.294 -24.079  11.520  0.00  0.00           O
ATOM    342  N  LLEU X  11     -32.308 -26.317  11.332  0.00  0.00           N
ATOM    343  H  LLEU X  11     -32.554 -27.190  11.790  0.00  0.00           H
ATOM    344  CA LLEU X  11     -31.713 -26.379   9.986  0.00  0.00           C
ATOM    345  HA LLEU X  11     -30.739 -25.891  10.003  0.00  0.00           H
ATOM    346  CB LLEU X  11     -31.546 -27.845   9.525  0.00  0.00           C
ATOM    347  HB2LLEU X  11     -32.460 -28.388   9.757  0.00  0.00           H
ATOM    348  HB3LLEU X  11     -31.430 -27.862   8.440  0.00  0.00           H
ATOM    349  CG LLEU X  11     -30.354 -28.600  10.137  0.00  0.00           C
ATOM    350  HG LLEU X  11     -30.365 -28.474  11.216  0.00  0.00           H
ATOM    351  CD1LLEU X  11     -30.439 -30.093   9.823  0.00  0.00           C
ATOM    352 HD11LLEU X  11     -30.461 -30.252   8.744  0.00  0.00           H
ATOM    353 HD12LLEU X  11     -29.573 -30.609  10.238  0.00  0.00           H
ATOM    354 HD13LLEU X  11     -31.337 -30.516  10.268  0.00  0.00           H
ATOM    355  CD2LLEU X  11     -29.028 -28.086   9.575  0.00  0.00           C
ATOM    356 HD21LLEU X  11     -28.871 -27.053   9.871  0.00  0.00           H
ATOM    357 HD22LLEU X  11     -28.205 -28.684   9.967  0.00  0.00           H
ATOM    358 HD23LLEU X  11     -29.027 -28.163   8.489  0.00  0.00           H
ATOM    359  C  LLEU X  11     -32.566 -25.617   8.966  0.00  0.00           C
ATOM    360  O  LLEU X  11     -32.053 -24.743   8.269  0.00  0.00           O
ATOM    361  N  LGLN X  12     -33.872 -25.901   8.916  0.00  0.00           N
ATOM    362  H  LGLN X  12     -34.241 -26.633   9.512  0.00  0.00           H
ATOM    363  CA LGLN X  12     -34.784 -25.186   8.025  0.00  0.00           C
ATOM    364  HA LGLN X  12     -34.358 -25.214   7.020  0.00  0.00           H
ATOM    365  CB LGLN X  12     -36.144 -25.897   7.986  0.00  0.00           C
ATOM    366  HB2LGLN X  12     -35.998 -26.927   7.657  0.00  0.00           H
ATOM    367  HB3LGLN X  12     -36.572 -25.917   8.990  0.00  0.00           H
ATOM    368  CG LGLN X  12     -37.140 -25.207   7.039  0.00  0.00           C
ATOM    369  HG2LGLN X  12     -38.064 -25.782   7.031  0.00  0.00           H
ATOM    370  HG3LGLN X  12     -37.377 -24.219   7.424  0.00  0.00           H
ATOM    371  CD LGLN X  12     -36.634 -25.085   5.601  0.00  0.00           C
ATOM    372  OE1LGLN X  12     -36.095 -26.014   5.020  0.00  0.00           O
ATOM    373  NE2LGLN X  12     -36.795 -23.954   4.954  0.00  0.00           N
ATOM    374 HE21LGLN X  12     -36.463 -23.899   4.014  0.00  0.00           H
ATOM    375 HE22LGLN X  12     -37.140 -23.116   5.432  0.00  0.00           H
ATOM    376  C  LGLN X  12     -34.910 -23.707   8.418  0.00  0.00           C
ATOM    377  O  LGLN X  12     -34.785 -22.845   7.555  0.00  0.00           O
ATOM    378  N  LALA X  13     -35.058 -23.396   9.710  0.00  0.00           N
ATOM    379  H  LALA X  13     -35.179 -24.146  10.379  0.00  0.00           H
ATOM    380  CA LALA X  13     -35.179 -22.023  10.197  0.00  0.00           C
ATOM    381  HA LALA X  13     -36.034 -21.568   9.705  0.00  0.00           H
ATOM    382  CB LALA X  13     -35.479 -22.048  11.700  0.00  0.00           C
ATOM    383  HB1LALA X  13     -34.627 -22.453  12.245  0.00  0.00           H
ATOM    384  HB2LALA X  13     -35.686 -21.036  12.047  0.00  0.00           H
ATOM    385  HB3LALA X  13     -36.361 -22.661  11.890  0.00  0.00           H
ATOM    386  C  LALA X  13     -33.948 -21.159   9.865  0.00  0.00           C
ATOM    387  O  LALA X  13     -34.097 -19.973   9.583  0.00  0.00           O
ATOM    388  N  LLEU X  14     -32.742 -21.737   9.831  0.00  0.00           N
ATOM    389  H  LLEU X  14     -32.669 -22.711  10.108  0.00  0.00           H
ATOM    390  CA LLEU X  14     -31.531 -21.052   9.365  0.00  0.00           C
ATOM    391  HA LLEU X  14     -31.448 -20.099   9.890  0.00  0.00           H
ATOM    392  CB LLEU X  14     -30.300 -21.913   9.704  0.00  0.00           C
ATOM    393  HB2LLEU X  14     -30.513 -22.934   9.393  0.00  0.00           H
ATOM    394  HB3LLEU X  14     -29.441 -21.564   9.129  0.00  0.00           H
ATOM    395  CG LLEU X  14     -29.937 -21.906  11.202  0.00  0.00           C
ATOM    396  HG LLEU X  14     -30.841 -21.947  11.807  0.00  0.00           H
ATOM    397  CD1LLEU X  14     -29.064 -23.110  11.563  0.00  0.00           C
ATOM    398 HD11LLEU X  14     -28.162 -23.108  10.955  0.00  0.00           H
ATOM    399 HD12LLEU X  14     -28.784 -23.079  12.614  0.00  0.00           H
ATOM    400 HD13LLEU X  14     -29.614 -24.030  11.365  0.00  0.00           H
ATOM    401  CD2LLEU X  14     -29.165 -20.643  11.584  0.00  0.00           C
ATOM    402 HD21LLEU X  14     -29.768 -19.759  11.380  0.00  0.00           H
ATOM    403 HD22LLEU X  14     -28.912 -20.655  12.643  0.00  0.00           H
ATOM    404 HD23LLEU X  14     -28.245 -20.585  11.003  0.00  0.00           H
ATOM    405  C  LLEU X  14     -31.595 -20.710   7.864  0.00  0.00           C
ATOM    406  O  LLEU X  14     -31.146 -19.630   7.482  0.00  0.00           O
ATOM    407  N  LLYS X  15     -32.209 -21.551   7.016  0.00  0.00           N
ATOM    408  H  LLYS X  15     -32.581 -22.420   7.382  0.00  0.00           H
ATOM    409  CA LLYS X  15     -32.514 -21.183   5.619  0.00  0.00           C
ATOM    410  HA LLYS X  15     -31.643 -20.666   5.220  0.00  0.00           H
ATOM    411  CB LLYS X  15     -32.725 -22.434   4.749  0.00  0.00           C
ATOM    412  HB2LLYS X  15     -31.807 -23.025   4.766  0.00  0.00           H
ATOM    413  HB3LLYS X  15     -33.545 -23.041   5.138  0.00  0.00           H
ATOM    414  CG LLYS X  15     -33.038 -22.005   3.305  0.00  0.00           C
ATOM    415  HG2LLYS X  15     -34.095 -21.743   3.231  0.00  0.00           H
ATOM    416  HG3LLYS X  15     -32.448 -21.117   3.076  0.00  0.00           H
ATOM    417  CD LLYS X  15     -32.712 -23.074   2.257  0.00  0.00           C
ATOM    418  HD2LLYS X  15     -31.645 -23.304   2.303  0.00  0.00           H
ATOM    419  HD3LLYS X  15     -33.273 -23.983   2.483  0.00  0.00           H
ATOM    420  CE LLYS X  15     -33.067 -22.602   0.837  0.00  0.00           C
ATOM    421  HE2LLYS X  15     -32.759 -23.381   0.135  0.00  0.00           H
ATOM    422  HE3LLYS X  15     -34.151 -22.483   0.754  0.00  0.00           H
ATOM    423  NZ LLYS X  15     -32.399 -21.325   0.485  0.00  0.00           N
ATOM    424  HZ1LLYS X  15     -31.419 -21.329   0.787  0.00  0.00           H
ATOM    425  HZ2LLYS X  15     -32.471 -21.127  -0.502  0.00  0.00           H
ATOM    426  HZ3LLYS X  15     -32.812 -20.542   0.985  0.00  0.00           H
ATOM    427  C  LLYS X  15     -33.684 -20.195   5.503  0.00  0.00           C
ATOM    428  O  LLYS X  15     -33.640 -19.295   4.667  0.00  0.00           O
ATOM    429  N  LASP X  16     -34.694 -20.302   6.359  0.00  0.00           N
ATOM    430  H  LASP X  16     -34.721 -21.126   6.950  0.00  0.00           H
ATOM    431  CA LASP X  16     -35.787 -19.326   6.451  0.00  0.00           C
ATOM    432  HA LASP X  16     -36.278 -19.264   5.479  0.00  0.00           H
ATOM    433  CB LASP X  16     -36.824 -19.787   7.487  0.00  0.00           C
ATOM    434  HB2LASP X  16     -36.373 -19.790   8.476  0.00  0.00           H
ATOM    435  HB3LASP X  16     -37.634 -19.063   7.516  0.00  0.00           H
ATOM    436  CG LASP X  16     -37.429 -21.161   7.194  0.00  0.00           C
ATOM    437  OD1LASP X  16     -37.568 -21.518   6.007  0.00  0.00           O
ATOM    438  OD2LASP X  16     -37.870 -21.828   8.152  0.00  0.00           O
ATOM    439  C  LASP X  16     -35.254 -17.927   6.800  0.00  0.00           C
ATOM    440  O  LASP X  16     -35.687 -16.932   6.216  0.00  0.00           O
ATOM    441  N  LTHR X  17     -34.260 -17.860   7.693  0.00  0.00           N
ATOM    442  H  LTHR X  17     -34.033 -18.704   8.213  0.00  0.00           H
ATOM    443  CA LTHR X  17     -33.424 -16.680   7.926  0.00  0.00           C
ATOM    444  HA LTHR X  17     -34.065 -15.833   8.163  0.00  0.00           H
ATOM    445  CB LTHR X  17     -32.474 -16.897   9.112  0.00  0.00           C
ATOM    446  HB LTHR X  17     -32.019 -17.883   9.044  0.00  0.00           H
ATOM    447  CG2LTHR X  17     -31.359 -15.858   9.201  0.00  0.00           C
ATOM    448 HG21LTHR X  17     -31.755 -14.862   9.010  0.00  0.00           H
ATOM    449 HG22LTHR X  17     -30.915 -15.897  10.191  0.00  0.00           H
ATOM    450 HG23LTHR X  17     -30.584 -16.079   8.468  0.00  0.00           H
ATOM    451  OG1LTHR X  17     -33.198 -16.828  10.313  0.00  0.00           O
ATOM    452  HG1LTHR X  17     -33.486 -15.902  10.447  0.00  0.00           H
ATOM    453  C  LTHR X  17     -32.643 -16.301   6.676  0.00  0.00           C
ATOM    454  O  LTHR X  17     -32.807 -15.181   6.212  0.00  0.00           O
ATOM    455  N  LALA X  18     -31.843 -17.198   6.089  0.00  0.00           N
ATOM    456  H  LALA X  18     -31.733 -18.111   6.519  0.00  0.00           H
ATOM    457  CA LALA X  18     -31.016 -16.894   4.917  0.00  0.00           C
ATOM    458  HA LALA X  18     -30.235 -16.190   5.211  0.00  0.00           H
ATOM    459  CB LALA X  18     -30.348 -18.188   4.447  0.00  0.00           C
ATOM    460  HB1LALA X  18     -31.095 -18.886   4.072  0.00  0.00           H
ATOM    461  HB2LALA X  18     -29.656 -17.972   3.637  0.00  0.00           H
ATOM    462  HB3LALA X  18     -29.804 -18.644   5.274  0.00  0.00           H
ATOM    463  C  LALA X  18     -31.824 -16.254   3.775  0.00  0.00           C
ATOM    464  O  LALA X  18     -31.411 -15.256   3.191  0.00  0.00           O
ATOM    465  N  LASN X  19     -33.022 -16.764   3.494  0.00  0.00           N
ATOM    466  H  LASN X  19     -33.308 -17.606   3.986  0.00  0.00           H
ATOM    467  CA LASN X  19     -33.920 -16.190   2.499  0.00  0.00           C
ATOM    468  HA LASN X  19     -33.339 -15.974   1.601  0.00  0.00           H
ATOM    469  CB LASN X  19     -34.967 -17.245   2.131  0.00  0.00           C
ATOM    470  HB2LASN X  19     -35.285 -17.787   3.020  0.00  0.00           H
ATOM    471  HB3LASN X  19     -35.833 -16.744   1.704  0.00  0.00           H
ATOM    472  CG LASN X  19     -34.449 -18.241   1.110  0.00  0.00           C
ATOM    473  OD1LASN X  19     -33.324 -18.721   1.146  0.00  0.00           O
ATOM    474  ND2LASN X  19     -35.241 -18.552   0.121  0.00  0.00           N
ATOM    475 HD21LASN X  19     -34.936 -19.252  -0.544  0.00  0.00           H
ATOM    476 HD22LASN X  19     -36.170 -18.142   0.063  0.00  0.00           H
ATOM    477  C  LASN X  19     -34.527 -14.837   2.922  0.00  0.00           C
ATOM    478  O  LASN X  19     -34.693 -13.980   2.055  0.00  0.00           O
ATOM    479  N  LARG X  20     -34.766 -14.569   4.217  0.00  0.00           N
ATOM    480  H  LARG X  20     -34.585 -15.293   4.905  0.00  0.00           H
ATOM    481  CA LARG X  20     -35.015 -13.188   4.689  0.00  0.00           C
ATOM    482  HA LARG X  20     -35.820 -12.752   4.096  0.00  0.00           H
ATOM    483  CB LARG X  20     -35.419 -13.136   6.173  0.00  0.00           C
ATOM    484  HB2LARG X  20     -34.722 -13.709   6.782  0.00  0.00           H
ATOM    485  HB3LARG X  20     -35.376 -12.097   6.507  0.00  0.00           H
ATOM    486  CG LARG X  20     -36.846 -13.646   6.396  0.00  0.00           C
ATOM    487  HG2LARG X  20     -37.529 -13.060   5.779  0.00  0.00           H
ATOM    488  HG3LARG X  20     -36.913 -14.688   6.098  0.00  0.00           H
ATOM    489  CD LARG X  20     -37.277 -13.516   7.860  0.00  0.00           C
ATOM    490  HD2LARG X  20     -37.066 -12.500   8.200  0.00  0.00           H
ATOM    491  HD3LARG X  20     -38.354 -13.672   7.929  0.00  0.00           H
ATOM    492  NE LARG X  20     -36.580 -14.471   8.739  0.00  0.00           N
ATOM    493  HE LARG X  20     -35.780 -14.108   9.265  0.00  0.00           H
ATOM    494  CZ LARG X  20     -36.927 -15.716   9.009  0.00  0.00           C
ATOM    495  NH1LARG X  20     -36.277 -16.389   9.900  0.00  0.00           N
ATOM    496 HH11LARG X  20     -35.468 -15.938  10.325  0.00  0.00           H
ATOM    497 HH12LARG X  20     -36.564 -17.301  10.200  0.00  0.00           H
ATOM    498  NH2LARG X  20     -37.928 -16.302   8.418  0.00  0.00           N
ATOM    499 HH21LARG X  20     -38.220 -15.921   7.542  0.00  0.00           H
ATOM    500 HH22LARG X  20     -38.184 -17.245   8.689  0.00  0.00           H
ATOM    501  C  LARG X  20     -33.805 -12.287   4.443  0.00  0.00           C
ATOM    502  O  LARG X  20     -33.989 -11.197   3.915  0.00  0.00           O
ATOM    503  N  LLEU X  21     -32.584 -12.751   4.730  0.00  0.00           N
ATOM    504  H  LLEU X  21     -32.516 -13.662   5.169  0.00  0.00           H
ATOM    505  CA LLEU X  21     -31.355 -11.987   4.472  0.00  0.00           C
ATOM    506  HA LLEU X  21     -31.430 -11.043   5.010  0.00  0.00           H
ATOM    507  CB LLEU X  21     -30.101 -12.730   4.979  0.00  0.00           C
ATOM    508  HB2LLEU X  21     -29.924 -13.606   4.357  0.00  0.00           H
ATOM    509  HB3LLEU X  21     -29.264 -12.058   4.824  0.00  0.00           H
ATOM    510  CG LLEU X  21     -30.086 -13.176   6.453  0.00  0.00           C
ATOM    511  HG LLEU X  21     -30.833 -13.941   6.605  0.00  0.00           H
ATOM    512  CD1LLEU X  21     -28.734 -13.786   6.825  0.00  0.00           C
ATOM    513 HD11LLEU X  21     -27.954 -13.026   6.786  0.00  0.00           H
ATOM    514 HD12LLEU X  21     -28.780 -14.199   7.831  0.00  0.00           H
ATOM    515 HD13LLEU X  21     -28.488 -14.592   6.134  0.00  0.00           H
ATOM    516  CD2LLEU X  21     -30.375 -12.032   7.416  0.00  0.00           C
ATOM    517 HD21LLEU X  21     -31.371 -11.627   7.242  0.00  0.00           H
ATOM    518 HD22LLEU X  21     -30.337 -12.402   8.440  0.00  0.00           H
ATOM    519 HD23LLEU X  21     -29.634 -11.248   7.275  0.00  0.00           H
ATOM    520  C  LLEU X  21     -31.206 -11.630   2.984  0.00  0.00           C
ATOM    521  O  LLEU X  21     -30.868 -10.489   2.668  0.00  0.00           O
ATOM    522  N  LARG X  22     -31.532 -12.563   2.076  0.00  0.00           N
ATOM    523  H  LARG X  22     -31.727 -13.495   2.428  0.00  0.00           H
ATOM    524  CA LARG X  22     -31.610 -12.321   0.623  0.00  0.00           C
ATOM    525  HA LARG X  22     -30.639 -11.970   0.265  0.00  0.00           H
ATOM    526  CB LARG X  22     -31.972 -13.614  -0.129  0.00  0.00           C
ATOM    527  HB2LARG X  22     -32.881 -14.032   0.295  0.00  0.00           H
ATOM    528  HB3LARG X  22     -32.168 -13.348  -1.168  0.00  0.00           H
ATOM    529  CG LARG X  22     -30.886 -14.696  -0.121  0.00  0.00           C
ATOM    530  HG2LARG X  22     -29.991 -14.291  -0.579  0.00  0.00           H
ATOM    531  HG3LARG X  22     -30.638 -14.983   0.895  0.00  0.00           H
ATOM    532  CD LARG X  22     -31.341 -15.938  -0.902  0.00  0.00           C
ATOM    533  HD2LARG X  22     -32.153 -16.433  -0.367  0.00  0.00           H
ATOM    534  HD3LARG X  22     -31.715 -15.624  -1.878  0.00  0.00           H
ATOM    535  NE LARG X  22     -30.220 -16.864  -1.120  0.00  0.00           N
ATOM    536  HE LARG X  22     -29.643 -16.699  -1.941  0.00  0.00           H
ATOM    537  CZ LARG X  22     -29.840 -17.901  -0.403  0.00  0.00           C
ATOM    538  NH1LARG X  22     -30.544 -18.411   0.563  0.00  0.00           N
ATOM    539 HH11LARG X  22     -31.476 -18.094   0.771  0.00  0.00           H
ATOM    540 HH12LARG X  22     -30.132 -19.191   1.082  0.00  0.00           H
ATOM    541  NH2LARG X  22     -28.696 -18.459  -0.639  0.00  0.00           N
ATOM    542 HH21LARG X  22     -28.024 -17.941  -1.198  0.00  0.00           H
ATOM    543 HH22LARG X  22     -28.350 -19.109   0.071  0.00  0.00           H
ATOM    544  C  LARG X  22     -32.615 -11.216   0.277  0.00  0.00           C
ATOM    545  O  LARG X  22     -32.229 -10.227  -0.337  0.00  0.00           O
ATOM    546  N  LILE X  23     -33.877 -11.354   0.701  0.00  0.00           N
ATOM    547  H  LILE X  23     -34.105 -12.190   1.227  0.00  0.00           H
ATOM    548  CA LILE X  23     -34.963 -10.384   0.432  0.00  0.00           C
ATOM    549  HA LILE X  23     -35.114 -10.312  -0.644  0.00  0.00           H
ATOM    550  CB LILE X  23     -36.277 -10.872   1.100  0.00  0.00           C
ATOM    551  HB LILE X  23     -36.043 -11.140   2.131  0.00  0.00           H
ATOM    552  CG2LILE X  23     -37.370  -9.785   1.153  0.00  0.00           C
ATOM    553 HG21LILE X  23     -37.570  -9.399   0.157  0.00  0.00           H
ATOM    554 HG22LILE X  23     -38.294 -10.182   1.567  0.00  0.00           H
ATOM    555 HG23LILE X  23     -37.061  -8.956   1.791  0.00  0.00           H
ATOM    556  CG1LILE X  23     -36.811 -12.136   0.392  0.00  0.00           C
ATOM    557 HG12LILE X  23     -37.287 -11.875  -0.550  0.00  0.00           H
ATOM    558 HG13LILE X  23     -35.978 -12.788   0.157  0.00  0.00           H
ATOM    559  CD1LILE X  23     -37.797 -12.942   1.241  0.00  0.00           C
ATOM    560 HD11LILE X  23     -38.707 -12.371   1.403  0.00  0.00           H
ATOM    561 HD12LILE X  23     -38.052 -13.864   0.720  0.00  0.00           H
ATOM    562 HD13LILE X  23     -37.349 -13.187   2.203  0.00  0.00           H
ATOM    563  C  LILE X  23     -34.585  -8.981   0.927  0.00  0.00           C
ATOM    564  O  LILE X  23     -34.640  -8.006   0.178  0.00  0.00           O
ATOM    565  N  LSER X  24     -34.145  -8.916   2.181  0.00  0.00           N
ATOM    566  H  LSER X  24     -34.126  -9.782   2.709  0.00  0.00           H
ATOM    567  CA LSER X  24     -33.738  -7.707   2.894  0.00  0.00           C
ATOM    568  HA LSER X  24     -34.578  -7.012   2.938  0.00  0.00           H
ATOM    569  CB LSER X  24     -33.415  -8.171   4.321  0.00  0.00           C
ATOM    570  HB2LSER X  24     -34.249  -8.777   4.678  0.00  0.00           H
ATOM    571  HB3LSER X  24     -32.525  -8.799   4.301  0.00  0.00           H
ATOM    572  OG LSER X  24     -33.241  -7.137   5.251  0.00  0.00           O
ATOM    573  HG LSER X  24     -33.670  -7.441   6.078  0.00  0.00           H
ATOM    574  C  LSER X  24     -32.570  -7.001   2.180  0.00  0.00           C
ATOM    575  O  LSER X  24     -32.641  -5.807   1.886  0.00  0.00           O
ATOM    576  N  LSER X  25     -31.556  -7.763   1.745  0.00  0.00           N
ATOM    577  H  LSER X  25     -31.562  -8.744   1.993  0.00  0.00           H
ATOM    578  CA LSER X  25     -30.434  -7.262   0.931  0.00  0.00           C
ATOM    579  HA LSER X  25     -29.960  -6.437   1.462  0.00  0.00           H
ATOM    580  CB LSER X  25     -29.393  -8.365   0.718  0.00  0.00           C
ATOM    581  HB2LSER X  25     -29.838  -9.196   0.169  0.00  0.00           H
ATOM    582  HB3LSER X  25     -28.567  -7.966   0.129  0.00  0.00           H
ATOM    583  OG LSER X  25     -28.894  -8.838   1.949  0.00  0.00           O
ATOM    584  HG LSER X  25     -29.579  -9.413   2.340  0.00  0.00           H
ATOM    585  C  LSER X  25     -30.854  -6.759  -0.457  0.00  0.00           C
ATOM    586  O  LSER X  25     -30.320  -5.759  -0.946  0.00  0.00           O
ATOM    587  N  LILE X  26     -31.797  -7.440  -1.113  0.00  0.00           N
ATOM    588  H  LILE X  26     -32.186  -8.270  -0.675  0.00  0.00           H
ATOM    589  CA LILE X  26     -32.296  -7.065  -2.444  0.00  0.00           C
ATOM    590  HA LILE X  26     -31.442  -6.900  -3.101  0.00  0.00           H
ATOM    591  CB LILE X  26     -33.128  -8.222  -3.049  0.00  0.00           C
ATOM    592  HB LILE X  26     -33.803  -8.604  -2.283  0.00  0.00           H
ATOM    593  CG2LILE X  26     -33.979  -7.757  -4.242  0.00  0.00           C
ATOM    594 HG21LILE X  26     -33.347  -7.288  -4.996  0.00  0.00           H
ATOM    595 HG22LILE X  26     -34.513  -8.596  -4.687  0.00  0.00           H
ATOM    596 HG23LILE X  26     -34.732  -7.042  -3.910  0.00  0.00           H
ATOM    597  CG1LILE X  26     -32.182  -9.362  -3.499  0.00  0.00           C
ATOM    598 HG12LILE X  26     -31.673  -9.073  -4.419  0.00  0.00           H
ATOM    599 HG13LILE X  26     -31.417  -9.525  -2.740  0.00  0.00           H
ATOM    600  CD1LILE X  26     -32.895 -10.702  -3.721  0.00  0.00           C
ATOM    601 HD11LILE X  26     -33.582 -10.636  -4.564  0.00  0.00           H
ATOM    602 HD12LILE X  26     -32.155 -11.472  -3.936  0.00  0.00           H
ATOM    603 HD13LILE X  26     -33.447 -10.983  -2.823  0.00  0.00           H
ATOM    604  C  LILE X  26     -33.046  -5.727  -2.379  0.00  0.00           C
ATOM    605  O  LILE X  26     -32.728  -4.823  -3.154  0.00  0.00           O
ATOM    606  N  LGLN X  27     -33.971  -5.536  -1.431  0.00  0.00           N
ATOM    607  H  LGLN X  27     -34.197  -6.296  -0.795  0.00  0.00           H
ATOM    608  CA LGLN X  27     -34.658  -4.243  -1.290  0.00  0.00           C
ATOM    609  HA LGLN X  27     -35.039  -3.953  -2.271  0.00  0.00           H
ATOM    610  CB LGLN X  27     -35.861  -4.344  -0.345  0.00  0.00           C
ATOM    611  HB2LGLN X  27     -35.534  -4.612   0.662  0.00  0.00           H
ATOM    612  HB3LGLN X  27     -36.325  -3.360  -0.315  0.00  0.00           H
ATOM    613  CG LGLN X  27     -36.923  -5.338  -0.825  0.00  0.00           C
ATOM    614  HG2LGLN X  27     -37.026  -5.272  -1.909  0.00  0.00           H
ATOM    615  HG3LGLN X  27     -36.606  -6.343  -0.556  0.00  0.00           H
ATOM    616  CD LGLN X  27     -38.280  -5.068  -0.188  0.00  0.00           C
ATOM    617  OE1LGLN X  27     -38.577  -5.508   0.909  0.00  0.00           O
ATOM    618  NE2LGLN X  27     -39.163  -4.334  -0.828  0.00  0.00           N
ATOM    619 HE21LGLN X  27     -40.048  -4.218  -0.377  0.00  0.00           H
ATOM    620 HE22LGLN X  27     -38.984  -3.963  -1.764  0.00  0.00           H
ATOM    621  C  LGLN X  27     -33.711  -3.118  -0.837  0.00  0.00           C
ATOM    622  O  LGLN X  27     -33.804  -2.006  -1.358  0.00  0.00           O
ATOM    623  N  LALA X  28     -32.763  -3.403   0.064  0.00  0.00           N
ATOM    624  H  LALA X  28     -32.765  -4.316   0.511  0.00  0.00           H
ATOM    625  CA LALA X  28     -31.764  -2.429   0.506  0.00  0.00           C
ATOM    626  HA LALA X  28     -32.282  -1.555   0.903  0.00  0.00           H
ATOM    627  CB LALA X  28     -30.945  -3.051   1.644  0.00  0.00           C
ATOM    628  HB1LALA X  28     -30.412  -3.932   1.290  0.00  0.00           H
ATOM    629  HB2LALA X  28     -30.231  -2.318   2.021  0.00  0.00           H
ATOM    630  HB3LALA X  28     -31.611  -3.339   2.458  0.00  0.00           H
ATOM    631  C  LALA X  28     -30.864  -1.943  -0.647  0.00  0.00           C
ATOM    632  O  LALA X  28     -30.705  -0.740  -0.834  0.00  0.00           O
ATOM    633  N  LTHR X  29     -30.317  -2.850  -1.467  0.00  0.00           N
ATOM    634  H  LTHR X  29     -30.481  -3.830  -1.273  0.00  0.00           H
ATOM    635  CA LTHR X  29     -29.504  -2.474  -2.649  0.00  0.00           C
ATOM    636  HA LTHR X  29     -28.732  -1.775  -2.327  0.00  0.00           H
ATOM    637  CB LTHR X  29     -28.794  -3.677  -3.286  0.00  0.00           C
ATOM    638  HB LTHR X  29     -28.345  -3.367  -4.230  0.00  0.00           H
ATOM    639  CG2LTHR X  29     -27.690  -4.211  -2.387  0.00  0.00           C
ATOM    640 HG21LTHR X  29     -28.108  -4.500  -1.425  0.00  0.00           H
ATOM    641 HG22LTHR X  29     -27.222  -5.078  -2.850  0.00  0.00           H
ATOM    642 HG23LTHR X  29     -26.942  -3.434  -2.236  0.00  0.00           H
ATOM    643  OG1LTHR X  29     -29.675  -4.745  -3.537  0.00  0.00           O
ATOM    644  HG1LTHR X  29     -29.944  -5.108  -2.679  0.00  0.00           H
ATOM    645  C  LTHR X  29     -30.316  -1.750  -3.723  0.00  0.00           C
ATOM    646  O  LTHR X  29     -29.831  -0.780  -4.309  0.00  0.00           O
ATOM    647  N  LTHR X  30     -31.576  -2.147  -3.925  0.00  0.00           N
ATOM    648  H  LTHR X  30     -31.893  -2.983  -3.449  0.00  0.00           H
ATOM    649  CA LTHR X  30     -32.514  -1.443  -4.815  0.00  0.00           C
ATOM    650  HA LTHR X  30     -32.116  -1.448  -5.830  0.00  0.00           H
ATOM    651  CB LTHR X  30     -33.884  -2.143  -4.838  0.00  0.00           C
ATOM    652  HB LTHR X  30     -34.324  -2.115  -3.842  0.00  0.00           H
ATOM    653  CG2LTHR X  30     -34.862  -1.501  -5.816  0.00  0.00           C
ATOM    654 HG21LTHR X  30     -34.452  -1.549  -6.826  0.00  0.00           H
ATOM    655 HG22LTHR X  30     -35.802  -2.048  -5.779  0.00  0.00           H
ATOM    656 HG23LTHR X  30     -35.046  -0.461  -5.549  0.00  0.00           H
ATOM    657  OG1LTHR X  30     -33.763  -3.487  -5.233  0.00  0.00           O
ATOM    658  HG1LTHR X  30     -33.310  -3.979  -4.527  0.00  0.00           H
ATOM    659  C  LTHR X  30     -32.670   0.020  -4.380  0.00  0.00           C
ATOM    660  O  LTHR X  30     -32.362   0.935  -5.141  0.00  0.00           O
ATOM    661  N  LALA X  31     -33.067   0.256  -3.124  0.00  0.00           N
ATOM    662  H  LALA X  31     -33.252  -0.536  -2.516  0.00  0.00           H
ATOM    663  CA LALA X  31     -33.303   1.596  -2.579  0.00  0.00           C
ATOM    664  HA LALA X  31     -33.840   2.176  -3.332  0.00  0.00           H
ATOM    665  CB LALA X  31     -34.217   1.435  -1.365  0.00  0.00           C
ATOM    666  HB1LALA X  31     -33.677   0.929  -0.564  0.00  0.00           H
ATOM    667  HB2LALA X  31     -34.543   2.418  -1.030  0.00  0.00           H
ATOM    668  HB3LALA X  31     -35.096   0.847  -1.632  0.00  0.00           H
ATOM    669  C  LALA X  31     -32.015   2.393  -2.252  0.00  0.00           C
ATOM    670  O  LALA X  31     -32.067   3.602  -2.018  0.00  0.00           O
ATOM    671  N  LALA X  32     -30.848   1.748  -2.275  0.00  0.00           N
ATOM    672  H  LALA X  32     -30.863   0.736  -2.290  0.00  0.00           H
ATOM    673  CA LALA X  32     -29.544   2.407  -2.317  0.00  0.00           C
ATOM    674  HA LALA X  32     -29.560   3.275  -1.658  0.00  0.00           H
ATOM    675  CB LALA X  32     -28.505   1.414  -1.794  0.00  0.00           C
ATOM    676  HB1LALA X  32     -28.487   0.522  -2.417  0.00  0.00           H
ATOM    677  HB2LALA X  32     -27.525   1.877  -1.818  0.00  0.00           H
ATOM    678  HB3LALA X  32     -28.751   1.138  -0.771  0.00  0.00           H
ATOM    679  C  LALA X  32     -29.148   2.895  -3.725  0.00  0.00           C
ATOM    680  O  LALA X  32     -28.174   3.648  -3.862  0.00  0.00           O
ATOM    681  N  LGLY X  33     -29.852   2.438  -4.770  0.00  0.00           N
ATOM    682  H  LGLY X  33     -30.644   1.828  -4.585  0.00  0.00           H
ATOM    683  CA LGLY X  33     -29.480   2.605  -6.179  0.00  0.00           C
ATOM    684  HA2LGLY X  33     -30.269   2.177  -6.799  0.00  0.00           H
ATOM    685  HA3LGLY X  33     -29.392   3.665  -6.413  0.00  0.00           H
ATOM    686  C  LGLY X  33     -28.163   1.913  -6.550  0.00  0.00           C
ATOM    687  O  LGLY X  33     -27.510   2.326  -7.505  0.00  0.00           O
ATOM    688  N  LSER X  34     -27.697   0.946  -5.748  0.00  0.00           N
ATOM    689  H  LSER X  34     -28.313   0.562  -5.036  0.00  0.00           H
ATOM    690  CA LSER X  34     -26.343   0.384  -5.853  0.00  0.00           C
ATOM    691  HA LSER X  34     -26.160   0.086  -6.885  0.00  0.00           H
ATOM    692  CB LSER X  34     -25.310   1.449  -5.466  0.00  0.00           C
ATOM    693  HB2LSER X  34     -24.305   1.039  -5.567  0.00  0.00           H
ATOM    694  HB3LSER X  34     -25.394   2.288  -6.152  0.00  0.00           H
ATOM    695  OG LSER X  34     -25.505   1.891  -4.131  0.00  0.00           O
ATOM    696  HG LSER X  34     -26.367   2.336  -4.107  0.00  0.00           H
ATOM    697  C  LSER X  34     -26.119  -0.827  -4.946  0.00  0.00           C
ATOM    698  O  LSER X  34     -26.867  -1.073  -4.001  0.00  0.00           O
ATOM    699  N  LGLY X  35     -25.017  -1.535  -5.183  0.00  0.00           N
ATOM    700  H  LGLY X  35     -24.476  -1.341  -6.014  0.00  0.00           H
ATOM    701  CA LGLY X  35     -24.509  -2.569  -4.290  0.00  0.00           C
ATOM    702  HA2LGLY X  35     -23.456  -2.370  -4.102  0.00  0.00           H
ATOM    703  HA3LGLY X  35     -25.026  -2.533  -3.331  0.00  0.00           H
ATOM    704  C  LGLY X  35     -24.631  -3.976  -4.863  0.00  0.00           C
ATOM    705  O  LGLY X  35     -24.820  -4.167  -6.061  0.00  0.00           O
ATOM    706  N  LHID X  36     -24.481  -4.969  -3.989  0.00  0.00           N
ATOM    707  H  LHID X  36     -24.348  -4.714  -3.024  0.00  0.00           H
ATOM    708  CA LHID X  36     -23.987  -6.292  -4.373  0.00  0.00           C
ATOM    709  HA LHID X  36     -23.955  -6.358  -5.457  0.00  0.00           H
ATOM    710  C  LHID X  36     -24.969  -7.402  -3.912  0.00  0.00           C
ATOM    711  O  LHID X  36     -24.625  -8.227  -3.064  0.00  0.00           O
ATOM    712  N  LPRO X  37     -26.228  -7.427  -4.407  0.00  0.00           N
ATOM    713  CD LPRO X  37     -26.773  -6.600  -5.474  0.00  0.00           C
ATOM    714  HD2LPRO X  37     -26.075  -6.532  -6.308  0.00  0.00           H
ATOM    715  HD3LPRO X  37     -27.003  -5.604  -5.095  0.00  0.00           H
ATOM    716  CG LPRO X  37     -28.066  -7.282  -5.922  0.00  0.00           C
ATOM    717  HG2LPRO X  37     -27.845  -8.022  -6.692  0.00  0.00           H
ATOM    718  HG3LPRO X  37     -28.802  -6.566  -6.283  0.00  0.00           H
ATOM    719  CB LPRO X  37     -28.541  -7.978  -4.649  0.00  0.00           C
ATOM    720  HB2LPRO X  37     -29.182  -8.833  -4.872  0.00  0.00           H
ATOM    721  HB3LPRO X  37     -29.073  -7.268  -4.018  0.00  0.00           H
ATOM    722  CA LPRO X  37     -27.237  -8.390  -3.961  0.00  0.00           C
ATOM    723  HA LPRO X  37     -27.365  -8.321  -2.881  0.00  0.00           H
ATOM    724  C  LPRO X  37     -26.865  -9.833  -4.314  0.00  0.00           C
ATOM    725  O  LPRO X  37     -27.148 -10.734  -3.529  0.00  0.00           O
ATOM    726  N  LTHR X  38     -26.189 -10.067  -5.443  0.00  0.00           N
ATOM    727  H  LTHR X  38     -25.950  -9.295  -6.050  0.00  0.00           H
ATOM    728  CA LTHR X  38     -25.703 -11.398  -5.836  0.00  0.00           C
ATOM    729  HA LTHR X  38     -26.555 -12.070  -5.839  0.00  0.00           H
ATOM    730  CB LTHR X  38     -25.115 -11.369  -7.260  0.00  0.00           C
ATOM    731  HB LTHR X  38     -24.555 -12.287  -7.436  0.00  0.00           H
ATOM    732  CG2LTHR X  38     -26.220 -11.268  -8.310  0.00  0.00           C
ATOM    733 HG21LTHR X  38     -26.798 -10.354  -8.174  0.00  0.00           H
ATOM    734 HG22LTHR X  38     -25.783 -11.270  -9.308  0.00  0.00           H
ATOM    735 HG23LTHR X  38     -26.878 -12.131  -8.236  0.00  0.00           H
ATOM    736  OG1LTHR X  38     -24.266 -10.257  -7.441  0.00  0.00           O
ATOM    737  HG1LTHR X  38     -24.021 -10.251  -8.387  0.00  0.00           H
ATOM    738  C  LTHR X  38     -24.700 -11.959  -4.821  0.00  0.00           C
ATOM    739  O  LTHR X  38     -24.853 -13.100  -4.382  0.00  0.00           O
ATOM    740  N  LSER X  39     -23.769 -11.127  -4.351  0.00  0.00           N
ATOM    741  H  LSER X  39     -23.637 -10.249  -4.833  0.00  0.00           H
ATOM    742  CA LSER X  39     -22.836 -11.409  -3.249  0.00  0.00           C
ATOM    743  HA LSER X  39     -22.249 -12.299  -3.487  0.00  0.00           H
ATOM    744  CB LSER X  39     -21.891 -10.214  -3.116  0.00  0.00           C
ATOM    745  HB2LSER X  39     -22.447  -9.296  -2.944  0.00  0.00           H
ATOM    746  HB3LSER X  39     -21.213 -10.375  -2.277  0.00  0.00           H
ATOM    747  OG LSER X  39     -21.156 -10.113  -4.311  0.00  0.00           O
ATOM    748  HG LSER X  39     -20.514 -10.867  -4.216  0.00  0.00           H
ATOM    749  C  LSER X  39     -23.514 -11.642  -1.898  0.00  0.00           C
ATOM    750  O  LSER X  39     -23.144 -12.542  -1.146  0.00  0.00           O
ATOM    751  N  LCYS X  40     -24.557 -10.867  -1.591  0.00  0.00           N
ATOM    752  H  LCYS X  40     -24.798 -10.113  -2.222  0.00  0.00           H
ATOM    753  CA LCYS X  40     -25.378 -11.086  -0.396  0.00  0.00           C
ATOM    754  HA LCYS X  40     -24.729 -11.122   0.480  0.00  0.00           H
ATOM    755  CB LCYS X  40     -26.356  -9.915  -0.243  0.00  0.00           C
ATOM    756  HB2LCYS X  40     -27.006  -9.858  -1.115  0.00  0.00           H
ATOM    757  HB3LCYS X  40     -26.978 -10.088   0.636  0.00  0.00           H
ATOM    758  SG LCYS X  40     -25.461  -8.348  -0.035  0.00  0.00           S
ATOM    759  HG LCYS X  40     -24.881  -8.326  -1.245  0.00  0.00           H
ATOM    760  C  LCYS X  40     -26.141 -12.423  -0.448  0.00  0.00           C
ATOM    761  O  LCYS X  40     -26.441 -13.006   0.591  0.00  0.00           O
ATOM    762  N  LCYS X  41     -26.463 -12.911  -1.650  0.00  0.00           N
ATOM    763  H  LCYS X  41     -26.226 -12.362  -2.467  0.00  0.00           H
ATOM    764  CA LCYS X  41     -27.224 -14.141  -1.849  0.00  0.00           C
ATOM    765  HA LCYS X  41     -27.899 -14.256  -1.003  0.00  0.00           H
ATOM    766  CB LCYS X  41     -28.084 -13.997  -3.110  0.00  0.00           C
ATOM    767  HB2LCYS X  41     -27.466 -13.692  -3.954  0.00  0.00           H
ATOM    768  HB3LCYS X  41     -28.552 -14.950  -3.344  0.00  0.00           H
ATOM    769  SG LCYS X  41     -29.388 -12.766  -2.816  0.00  0.00           S
ATOM    770  HG LCYS X  41     -28.585 -11.694  -2.910  0.00  0.00           H
ATOM    771  C  LCYS X  41     -26.376 -15.423  -1.851  0.00  0.00           C
ATOM    772  O  LCYS X  41     -26.912 -16.462  -1.461  0.00  0.00           O
ATOM    773  N  LSER X  42     -25.083 -15.387  -2.205  0.00  0.00           N
ATOM    774  H  LSER X  42     -24.673 -14.518  -2.529  0.00  0.00           H
ATOM    775  CA LSER X  42     -24.176 -16.528  -1.964  0.00  0.00           C
ATOM    776  HA LSER X  42     -24.664 -17.442  -2.302  0.00  0.00           H
ATOM    777  CB LSER X  42     -22.879 -16.396  -2.772  0.00  0.00           C
ATOM    778  HB2LSER X  42     -22.247 -17.264  -2.586  0.00  0.00           H
ATOM    779  HB3LSER X  42     -23.131 -16.375  -3.831  0.00  0.00           H
ATOM    780  OG LSER X  42     -22.156 -15.221  -2.472  0.00  0.00           O
ATOM    781  HG LSER X  42     -21.554 -15.408  -1.704  0.00  0.00           H
ATOM    782  C  LSER X  42     -23.891 -16.703  -0.468  0.00  0.00           C
ATOM    783  O  LSER X  42     -24.062 -17.797   0.065  0.00  0.00           O
ATOM    784  N  LALA X  43     -23.594 -15.609   0.238  0.00  0.00           N
ATOM    785  H  LALA X  43     -23.429 -14.755  -0.281  0.00  0.00           H
ATOM    786  CA LALA X  43     -23.258 -15.599   1.663  0.00  0.00           C
ATOM    787  HA LALA X  43     -22.479 -16.345   1.827  0.00  0.00           H
ATOM    788  CB LALA X  43     -22.670 -14.214   1.968  0.00  0.00           C
ATOM    789  HB1LALA X  43     -23.416 -13.442   1.773  0.00  0.00           H
ATOM    790  HB2LALA X  43     -22.370 -14.163   3.013  0.00  0.00           H
ATOM    791  HB3LALA X  43     -21.796 -14.037   1.339  0.00  0.00           H
ATOM    792  C  LALA X  43     -24.419 -15.932   2.635  0.00  0.00           C
ATOM    793  O  LALA X  43     -24.228 -15.888   3.850  0.00  0.00           O
ATOM    794  N  LALA X  44     -25.633 -16.214   2.150  0.00  0.00           N
ATOM    795  H  LALA X  44     -25.726 -16.311   1.150  0.00  0.00           H
ATOM    796  CA LALA X  44     -26.850 -16.148   2.962  0.00  0.00           C
ATOM    797  HA LALA X  44     -26.848 -15.190   3.463  0.00  0.00           H
ATOM    798  CB LALA X  44     -28.056 -16.153   2.027  0.00  0.00           C
ATOM    799  HB1LALA X  44     -28.127 -17.126   1.552  0.00  0.00           H
ATOM    800  HB2LALA X  44     -28.960 -15.957   2.599  0.00  0.00           H
ATOM    801  HB3LALA X  44     -27.943 -15.378   1.268  0.00  0.00           H
ATOM    802  C  LALA X  44     -26.950 -17.204   4.083  0.00  0.00           C
ATOM    803  O  LALA X  44     -27.063 -16.848   5.259  0.00  0.00           O
ATOM    804  N  LGLU X  45     -26.900 -18.497   3.755  0.00  0.00           N
ATOM    805  H  LGLU X  45     -26.924 -18.761   2.772  0.00  0.00           H
ATOM    806  CA LGLU X  45     -26.893 -19.582   4.748  0.00  0.00           C
ATOM    807  HA LGLU X  45     -27.730 -19.453   5.433  0.00  0.00           H
ATOM    808  CB LGLU X  45     -27.049 -20.942   4.043  0.00  0.00           C
ATOM    809  HB2LGLU X  45     -26.373 -20.981   3.193  0.00  0.00           H
ATOM    810  HB3LGLU X  45     -26.742 -21.716   4.747  0.00  0.00           H
ATOM    811  CG LGLU X  45     -28.481 -21.292   3.584  0.00  0.00           C
ATOM    812  HG2LGLU X  45     -28.527 -22.373   3.443  0.00  0.00           H
ATOM    813  HG3LGLU X  45     -29.181 -21.043   4.385  0.00  0.00           H
ATOM    814  CD LGLU X  45     -28.942 -20.633   2.272  0.00  0.00           C
ATOM    815  OE1LGLU X  45     -28.206 -19.841   1.649  0.00  0.00           O
ATOM    816  OE2LGLU X  45     -30.101 -20.852   1.844  0.00  0.00           O
ATOM    817  C  LGLU X  45     -25.622 -19.553   5.618  0.00  0.00           C
ATOM    818  O  LGLU X  45     -25.691 -19.824   6.817  0.00  0.00           O
ATOM    819  N  LILE X  46     -24.486 -19.128   5.052  0.00  0.00           N
ATOM    820  H  LILE X  46     -24.507 -18.933   4.061  0.00  0.00           H
ATOM    821  CA LILE X  46     -23.219 -18.927   5.771  0.00  0.00           C
ATOM    822  HA LILE X  46     -22.930 -19.869   6.235  0.00  0.00           H
ATOM    823  CB LILE X  46     -22.102 -18.516   4.777  0.00  0.00           C
ATOM    824  HB LILE X  46     -22.399 -17.594   4.280  0.00  0.00           H
ATOM    825  CG2LILE X  46     -20.793 -18.233   5.529  0.00  0.00           C
ATOM    826 HG21LILE X  46     -20.441 -19.145   6.012  0.00  0.00           H
ATOM    827 HG22LILE X  46     -20.035 -17.871   4.835  0.00  0.00           H
ATOM    828 HG23LILE X  46     -20.931 -17.454   6.278  0.00  0.00           H
ATOM    829  CG1LILE X  46     -21.884 -19.594   3.687  0.00  0.00           C
ATOM    830 HG12LILE X  46     -21.568 -20.526   4.156  0.00  0.00           H
ATOM    831 HG13LILE X  46     -22.826 -19.781   3.173  0.00  0.00           H
ATOM    832  CD1LILE X  46     -20.861 -19.214   2.607  0.00  0.00           C
ATOM    833 HD11LILE X  46     -19.859 -19.146   3.026  0.00  0.00           H
ATOM    834 HD12LILE X  46     -20.853 -19.984   1.836  0.00  0.00           H
ATOM    835 HD13LILE X  46     -21.134 -18.263   2.150  0.00  0.00           H
ATOM    836  C  LILE X  46     -23.394 -17.898   6.905  0.00  0.00           C
ATOM    837  O  LILE X  46     -23.067 -18.177   8.061  0.00  0.00           O
ATOM    838  N  LMET X  47     -23.963 -16.729   6.597  0.00  0.00           N
ATOM    839  H  LMET X  47     -24.200 -16.557   5.623  0.00  0.00           H
ATOM    840  CA LMET X  47     -24.265 -15.672   7.571  0.00  0.00           C
ATOM    841  HA LMET X  47     -23.356 -15.427   8.118  0.00  0.00           H
ATOM    842  CB LMET X  47     -24.732 -14.408   6.830  0.00  0.00           C
ATOM    843  HB2LMET X  47     -25.482 -14.687   6.090  0.00  0.00           H
ATOM    844  HB3LMET X  47     -25.192 -13.715   7.535  0.00  0.00           H
ATOM    845  CG LMET X  47     -23.562 -13.702   6.127  0.00  0.00           C
ATOM    846  HG2LMET X  47     -22.943 -14.449   5.629  0.00  0.00           H
ATOM    847  HG3LMET X  47     -23.958 -13.047   5.353  0.00  0.00           H
ATOM    848  SD LMET X  47     -22.499 -12.715   7.219  0.00  0.00           S
ATOM    849  CE LMET X  47     -23.520 -11.232   7.438  0.00  0.00           C
ATOM    850  HE1LMET X  47     -24.502 -11.505   7.824  0.00  0.00           H
ATOM    851  HE2LMET X  47     -23.034 -10.558   8.143  0.00  0.00           H
ATOM    852  HE3LMET X  47     -23.636 -10.723   6.481  0.00  0.00           H
ATOM    853  C  LMET X  47     -25.305 -16.111   8.611  0.00  0.00           C
ATOM    854  O  LMET X  47     -25.194 -15.733   9.778  0.00  0.00           O
ATOM    855  N  LALA X  48     -26.274 -16.953   8.238  0.00  0.00           N
ATOM    856  H  LALA X  48     -26.345 -17.217   7.261  0.00  0.00           H
ATOM    857  CA LALA X  48     -27.222 -17.520   9.196  0.00  0.00           C
ATOM    858  HA LALA X  48     -27.672 -16.695   9.748  0.00  0.00           H
ATOM    859  CB LALA X  48     -28.339 -18.240   8.430  0.00  0.00           C
ATOM    860  HB1LALA X  48     -27.948 -19.122   7.924  0.00  0.00           H
ATOM    861  HB2LALA X  48     -29.118 -18.551   9.127  0.00  0.00           H
ATOM    862  HB3LALA X  48     -28.775 -17.570   7.688  0.00  0.00           H
ATOM    863  C  LALA X  48     -26.532 -18.438  10.228  0.00  0.00           C
ATOM    864  O  LALA X  48     -26.762 -18.292  11.431  0.00  0.00           O
ATOM    865  N  LVAL X  49     -25.660 -19.360   9.793  0.00  0.00           N
ATOM    866  H  LVAL X  49     -25.506 -19.445   8.789  0.00  0.00           H
ATOM    867  CA LVAL X  49     -24.933 -20.268  10.708  0.00  0.00           C
ATOM    868  HA LVAL X  49     -25.654 -20.640  11.436  0.00  0.00           H
ATOM    869  CB LVAL X  49     -24.367 -21.501   9.972  0.00  0.00           C
ATOM    870  HB LVAL X  49     -23.626 -21.183   9.238  0.00  0.00           H
ATOM    871  CG1LVAL X  49     -23.724 -22.505  10.942  0.00  0.00           C
ATOM    872 HG11LVAL X  49     -24.439 -22.798  11.709  0.00  0.00           H
ATOM    873 HG12LVAL X  49     -23.411 -23.400  10.407  0.00  0.00           H
ATOM    874 HG13LVAL X  49     -22.848 -22.067  11.417  0.00  0.00           H
ATOM    875  CG2LVAL X  49     -25.484 -22.276   9.262  0.00  0.00           C
ATOM    876 HG21LVAL X  49     -25.976 -21.653   8.518  0.00  0.00           H
ATOM    877 HG22LVAL X  49     -25.073 -23.144   8.750  0.00  0.00           H
ATOM    878 HG23LVAL X  49     -26.218 -22.611   9.989  0.00  0.00           H
ATOM    879  C  LVAL X  49     -23.856 -19.534  11.524  0.00  0.00           C
ATOM    880  O  LVAL X  49     -23.560 -19.941  12.650  0.00  0.00           O
ATOM    881  N  LLEU X  50     -23.328 -18.408  11.036  0.00  0.00           N
ATOM    882  H  LLEU X  50     -23.533 -18.155  10.075  0.00  0.00           H
ATOM    883  CA LLEU X  50     -22.567 -17.467  11.863  0.00  0.00           C
ATOM    884  HA LLEU X  50     -21.762 -18.014  12.351  0.00  0.00           H
ATOM    885  CB LLEU X  50     -21.943 -16.359  10.988  0.00  0.00           C
ATOM    886  HB2LLEU X  50     -22.673 -16.043  10.246  0.00  0.00           H
ATOM    887  HB3LLEU X  50     -21.715 -15.491  11.607  0.00  0.00           H
ATOM    888  CG LLEU X  50     -20.654 -16.787  10.269  0.00  0.00           C
ATOM    889  HG LLEU X  50     -20.802 -17.757   9.799  0.00  0.00           H
ATOM    890  CD1LLEU X  50     -20.289 -15.775   9.184  0.00  0.00           C
ATOM    891 HD11LLEU X  50     -20.174 -14.785   9.624  0.00  0.00           H
ATOM    892 HD12LLEU X  50     -19.358 -16.067   8.697  0.00  0.00           H
ATOM    893 HD13LLEU X  50     -21.076 -15.744   8.431  0.00  0.00           H
ATOM    894  CD2LLEU X  50     -19.485 -16.866  11.256  0.00  0.00           C
ATOM    895 HD21LLEU X  50     -19.645 -17.672  11.970  0.00  0.00           H
ATOM    896 HD22LLEU X  50     -18.564 -17.065  10.717  0.00  0.00           H
ATOM    897 HD23LLEU X  50     -19.385 -15.923  11.794  0.00  0.00           H
ATOM    898  C  LLEU X  50     -23.438 -16.898  12.997  0.00  0.00           C
ATOM    899  O  LLEU X  50     -23.352 -17.369  14.134  0.00  0.00           O
ATOM    900  N  LPHE X  51     -24.287 -15.913  12.699  0.00  0.00           N
ATOM    901  H  LPHE X  51     -24.387 -15.645  11.726  0.00  0.00           H
ATOM    902  CA LPHE X  51     -24.937 -15.067  13.709  0.00  0.00           C
ATOM    903  HA LPHE X  51     -24.176 -14.726  14.411  0.00  0.00           H
ATOM    904  CB LPHE X  51     -25.504 -13.821  13.013  0.00  0.00           C
ATOM    905  HB2LPHE X  51     -26.099 -14.132  12.154  0.00  0.00           H
ATOM    906  HB3LPHE X  51     -26.179 -13.311  13.701  0.00  0.00           H
ATOM    907  CG LPHE X  51     -24.436 -12.828  12.569  0.00  0.00           C
ATOM    908  CD1LPHE X  51     -24.039 -11.791  13.435  0.00  0.00           C
ATOM    909  HD1LPHE X  51     -24.491 -11.700  14.408  0.00  0.00           H
ATOM    910  CE1LPHE X  51     -23.027 -10.890  13.059  0.00  0.00           C
ATOM    911  HE1LPHE X  51     -22.698 -10.127  13.749  0.00  0.00           H
ATOM    912  CZ LPHE X  51     -22.407 -11.016  11.806  0.00  0.00           C
ATOM    913  HZ LPHE X  51     -21.622 -10.333  11.516  0.00  0.00           H
ATOM    914  CE2LPHE X  51     -22.785 -12.057  10.943  0.00  0.00           C
ATOM    915  HE2LPHE X  51     -22.283 -12.171   9.994  0.00  0.00           H
ATOM    916  CD2LPHE X  51     -23.799 -12.956  11.319  0.00  0.00           C
ATOM    917  HD2LPHE X  51     -24.079 -13.746  10.644  0.00  0.00           H
ATOM    918  C  LPHE X  51     -25.999 -15.792  14.559  0.00  0.00           C
ATOM    919  O  LPHE X  51     -26.296 -15.352  15.667  0.00  0.00           O
ATOM    920  N  LPHE X  52     -26.537 -16.928  14.098  0.00  0.00           N
ATOM    921  H  LPHE X  52     -26.309 -17.217  13.153  0.00  0.00           H
ATOM    922  CA LPHE X  52     -27.603 -17.656  14.803  0.00  0.00           C
ATOM    923  HA LPHE X  52     -27.794 -17.159  15.755  0.00  0.00           H
ATOM    924  CB LPHE X  52     -28.898 -17.573  13.997  0.00  0.00           C
ATOM    925  HB2LPHE X  52     -28.792 -18.146  13.078  0.00  0.00           H
ATOM    926  HB3LPHE X  52     -29.695 -18.019  14.582  0.00  0.00           H
ATOM    927  CG LPHE X  52     -29.273 -16.149  13.674  0.00  0.00           C
ATOM    928  CD1LPHE X  52     -29.516 -15.243  14.719  0.00  0.00           C
ATOM    929  HD1LPHE X  52     -29.488 -15.576  15.745  0.00  0.00           H
ATOM    930  CE1LPHE X  52     -29.754 -13.892  14.434  0.00  0.00           C
ATOM    931  HE1LPHE X  52     -29.933 -13.200  15.240  0.00  0.00           H
ATOM    932  CZ LPHE X  52     -29.773 -13.453  13.103  0.00  0.00           C
ATOM    933  HZ LPHE X  52     -29.967 -12.417  12.884  0.00  0.00           H
ATOM    934  CE2LPHE X  52     -29.540 -14.360  12.057  0.00  0.00           C
ATOM    935  HE2LPHE X  52     -29.565 -14.020  11.035  0.00  0.00           H
ATOM    936  CD2LPHE X  52     -29.275 -15.707  12.342  0.00  0.00           C
ATOM    937  HD2LPHE X  52     -29.062 -16.400  11.543  0.00  0.00           H
ATOM    938  C  LPHE X  52     -27.248 -19.088  15.192  0.00  0.00           C
ATOM    939  O  LPHE X  52     -28.128 -19.884  15.538  0.00  0.00           O
ATOM    940  N  LHIE X  53     -25.966 -19.450  15.156  0.00  0.00           N
ATOM    941  H  LHIE X  53     -25.287 -18.764  14.844  0.00  0.00           H
ATOM    942  CA LHIE X  53     -25.518 -20.765  15.620  0.00  0.00           C
ATOM    943  HA LHIE X  53     -26.157 -21.083  16.445  0.00  0.00           H
ATOM    944  CB LHIE X  53     -25.697 -21.783  14.481  0.00  0.00           C
ATOM    945  HB2LHIE X  53     -26.651 -21.616  13.979  0.00  0.00           H
ATOM    946  HB3LHIE X  53     -24.909 -21.654  13.745  0.00  0.00           H
ATOM    947  CG LHIE X  53     -25.678 -23.205  14.956  0.00  0.00           C
ATOM    948  ND1LHIE X  53     -26.728 -23.858  15.614  0.00  0.00           N
ATOM    949  CE1LHIE X  53     -26.236 -25.072  15.921  0.00  0.00           C
ATOM    950  HE1LHIE X  53     -26.778 -25.829  16.472  0.00  0.00           H
ATOM    951  NE2LHIE X  53     -24.974 -25.209  15.474  0.00  0.00           N
ATOM    952  HE2LHIE X  53     -24.368 -26.019  15.599  0.00  0.00           H
ATOM    953  CD2LHIE X  53     -24.603 -24.035  14.869  0.00  0.00           C
ATOM    954  HD2LHIE X  53     -23.641 -23.799  14.431  0.00  0.00           H
ATOM    955  C  LHIE X  53     -24.098 -20.744  16.191  0.00  0.00           C
ATOM    956  O  LHIE X  53     -23.877 -21.307  17.263  0.00  0.00           O
ATOM    957  N  LTHR X  54     -23.164 -20.033  15.558  0.00  0.00           N
ATOM    958  H  LTHR X  54     -23.408 -19.581  14.681  0.00  0.00           H
ATOM    959  CA LTHR X  54     -21.738 -20.054  15.937  0.00  0.00           C
ATOM    960  HA LTHR X  54     -21.530 -20.968  16.493  0.00  0.00           H
ATOM    961  CB LTHR X  54     -20.849 -20.082  14.687  0.00  0.00           C
ATOM    962  HB LTHR X  54     -20.877 -19.110  14.193  0.00  0.00           H
ATOM    963  CG2LTHR X  54     -19.405 -20.426  15.045  0.00  0.00           C
ATOM    964 HG21LTHR X  54     -19.354 -21.425  15.478  0.00  0.00           H
ATOM    965 HG22LTHR X  54     -18.791 -20.381  14.150  0.00  0.00           H
ATOM    966 HG23LTHR X  54     -19.015 -19.713  15.770  0.00  0.00           H
ATOM    967  OG1LTHR X  54     -21.316 -21.065  13.791  0.00  0.00           O
ATOM    968  HG1LTHR X  54     -22.093 -20.698  13.337  0.00  0.00           H
ATOM    969  C  LTHR X  54     -21.308 -18.886  16.828  0.00  0.00           C
ATOM    970  O  LTHR X  54     -20.602 -19.105  17.805  0.00  0.00           O
ATOM    971  N  LMET X  55     -21.728 -17.661  16.512  0.00  0.00           N
ATOM    972  H  LMET X  55     -22.348 -17.549  15.718  0.00  0.00           H
ATOM    973  CA LMET X  55     -21.295 -16.443  17.213  0.00  0.00           C
ATOM    974  HA LMET X  55     -20.210 -16.468  17.311  0.00  0.00           H
ATOM    975  CB LMET X  55     -21.667 -15.211  16.379  0.00  0.00           C
ATOM    976  HB2LMET X  55     -22.743 -15.199  16.198  0.00  0.00           H
ATOM    977  HB3LMET X  55     -21.396 -14.319  16.942  0.00  0.00           H
ATOM    978  CG LMET X  55     -20.914 -15.198  15.043  0.00  0.00           C
ATOM    979  HG2LMET X  55     -19.852 -15.239  15.250  0.00  0.00           H
ATOM    980  HG3LMET X  55     -21.165 -16.093  14.476  0.00  0.00           H
ATOM    981  SD LMET X  55     -21.216 -13.768  13.979  0.00  0.00           S
ATOM    982  CE LMET X  55     -20.659 -12.417  15.052  0.00  0.00           C
ATOM    983  HE1LMET X  55     -19.639 -12.606  15.388  0.00  0.00           H
ATOM    984  HE2LMET X  55     -20.689 -11.482  14.494  0.00  0.00           H
ATOM    985  HE3LMET X  55     -21.320 -12.327  15.913  0.00  0.00           H
ATOM    986  C  LMET X  55     -21.863 -16.329  18.635  0.00  0.00           C
ATOM    987  O  LMET X  55     -22.854 -16.975  18.965  0.00  0.00           O
ATOM    988  N  LARG X  56     -21.239 -15.512  19.486  0.00  0.00           N
ATOM    989  H  LARG X  56     -20.320 -15.174  19.202  0.00  0.00           H
ATOM    990  CA LARG X  56     -21.587 -15.344  20.906  0.00  0.00           C
ATOM    991  HA LARG X  56     -22.570 -15.773  21.101  0.00  0.00           H
ATOM    992  CB LARG X  56     -20.540 -16.102  21.758  0.00  0.00           C
ATOM    993  HB2LARG X  56     -19.572 -15.611  21.659  0.00  0.00           H
ATOM    994  HB3LARG X  56     -20.821 -16.061  22.805  0.00  0.00           H
ATOM    995  CG LARG X  56     -20.358 -17.586  21.395  0.00  0.00           C
ATOM    996  HG2LARG X  56     -20.050 -17.677  20.353  0.00  0.00           H
ATOM    997  HG3LARG X  56     -19.556 -18.000  22.007  0.00  0.00           H
ATOM    998  CD LARG X  56     -21.631 -18.409  21.636  0.00  0.00           C
ATOM    999  HD2LARG X  56     -21.778 -18.523  22.712  0.00  0.00           H
ATOM   1000  HD3LARG X  56     -22.499 -17.881  21.246  0.00  0.00           H
ATOM   1001  NE LARG X  56     -21.523 -19.734  21.008  0.00  0.00           N
ATOM   1002  HE LARG X  56     -20.741 -20.325  21.268  0.00  0.00           H
ATOM   1003  CZ LARG X  56     -22.259 -20.256  20.052  0.00  0.00           C
ATOM   1004  NH1LARG X  56     -23.242 -19.650  19.464  0.00  0.00           N
ATOM   1005 HH11LARG X  56     -23.233 -18.633  19.517  0.00  0.00           H
ATOM   1006 HH12LARG X  56     -23.618 -20.131  18.667  0.00  0.00           H
ATOM   1007  NH2LARG X  56     -21.998 -21.451  19.638  0.00  0.00           N
ATOM   1008 HH21LARG X  56     -21.196 -21.912  20.080  0.00  0.00           H
ATOM   1009 HH22LARG X  56     -22.538 -21.876  18.909  0.00  0.00           H
ATOM   1010  C  LARG X  56     -21.694 -13.855  21.251  0.00  0.00           C
ATOM   1011  O  LARG X  56     -20.697 -13.206  21.555  0.00  0.00           O
ATOM   1012  N  LTYR X  57     -22.895 -13.281  21.141  0.00  0.00           N
ATOM   1013  H  LTYR X  57     -23.688 -13.859  20.874  0.00  0.00           H
ATOM   1014  CA LTYR X  57     -23.117 -11.834  21.259  0.00  0.00           C
ATOM   1015  HA LTYR X  57     -22.445 -11.460  22.031  0.00  0.00           H
ATOM   1016  CB LTYR X  57     -22.745 -11.153  19.931  0.00  0.00           C
ATOM   1017  HB2LTYR X  57     -22.614 -10.087  20.120  0.00  0.00           H
ATOM   1018  HB3LTYR X  57     -21.784 -11.528  19.577  0.00  0.00           H
ATOM   1019  CG LTYR X  57     -23.781 -11.316  18.833  0.00  0.00           C
ATOM   1020  CD1LTYR X  57     -24.702 -10.282  18.589  0.00  0.00           C
ATOM   1021  HD1LTYR X  57     -24.654  -9.374  19.172  0.00  0.00           H
ATOM   1022  CE1LTYR X  57     -25.671 -10.414  17.578  0.00  0.00           C
ATOM   1023  HE1LTYR X  57     -26.358  -9.608  17.377  0.00  0.00           H
ATOM   1024  CZ LTYR X  57     -25.728 -11.594  16.813  0.00  0.00           C
ATOM   1025  OH LTYR X  57     -26.658 -11.712  15.830  0.00  0.00           O
ATOM   1026  HH LTYR X  57     -26.921 -10.858  15.485  0.00  0.00           H
ATOM   1027  CE2LTYR X  57     -24.822 -12.643  17.074  0.00  0.00           C
ATOM   1028  HE2LTYR X  57     -24.884 -13.552  16.501  0.00  0.00           H
ATOM   1029  CD2LTYR X  57     -23.850 -12.504  18.082  0.00  0.00           C
ATOM   1030  HD2LTYR X  57     -23.172 -13.319  18.293  0.00  0.00           H
ATOM   1031  C  LTYR X  57     -24.552 -11.444  21.663  0.00  0.00           C
ATOM   1032  O  LTYR X  57     -25.522 -12.160  21.420  0.00  0.00           O
ATOM   1033  N  LLYS X  58     -24.700 -10.270  22.285  0.00  0.00           N
ATOM   1034  H  LLYS X  58     -23.853  -9.755  22.512  0.00  0.00           H
ATOM   1035  CA LLYS X  58     -25.988  -9.607  22.540  0.00  0.00           C
ATOM   1036  HA LLYS X  58     -26.766 -10.354  22.699  0.00  0.00           H
ATOM   1037  CB LLYS X  58     -25.855  -8.722  23.795  0.00  0.00           C
ATOM   1038  HB2LLYS X  58     -24.965  -8.098  23.687  0.00  0.00           H
ATOM   1039  HB3LLYS X  58     -26.720  -8.061  23.875  0.00  0.00           H
ATOM   1040  CG LLYS X  58     -25.750  -9.551  25.084  0.00  0.00           C
ATOM   1041  HG2LLYS X  58     -26.747  -9.870  25.392  0.00  0.00           H
ATOM   1042  HG3LLYS X  58     -25.153 -10.438  24.895  0.00  0.00           H
ATOM   1043  CD LLYS X  58     -25.082  -8.757  26.212  0.00  0.00           C
ATOM   1044  HD2LLYS X  58     -24.102  -8.420  25.868  0.00  0.00           H
ATOM   1045  HD3LLYS X  58     -25.691  -7.888  26.466  0.00  0.00           H
ATOM   1046  CE LLYS X  58     -24.897  -9.653  27.443  0.00  0.00           C
ATOM   1047  HE2LLYS X  58     -25.871  -9.947  27.844  0.00  0.00           H
ATOM   1048  HE3LLYS X  58     -24.381 -10.569  27.146  0.00  0.00           H
ATOM   1049  NZ LLYS X  58     -24.100  -8.982  28.489  0.00  0.00           N
ATOM   1050  HZ1LLYS X  58     -24.579  -8.214  28.922  0.00  0.00           H
ATOM   1051  HZ2LLYS X  58     -23.863  -9.661  29.226  0.00  0.00           H
ATOM   1052  HZ3LLYS X  58     -23.193  -8.679  28.140  0.00  0.00           H
ATOM   1053  C  LLYS X  58     -26.366  -8.753  21.331  0.00  0.00           C
ATOM   1054  O  LLYS X  58     -25.631  -7.832  20.990  0.00  0.00           O
ATOM   1055  N  LSER X  59     -27.526  -8.981  20.710  0.00  0.00           N
ATOM   1056  H  LSER X  59     -28.086  -9.781  20.962  0.00  0.00           H
ATOM   1057  CA LSER X  59     -28.005  -8.060  19.662  0.00  0.00           C
ATOM   1058  HA LSER X  59     -27.183  -7.881  18.973  0.00  0.00           H
ATOM   1059  CB LSER X  59     -29.140  -8.670  18.841  0.00  0.00           C
ATOM   1060  HB2LSER X  59     -29.383  -7.991  18.022  0.00  0.00           H
ATOM   1061  HB3LSER X  59     -28.802  -9.611  18.413  0.00  0.00           H
ATOM   1062  OG LSER X  59     -30.308  -8.897  19.607  0.00  0.00           O
ATOM   1063  HG LSER X  59     -30.986  -9.190  18.962  0.00  0.00           H
ATOM   1064  C  LSER X  59     -28.422  -6.698  20.227  0.00  0.00           C
ATOM   1065  O  LSER X  59     -28.229  -5.683  19.573  0.00  0.00           O
ATOM   1066  N  LGLN X  60     -28.951  -6.671  21.455  0.00  0.00           N
ATOM   1067  H  LGLN X  60     -29.101  -7.555  21.911  0.00  0.00           H
ATOM   1068  CA LGLN X  60     -29.444  -5.460  22.130  0.00  0.00           C
ATOM   1069  HA LGLN X  60     -30.010  -4.869  21.408  0.00  0.00           H
ATOM   1070  CB LGLN X  60     -30.396  -5.870  23.269  0.00  0.00           C
ATOM   1071  HB2LGLN X  60     -29.815  -6.347  24.060  0.00  0.00           H
ATOM   1072  HB3LGLN X  60     -30.848  -4.968  23.685  0.00  0.00           H
ATOM   1073  CG LGLN X  60     -31.525  -6.832  22.850  0.00  0.00           C
ATOM   1074  HG2LGLN X  60     -31.107  -7.791  22.546  0.00  0.00           H
ATOM   1075  HG3LGLN X  60     -32.164  -7.013  23.714  0.00  0.00           H
ATOM   1076  CD LGLN X  60     -32.396  -6.277  21.727  0.00  0.00           C
ATOM   1077  OE1LGLN X  60     -33.283  -5.474  21.950  0.00  0.00           O
ATOM   1078  NE2LGLN X  60     -32.184  -6.690  20.496  0.00  0.00           N
ATOM   1079 HE21LGLN X  60     -32.765  -6.276  19.770  0.00  0.00           H
ATOM   1080 HE22LGLN X  60     -31.462  -7.358  20.282  0.00  0.00           H
ATOM   1081  C  LGLN X  60     -28.325  -4.537  22.662  0.00  0.00           C
ATOM   1082  O  LGLN X  60     -28.585  -3.384  22.985  0.00  0.00           O
ATOM   1083  N  LASP X  61     -27.086  -5.030  22.727  0.00  0.00           N
ATOM   1084  H  LASP X  61     -26.944  -5.973  22.405  0.00  0.00           H
ATOM   1085  CA LASP X  61     -25.871  -4.233  22.929  0.00  0.00           C
ATOM   1086  HA LASP X  61     -26.040  -3.208  22.599  0.00  0.00           H
ATOM   1087  CB LASP X  61     -25.470  -4.156  24.415  0.00  0.00           C
ATOM   1088  HB2LASP X  61     -26.214  -3.567  24.953  0.00  0.00           H
ATOM   1089  HB3LASP X  61     -25.466  -5.164  24.836  0.00  0.00           H
ATOM   1090  CG LASP X  61     -24.078  -3.526  24.628  0.00  0.00           C
ATOM   1091  OD1LASP X  61     -23.514  -2.938  23.674  0.00  0.00           O
ATOM   1092  OD2LASP X  61     -23.537  -3.699  25.743  0.00  0.00           O
ATOM   1093  C  LASP X  61     -24.749  -4.858  22.086  0.00  0.00           C
ATOM   1094  O  LASP X  61     -24.106  -5.805  22.549  0.00  0.00           O
ATOM   1095  N  LPRO X  62     -24.493  -4.352  20.865  0.00  0.00           N
ATOM   1096  CD LPRO X  62     -25.282  -3.338  20.178  0.00  0.00           C
ATOM   1097  HD2LPRO X  62     -24.970  -2.348  20.512  0.00  0.00           H
ATOM   1098  HD3LPRO X  62     -26.351  -3.475  20.346  0.00  0.00           H
ATOM   1099  CG LPRO X  62     -24.974  -3.507  18.696  0.00  0.00           C
ATOM   1100  HG2LPRO X  62     -25.026  -2.557  18.165  0.00  0.00           H
ATOM   1101  HG3LPRO X  62     -25.667  -4.220  18.258  0.00  0.00           H
ATOM   1102  CB LPRO X  62     -23.554  -4.067  18.700  0.00  0.00           C
ATOM   1103  HB2LPRO X  62     -22.856  -3.231  18.698  0.00  0.00           H
ATOM   1104  HB3LPRO X  62     -23.381  -4.710  17.839  0.00  0.00           H
ATOM   1105  CA LPRO X  62     -23.416  -4.849  20.012  0.00  0.00           C
ATOM   1106  HA LPRO X  62     -23.578  -5.911  19.822  0.00  0.00           H
ATOM   1107  C  LPRO X  62     -22.009  -4.646  20.605  0.00  0.00           C
ATOM   1108  O  LPRO X  62     -21.099  -5.425  20.312  0.00  0.00           O
ATOM   1109  N  LARG X  63     -21.823  -3.618  21.445  0.00  0.00           N
ATOM   1110  H  LARG X  63     -22.653  -3.161  21.821  0.00  0.00           H
ATOM   1111  CA LARG X  63     -20.524  -3.136  21.946  0.00  0.00           C
ATOM   1112  HA LARG X  63     -19.756  -3.390  21.214  0.00  0.00           H
ATOM   1113  CB LARG X  63     -20.601  -1.602  22.096  0.00  0.00           C
ATOM   1114  HB2LARG X  63     -21.596  -1.320  22.445  0.00  0.00           H
ATOM   1115  HB3LARG X  63     -19.883  -1.248  22.839  0.00  0.00           H
ATOM   1116  CG LARG X  63     -20.313  -0.912  20.755  0.00  0.00           C
ATOM   1117  HG2LARG X  63     -20.786  -1.486  19.958  0.00  0.00           H
ATOM   1118  HG3LARG X  63     -20.743   0.089  20.762  0.00  0.00           H
ATOM   1119  CD LARG X  63     -18.800  -0.799  20.499  0.00  0.00           C
ATOM   1120  HD2LARG X  63     -18.459   0.202  20.768  0.00  0.00           H
ATOM   1121  HD3LARG X  63     -18.275  -1.509  21.141  0.00  0.00           H
ATOM   1122  NE LARG X  63     -18.441  -1.107  19.107  0.00  0.00           N
ATOM   1123  HE LARG X  63     -18.062  -2.032  18.907  0.00  0.00           H
ATOM   1124  CZ LARG X  63     -18.589  -0.380  18.021  0.00  0.00           C
ATOM   1125  NH1LARG X  63     -18.228  -0.905  16.906  0.00  0.00           N
ATOM   1126 HH11LARG X  63     -17.929  -1.878  16.929  0.00  0.00           H
ATOM   1127 HH12LARG X  63     -18.445  -0.472  16.015  0.00  0.00           H
ATOM   1128  NH2LARG X  63     -19.072   0.828  17.982  0.00  0.00           N
ATOM   1129 HH21LARG X  63     -19.348   1.293  18.820  0.00  0.00           H
ATOM   1130 HH22LARG X  63     -19.131   1.270  17.068  0.00  0.00           H
ATOM   1131  C  LARG X  63     -20.060  -3.801  23.242  0.00  0.00           C
ATOM   1132  O  LARG X  63     -18.927  -3.550  23.655  0.00  0.00           O
ATOM   1133  N  LASN X  64     -20.883  -4.656  23.851  0.00  0.00           N
ATOM   1134  H  LASN X  64     -21.831  -4.696  23.500  0.00  0.00           H
ATOM   1135  CA LASN X  64     -20.580  -5.356  25.103  0.00  0.00           C
ATOM   1136  HA LASN X  64     -20.617  -4.600  25.888  0.00  0.00           H
ATOM   1137  CB LASN X  64     -21.686  -6.406  25.355  0.00  0.00           C
ATOM   1138  HB2LASN X  64     -22.608  -6.100  24.860  0.00  0.00           H
ATOM   1139  HB3LASN X  64     -21.389  -7.368  24.942  0.00  0.00           H
ATOM   1140  CG LASN X  64     -22.014  -6.581  26.824  0.00  0.00           C
ATOM   1141  OD1LASN X  64     -21.807  -7.627  27.420  0.00  0.00           O
ATOM   1142  ND2LASN X  64     -22.543  -5.570  27.464  0.00  0.00           N
ATOM   1143 HD21LASN X  64     -22.708  -5.632  28.447  0.00  0.00           H
ATOM   1144 HD22LASN X  64     -22.838  -4.747  26.917  0.00  0.00           H
ATOM   1145  C  LASN X  64     -19.169  -6.000  25.070  0.00  0.00           C
ATOM   1146  O  LASN X  64     -18.810  -6.624  24.064  0.00  0.00           O
ATOM   1147  N  LPRO X  65     -18.351  -5.893  26.140  0.00  0.00           N
ATOM   1148  CD LPRO X  65     -18.672  -5.325  27.442  0.00  0.00           C
ATOM   1149  HD2LPRO X  65     -19.656  -5.638  27.790  0.00  0.00           H
ATOM   1150  HD3LPRO X  65     -18.619  -4.237  27.385  0.00  0.00           H
ATOM   1151  CG LPRO X  65     -17.597  -5.850  28.395  0.00  0.00           C
ATOM   1152  HG2LPRO X  65     -17.882  -6.835  28.770  0.00  0.00           H
ATOM   1153  HG3LPRO X  65     -17.417  -5.163  29.222  0.00  0.00           H
ATOM   1154  CB LPRO X  65     -16.378  -5.975  27.483  0.00  0.00           C
ATOM   1155  HB2LPRO X  65     -15.653  -6.694  27.869  0.00  0.00           H
ATOM   1156  HB3LPRO X  65     -15.916  -4.995  27.370  0.00  0.00           H
ATOM   1157  CA LPRO X  65     -16.973  -6.408  26.138  0.00  0.00           C
ATOM   1158  HA LPRO X  65     -16.405  -5.952  25.327  0.00  0.00           H
ATOM   1159  C  LPRO X  65     -16.917  -7.931  25.964  0.00  0.00           C
ATOM   1160  O  LPRO X  65     -15.964  -8.451  25.387  0.00  0.00           O
ATOM   1161  N  LHIE X  66     -17.971  -8.618  26.407  0.00  0.00           N
ATOM   1162  H  LHIE X  66     -18.674  -8.105  26.915  0.00  0.00           H
ATOM   1163  CA LHIE X  66     -18.166 -10.064  26.313  0.00  0.00           C
ATOM   1164  HA LHIE X  66     -17.235 -10.575  26.570  0.00  0.00           H
ATOM   1165  CB LHIE X  66     -19.228 -10.446  27.347  0.00  0.00           C
ATOM   1166  HB2LHIE X  66     -20.180  -9.981  27.085  0.00  0.00           H
ATOM   1167  HB3LHIE X  66     -19.360 -11.525  27.321  0.00  0.00           H
ATOM   1168  CG LHIE X  66     -18.845 -10.039  28.746  0.00  0.00           C
ATOM   1169  ND1LHIE X  66     -17.666 -10.421  29.374  0.00  0.00           N
ATOM   1170  CE1LHIE X  66     -17.740  -9.966  30.632  0.00  0.00           C
ATOM   1171  HE1LHIE X  66     -16.995 -10.152  31.399  0.00  0.00           H
ATOM   1172  NE2LHIE X  66     -18.902  -9.317  30.817  0.00  0.00           N
ATOM   1173  HE2LHIE X  66     -19.246  -9.006  31.713  0.00  0.00           H
ATOM   1174  CD2LHIE X  66     -19.612  -9.348  29.635  0.00  0.00           C
ATOM   1175  HD2LHIE X  66     -20.623  -9.000  29.472  0.00  0.00           H
ATOM   1176  C  LHIE X  66     -18.587 -10.566  24.928  0.00  0.00           C
ATOM   1177  O  LHIE X  66     -18.505 -11.762  24.670  0.00  0.00           O
ATOM   1178  N  LASN X  67     -19.059  -9.689  24.034  0.00  0.00           N
ATOM   1179  H  LASN X  67     -19.050  -8.705  24.259  0.00  0.00           H
ATOM   1180  CA LASN X  67     -19.443 -10.103  22.685  0.00  0.00           C
ATOM   1181  HA LASN X  67     -20.091 -10.977  22.751  0.00  0.00           H
ATOM   1182  CB LASN X  67     -20.196  -8.982  21.949  0.00  0.00           C
ATOM   1183  HB2LASN X  67     -19.615  -8.068  22.000  0.00  0.00           H
ATOM   1184  HB3LASN X  67     -20.287  -9.254  20.897  0.00  0.00           H
ATOM   1185  CG LASN X  67     -21.585  -8.653  22.443  0.00  0.00           C
ATOM   1186  OD1LASN X  67     -22.189  -9.314  23.273  0.00  0.00           O
ATOM   1187  ND2LASN X  67     -22.146  -7.615  21.883  0.00  0.00           N
ATOM   1188 HD21LASN X  67     -23.043  -7.275  22.220  0.00  0.00           H
ATOM   1189 HD22LASN X  67     -21.618  -7.044  21.231  0.00  0.00           H
ATOM   1190  C  LASN X  67     -18.214 -10.493  21.856  0.00  0.00           C
ATOM   1191  O  LASN X  67     -17.235  -9.737  21.805  0.00  0.00           O
ATOM   1192  N  LASP X  68     -18.349 -11.566  21.080  0.00  0.00           N
ATOM   1193  H  LASP X  68     -19.135 -12.186  21.256  0.00  0.00           H
ATOM   1194  CA LASP X  68     -17.509 -11.862  19.919  0.00  0.00           C
ATOM   1195  HA LASP X  68     -16.522 -12.170  20.268  0.00  0.00           H
ATOM   1196  CB LASP X  68     -18.125 -13.026  19.119  0.00  0.00           C
ATOM   1197  HB2LASP X  68     -19.194 -12.842  18.986  0.00  0.00           H
ATOM   1198  HB3LASP X  68     -17.677 -13.014  18.127  0.00  0.00           H
ATOM   1199  CG LASP X  68     -17.925 -14.434  19.705  0.00  0.00           C
ATOM   1200  OD1LASP X  68     -17.190 -14.597  20.700  0.00  0.00           O
ATOM   1201  OD2LASP X  68     -18.482 -15.383  19.096  0.00  0.00           O
ATOM   1202  C  LASP X  68     -17.317 -10.636  18.994  0.00  0.00           C
ATOM   1203  O  LASP X  68     -18.072  -9.653  19.020  0.00  0.00           O
ATOM   1204  N  LARG X  69     -16.277 -10.687  18.156  0.00  0.00           N
ATOM   1205  H  LARG X  69     -15.743 -11.554  18.141  0.00  0.00           H
ATOM   1206  CA LARG X  69     -15.983  -9.667  17.134  0.00  0.00           C
ATOM   1207  HA LARG X  69     -16.680  -8.834  17.229  0.00  0.00           H
ATOM   1208  CB LARG X  69     -14.561  -9.116  17.326  0.00  0.00           C
ATOM   1209  HB2LARG X  69     -13.874  -9.942  17.489  0.00  0.00           H
ATOM   1210  HB3LARG X  69     -14.270  -8.639  16.396  0.00  0.00           H
ATOM   1211  CG LARG X  69     -14.354  -8.073  18.439  0.00  0.00           C
ATOM   1212  HG2LARG X  69     -13.304  -7.780  18.406  0.00  0.00           H
ATOM   1213  HG3LARG X  69     -14.945  -7.186  18.215  0.00  0.00           H
ATOM   1214  CD LARG X  69     -14.682  -8.539  19.866  0.00  0.00           C
ATOM   1215  HD2LARG X  69     -15.753  -8.459  20.035  0.00  0.00           H
ATOM   1216  HD3LARG X  69     -14.412  -9.587  19.969  0.00  0.00           H
ATOM   1217  NE LARG X  69     -13.937  -7.742  20.862  0.00  0.00           N
ATOM   1218  HE LARG X  69     -13.192  -7.169  20.506  0.00  0.00           H
ATOM   1219  CZ LARG X  69     -14.003  -7.830  22.180  0.00  0.00           C
ATOM   1220  NH1LARG X  69     -14.917  -8.512  22.803  0.00  0.00           N
ATOM   1221 HH11LARG X  69     -15.600  -9.056  22.289  0.00  0.00           H
ATOM   1222 HH12LARG X  69     -14.949  -8.548  23.817  0.00  0.00           H
ATOM   1223  NH2LARG X  69     -13.103  -7.212  22.888  0.00  0.00           N
ATOM   1224 HH21LARG X  69     -12.278  -6.882  22.429  0.00  0.00           H
ATOM   1225 HH22LARG X  69     -12.960  -7.466  23.871  0.00  0.00           H
ATOM   1226  C  LARG X  69     -16.196 -10.235  15.724  0.00  0.00           C
ATOM   1227  O  LARG X  69     -16.089 -11.440  15.506  0.00  0.00           O
ATOM   1228  N  LPHE X  70     -16.480  -9.375  14.750  0.00  0.00           N
ATOM   1229  H  LPHE X  70     -16.530  -8.389  14.961  0.00  0.00           H
ATOM   1230  CA LPHE X  70     -16.806  -9.786  13.381  0.00  0.00           C
ATOM   1231  HA LPHE X  70     -16.354 -10.756  13.173  0.00  0.00           H
ATOM   1232  CB LPHE X  70     -18.331  -9.943  13.259  0.00  0.00           C
ATOM   1233  HB2LPHE X  70     -18.636 -10.792  13.867  0.00  0.00           H
ATOM   1234  HB3LPHE X  70     -18.814  -9.051  13.663  0.00  0.00           H
ATOM   1235  CG LPHE X  70     -18.819 -10.146  11.838  0.00  0.00           C
ATOM   1236  CD1LPHE X  70     -18.930 -11.440  11.297  0.00  0.00           C
ATOM   1237  HD1LPHE X  70     -18.731 -12.302  11.913  0.00  0.00           H
ATOM   1238  CE1LPHE X  70     -19.301 -11.614   9.951  0.00  0.00           C
ATOM   1239  HE1LPHE X  70     -19.375 -12.607   9.533  0.00  0.00           H
ATOM   1240  CZ LPHE X  70     -19.573 -10.496   9.147  0.00  0.00           C
ATOM   1241  HZ LPHE X  70     -19.859 -10.633   8.113  0.00  0.00           H
ATOM   1242  CE2LPHE X  70     -19.476  -9.204   9.692  0.00  0.00           C
ATOM   1243  HE2LPHE X  70     -19.684  -8.339   9.085  0.00  0.00           H
ATOM   1244  CD2LPHE X  70     -19.108  -9.028  11.035  0.00  0.00           C
ATOM   1245  HD2LPHE X  70     -19.024  -8.029  11.444  0.00  0.00           H
ATOM   1246  C  LPHE X  70     -16.259  -8.807  12.338  0.00  0.00           C
ATOM   1247  O  LPHE X  70     -16.281  -7.594  12.554  0.00  0.00           O
ATOM   1248  N  LVAL X  71     -15.825  -9.338  11.189  0.00  0.00           N
ATOM   1249  H  LVAL X  71     -15.818 -10.351  11.095  0.00  0.00           H
ATOM   1250  CA LVAL X  71     -15.387  -8.550  10.032  0.00  0.00           C
ATOM   1251  HA LVAL X  71     -15.826  -7.556  10.123  0.00  0.00           H
ATOM   1252  CB LVAL X  71     -13.854  -8.381   9.983  0.00  0.00           C
ATOM   1253  HB LVAL X  71     -13.394  -9.297   9.610  0.00  0.00           H
ATOM   1254  CG1LVAL X  71     -13.516  -7.228   9.041  0.00  0.00           C
ATOM   1255 HG11LVAL X  71     -14.064  -6.336   9.340  0.00  0.00           H
ATOM   1256 HG12LVAL X  71     -12.457  -7.002   9.112  0.00  0.00           H
ATOM   1257 HG13LVAL X  71     -13.758  -7.491   8.012  0.00  0.00           H
ATOM   1258  CG2LVAL X  71     -13.217  -8.054  11.335  0.00  0.00           C
ATOM   1259 HG21LVAL X  71     -13.349  -8.892  12.018  0.00  0.00           H
ATOM   1260 HG22LVAL X  71     -12.147  -7.888  11.214  0.00  0.00           H
ATOM   1261 HG23LVAL X  71     -13.673  -7.159  11.757  0.00  0.00           H
ATOM   1262  C  LVAL X  71     -15.886  -9.165   8.723  0.00  0.00           C
ATOM   1263  O  LVAL X  71     -15.590 -10.314   8.399  0.00  0.00           O
ATOM   1264  N  LLEU X  72     -16.612  -8.383   7.927  0.00  0.00           N
ATOM   1265  H  LLEU X  72     -16.825  -7.449   8.240  0.00  0.00           H
ATOM   1266  CA LLEU X  72     -16.959  -8.738   6.552  0.00  0.00           C
ATOM   1267  HA LLEU X  72     -16.999  -9.824   6.449  0.00  0.00           H
ATOM   1268  CB LLEU X  72     -18.356  -8.164   6.259  0.00  0.00           C
ATOM   1269  HB2LLEU X  72     -19.074  -8.581   6.961  0.00  0.00           H
ATOM   1270  HB3LLEU X  72     -18.320  -7.087   6.414  0.00  0.00           H
ATOM   1271  CG LLEU X  72     -18.854  -8.444   4.838  0.00  0.00           C
ATOM   1272  HG LLEU X  72     -18.093  -8.150   4.125  0.00  0.00           H
ATOM   1273  CD1LLEU X  72     -19.172  -9.922   4.632  0.00  0.00           C
ATOM   1274 HD11LLEU X  72     -19.878 -10.257   5.390  0.00  0.00           H
ATOM   1275 HD12LLEU X  72     -19.611 -10.067   3.647  0.00  0.00           H
ATOM   1276 HD13LLEU X  72     -18.256 -10.507   4.681  0.00  0.00           H
ATOM   1277  CD2LLEU X  72     -20.114  -7.633   4.564  0.00  0.00           C
ATOM   1278 HD21LLEU X  72     -19.926  -6.572   4.722  0.00  0.00           H
ATOM   1279 HD22LLEU X  72     -20.380  -7.773   3.523  0.00  0.00           H
ATOM   1280 HD23LLEU X  72     -20.934  -7.964   5.200  0.00  0.00           H
ATOM   1281  C  LLEU X  72     -15.871  -8.202   5.610  0.00  0.00           C
ATOM   1282  O  LLEU X  72     -15.925  -7.034   5.231  0.00  0.00           O
ATOM   1283  N  LSER X  73     -14.872  -9.017   5.264  0.00  0.00           N
ATOM   1284  H  LSER X  73     -14.921  -9.995   5.529  0.00  0.00           H
ATOM   1285  CA LSER X  73     -13.757  -8.594   4.401  0.00  0.00           C
ATOM   1286  HA LSER X  73     -13.372  -7.648   4.782  0.00  0.00           H
ATOM   1287  CB LSER X  73     -12.619  -9.608   4.461  0.00  0.00           C
ATOM   1288  HB2LSER X  73     -12.411  -9.860   5.499  0.00  0.00           H
ATOM   1289  HB3LSER X  73     -12.901 -10.506   3.914  0.00  0.00           H
ATOM   1290  OG LSER X  73     -11.463  -9.045   3.888  0.00  0.00           O
ATOM   1291  HG LSER X  73     -11.557  -9.203   2.910  0.00  0.00           H
ATOM   1292  C  LSER X  73     -14.206  -8.353   2.955  0.00  0.00           C
ATOM   1293  O  LSER X  73     -13.879  -7.298   2.399  0.00  0.00           O
ATOM   1294  N  LLYS X  74     -15.096  -9.212   2.425  0.00  0.00           N
ATOM   1295  H  LLYS X  74     -15.225 -10.095   2.904  0.00  0.00           H
ATOM   1296  CA LLYS X  74     -15.973  -8.915   1.272  0.00  0.00           C
ATOM   1297  HA LLYS X  74     -15.353  -8.423   0.525  0.00  0.00           H
ATOM   1298  CB LLYS X  74     -16.494 -10.200   0.585  0.00  0.00           C
ATOM   1299  HB2LLYS X  74     -17.125  -9.894  -0.248  0.00  0.00           H
ATOM   1300  HB3LLYS X  74     -15.638 -10.722   0.157  0.00  0.00           H
ATOM   1301  CG LLYS X  74     -17.275 -11.204   1.456  0.00  0.00           C
ATOM   1302  HG2LLYS X  74     -16.625 -11.546   2.259  0.00  0.00           H
ATOM   1303  HG3LLYS X  74     -18.141 -10.717   1.900  0.00  0.00           H
ATOM   1304  CD LLYS X  74     -17.747 -12.442   0.666  0.00  0.00           C
ATOM   1305  HD2LLYS X  74     -16.900 -12.863   0.127  0.00  0.00           H
ATOM   1306  HD3LLYS X  74     -18.114 -13.193   1.366  0.00  0.00           H
ATOM   1307  CE LLYS X  74     -18.858 -12.108  -0.336  0.00  0.00           C
ATOM   1308  HE2LLYS X  74     -19.743 -11.760   0.202  0.00  0.00           H
ATOM   1309  HE3LLYS X  74     -18.511 -11.296  -0.980  0.00  0.00           H
ATOM   1310  NZ LLYS X  74     -19.212 -13.260  -1.199  0.00  0.00           N
ATOM   1311  HZ1LLYS X  74     -19.659 -14.047  -0.735  0.00  0.00           H
ATOM   1312  HZ2LLYS X  74     -19.811 -12.945  -1.967  0.00  0.00           H
ATOM   1313  HZ3LLYS X  74     -18.422 -13.586  -1.761  0.00  0.00           H
ATOM   1314  C  LLYS X  74     -17.055  -7.883   1.636  0.00  0.00           C
ATOM   1315  O  LLYS X  74     -18.255  -8.133   1.525  0.00  0.00           O
ATOM   1316  N  LGLY X  75     -16.612  -6.721   2.128  0.00  0.00           N
ATOM   1317  H  LGLY X  75     -15.605  -6.615   2.146  0.00  0.00           H
ATOM   1318  CA LGLY X  75     -17.406  -5.624   2.697  0.00  0.00           C
ATOM   1319  HA2LGLY X  75     -17.872  -5.946   3.625  0.00  0.00           H
ATOM   1320  HA3LGLY X  75     -16.730  -4.800   2.920  0.00  0.00           H
ATOM   1321  C  LGLY X  75     -18.488  -5.078   1.773  0.00  0.00           C
ATOM   1322  O  LGLY X  75     -19.485  -4.537   2.241  0.00  0.00           O
ATOM   1323  N  LHIE X  76     -18.339  -5.299   0.470  0.00  0.00           N
ATOM   1324  H  LHIE X  76     -17.450  -5.681   0.166  0.00  0.00           H
ATOM   1325  CA LHIE X  76     -19.358  -5.074  -0.550  0.00  0.00           C
ATOM   1326  HA LHIE X  76     -19.581  -4.018  -0.591  0.00  0.00           H
ATOM   1327  CB LHIE X  76     -18.730  -5.453  -1.891  0.00  0.00           C
ATOM   1328  HB2LHIE X  76     -19.391  -5.179  -2.695  0.00  0.00           H
ATOM   1329  HB3LHIE X  76     -17.831  -4.856  -2.005  0.00  0.00           H
ATOM   1330  CG LHIE X  76     -18.379  -6.899  -2.091  0.00  0.00           C
ATOM   1331  ND1LHIE X  76     -19.288  -7.952  -2.032  0.00  0.00           N
ATOM   1332  CE1LHIE X  76     -18.625  -9.019  -2.494  0.00  0.00           C
ATOM   1333  HE1LHIE X  76     -19.060  -9.996  -2.631  0.00  0.00           H
ATOM   1334  NE2LHIE X  76     -17.369  -8.695  -2.833  0.00  0.00           N
ATOM   1335  HE2LHIE X  76     -16.736  -9.314  -3.348  0.00  0.00           H
ATOM   1336  CD2LHIE X  76     -17.195  -7.357  -2.587  0.00  0.00           C
ATOM   1337  HD2LHIE X  76     -16.332  -6.764  -2.847  0.00  0.00           H
ATOM   1338  C  LHIE X  76     -20.701  -5.766  -0.254  0.00  0.00           C
ATOM   1339  O  LHIE X  76     -21.760  -5.189  -0.526  0.00  0.00           O
ATOM   1340  N  LALA X  77     -20.693  -6.913   0.427  0.00  0.00           N
ATOM   1341  H  LALA X  77     -19.793  -7.354   0.596  0.00  0.00           H
ATOM   1342  CA LALA X  77     -21.883  -7.591   0.936  0.00  0.00           C
ATOM   1343  HA LALA X  77     -22.654  -7.503   0.170  0.00  0.00           H
ATOM   1344  CB LALA X  77     -21.561  -9.087   1.069  0.00  0.00           C
ATOM   1345  HB1LALA X  77     -20.795  -9.244   1.825  0.00  0.00           H
ATOM   1346  HB2LALA X  77     -22.457  -9.641   1.342  0.00  0.00           H
ATOM   1347  HB3LALA X  77     -21.194  -9.467   0.114  0.00  0.00           H
ATOM   1348  C  LALA X  77     -22.475  -6.932   2.213  0.00  0.00           C
ATOM   1349  O  LALA X  77     -23.211  -7.567   2.966  0.00  0.00           O
ATOM   1350  N  LALA X  78     -22.202  -5.644   2.462  0.00  0.00           N
ATOM   1351  H  LALA X  78     -21.519  -5.187   1.873  0.00  0.00           H
ATOM   1352  CA LALA X  78     -22.776  -4.853   3.559  0.00  0.00           C
ATOM   1353  HA LALA X  78     -22.272  -5.158   4.477  0.00  0.00           H
ATOM   1354  CB LALA X  78     -22.468  -3.367   3.319  0.00  0.00           C
ATOM   1355  HB1LALA X  78     -23.221  -2.902   2.685  0.00  0.00           H
ATOM   1356  HB2LALA X  78     -22.455  -2.846   4.275  0.00  0.00           H
ATOM   1357  HB3LALA X  78     -21.504  -3.250   2.838  0.00  0.00           H
ATOM   1358  C  LALA X  78     -24.296  -5.046   3.778  0.00  0.00           C
ATOM   1359  O  LALA X  78     -24.701  -5.186   4.935  0.00  0.00           O
ATOM   1360  N  LPRO X  79     -25.145  -5.123   2.725  0.00  0.00           N
ATOM   1361  CD LPRO X  79     -24.834  -4.929   1.315  0.00  0.00           C
ATOM   1362  HD2LPRO X  79     -24.425  -5.847   0.899  0.00  0.00           H
ATOM   1363  HD3LPRO X  79     -24.140  -4.107   1.148  0.00  0.00           H
ATOM   1364  CG LPRO X  79     -26.152  -4.635   0.624  0.00  0.00           C
ATOM   1365  HG2LPRO X  79     -26.130  -5.022  -0.392  0.00  0.00           H
ATOM   1366  HG3LPRO X  79     -26.349  -3.565   0.638  0.00  0.00           H
ATOM   1367  CB LPRO X  79     -27.176  -5.368   1.483  0.00  0.00           C
ATOM   1368  HB2LPRO X  79     -27.249  -6.401   1.150  0.00  0.00           H
ATOM   1369  HB3LPRO X  79     -28.152  -4.886   1.439  0.00  0.00           H
ATOM   1370  CA LPRO X  79     -26.584  -5.311   2.894  0.00  0.00           C
ATOM   1371  HA LPRO X  79     -26.984  -4.436   3.407  0.00  0.00           H
ATOM   1372  C  LPRO X  79     -26.958  -6.557   3.706  0.00  0.00           C
ATOM   1373  O  LPRO X  79     -27.871  -6.465   4.522  0.00  0.00           O
ATOM   1374  N  LILE X  80     -26.240  -7.684   3.567  0.00  0.00           N
ATOM   1375  H  LILE X  80     -25.456  -7.704   2.926  0.00  0.00           H
ATOM   1376  CA LILE X  80     -26.519  -8.873   4.387  0.00  0.00           C
ATOM   1377  HA LILE X  80     -27.603  -8.941   4.457  0.00  0.00           H
ATOM   1378  CB LILE X  80     -26.084 -10.196   3.717  0.00  0.00           C
ATOM   1379  HB LILE X  80     -26.687 -10.310   2.817  0.00  0.00           H
ATOM   1380  CG2LILE X  80     -24.610 -10.249   3.301  0.00  0.00           C
ATOM   1381 HG21LILE X  80     -23.961  -9.950   4.124  0.00  0.00           H
ATOM   1382 HG22LILE X  80     -24.332 -11.249   2.974  0.00  0.00           H
ATOM   1383 HG23LILE X  80     -24.466  -9.582   2.456  0.00  0.00           H
ATOM   1384  CG1LILE X  80     -26.404 -11.381   4.647  0.00  0.00           C
ATOM   1385 HG12LILE X  80     -25.624 -11.489   5.399  0.00  0.00           H
ATOM   1386 HG13LILE X  80     -27.335 -11.177   5.169  0.00  0.00           H
ATOM   1387  CD1LILE X  80     -26.579 -12.703   3.908  0.00  0.00           C
ATOM   1388 HD11LILE X  80     -25.649 -13.011   3.432  0.00  0.00           H
ATOM   1389 HD12LILE X  80     -26.871 -13.457   4.634  0.00  0.00           H
ATOM   1390 HD13LILE X  80     -27.364 -12.612   3.157  0.00  0.00           H
ATOM   1391  C  LILE X  80     -26.025  -8.726   5.834  0.00  0.00           C
ATOM   1392  O  LILE X  80     -26.664  -9.254   6.742  0.00  0.00           O
ATOM   1393  N  LLEU X  81     -24.958  -7.962   6.098  0.00  0.00           N
ATOM   1394  H  LLEU X  81     -24.494  -7.488   5.332  0.00  0.00           H
ATOM   1395  CA LLEU X  81     -24.592  -7.627   7.480  0.00  0.00           C
ATOM   1396  HA LLEU X  81     -24.534  -8.557   8.043  0.00  0.00           H
ATOM   1397  CB LLEU X  81     -23.211  -6.952   7.524  0.00  0.00           C
ATOM   1398  HB2LLEU X  81     -22.478  -7.628   7.083  0.00  0.00           H
ATOM   1399  HB3LLEU X  81     -23.239  -6.042   6.923  0.00  0.00           H
ATOM   1400  CG LLEU X  81     -22.758  -6.577   8.951  0.00  0.00           C
ATOM   1401  HG LLEU X  81     -23.468  -5.878   9.390  0.00  0.00           H
ATOM   1402  CD1LLEU X  81     -22.650  -7.798   9.868  0.00  0.00           C
ATOM   1403 HD11LLEU X  81     -22.077  -8.584   9.383  0.00  0.00           H
ATOM   1404 HD12LLEU X  81     -22.170  -7.518  10.806  0.00  0.00           H
ATOM   1405 HD13LLEU X  81     -23.645  -8.174  10.102  0.00  0.00           H
ATOM   1406  CD2LLEU X  81     -21.405  -5.877   8.878  0.00  0.00           C
ATOM   1407 HD21LLEU X  81     -21.538  -4.901   8.413  0.00  0.00           H
ATOM   1408 HD22LLEU X  81     -21.007  -5.720   9.880  0.00  0.00           H
ATOM   1409 HD23LLEU X  81     -20.697  -6.462   8.293  0.00  0.00           H
ATOM   1410  C  LLEU X  81     -25.675  -6.767   8.148  0.00  0.00           C
ATOM   1411  O  LLEU X  81     -26.041  -7.009   9.294  0.00  0.00           O
ATOM   1412  N  LTYR X  82     -26.245  -5.799   7.436  0.00  0.00           N
ATOM   1413  H  LTYR X  82     -25.886  -5.586   6.510  0.00  0.00           H
ATOM   1414  CA LTYR X  82     -27.343  -5.000   7.980  0.00  0.00           C
ATOM   1415  HA LTYR X  82     -27.077  -4.694   8.992  0.00  0.00           H
ATOM   1416  CB LTYR X  82     -27.501  -3.725   7.141  0.00  0.00           C
ATOM   1417  HB2LTYR X  82     -27.952  -3.988   6.183  0.00  0.00           H
ATOM   1418  HB3LTYR X  82     -28.180  -3.065   7.674  0.00  0.00           H
ATOM   1419  CG LTYR X  82     -26.212  -2.947   6.890  0.00  0.00           C
ATOM   1420  CD1LTYR X  82     -25.206  -2.884   7.879  0.00  0.00           C
ATOM   1421  HD1LTYR X  82     -25.340  -3.391   8.821  0.00  0.00           H
ATOM   1422  CE1LTYR X  82     -24.007  -2.192   7.637  0.00  0.00           C
ATOM   1423  HE1LTYR X  82     -23.232  -2.165   8.387  0.00  0.00           H
ATOM   1424  CZ LTYR X  82     -23.808  -1.543   6.402  0.00  0.00           C
ATOM   1425  OH LTYR X  82     -22.652  -0.876   6.162  0.00  0.00           O
ATOM   1426  HH LTYR X  82     -22.203  -0.653   6.996  0.00  0.00           H
ATOM   1427  CE2LTYR X  82     -24.811  -1.595   5.414  0.00  0.00           C
ATOM   1428  HE2LTYR X  82     -24.635  -1.093   4.476  0.00  0.00           H
ATOM   1429  CD2LTYR X  82     -26.011  -2.293   5.658  0.00  0.00           C
ATOM   1430  HD2LTYR X  82     -26.774  -2.337   4.894  0.00  0.00           H
ATOM   1431  C  LTYR X  82     -28.630  -5.834   8.121  0.00  0.00           C
ATOM   1432  O  LTYR X  82     -29.285  -5.785   9.164  0.00  0.00           O
ATOM   1433  N  LALA X  83     -28.935  -6.698   7.147  0.00  0.00           N
ATOM   1434  H  LALA X  83     -28.394  -6.674   6.289  0.00  0.00           H
ATOM   1435  CA LALA X  83     -30.048  -7.641   7.223  0.00  0.00           C
ATOM   1436  HA LALA X  83     -30.974  -7.081   7.357  0.00  0.00           H
ATOM   1437  CB LALA X  83     -30.155  -8.407   5.904  0.00  0.00           C
ATOM   1438  HB1LALA X  83     -29.281  -9.039   5.765  0.00  0.00           H
ATOM   1439  HB2LALA X  83     -31.040  -9.039   5.943  0.00  0.00           H
ATOM   1440  HB3LALA X  83     -30.250  -7.710   5.070  0.00  0.00           H
ATOM   1441  C  LALA X  83     -29.923  -8.619   8.402  0.00  0.00           C
ATOM   1442  O  LALA X  83     -30.919  -8.900   9.062  0.00  0.00           O
ATOM   1443  N  LVAL X  84     -28.726  -9.129   8.720  0.00  0.00           N
ATOM   1444  H  LVAL X  84     -27.929  -8.917   8.125  0.00  0.00           H
ATOM   1445  CA LVAL X  84     -28.565 -10.109   9.810  0.00  0.00           C
ATOM   1446  HA LVAL X  84     -29.384 -10.817   9.706  0.00  0.00           H
ATOM   1447  CB LVAL X  84     -27.266 -10.931   9.649  0.00  0.00           C
ATOM   1448  HB LVAL X  84     -27.078 -11.071   8.585  0.00  0.00           H
ATOM   1449  CG1LVAL X  84     -26.024 -10.303  10.274  0.00  0.00           C
ATOM   1450 HG11LVAL X  84     -26.128 -10.232  11.356  0.00  0.00           H
ATOM   1451 HG12LVAL X  84     -25.153 -10.912  10.044  0.00  0.00           H
ATOM   1452 HG13LVAL X  84     -25.866  -9.324   9.846  0.00  0.00           H
ATOM   1453  CG2LVAL X  84     -27.421 -12.328  10.243  0.00  0.00           C
ATOM   1454 HG21LVAL X  84     -28.242 -12.837   9.746  0.00  0.00           H
ATOM   1455 HG22LVAL X  84     -26.512 -12.906  10.073  0.00  0.00           H
ATOM   1456 HG23LVAL X  84     -27.615 -12.264  11.314  0.00  0.00           H
ATOM   1457  C  LVAL X  84     -28.768  -9.480  11.195  0.00  0.00           C
ATOM   1458  O  LVAL X  84     -29.234 -10.156  12.108  0.00  0.00           O
ATOM   1459  N  LTRP X  85     -28.559  -8.168  11.349  0.00  0.00           N
ATOM   1460  H  LTRP X  85     -28.167  -7.648  10.573  0.00  0.00           H
ATOM   1461  CA LTRP X  85     -28.932  -7.433  12.570  0.00  0.00           C
ATOM   1462  HA LTRP X  85     -28.893  -8.128  13.407  0.00  0.00           H
ATOM   1463  CB LTRP X  85     -27.868  -6.370  12.873  0.00  0.00           C
ATOM   1464  HB2LTRP X  85     -27.678  -5.769  11.982  0.00  0.00           H
ATOM   1465  HB3LTRP X  85     -28.243  -5.707  13.651  0.00  0.00           H
ATOM   1466  CG LTRP X  85     -26.583  -6.980  13.359  0.00  0.00           C
ATOM   1467  CD1LTRP X  85     -25.700  -7.633  12.574  0.00  0.00           C
ATOM   1468  HD1LTRP X  85     -25.796  -7.741  11.505  0.00  0.00           H
ATOM   1469  NE1LTRP X  85     -24.705  -8.197  13.338  0.00  0.00           N
ATOM   1470  HE1LTRP X  85     -23.963  -8.760  12.945  0.00  0.00           H
ATOM   1471  CE2LTRP X  85     -24.854  -7.883  14.669  0.00  0.00           C
ATOM   1472  CZ2LTRP X  85     -24.064  -8.134  15.800  0.00  0.00           C
ATOM   1473  HZ2LTRP X  85     -23.153  -8.708  15.718  0.00  0.00           H
ATOM   1474  CH2LTRP X  85     -24.430  -7.558  17.026  0.00  0.00           C
ATOM   1475  HH2LTRP X  85     -23.799  -7.685  17.895  0.00  0.00           H
ATOM   1476  CZ3LTRP X  85     -25.618  -6.815  17.122  0.00  0.00           C
ATOM   1477  HZ3LTRP X  85     -25.899  -6.385  18.073  0.00  0.00           H
ATOM   1478  CE3LTRP X  85     -26.423  -6.598  15.986  0.00  0.00           C
ATOM   1479  HE3LTRP X  85     -27.307  -5.992  16.074  0.00  0.00           H
ATOM   1480  CD2LTRP X  85     -26.049  -7.099  14.719  0.00  0.00           C
ATOM   1481  C  LTRP X  85     -30.383  -6.914  12.559  0.00  0.00           C
ATOM   1482  O  LTRP X  85     -30.952  -6.702  13.632  0.00  0.00           O
ATOM   1483  N  LALA X  86     -31.027  -6.807  11.390  0.00  0.00           N
ATOM   1484  H  LALA X  86     -30.490  -6.896  10.535  0.00  0.00           H
ATOM   1485  CA LALA X  86     -32.488  -6.699  11.265  0.00  0.00           C
ATOM   1486  HA LALA X  86     -32.853  -6.038  12.048  0.00  0.00           H
ATOM   1487  CB LALA X  86     -32.817  -6.062   9.913  0.00  0.00           C
ATOM   1488  HB1LALA X  86     -32.506  -6.717   9.099  0.00  0.00           H
ATOM   1489  HB2LALA X  86     -33.891  -5.909   9.848  0.00  0.00           H
ATOM   1490  HB3LALA X  86     -32.317  -5.098   9.821  0.00  0.00           H
ATOM   1491  C  LALA X  86     -33.227  -8.046  11.442  0.00  0.00           C
ATOM   1492  O  LALA X  86     -34.429  -8.092  11.705  0.00  0.00           O
ATOM   1493  N  LGLU X  87     -32.526  -9.171  11.316  0.00  0.00           N
ATOM   1494  H  LGLU X  87     -31.614  -9.101  10.876  0.00  0.00           H
ATOM   1495  CA LGLU X  87     -32.978 -10.490  11.757  0.00  0.00           C
ATOM   1496  HA LGLU X  87     -34.040 -10.596  11.558  0.00  0.00           H
ATOM   1497  CB LGLU X  87     -32.247 -11.564  10.940  0.00  0.00           C
ATOM   1498  HB2LGLU X  87     -32.371 -11.364   9.875  0.00  0.00           H
ATOM   1499  HB3LGLU X  87     -31.183 -11.507  11.157  0.00  0.00           H
ATOM   1500  CG LGLU X  87     -32.721 -12.988  11.243  0.00  0.00           C
ATOM   1501  HG2LGLU X  87     -31.956 -13.669  10.881  0.00  0.00           H
ATOM   1502  HG3LGLU X  87     -32.797 -13.135  12.319  0.00  0.00           H
ATOM   1503  CD LGLU X  87     -34.047 -13.372  10.583  0.00  0.00           C
ATOM   1504  OE1LGLU X  87     -34.737 -12.537   9.951  0.00  0.00           O
ATOM   1505  OE2LGLU X  87     -34.423 -14.562  10.689  0.00  0.00           O
ATOM   1506  C  LGLU X  87     -32.809 -10.647  13.276  0.00  0.00           C
ATOM   1507  O  LGLU X  87     -33.788 -10.922  13.966  0.00  0.00           O
ATOM   1508  N  LALA X  88     -31.616 -10.352  13.811  0.00  0.00           N
ATOM   1509  H  LALA X  88     -30.852 -10.152  13.174  0.00  0.00           H
ATOM   1510  CA LALA X  88     -31.280 -10.486  15.234  0.00  0.00           C
ATOM   1511  HA LALA X  88     -31.557 -11.497  15.535  0.00  0.00           H
ATOM   1512  CB LALA X  88     -29.759 -10.335  15.386  0.00  0.00           C
ATOM   1513  HB1LALA X  88     -29.471  -9.296  15.224  0.00  0.00           H
ATOM   1514  HB2LALA X  88     -29.463 -10.635  16.390  0.00  0.00           H
ATOM   1515  HB3LALA X  88     -29.239 -10.969  14.669  0.00  0.00           H
ATOM   1516  C  LALA X  88     -32.018  -9.519  16.190  0.00  0.00           C
ATOM   1517  O  LALA X  88     -31.761  -9.540  17.398  0.00  0.00           O
ATOM   1518  N  LGLY X  89     -32.905  -8.662  15.674  0.00  0.00           N
ATOM   1519  H  LGLY X  89     -33.104  -8.749  14.687  0.00  0.00           H
ATOM   1520  CA LGLY X  89     -33.736  -7.749  16.463  0.00  0.00           C
ATOM   1521  HA2LGLY X  89     -34.575  -7.430  15.847  0.00  0.00           H
ATOM   1522  HA3LGLY X  89     -34.133  -8.281  17.328  0.00  0.00           H
ATOM   1523  C  LGLY X  89     -33.027  -6.486  16.965  0.00  0.00           C
ATOM   1524  O  LGLY X  89     -33.414  -5.970  18.009  0.00  0.00           O
ATOM   1525  N  LPHE X  90     -31.987  -6.008  16.272  0.00  0.00           N
ATOM   1526  H  LPHE X  90     -31.712  -6.492  15.425  0.00  0.00           H
ATOM   1527  CA LPHE X  90     -31.315  -4.735  16.580  0.00  0.00           C
ATOM   1528  HA LPHE X  90     -31.592  -4.407  17.583  0.00  0.00           H
ATOM   1529  CB LPHE X  90     -29.797  -4.953  16.566  0.00  0.00           C
ATOM   1530  HB2LPHE X  90     -29.549  -5.709  17.310  0.00  0.00           H
ATOM   1531  HB3LPHE X  90     -29.515  -5.348  15.591  0.00  0.00           H
ATOM   1532  CG LPHE X  90     -28.974  -3.706  16.854  0.00  0.00           C
ATOM   1533  CD1LPHE X  90     -29.063  -3.080  18.112  0.00  0.00           C
ATOM   1534  HD1LPHE X  90     -29.701  -3.495  18.879  0.00  0.00           H
ATOM   1535  CE1LPHE X  90     -28.321  -1.917  18.382  0.00  0.00           C
ATOM   1536  HE1LPHE X  90     -28.400  -1.444  19.351  0.00  0.00           H
ATOM   1537  CZ LPHE X  90     -27.489  -1.369  17.392  0.00  0.00           C
ATOM   1538  HZ LPHE X  90     -26.928  -0.467  17.597  0.00  0.00           H
ATOM   1539  CE2LPHE X  90     -27.385  -1.995  16.138  0.00  0.00           C
ATOM   1540  HE2LPHE X  90     -26.745  -1.571  15.379  0.00  0.00           H
ATOM   1541  CD2LPHE X  90     -28.124  -3.163  15.870  0.00  0.00           C
ATOM   1542  HD2LPHE X  90     -28.039  -3.636  14.905  0.00  0.00           H
ATOM   1543  C  LPHE X  90     -31.720  -3.600  15.625  0.00  0.00           C
ATOM   1544  O  LPHE X  90     -32.020  -2.497  16.072  0.00  0.00           O
ATOM   1545  N  LLEU X  91     -31.750  -3.862  14.312  0.00  0.00           N
ATOM   1546  H  LLEU X  91     -31.547  -4.805  14.008  0.00  0.00           H
ATOM   1547  CA LLEU X  91     -32.156  -2.877  13.302  0.00  0.00           C
ATOM   1548  HA LLEU X  91     -32.064  -1.878  13.730  0.00  0.00           H
ATOM   1549  CB LLEU X  91     -31.230  -2.943  12.072  0.00  0.00           C
ATOM   1550  HB2LLEU X  91     -31.327  -3.928  11.618  0.00  0.00           H
ATOM   1551  HB3LLEU X  91     -31.576  -2.209  11.342  0.00  0.00           H
ATOM   1552  CG LLEU X  91     -29.737  -2.685  12.351  0.00  0.00           C
ATOM   1553  HG LLEU X  91     -29.348  -3.479  12.988  0.00  0.00           H
ATOM   1554  CD1LLEU X  91     -28.961  -2.704  11.035  0.00  0.00           C
ATOM   1555 HD11LLEU X  91     -29.296  -1.892  10.389  0.00  0.00           H
ATOM   1556 HD12LLEU X  91     -27.896  -2.592  11.227  0.00  0.00           H
ATOM   1557 HD13LLEU X  91     -29.124  -3.654  10.532  0.00  0.00           H
ATOM   1558  CD2LLEU X  91     -29.484  -1.334  13.023  0.00  0.00           C
ATOM   1559 HD21LLEU X  91     -29.905  -1.331  14.029  0.00  0.00           H
ATOM   1560 HD22LLEU X  91     -28.413  -1.154  13.108  0.00  0.00           H
ATOM   1561 HD23LLEU X  91     -29.934  -0.532  12.438  0.00  0.00           H
ATOM   1562  C  LLEU X  91     -33.628  -3.042  12.897  0.00  0.00           C
ATOM   1563  O  LLEU X  91     -34.140  -4.156  12.791  0.00  0.00           O
ATOM   1564  N  LALA X  92     -34.300  -1.930  12.597  0.00  0.00           N
ATOM   1565  H  LALA X  92     -33.831  -1.043  12.685  0.00  0.00           H
ATOM   1566  CA LALA X  92     -35.591  -1.958  11.917  0.00  0.00           C
ATOM   1567  HA LALA X  92     -36.219  -2.725  12.373  0.00  0.00           H
ATOM   1568  CB LALA X  92     -36.278  -0.599  12.103  0.00  0.00           C
ATOM   1569  HB1LALA X  92     -35.666   0.194  11.668  0.00  0.00           H
ATOM   1570  HB2LALA X  92     -37.250  -0.607  11.609  0.00  0.00           H
ATOM   1571  HB3LALA X  92     -36.421  -0.398  13.166  0.00  0.00           H
ATOM   1572  C  LALA X  92     -35.384  -2.304  10.432  0.00  0.00           C
ATOM   1573  O  LALA X  92     -34.761  -1.539   9.703  0.00  0.00           O
ATOM   1574  N  LGLU X  93     -35.925  -3.430   9.959  0.00  0.00           N
ATOM   1575  H  LGLU X  93     -36.348  -4.067  10.618  0.00  0.00           H
ATOM   1576  CA LGLU X  93     -35.673  -3.920   8.590  0.00  0.00           C
ATOM   1577  HA LGLU X  93     -34.597  -4.066   8.481  0.00  0.00           H
ATOM   1578  CB LGLU X  93     -36.359  -5.290   8.421  0.00  0.00           C
ATOM   1579  HB2LGLU X  93     -36.149  -5.881   9.314  0.00  0.00           H
ATOM   1580  HB3LGLU X  93     -37.441  -5.160   8.358  0.00  0.00           H
ATOM   1581  CG LGLU X  93     -35.857  -6.069   7.195  0.00  0.00           C
ATOM   1582  HG2LGLU X  93     -36.486  -5.834   6.334  0.00  0.00           H
ATOM   1583  HG3LGLU X  93     -34.839  -5.746   6.968  0.00  0.00           H
ATOM   1584  CD LGLU X  93     -35.846  -7.585   7.448  0.00  0.00           C
ATOM   1585  OE1LGLU X  93     -34.766  -8.210   7.335  0.00  0.00           O
ATOM   1586  OE2LGLU X  93     -36.890  -8.159   7.832  0.00  0.00           O
ATOM   1587  C  LGLU X  93     -36.090  -2.920   7.490  0.00  0.00           C
ATOM   1588  O  LGLU X  93     -35.431  -2.813   6.461  0.00  0.00           O
ATOM   1589  N  LALA X  94     -37.126  -2.112   7.741  0.00  0.00           N
ATOM   1590  H  LALA X  94     -37.607  -2.223   8.617  0.00  0.00           H
ATOM   1591  CA LALA X  94     -37.565  -1.048   6.836  0.00  0.00           C
ATOM   1592  HA LALA X  94     -37.675  -1.471   5.836  0.00  0.00           H
ATOM   1593  CB LALA X  94     -38.941  -0.565   7.309  0.00  0.00           C
ATOM   1594  HB1LALA X  94     -38.863  -0.127   8.305  0.00  0.00           H
ATOM   1595  HB2LALA X  94     -39.315   0.192   6.617  0.00  0.00           H
ATOM   1596  HB3LALA X  94     -39.642  -1.400   7.329  0.00  0.00           H
ATOM   1597  C  LALA X  94     -36.575   0.134   6.714  0.00  0.00           C
ATOM   1598  O  LALA X  94     -36.593   0.826   5.700  0.00  0.00           O
ATOM   1599  N  LGLU X  95     -35.701   0.372   7.699  0.00  0.00           N
ATOM   1600  H  LGLU X  95     -35.652  -0.271   8.481  0.00  0.00           H
ATOM   1601  CA LGLU X  95     -34.652   1.404   7.606  0.00  0.00           C
ATOM   1602  HA LGLU X  95     -35.083   2.298   7.154  0.00  0.00           H
ATOM   1603  CB LGLU X  95     -34.171   1.783   9.022  0.00  0.00           C
ATOM   1604  HB2LGLU X  95     -35.005   2.254   9.544  0.00  0.00           H
ATOM   1605  HB3LGLU X  95     -33.924   0.872   9.564  0.00  0.00           H
ATOM   1606  CG LGLU X  95     -32.946   2.712   9.132  0.00  0.00           C
ATOM   1607  HG2LGLU X  95     -32.840   3.006  10.178  0.00  0.00           H
ATOM   1608  HG3LGLU X  95     -32.060   2.127   8.877  0.00  0.00           H
ATOM   1609  CD LGLU X  95     -32.973   3.979   8.259  0.00  0.00           C
ATOM   1610  OE1LGLU X  95     -34.069   4.408   7.824  0.00  0.00           O
ATOM   1611  OE2LGLU X  95     -31.875   4.536   8.024  0.00  0.00           O
ATOM   1612  C  LGLU X  95     -33.503   0.968   6.683  0.00  0.00           C
ATOM   1613  O  LGLU X  95     -32.807   1.809   6.122  0.00  0.00           O
ATOM   1614  N  LLEU X  96     -33.349  -0.333   6.404  0.00  0.00           N
ATOM   1615  H  LLEU X  96     -33.970  -1.006   6.835  0.00  0.00           H
ATOM   1616  CA LLEU X  96     -32.372  -0.805   5.413  0.00  0.00           C
ATOM   1617  HA LLEU X  96     -31.402  -0.384   5.672  0.00  0.00           H
ATOM   1618  CB LLEU X  96     -32.252  -2.335   5.456  0.00  0.00           C
ATOM   1619  HB2LLEU X  96     -33.168  -2.779   5.062  0.00  0.00           H
ATOM   1620  HB3LLEU X  96     -31.435  -2.618   4.791  0.00  0.00           H
ATOM   1621  CG LLEU X  96     -31.978  -2.926   6.851  0.00  0.00           C
ATOM   1622  HG LLEU X  96     -32.875  -2.861   7.465  0.00  0.00           H
ATOM   1623  CD1LLEU X  96     -31.600  -4.393   6.696  0.00  0.00           C
ATOM   1624 HD11LLEU X  96     -30.702  -4.496   6.088  0.00  0.00           H
ATOM   1625 HD12LLEU X  96     -31.430  -4.835   7.674  0.00  0.00           H
ATOM   1626 HD13LLEU X  96     -32.420  -4.919   6.210  0.00  0.00           H
ATOM   1627  CD2LLEU X  96     -30.840  -2.219   7.588  0.00  0.00           C
ATOM   1628 HD21LLEU X  96     -31.183  -1.248   7.940  0.00  0.00           H
ATOM   1629 HD22LLEU X  96     -30.535  -2.807   8.452  0.00  0.00           H
ATOM   1630 HD23LLEU X  96     -29.999  -2.077   6.912  0.00  0.00           H
ATOM   1631  C  LLEU X  96     -32.683  -0.301   3.995  0.00  0.00           C
ATOM   1632  O  LLEU X  96     -31.788  -0.204   3.157  0.00  0.00           O
ATOM   1633  N  LLEU X  97     -33.928   0.120   3.747  0.00  0.00           N
ATOM   1634  H  LLEU X  97     -34.602   0.041   4.497  0.00  0.00           H
ATOM   1635  CA LLEU X  97     -34.335   0.830   2.535  0.00  0.00           C
ATOM   1636  HA LLEU X  97     -33.981   0.260   1.676  0.00  0.00           H
ATOM   1637  CB LLEU X  97     -35.874   0.906   2.476  0.00  0.00           C
ATOM   1638  HB2LLEU X  97     -36.211   1.604   3.243  0.00  0.00           H
ATOM   1639  HB3LLEU X  97     -36.159   1.321   1.508  0.00  0.00           H
ATOM   1640  CG LLEU X  97     -36.615  -0.431   2.674  0.00  0.00           C
ATOM   1641  HG LLEU X  97     -36.378  -0.851   3.651  0.00  0.00           H
ATOM   1642  CD1LLEU X  97     -38.125  -0.201   2.610  0.00  0.00           C
ATOM   1643 HD11LLEU X  97     -38.404   0.198   1.636  0.00  0.00           H
ATOM   1644 HD12LLEU X  97     -38.645  -1.143   2.780  0.00  0.00           H
ATOM   1645 HD13LLEU X  97     -38.414   0.503   3.391  0.00  0.00           H
ATOM   1646  CD2LLEU X  97     -36.241  -1.457   1.607  0.00  0.00           C
ATOM   1647 HD21LLEU X  97     -35.187  -1.719   1.697  0.00  0.00           H
ATOM   1648 HD22LLEU X  97     -36.829  -2.362   1.762  0.00  0.00           H
ATOM   1649 HD23LLEU X  97     -36.435  -1.057   0.613  0.00  0.00           H
ATOM   1650  C  LLEU X  97     -33.718   2.239   2.418  0.00  0.00           C
ATOM   1651  O  LLEU X  97     -33.871   2.871   1.374  0.00  0.00           O
ATOM   1652  N  LASN X  98     -33.036   2.754   3.448  0.00  0.00           N
ATOM   1653  H  LASN X  98     -33.001   2.220   4.313  0.00  0.00           H
ATOM   1654  CA LASN X  98     -32.291   4.020   3.437  0.00  0.00           C
ATOM   1655  HA LASN X  98     -32.517   4.531   2.510  0.00  0.00           H
ATOM   1656  CB LASN X  98     -32.779   4.927   4.572  0.00  0.00           C
ATOM   1657  HB2LASN X  98     -32.687   4.396   5.518  0.00  0.00           H
ATOM   1658  HB3LASN X  98     -32.162   5.820   4.634  0.00  0.00           H
ATOM   1659  CG LASN X  98     -34.212   5.371   4.364  0.00  0.00           C
ATOM   1660  OD1LASN X  98     -34.614   5.731   3.258  0.00  0.00           O
ATOM   1661  ND2LASN X  98     -35.012   5.366   5.399  0.00  0.00           N
ATOM   1662 HD21LASN X  98     -35.969   5.625   5.286  0.00  0.00           H
ATOM   1663 HD22LASN X  98     -34.649   5.044   6.310  0.00  0.00           H
ATOM   1664  C  LASN X  98     -30.763   3.864   3.387  0.00  0.00           C
ATOM   1665  O  LASN X  98     -30.048   4.862   3.489  0.00  0.00           O
ATOM   1666  N  LLEU X  99     -30.275   2.646   3.132  0.00  0.00           N
ATOM   1667  H  LLEU X  99     -30.928   1.873   3.076  0.00  0.00           H
ATOM   1668  CA LLEU X  99     -28.880   2.362   2.802  0.00  0.00           C
ATOM   1669  HA LLEU X  99     -28.288   2.466   3.709  0.00  0.00           H
ATOM   1670  CB LLEU X  99     -28.816   0.894   2.327  0.00  0.00           C
ATOM   1671  HB2LLEU X  99     -29.123   0.247   3.150  0.00  0.00           H
ATOM   1672  HB3LLEU X  99     -29.540   0.767   1.520  0.00  0.00           H
ATOM   1673  CG LLEU X  99     -27.447   0.424   1.814  0.00  0.00           C
ATOM   1674  HG LLEU X  99     -27.119   1.070   1.003  0.00  0.00           H
ATOM   1675  CD1LLEU X  99     -26.399   0.434   2.922  0.00  0.00           C
ATOM   1676 HD11LLEU X  99     -26.743  -0.166   3.763  0.00  0.00           H
ATOM   1677 HD12LLEU X  99     -25.455   0.040   2.548  0.00  0.00           H
ATOM   1678 HD13LLEU X  99     -26.219   1.450   3.266  0.00  0.00           H
ATOM   1679  CD2LLEU X  99     -27.532  -0.999   1.266  0.00  0.00           C
ATOM   1680 HD21LLEU X  99     -28.275  -1.039   0.470  0.00  0.00           H
ATOM   1681 HD22LLEU X  99     -26.564  -1.281   0.855  0.00  0.00           H
ATOM   1682 HD23LLEU X  99     -27.812  -1.691   2.060  0.00  0.00           H
ATOM   1683  C  LLEU X  99     -28.326   3.349   1.754  0.00  0.00           C
ATOM   1684  O  LLEU X  99     -28.948   3.586   0.718  0.00  0.00           O
ATOM   1685  N  LARG X 100     -27.135   3.904   2.016  0.00  0.00           N
ATOM   1686  H  LARG X 100     -26.714   3.689   2.918  0.00  0.00           H
ATOM   1687  CA LARG X 100     -26.387   4.810   1.124  0.00  0.00           C
ATOM   1688  HA LARG X 100     -25.539   5.183   1.698  0.00  0.00           H
ATOM   1689  CB LARG X 100     -25.827   4.023  -0.077  0.00  0.00           C
ATOM   1690  HB2LARG X 100     -26.664   3.605  -0.635  0.00  0.00           H
ATOM   1691  HB3LARG X 100     -25.295   4.708  -0.739  0.00  0.00           H
ATOM   1692  CG LARG X 100     -24.854   2.891   0.324  0.00  0.00           C
ATOM   1693  HG2LARG X 100     -23.908   3.353   0.601  0.00  0.00           H
ATOM   1694  HG3LARG X 100     -25.227   2.326   1.158  0.00  0.00           H
ATOM   1695  C  LARG X 100     -27.184   6.063   0.721  0.00  0.00           C
ATOM   1696  O  LARG X 100     -27.219   6.435  -0.455  0.00  0.00           O
ATOM   1697  N  LLYS X 101     -27.792   6.746   1.696  0.00  0.00           N
ATOM   1698  H  LLYS X 101     -27.759   6.345   2.627  0.00  0.00           H
ATOM   1699  CA LLYS X 101     -28.457   8.060   1.548  0.00  0.00           C
ATOM   1700  HA LLYS X 101     -28.221   8.503   0.579  0.00  0.00           H
ATOM   1701  CB LLYS X 101     -29.982   7.906   1.654  0.00  0.00           C
ATOM   1702  HB2LLYS X 101     -30.221   7.546   2.657  0.00  0.00           H
ATOM   1703  HB3LLYS X 101     -30.443   8.887   1.526  0.00  0.00           H
ATOM   1704  CG LLYS X 101     -30.592   6.939   0.631  0.00  0.00           C
ATOM   1705  HG2LLYS X 101     -30.361   7.270  -0.382  0.00  0.00           H
ATOM   1706  HG3LLYS X 101     -30.175   5.945   0.786  0.00  0.00           H
ATOM   1707  CD LLYS X 101     -32.111   6.874   0.824  0.00  0.00           C
ATOM   1708  HD2LLYS X 101     -32.328   6.798   1.891  0.00  0.00           H
ATOM   1709  HD3LLYS X 101     -32.574   7.782   0.434  0.00  0.00           H
ATOM   1710  CE LLYS X 101     -32.671   5.640   0.116  0.00  0.00           C
ATOM   1711  HE2LLYS X 101     -32.568   5.735  -0.969  0.00  0.00           H
ATOM   1712  HE3LLYS X 101     -32.072   4.773   0.415  0.00  0.00           H
ATOM   1713  NZ LLYS X 101     -34.082   5.396   0.492  0.00  0.00           N
ATOM   1714  HZ1LLYS X 101     -34.728   5.937  -0.056  0.00  0.00           H
ATOM   1715  HZ2LLYS X 101     -34.270   4.400   0.386  0.00  0.00           H
ATOM   1716  HZ3LLYS X 101     -34.233   5.575   1.486  0.00  0.00           H
ATOM   1717  C  LLYS X 101     -27.982   9.024   2.635  0.00  0.00           C
ATOM   1718  O  LLYS X 101     -27.700   8.593   3.750  0.00  0.00           O
ATOM   1719  N  LILE X 102     -27.987  10.333   2.378  0.00  0.00           N
ATOM   1720  H  LILE X 102     -28.103  10.637   1.410  0.00  0.00           H
ATOM   1721  CA LILE X 102     -27.686  11.361   3.395  0.00  0.00           C
ATOM   1722  HA LILE X 102     -26.639  11.249   3.669  0.00  0.00           H
ATOM   1723  CB LILE X 102     -27.830  12.772   2.788  0.00  0.00           C
ATOM   1724  HB LILE X 102     -27.148  12.803   1.943  0.00  0.00           H
ATOM   1725  CG2LILE X 102     -29.254  13.067   2.275  0.00  0.00           C
ATOM   1726 HG21LILE X 102     -29.960  13.114   3.105  0.00  0.00           H
ATOM   1727 HG22LILE X 102     -29.269  14.018   1.745  0.00  0.00           H
ATOM   1728 HG23LILE X 102     -29.577  12.296   1.574  0.00  0.00           H
ATOM   1729  CG1LILE X 102     -27.384  13.860   3.792  0.00  0.00           C
ATOM   1730 HG12LILE X 102     -28.184  14.056   4.507  0.00  0.00           H
ATOM   1731 HG13LILE X 102     -26.522  13.499   4.351  0.00  0.00           H
ATOM   1732  CD1LILE X 102     -26.978  15.177   3.119  0.00  0.00           C
ATOM   1733 HD11LILE X 102     -27.822  15.608   2.581  0.00  0.00           H
ATOM   1734 HD12LILE X 102     -26.650  15.884   3.880  0.00  0.00           H
ATOM   1735 HD13LILE X 102     -26.156  14.999   2.425  0.00  0.00           H
ATOM   1736  C  LILE X 102     -28.502  11.200   4.692  0.00  0.00           C
ATOM   1737  O  LILE X 102     -27.990  11.465   5.776  0.00  0.00           O
ATOM   1738  N  LSER X 103     -29.729  10.680   4.601  0.00  0.00           N
ATOM   1739  H  LSER X 103     -30.070  10.416   3.690  0.00  0.00           H
ATOM   1740  CA LSER X 103     -30.614  10.419   5.743  0.00  0.00           C
ATOM   1741  HA LSER X 103     -30.716  11.340   6.317  0.00  0.00           H
ATOM   1742  CB LSER X 103     -32.000  10.030   5.216  0.00  0.00           C
ATOM   1743  HB2LSER X 103     -32.681   9.866   6.053  0.00  0.00           H
ATOM   1744  HB3LSER X 103     -32.391  10.848   4.608  0.00  0.00           H
ATOM   1745  OG LSER X 103     -31.931   8.858   4.422  0.00  0.00           O
ATOM   1746  HG LSER X 103     -31.967   8.097   5.016  0.00  0.00           H
ATOM   1747  C  LSER X 103     -30.129   9.340   6.723  0.00  0.00           C
ATOM   1748  O  LSER X 103     -30.687   9.266   7.811  0.00  0.00           O
ATOM   1749  N  LSER X 104     -29.141   8.504   6.372  0.00  0.00           N
ATOM   1750  H  LSER X 104     -28.721   8.586   5.453  0.00  0.00           H
ATOM   1751  CA LSER X 104     -28.742   7.349   7.192  0.00  0.00           C
ATOM   1752  HA LSER X 104     -28.993   7.546   8.235  0.00  0.00           H
ATOM   1753  CB LSER X 104     -29.536   6.120   6.751  0.00  0.00           C
ATOM   1754  HB2LSER X 104     -30.595   6.376   6.698  0.00  0.00           H
ATOM   1755  HB3LSER X 104     -29.201   5.795   5.765  0.00  0.00           H
ATOM   1756  OG LSER X 104     -29.369   5.073   7.678  0.00  0.00           O
ATOM   1757  HG LSER X 104     -30.298   4.778   7.886  0.00  0.00           H
ATOM   1758  C  LSER X 104     -27.246   7.041   7.115  0.00  0.00           C
ATOM   1759  O  LSER X 104     -26.666   7.031   6.032  0.00  0.00           O
ATOM   1760  N  LASP X 105     -26.614   6.767   8.261  0.00  0.00           N
ATOM   1761  H  LASP X 105     -27.154   6.798   9.113  0.00  0.00           H
ATOM   1762  CA LASP X 105     -25.239   6.241   8.343  0.00  0.00           C
ATOM   1763  HA LASP X 105     -24.695   6.618   7.475  0.00  0.00           H
ATOM   1764  CB LASP X 105     -24.501   6.798   9.578  0.00  0.00           C
ATOM   1765  HB2LASP X 105     -25.186   6.862  10.426  0.00  0.00           H
ATOM   1766  HB3LASP X 105     -23.684   6.133   9.859  0.00  0.00           H
ATOM   1767  CG LASP X 105     -23.901   8.173   9.271  0.00  0.00           C
ATOM   1768  OD1LASP X 105     -22.743   8.220   8.792  0.00  0.00           O
ATOM   1769  OD2LASP X 105     -24.606   9.196   9.399  0.00  0.00           O
ATOM   1770  C  LASP X 105     -25.165   4.707   8.179  0.00  0.00           C
ATOM   1771  O  LASP X 105     -24.136   4.091   8.475  0.00  0.00           O
ATOM   1772  N  LLEU X 106     -26.215   4.091   7.617  0.00  0.00           N
ATOM   1773  H  LLEU X 106     -27.062   4.634   7.496  0.00  0.00           H
ATOM   1774  CA LLEU X 106     -26.077   2.913   6.755  0.00  0.00           C
ATOM   1775  HA LLEU X 106     -25.519   2.139   7.281  0.00  0.00           H
ATOM   1776  CB LLEU X 106     -27.465   2.361   6.389  0.00  0.00           C
ATOM   1777  HB2LLEU X 106     -28.050   3.168   5.943  0.00  0.00           H
ATOM   1778  HB3LLEU X 106     -27.336   1.582   5.638  0.00  0.00           H
ATOM   1779  CG LLEU X 106     -28.258   1.769   7.566  0.00  0.00           C
ATOM   1780  HG LLEU X 106     -28.371   2.510   8.357  0.00  0.00           H
ATOM   1781  CD1LLEU X 106     -29.641   1.371   7.062  0.00  0.00           C
ATOM   1782 HD11LLEU X 106     -29.550   0.647   6.255  0.00  0.00           H
ATOM   1783 HD12LLEU X 106     -30.225   0.949   7.877  0.00  0.00           H
ATOM   1784 HD13LLEU X 106     -30.165   2.257   6.697  0.00  0.00           H
ATOM   1785  CD2LLEU X 106     -27.593   0.516   8.148  0.00  0.00           C
ATOM   1786 HD21LLEU X 106     -26.641   0.777   8.607  0.00  0.00           H
ATOM   1787 HD22LLEU X 106     -28.236   0.084   8.914  0.00  0.00           H
ATOM   1788 HD23LLEU X 106     -27.426  -0.220   7.362  0.00  0.00           H
ATOM   1789  C  LLEU X 106     -25.261   3.311   5.511  0.00  0.00           C
ATOM   1790  O  LLEU X 106     -25.785   3.753   4.488  0.00  0.00           O
ATOM   1791  N  LASP X 107     -23.948   3.227   5.679  0.00  0.00           N
ATOM   1792  H  LASP X 107     -23.649   2.856   6.566  0.00  0.00           H
ATOM   1793  CA LASP X 107     -22.902   3.760   4.810  0.00  0.00           C
ATOM   1794  HA LASP X 107     -23.198   4.760   4.490  0.00  0.00           H
ATOM   1795  CB LASP X 107     -21.635   3.887   5.691  0.00  0.00           C
ATOM   1796  HB2LASP X 107     -21.939   4.077   6.722  0.00  0.00           H
ATOM   1797  HB3LASP X 107     -21.085   2.946   5.676  0.00  0.00           H
ATOM   1798  CG LASP X 107     -20.701   5.032   5.308  0.00  0.00           C
ATOM   1799  OD1LASP X 107     -20.190   5.700   6.232  0.00  0.00           O
ATOM   1800  OD2LASP X 107     -20.530   5.289   4.098  0.00  0.00           O
ATOM   1801  C  LASP X 107     -22.700   2.894   3.546  0.00  0.00           C
ATOM   1802  O  LASP X 107     -23.484   1.995   3.241  0.00  0.00           O
ATOM   1803  N  LGLY X 108     -21.640   3.152   2.781  0.00  0.00           N
ATOM   1804  H  LGLY X 108     -21.060   3.953   3.027  0.00  0.00           H
ATOM   1805  CA LGLY X 108     -21.261   2.344   1.627  0.00  0.00           C
ATOM   1806  HA2LGLY X 108     -22.009   2.425   0.847  0.00  0.00           H
ATOM   1807  HA3LGLY X 108     -20.318   2.709   1.233  0.00  0.00           H
ATOM   1808  C  LGLY X 108     -21.069   0.883   2.006  0.00  0.00           C
ATOM   1809  O  LGLY X 108     -21.661   0.002   1.380  0.00  0.00           O
ATOM   1810  N  LHID X 109     -20.269   0.669   3.048  0.00  0.00           N
ATOM   1811  H  LHID X 109     -19.969   1.480   3.569  0.00  0.00           H
ATOM   1812  CA LHID X 109     -19.755  -0.611   3.542  0.00  0.00           C
ATOM   1813  HA LHID X 109     -20.443  -1.398   3.274  0.00  0.00           H
ATOM   1814  C  LHID X 109     -19.623  -0.565   5.077  0.00  0.00           C
ATOM   1815  O  LHID X 109     -19.770   0.516   5.657  0.00  0.00           O
ATOM   1816  N  LPRO X 110     -19.373  -1.706   5.752  0.00  0.00           N
ATOM   1817  CD LPRO X 110     -19.275  -3.041   5.185  0.00  0.00           C
ATOM   1818  HD2LPRO X 110     -18.273  -3.199   4.796  0.00  0.00           H
ATOM   1819  HD3LPRO X 110     -20.006  -3.208   4.402  0.00  0.00           H
ATOM   1820  CG LPRO X 110     -19.533  -3.998   6.337  0.00  0.00           C
ATOM   1821  HG2LPRO X 110     -19.038  -4.954   6.182  0.00  0.00           H
ATOM   1822  HG3LPRO X 110     -20.608  -4.125   6.466  0.00  0.00           H
ATOM   1823  CB LPRO X 110     -18.941  -3.244   7.521  0.00  0.00           C
ATOM   1824  HB2LPRO X 110     -17.859  -3.388   7.536  0.00  0.00           H
ATOM   1825  HB3LPRO X 110     -19.388  -3.568   8.459  0.00  0.00           H
ATOM   1826  CA LPRO X 110     -19.278  -1.784   7.210  0.00  0.00           C
ATOM   1827  HA LPRO X 110     -20.260  -1.576   7.621  0.00  0.00           H
ATOM   1828  C  LPRO X 110     -18.253  -0.810   7.809  0.00  0.00           C
ATOM   1829  O  LPRO X 110     -17.131  -0.724   7.313  0.00  0.00           O
ATOM   1830  N  LVAL X 111     -18.638  -0.092   8.871  0.00  0.00           N
ATOM   1831  H  LVAL X 111     -19.591  -0.214   9.192  0.00  0.00           H
ATOM   1832  CA LVAL X 111     -17.830   0.933   9.574  0.00  0.00           C
ATOM   1833  HA LVAL X 111     -16.795   0.609   9.537  0.00  0.00           H
ATOM   1834  CB LVAL X 111     -17.929   2.324   8.900  0.00  0.00           C
ATOM   1835  HB LVAL X 111     -17.569   3.072   9.606  0.00  0.00           H
ATOM   1836  CG1LVAL X 111     -17.050   2.439   7.652  0.00  0.00           C
ATOM   1837 HG11LVAL X 111     -17.433   1.803   6.855  0.00  0.00           H
ATOM   1838 HG12LVAL X 111     -17.037   3.473   7.306  0.00  0.00           H
ATOM   1839 HG13LVAL X 111     -16.033   2.141   7.897  0.00  0.00           H
ATOM   1840  CG2LVAL X 111     -19.357   2.708   8.501  0.00  0.00           C
ATOM   1841 HG21LVAL X 111     -19.997   2.726   9.382  0.00  0.00           H
ATOM   1842 HG22LVAL X 111     -19.350   3.682   8.016  0.00  0.00           H
ATOM   1843 HG23LVAL X 111     -19.750   1.990   7.784  0.00  0.00           H
ATOM   1844  C  LVAL X 111     -18.228   1.035  11.063  0.00  0.00           C
ATOM   1845  O  LVAL X 111     -19.385   0.756  11.382  0.00  0.00           O
ATOM   1846  N  LPRO X 112     -17.327   1.419  11.996  0.00  0.00           N
ATOM   1847  CD LPRO X 112     -15.979   1.901  11.738  0.00  0.00           C
ATOM   1848  HD2LPRO X 112     -16.004   2.973  11.544  0.00  0.00           H
ATOM   1849  HD3LPRO X 112     -15.503   1.394  10.902  0.00  0.00           H
ATOM   1850  CG LPRO X 112     -15.185   1.625  13.008  0.00  0.00           C
ATOM   1851  HG2LPRO X 112     -14.491   2.427  13.200  0.00  0.00           H
ATOM   1852  HG3LPRO X 112     -14.672   0.672  12.927  0.00  0.00           H
ATOM   1853  CB LPRO X 112     -16.206   1.565  14.128  0.00  0.00           C
ATOM   1854  HB2LPRO X 112     -16.318   2.555  14.567  0.00  0.00           H
ATOM   1855  HB3LPRO X 112     -15.911   0.851  14.898  0.00  0.00           H
ATOM   1856  CA LPRO X 112     -17.494   1.139  13.433  0.00  0.00           C
ATOM   1857  HA LPRO X 112     -17.575   0.063  13.522  0.00  0.00           H
ATOM   1858  C  LPRO X 112     -18.700   1.766  14.146  0.00  0.00           C
ATOM   1859  O  LPRO X 112     -19.193   1.190  15.125  0.00  0.00           O
ATOM   1860  N  LLYS X 113     -19.210   2.905  13.668  0.00  0.00           N
ATOM   1861  H  LLYS X 113     -18.604   3.459  13.055  0.00  0.00           H
ATOM   1862  CA LLYS X 113     -20.490   3.506  14.085  0.00  0.00           C
ATOM   1863  HA LLYS X 113     -20.425   3.735  15.148  0.00  0.00           H
ATOM   1864  CB LLYS X 113     -20.677   4.837  13.329  0.00  0.00           C
ATOM   1865  HB2LLYS X 113     -21.596   5.319  13.667  0.00  0.00           H
ATOM   1866  HB3LLYS X 113     -19.841   5.491  13.584  0.00  0.00           H
ATOM   1867  CG LLYS X 113     -20.731   4.664  11.800  0.00  0.00           C
ATOM   1868  HG2LLYS X 113     -19.898   4.039  11.477  0.00  0.00           H
ATOM   1869  HG3LLYS X 113     -21.661   4.167  11.524  0.00  0.00           H
ATOM   1870  CD LLYS X 113     -20.635   5.996  11.047  0.00  0.00           C
ATOM   1871  HD2LLYS X 113     -21.536   6.588  11.215  0.00  0.00           H
ATOM   1872  HD3LLYS X 113     -19.756   6.545  11.389  0.00  0.00           H
ATOM   1873  CE LLYS X 113     -20.480   5.653   9.565  0.00  0.00           C
ATOM   1874  HE2LLYS X 113     -19.567   5.061   9.457  0.00  0.00           H
ATOM   1875  HE3LLYS X 113     -21.328   5.038   9.248  0.00  0.00           H
ATOM   1876  NZ LLYS X 113     -20.385   6.841   8.696  0.00  0.00           N
ATOM   1877  HZ1LLYS X 113     -19.595   7.415   8.937  0.00  0.00           H
ATOM   1878  HZ2LLYS X 113     -20.272   6.535   7.725  0.00  0.00           H
ATOM   1879  HZ3LLYS X 113     -21.244   7.393   8.738  0.00  0.00           H
ATOM   1880  C  LLYS X 113     -21.691   2.566  13.907  0.00  0.00           C
ATOM   1881  O  LLYS X 113     -22.635   2.614  14.693  0.00  0.00           O
ATOM   1882  N  LGLN X 114     -21.648   1.663  12.925  0.00  0.00           N
ATOM   1883  H  LGLN X 114     -20.800   1.622  12.369  0.00  0.00           H
ATOM   1884  CA LGLN X 114     -22.595   0.553  12.771  0.00  0.00           C
ATOM   1885  HA LGLN X 114     -23.600   0.893  13.024  0.00  0.00           H
ATOM   1886  CB LGLN X 114     -22.607   0.058  11.317  0.00  0.00           C
ATOM   1887  HB2LGLN X 114     -21.612  -0.317  11.082  0.00  0.00           H
ATOM   1888  HB3LGLN X 114     -23.298  -0.777  11.225  0.00  0.00           H
ATOM   1889  CG LGLN X 114     -23.011   1.134  10.295  0.00  0.00           C
ATOM   1890  HG2LGLN X 114     -24.097   1.164  10.206  0.00  0.00           H
ATOM   1891  HG3LGLN X 114     -22.681   2.118  10.625  0.00  0.00           H
ATOM   1892  CD LGLN X 114     -22.400   0.899   8.921  0.00  0.00           C
ATOM   1893  OE1LGLN X 114     -21.791  -0.113   8.615  0.00  0.00           O
ATOM   1894  NE2LGLN X 114     -22.535   1.832   8.018  0.00  0.00           N
ATOM   1895 HE21LGLN X 114     -22.028   1.701   7.155  0.00  0.00           H
ATOM   1896 HE22LGLN X 114     -22.999   2.703   8.270  0.00  0.00           H
ATOM   1897  C  LGLN X 114     -22.195  -0.557  13.753  0.00  0.00           C
ATOM   1898  O  LGLN X 114     -21.569  -1.544  13.373  0.00  0.00           O
ATOM   1899  N  LALA X 115     -22.517  -0.339  15.031  0.00  0.00           N
ATOM   1900  H  LALA X 115     -23.031   0.519  15.186  0.00  0.00           H
ATOM   1901  CA LALA X 115     -21.782  -0.816  16.210  0.00  0.00           C
ATOM   1902  HA LALA X 115     -20.802  -0.350  16.177  0.00  0.00           H
ATOM   1903  CB LALA X 115     -22.524  -0.257  17.431  0.00  0.00           C
ATOM   1904  HB1LALA X 115     -23.523  -0.691  17.492  0.00  0.00           H
ATOM   1905  HB2LALA X 115     -21.976  -0.499  18.338  0.00  0.00           H
ATOM   1906  HB3LALA X 115     -22.606   0.829  17.352  0.00  0.00           H
ATOM   1907  C  LALA X 115     -21.512  -2.331  16.365  0.00  0.00           C
ATOM   1908  O  LALA X 115     -20.749  -2.723  17.245  0.00  0.00           O
ATOM   1909  N  LPHE X 116     -22.123  -3.177  15.539  0.00  0.00           N
ATOM   1910  H  LPHE X 116     -22.694  -2.765  14.814  0.00  0.00           H
ATOM   1911  CA LPHE X 116     -21.811  -4.603  15.390  0.00  0.00           C
ATOM   1912  HA LPHE X 116     -21.665  -5.053  16.373  0.00  0.00           H
ATOM   1913  CB LPHE X 116     -23.012  -5.270  14.714  0.00  0.00           C
ATOM   1914  HB2LPHE X 116     -22.705  -6.241  14.328  0.00  0.00           H
ATOM   1915  HB3LPHE X 116     -23.755  -5.429  15.490  0.00  0.00           H
ATOM   1916  CG LPHE X 116     -23.680  -4.481  13.601  0.00  0.00           C
ATOM   1917  CD1LPHE X 116     -23.119  -4.442  12.312  0.00  0.00           C
ATOM   1918  HD1LPHE X 116     -22.221  -5.001  12.092  0.00  0.00           H
ATOM   1919  CE1LPHE X 116     -23.718  -3.658  11.311  0.00  0.00           C
ATOM   1920  HE1LPHE X 116     -23.271  -3.615  10.328  0.00  0.00           H
ATOM   1921  CZ LPHE X 116     -24.885  -2.925  11.592  0.00  0.00           C
ATOM   1922  HZ LPHE X 116     -25.341  -2.312  10.828  0.00  0.00           H
ATOM   1923  CE2LPHE X 116     -25.455  -2.977  12.875  0.00  0.00           C
ATOM   1924  HE2LPHE X 116     -26.353  -2.417  13.090  0.00  0.00           H
ATOM   1925  CD2LPHE X 116     -24.853  -3.754  13.878  0.00  0.00           C
ATOM   1926  HD2LPHE X 116     -25.291  -3.793  14.866  0.00  0.00           H
ATOM   1927  C  LPHE X 116     -20.528  -4.887  14.591  0.00  0.00           C
ATOM   1928  O  LPHE X 116     -19.935  -5.955  14.732  0.00  0.00           O
ATOM   1929  N  LTHR X 117     -20.100  -3.943  13.755  0.00  0.00           N
ATOM   1930  H  LTHR X 117     -20.634  -3.083  13.713  0.00  0.00           H
ATOM   1931  CA LTHR X 117     -18.770  -3.919  13.136  0.00  0.00           C
ATOM   1932  HA LTHR X 117     -18.363  -4.929  13.087  0.00  0.00           H
ATOM   1933  CB LTHR X 117     -18.787  -3.298  11.725  0.00  0.00           C
ATOM   1934  HB LTHR X 117     -18.637  -2.220  11.792  0.00  0.00           H
ATOM   1935  CG2LTHR X 117     -17.670  -3.905  10.877  0.00  0.00           C
ATOM   1936 HG21LTHR X 117     -17.904  -4.942  10.635  0.00  0.00           H
ATOM   1937 HG22LTHR X 117     -17.562  -3.327   9.962  0.00  0.00           H
ATOM   1938 HG23LTHR X 117     -16.723  -3.864  11.413  0.00  0.00           H
ATOM   1939  OG1LTHR X 117     -20.012  -3.524  11.063  0.00  0.00           O
ATOM   1940  HG1LTHR X 117     -20.657  -2.958  11.502  0.00  0.00           H
ATOM   1941  C  LTHR X 117     -17.881  -3.043  14.007  0.00  0.00           C
ATOM   1942  O  LTHR X 117     -18.306  -1.953  14.372  0.00  0.00           O
ATOM   1943  N  LASP X 118     -16.654  -3.458  14.327  0.00  0.00           N
ATOM   1944  H  LASP X 118     -16.378  -4.395  14.070  0.00  0.00           H
ATOM   1945  CA LASP X 118     -15.706  -2.628  15.098  0.00  0.00           C
ATOM   1946  HA LASP X 118     -16.236  -1.761  15.486  0.00  0.00           H
ATOM   1947  CB LASP X 118     -15.194  -3.386  16.329  0.00  0.00           C
ATOM   1948  HB2LASP X 118     -14.508  -4.165  16.007  0.00  0.00           H
ATOM   1949  HB3LASP X 118     -14.640  -2.683  16.952  0.00  0.00           H
ATOM   1950  CG LASP X 118     -16.300  -3.999  17.189  0.00  0.00           C
ATOM   1951  OD1LASP X 118     -17.024  -3.230  17.863  0.00  0.00           O
ATOM   1952  OD2LASP X 118     -16.380  -5.242  17.285  0.00  0.00           O
ATOM   1953  C  LASP X 118     -14.562  -2.020  14.264  0.00  0.00           C
ATOM   1954  O  LASP X 118     -13.688  -1.361  14.820  0.00  0.00           O
ATOM   1955  N  LVAL X 119     -14.579  -2.218  12.941  0.00  0.00           N
ATOM   1956  H  LVAL X 119     -15.383  -2.688  12.554  0.00  0.00           H
ATOM   1957  CA LVAL X 119     -13.603  -1.706  11.956  0.00  0.00           C
ATOM   1958  HA LVAL X 119     -13.093  -0.839  12.374  0.00  0.00           H
ATOM   1959  CB LVAL X 119     -12.528  -2.755  11.599  0.00  0.00           C
ATOM   1960  HB LVAL X 119     -11.847  -2.309  10.873  0.00  0.00           H
ATOM   1961  CG1LVAL X 119     -11.694  -3.132  12.823  0.00  0.00           C
ATOM   1962 HG11LVAL X 119     -12.294  -3.722  13.508  0.00  0.00           H
ATOM   1963 HG12LVAL X 119     -10.826  -3.711  12.519  0.00  0.00           H
ATOM   1964 HG13LVAL X 119     -11.353  -2.228  13.329  0.00  0.00           H
ATOM   1965  CG2LVAL X 119     -13.113  -4.032  10.978  0.00  0.00           C
ATOM   1966 HG21LVAL X 119     -13.663  -3.788  10.070  0.00  0.00           H
ATOM   1967 HG22LVAL X 119     -12.305  -4.710  10.708  0.00  0.00           H
ATOM   1968 HG23LVAL X 119     -13.778  -4.532  11.682  0.00  0.00           H
ATOM   1969  C  LVAL X 119     -14.324  -1.252  10.684  0.00  0.00           C
ATOM   1970  O  LVAL X 119     -15.502  -1.562  10.499  0.00  0.00           O
ATOM   1971  N  LALA X 120     -13.627  -0.540   9.798  0.00  0.00           N
ATOM   1972  H  LALA X 120     -12.655  -0.326   9.993  0.00  0.00           H
ATOM   1973  CA LALA X 120     -14.076  -0.324   8.427  0.00  0.00           C
ATOM   1974  HA LALA X 120     -15.151  -0.187   8.433  0.00  0.00           H
ATOM   1975  CB LALA X 120     -13.447   0.955   7.877  0.00  0.00           C
ATOM   1976  HB1LALA X 120     -12.365   0.847   7.803  0.00  0.00           H
ATOM   1977  HB2LALA X 120     -13.850   1.159   6.885  0.00  0.00           H
ATOM   1978  HB3LALA X 120     -13.692   1.777   8.543  0.00  0.00           H
ATOM   1979  C  LALA X 120     -13.740  -1.517   7.524  0.00  0.00           C
ATOM   1980  O  LALA X 120     -12.690  -2.141   7.676  0.00  0.00           O
ATOM   1981  N  LTHR X 121     -14.587  -1.785   6.530  0.00  0.00           N
ATOM   1982  H  LTHR X 121     -15.471  -1.283   6.502  0.00  0.00           H
ATOM   1983  CA LTHR X 121     -14.321  -2.761   5.461  0.00  0.00           C
ATOM   1984  HA LTHR X 121     -13.241  -2.883   5.379  0.00  0.00           H
ATOM   1985  CB LTHR X 121     -14.868  -4.167   5.788  0.00  0.00           C
ATOM   1986  HB LTHR X 121     -14.276  -4.886   5.230  0.00  0.00           H
ATOM   1987  CG2LTHR X 121     -14.811  -4.584   7.257  0.00  0.00           C
ATOM   1988 HG21LTHR X 121     -15.413  -3.912   7.870  0.00  0.00           H
ATOM   1989 HG22LTHR X 121     -15.200  -5.594   7.360  0.00  0.00           H
ATOM   1990 HG23LTHR X 121     -13.776  -4.563   7.596  0.00  0.00           H
ATOM   1991  OG1LTHR X 121     -16.197  -4.354   5.393  0.00  0.00           O
ATOM   1992  HG1LTHR X 121     -16.276  -5.321   5.307  0.00  0.00           H
ATOM   1993  C  LTHR X 121     -14.793  -2.234   4.098  0.00  0.00           C
ATOM   1994  O  LTHR X 121     -15.419  -1.174   4.001  0.00  0.00           O
ATOM   1995  N  LGLY X 122     -14.423  -2.908   3.009  0.00  0.00           N
ATOM   1996  H  LGLY X 122     -13.876  -3.758   3.148  0.00  0.00           H
ATOM   1997  CA LGLY X 122     -14.792  -2.553   1.633  0.00  0.00           C
ATOM   1998  HA2LGLY X 122     -15.609  -3.196   1.305  0.00  0.00           H
ATOM   1999  HA3LGLY X 122     -15.137  -1.524   1.581  0.00  0.00           H
ATOM   2000  C  LGLY X 122     -13.630  -2.698   0.656  0.00  0.00           C
ATOM   2001  O  LGLY X 122     -13.757  -3.436  -0.320  0.00  0.00           O
ATOM   2002  N  LSER X 123     -12.479  -2.072   0.932  0.00  0.00           N
ATOM   2003  H  LSER X 123     -12.424  -1.501   1.760  0.00  0.00           H
ATOM   2004  CA LSER X 123     -11.226  -2.449   0.261  0.00  0.00           C
ATOM   2005  HA LSER X 123     -11.374  -2.435  -0.820  0.00  0.00           H
ATOM   2006  CB LSER X 123     -10.084  -1.484   0.589  0.00  0.00           C
ATOM   2007  HB2LSER X 123     -10.358  -0.467   0.307  0.00  0.00           H
ATOM   2008  HB3LSER X 123      -9.852  -1.520   1.655  0.00  0.00           H
ATOM   2009  OG LSER X 123      -8.967  -1.901  -0.161  0.00  0.00           O
ATOM   2010  HG LSER X 123      -8.169  -1.377   0.104  0.00  0.00           H
ATOM   2011  C  LSER X 123     -10.866  -3.873   0.688  0.00  0.00           C
ATOM   2012  O  LSER X 123     -10.783  -4.153   1.889  0.00  0.00           O
ATOM   2013  N  LLEU X 124     -10.761  -4.798  -0.264  0.00  0.00           N
ATOM   2014  H  LLEU X 124     -10.770  -4.497  -1.238  0.00  0.00           H
ATOM   2015  CA LLEU X 124     -10.772  -6.238   0.019  0.00  0.00           C
ATOM   2016  HA LLEU X 124     -11.636  -6.459   0.646  0.00  0.00           H
ATOM   2017  CB LLEU X 124     -10.932  -7.008  -1.301  0.00  0.00           C
ATOM   2018  HB2LLEU X 124     -10.161  -6.672  -1.993  0.00  0.00           H
ATOM   2019  HB3LLEU X 124     -10.775  -8.071  -1.131  0.00  0.00           H
ATOM   2020  CG LLEU X 124     -12.319  -6.816  -1.938  0.00  0.00           C
ATOM   2021  HG LLEU X 124     -12.606  -5.766  -1.920  0.00  0.00           H
ATOM   2022  CD1LLEU X 124     -12.286  -7.282  -3.381  0.00  0.00           C
ATOM   2023 HD11LLEU X 124     -12.073  -8.349  -3.411  0.00  0.00           H
ATOM   2024 HD12LLEU X 124     -13.250  -7.078  -3.840  0.00  0.00           H
ATOM   2025 HD13LLEU X 124     -11.521  -6.741  -3.934  0.00  0.00           H
ATOM   2026  CD2LLEU X 124     -13.396  -7.636  -1.227  0.00  0.00           C
ATOM   2027 HD21LLEU X 124     -13.501  -7.299  -0.198  0.00  0.00           H
ATOM   2028 HD22LLEU X 124     -14.343  -7.547  -1.756  0.00  0.00           H
ATOM   2029 HD23LLEU X 124     -13.117  -8.689  -1.214  0.00  0.00           H
ATOM   2030  C  LLEU X 124      -9.544  -6.705   0.815  0.00  0.00           C
ATOM   2031  O  LLEU X 124      -8.544  -5.998   0.926  0.00  0.00           O
ATOM   2032  N  LGLY X 125      -9.640  -7.894   1.402  0.00  0.00           N
ATOM   2033  H  LGLY X 125     -10.519  -8.393   1.282  0.00  0.00           H
ATOM   2034  CA LGLY X 125      -8.586  -8.635   2.101  0.00  0.00           C
ATOM   2035  HA2LGLY X 125      -8.919  -9.666   2.201  0.00  0.00           H
ATOM   2036  HA3LGLY X 125      -7.694  -8.625   1.481  0.00  0.00           H
ATOM   2037  C  LGLY X 125      -8.205  -8.130   3.498  0.00  0.00           C
ATOM   2038  O  LGLY X 125      -7.946  -8.939   4.394  0.00  0.00           O
ATOM   2039  N  LGLN X 126      -8.263  -6.811   3.731  0.00  0.00           N
ATOM   2040  H  LGLN X 126      -8.512  -6.212   2.956  0.00  0.00           H
ATOM   2041  CA LGLN X 126      -7.882  -6.189   5.011  0.00  0.00           C
ATOM   2042  HA LGLN X 126      -6.816  -6.349   5.182  0.00  0.00           H
ATOM   2043  CB LGLN X 126      -8.175  -4.681   4.996  0.00  0.00           C
ATOM   2044  HB2LGLN X 126      -9.253  -4.517   4.932  0.00  0.00           H
ATOM   2045  HB3LGLN X 126      -7.838  -4.301   5.962  0.00  0.00           H
ATOM   2046  CG LGLN X 126      -7.496  -3.868   3.885  0.00  0.00           C
ATOM   2047  HG2LGLN X 126      -6.477  -4.226   3.750  0.00  0.00           H
ATOM   2048  HG3LGLN X 126      -8.045  -4.008   2.954  0.00  0.00           H
ATOM   2049  CD LGLN X 126      -7.435  -2.376   4.213  0.00  0.00           C
ATOM   2050  OE1LGLN X 126      -7.713  -1.931   5.313  0.00  0.00           O
ATOM   2051  NE2LGLN X 126      -7.055  -1.526   3.291  0.00  0.00           N
ATOM   2052 HE21LGLN X 126      -7.016  -0.552   3.562  0.00  0.00           H
ATOM   2053 HE22LGLN X 126      -6.874  -1.797   2.332  0.00  0.00           H
ATOM   2054  C  LGLN X 126      -8.649  -6.765   6.209  0.00  0.00           C
ATOM   2055  O  LGLN X 126      -8.140  -6.800   7.333  0.00  0.00           O
ATOM   2056  N  LGLY X 127      -9.882  -7.223   5.974  0.00  0.00           N
ATOM   2057  H  LGLY X 127     -10.217  -7.251   5.019  0.00  0.00           H
ATOM   2058  CA LGLY X 127     -10.766  -7.691   7.027  0.00  0.00           C
ATOM   2059  HA2LGLY X 127     -10.877  -6.880   7.743  0.00  0.00           H
ATOM   2060  HA3LGLY X 127     -11.738  -7.926   6.598  0.00  0.00           H
ATOM   2061  C  LGLY X 127     -10.246  -8.923   7.765  0.00  0.00           C
ATOM   2062  O  LGLY X 127     -10.604  -9.111   8.929  0.00  0.00           O
ATOM   2063  N  LLEU X 128      -9.375  -9.737   7.151  0.00  0.00           N
ATOM   2064  H  LLEU X 128      -9.104  -9.540   6.192  0.00  0.00           H
ATOM   2065  CA LLEU X 128      -8.734 -10.844   7.865  0.00  0.00           C
ATOM   2066  HA LLEU X 128      -9.491 -11.304   8.497  0.00  0.00           H
ATOM   2067  CB LLEU X 128      -8.234 -11.915   6.886  0.00  0.00           C
ATOM   2068  HB2LLEU X 128      -9.063 -12.217   6.250  0.00  0.00           H
ATOM   2069  HB3LLEU X 128      -7.452 -11.488   6.256  0.00  0.00           H
ATOM   2070  CG LLEU X 128      -7.688 -13.169   7.598  0.00  0.00           C
ATOM   2071  HG LLEU X 128      -6.844 -12.900   8.230  0.00  0.00           H
ATOM   2072  CD1LLEU X 128      -8.739 -13.877   8.458  0.00  0.00           C
ATOM   2073 HD11LLEU X 128      -9.628 -14.084   7.865  0.00  0.00           H
ATOM   2074 HD12LLEU X 128      -8.327 -14.813   8.825  0.00  0.00           H
ATOM   2075 HD13LLEU X 128      -8.996 -13.262   9.319  0.00  0.00           H
ATOM   2076  CD2LLEU X 128      -7.202 -14.175   6.565  0.00  0.00           C
ATOM   2077 HD21LLEU X 128      -6.428 -13.718   5.951  0.00  0.00           H
ATOM   2078 HD22LLEU X 128      -6.775 -15.036   7.076  0.00  0.00           H
ATOM   2079 HD23LLEU X 128      -8.027 -14.500   5.932  0.00  0.00           H
ATOM   2080  C  LLEU X 128      -7.634 -10.354   8.808  0.00  0.00           C
ATOM   2081  O  LLEU X 128      -7.574 -10.814   9.943  0.00  0.00           O
ATOM   2082  N  LGLY X 129      -6.824  -9.374   8.399  0.00  0.00           N
ATOM   2083  H  LGLY X 129      -6.953  -8.996   7.469  0.00  0.00           H
ATOM   2084  CA LGLY X 129      -5.844  -8.742   9.286  0.00  0.00           C
ATOM   2085  HA2LGLY X 129      -5.148  -9.491   9.664  0.00  0.00           H
ATOM   2086  HA3LGLY X 129      -5.286  -8.004   8.713  0.00  0.00           H
ATOM   2087  C  LGLY X 129      -6.513  -8.050  10.479  0.00  0.00           C
ATOM   2088  O  LGLY X 129      -6.083  -8.221  11.619  0.00  0.00           O
ATOM   2089  N  LALA X 130      -7.623  -7.345  10.242  0.00  0.00           N
ATOM   2090  H  LALA X 130      -7.909  -7.205   9.277  0.00  0.00           H
ATOM   2091  CA LALA X 130      -8.437  -6.759  11.306  0.00  0.00           C
ATOM   2092  HA LALA X 130      -7.819  -6.076  11.891  0.00  0.00           H
ATOM   2093  CB LALA X 130      -9.565  -5.956  10.654  0.00  0.00           C
ATOM   2094  HB1LALA X 130     -10.160  -6.599  10.007  0.00  0.00           H
ATOM   2095  HB2LALA X 130     -10.206  -5.549  11.432  0.00  0.00           H
ATOM   2096  HB3LALA X 130      -9.147  -5.138  10.064  0.00  0.00           H
ATOM   2097  C  LALA X 130      -8.984  -7.830  12.270  0.00  0.00           C
ATOM   2098  O  LALA X 130      -8.880  -7.684  13.491  0.00  0.00           O
ATOM   2099  N  LALA X 131      -9.501  -8.942  11.734  0.00  0.00           N
ATOM   2100  H  LALA X 131      -9.588  -9.003  10.726  0.00  0.00           H
ATOM   2101  CA LALA X 131      -9.962 -10.074  12.532  0.00  0.00           C
ATOM   2102  HA LALA X 131     -10.687  -9.704  13.256  0.00  0.00           H
ATOM   2103  CB LALA X 131     -10.678 -11.061  11.608  0.00  0.00           C
ATOM   2104  HB1LALA X 131      -9.980 -11.454  10.870  0.00  0.00           H
ATOM   2105  HB2LALA X 131     -11.080 -11.885  12.194  0.00  0.00           H
ATOM   2106  HB3LALA X 131     -11.500 -10.558  11.098  0.00  0.00           H
ATOM   2107  C  LALA X 131      -8.823 -10.749  13.321  0.00  0.00           C
ATOM   2108  O  LALA X 131      -9.025 -11.124  14.476  0.00  0.00           O
ATOM   2109  N  LCYS X 132      -7.611 -10.846  12.765  0.00  0.00           N
ATOM   2110  H  LCYS X 132      -7.504 -10.605  11.784  0.00  0.00           H
ATOM   2111  CA LCYS X 132      -6.428 -11.300  13.494  0.00  0.00           C
ATOM   2112  HA LCYS X 132      -6.637 -12.282  13.917  0.00  0.00           H
ATOM   2113  CB LCYS X 132      -5.236 -11.443  12.537  0.00  0.00           C
ATOM   2114  HB2LCYS X 132      -5.101 -10.525  11.963  0.00  0.00           H
ATOM   2115  HB3LCYS X 132      -4.333 -11.633  13.117  0.00  0.00           H
ATOM   2116  SG LCYS X 132      -5.500 -12.833  11.404  0.00  0.00           S
ATOM   2117  HG LCYS X 132      -4.330 -12.766  10.751  0.00  0.00           H
ATOM   2118  C  LCYS X 132      -6.094 -10.376  14.676  0.00  0.00           C
ATOM   2119  O  LCYS X 132      -5.820 -10.882  15.762  0.00  0.00           O
ATOM   2120  N  LGLY X 133      -6.185  -9.049  14.527  0.00  0.00           N
ATOM   2121  H  LGLY X 133      -6.382  -8.678  13.601  0.00  0.00           H
ATOM   2122  CA LGLY X 133      -5.981  -8.110  15.640  0.00  0.00           C
ATOM   2123  HA2LGLY X 133      -5.015  -8.301  16.105  0.00  0.00           H
ATOM   2124  HA3LGLY X 133      -5.983  -7.092  15.256  0.00  0.00           H
ATOM   2125  C  LGLY X 133      -7.058  -8.222  16.723  0.00  0.00           C
ATOM   2126  O  LGLY X 133      -6.748  -8.303  17.913  0.00  0.00           O
ATOM   2127  N  LMET X 134      -8.327  -8.340  16.324  0.00  0.00           N
ATOM   2128  H  LMET X 134      -8.529  -8.254  15.331  0.00  0.00           H
ATOM   2129  CA LMET X 134      -9.434  -8.624  17.246  0.00  0.00           C
ATOM   2130  HA LMET X 134      -9.509  -7.824  17.985  0.00  0.00           H
ATOM   2131  CB LMET X 134     -10.743  -8.709  16.458  0.00  0.00           C
ATOM   2132  HB2LMET X 134     -10.586  -9.408  15.642  0.00  0.00           H
ATOM   2133  HB3LMET X 134     -11.525  -9.109  17.103  0.00  0.00           H
ATOM   2134  CG LMET X 134     -11.256  -7.403  15.859  0.00  0.00           C
ATOM   2135  HG2LMET X 134     -11.722  -6.818  16.651  0.00  0.00           H
ATOM   2136  HG3LMET X 134     -10.431  -6.831  15.434  0.00  0.00           H
ATOM   2137  SD LMET X 134     -12.461  -7.753  14.552  0.00  0.00           S
ATOM   2138  CE LMET X 134     -13.642  -6.396  14.737  0.00  0.00           C
ATOM   2139  HE1LMET X 134     -13.159  -5.455  14.490  0.00  0.00           H
ATOM   2140  HE2LMET X 134     -14.480  -6.550  14.059  0.00  0.00           H
ATOM   2141  HE3LMET X 134     -14.012  -6.364  15.762  0.00  0.00           H
ATOM   2142  C  LMET X 134      -9.245  -9.958  17.989  0.00  0.00           C
ATOM   2143  O  LMET X 134      -9.546 -10.049  19.180  0.00  0.00           O
ATOM   2144  N  LALA X 135      -8.765 -11.002  17.307  0.00  0.00           N
ATOM   2145  H  LALA X 135      -8.600 -10.894  16.311  0.00  0.00           H
ATOM   2146  CA LALA X 135      -8.567 -12.330  17.886  0.00  0.00           C
ATOM   2147  HA LALA X 135      -9.444 -12.595  18.476  0.00  0.00           H
ATOM   2148  CB LALA X 135      -8.431 -13.348  16.754  0.00  0.00           C
ATOM   2149  HB1LALA X 135      -7.612 -13.074  16.092  0.00  0.00           H
ATOM   2150  HB2LALA X 135      -8.245 -14.336  17.175  0.00  0.00           H
ATOM   2151  HB3LALA X 135      -9.354 -13.379  16.179  0.00  0.00           H
ATOM   2152  C  LALA X 135      -7.362 -12.362  18.831  0.00  0.00           C
ATOM   2153  O  LALA X 135      -7.474 -12.889  19.938  0.00  0.00           O
ATOM   2154  N  LTYR X 136      -6.258 -11.714  18.448  0.00  0.00           N
ATOM   2155  H  LTYR X 136      -6.229 -11.318  17.513  0.00  0.00           H
ATOM   2156  CA LTYR X 136      -5.108 -11.476  19.320  0.00  0.00           C
ATOM   2157  HA LTYR X 136      -4.704 -12.436  19.640  0.00  0.00           H
ATOM   2158  CB LTYR X 136      -4.024 -10.722  18.533  0.00  0.00           C
ATOM   2159  HB2LTYR X 136      -3.981 -11.128  17.523  0.00  0.00           H
ATOM   2160  HB3LTYR X 136      -4.291  -9.667  18.448  0.00  0.00           H
ATOM   2161  CG LTYR X 136      -2.638 -10.838  19.133  0.00  0.00           C
ATOM   2162  CD1LTYR X 136      -1.649 -11.574  18.452  0.00  0.00           C
ATOM   2163  HD1LTYR X 136      -1.866 -12.019  17.492  0.00  0.00           H
ATOM   2164  CE1LTYR X 136      -0.370 -11.726  19.014  0.00  0.00           C
ATOM   2165  HE1LTYR X 136       0.395 -12.259  18.479  0.00  0.00           H
ATOM   2166  CZ LTYR X 136      -0.083 -11.162  20.273  0.00  0.00           C
ATOM   2167  OH LTYR X 136       1.141 -11.315  20.831  0.00  0.00           O
ATOM   2168  HH LTYR X 136       1.580 -12.109  20.514  0.00  0.00           H
ATOM   2169  CE2LTYR X 136      -1.065 -10.414  20.947  0.00  0.00           C
ATOM   2170  HE2LTYR X 136      -0.831  -9.988  21.911  0.00  0.00           H
ATOM   2171  CD2LTYR X 136      -2.336 -10.240  20.371  0.00  0.00           C
ATOM   2172  HD2LTYR X 136      -3.079  -9.661  20.901  0.00  0.00           H
ATOM   2173  C  LTYR X 136      -5.537 -10.706  20.575  0.00  0.00           C
ATOM   2174  O  LTYR X 136      -5.189 -11.094  21.685  0.00  0.00           O
ATOM   2175  N  LTHR X 137      -6.383  -9.684  20.419  0.00  0.00           N
ATOM   2176  H  LTHR X 137      -6.595  -9.380  19.475  0.00  0.00           H
ATOM   2177  CA LTHR X 137      -6.971  -8.943  21.545  0.00  0.00           C
ATOM   2178  HA LTHR X 137      -6.162  -8.528  22.137  0.00  0.00           H
ATOM   2179  CB LTHR X 137      -7.840  -7.782  21.045  0.00  0.00           C
ATOM   2180  HB LTHR X 137      -8.621  -8.158  20.390  0.00  0.00           H
ATOM   2181  CG2LTHR X 137      -8.489  -6.929  22.135  0.00  0.00           C
ATOM   2182 HG21LTHR X 137      -7.724  -6.455  22.748  0.00  0.00           H
ATOM   2183 HG22LTHR X 137      -9.090  -6.151  21.664  0.00  0.00           H
ATOM   2184 HG23LTHR X 137      -9.139  -7.536  22.765  0.00  0.00           H
ATOM   2185  OG1LTHR X 137      -7.016  -6.921  20.314  0.00  0.00           O
ATOM   2186  HG1LTHR X 137      -6.793  -7.341  19.467  0.00  0.00           H
ATOM   2187  C  LTHR X 137      -7.758  -9.851  22.480  0.00  0.00           C
ATOM   2188  O  LTHR X 137      -7.600  -9.732  23.690  0.00  0.00           O
ATOM   2189  N  LGLY X 138      -8.513 -10.818  21.953  0.00  0.00           N
ATOM   2190  H  LGLY X 138      -8.595 -10.877  20.947  0.00  0.00           H
ATOM   2191  CA LGLY X 138      -9.199 -11.816  22.774  0.00  0.00           C
ATOM   2192  HA2LGLY X 138      -9.810 -11.315  23.522  0.00  0.00           H
ATOM   2193  HA3LGLY X 138      -9.843 -12.432  22.146  0.00  0.00           H
ATOM   2194  C  LGLY X 138      -8.227 -12.721  23.519  0.00  0.00           C
ATOM   2195  O  LGLY X 138      -8.319 -12.840  24.734  0.00  0.00           O
ATOM   2196  N  LLYS X 139      -7.247 -13.298  22.817  0.00  0.00           N
ATOM   2197  H  LLYS X 139      -7.201 -13.110  21.821  0.00  0.00           H
ATOM   2198  CA LLYS X 139      -6.299 -14.260  23.393  0.00  0.00           C
ATOM   2199  HA LLYS X 139      -6.868 -14.944  24.027  0.00  0.00           H
ATOM   2200  CB LLYS X 139      -5.684 -15.076  22.241  0.00  0.00           C
ATOM   2201  HB2LLYS X 139      -6.495 -15.456  21.617  0.00  0.00           H
ATOM   2202  HB3LLYS X 139      -5.047 -14.435  21.628  0.00  0.00           H
ATOM   2203  CG LLYS X 139      -4.870 -16.269  22.764  0.00  0.00           C
ATOM   2204  HG2LLYS X 139      -3.937 -15.912  23.200  0.00  0.00           H
ATOM   2205  HG3LLYS X 139      -5.445 -16.775  23.541  0.00  0.00           H
ATOM   2206  CD LLYS X 139      -4.552 -17.284  21.663  0.00  0.00           C
ATOM   2207  HD2LLYS X 139      -5.493 -17.669  21.266  0.00  0.00           H
ATOM   2208  HD3LLYS X 139      -3.986 -16.810  20.861  0.00  0.00           H
ATOM   2209  CE LLYS X 139      -3.733 -18.424  22.277  0.00  0.00           C
ATOM   2210  HE2LLYS X 139      -2.700 -18.087  22.403  0.00  0.00           H
ATOM   2211  HE3LLYS X 139      -4.149 -18.652  23.262  0.00  0.00           H
ATOM   2212  NZ LLYS X 139      -3.792 -19.637  21.435  0.00  0.00           N
ATOM   2213  HZ1LLYS X 139      -3.454 -19.465  20.492  0.00  0.00           H
ATOM   2214  HZ2LLYS X 139      -3.313 -20.429  21.827  0.00  0.00           H
ATOM   2215  HZ3LLYS X 139      -4.764 -19.936  21.310  0.00  0.00           H
ATOM   2216  C  LLYS X 139      -5.237 -13.639  24.317  0.00  0.00           C
ATOM   2217  O  LLYS X 139      -4.700 -14.355  25.157  0.00  0.00           O
ATOM   2218  N  LTYR X 140      -4.945 -12.339  24.199  0.00  0.00           N
ATOM   2219  H  LTYR X 140      -5.449 -11.793  23.516  0.00  0.00           H
ATOM   2220  CA LTYR X 140      -3.800 -11.716  24.886  0.00  0.00           C
ATOM   2221  HA LTYR X 140      -3.497 -12.323  25.740  0.00  0.00           H
ATOM   2222  CB LTYR X 140      -2.614 -11.603  23.918  0.00  0.00           C
ATOM   2223  HB2LTYR X 140      -2.956 -11.069  23.031  0.00  0.00           H
ATOM   2224  HB3LTYR X 140      -1.850 -11.014  24.426  0.00  0.00           H
ATOM   2225  CG LTYR X 140      -2.033 -12.936  23.510  0.00  0.00           C
ATOM   2226  CD1LTYR X 140      -1.254 -13.656  24.434  0.00  0.00           C
ATOM   2227  HD1LTYR X 140      -1.059 -13.241  25.423  0.00  0.00           H
ATOM   2228  CE1LTYR X 140      -0.726 -14.910  24.082  0.00  0.00           C
ATOM   2229  HE1LTYR X 140      -0.126 -15.471  24.798  0.00  0.00           H
ATOM   2230  CZ LTYR X 140      -0.981 -15.446  22.803  0.00  0.00           C
ATOM   2231  OH LTYR X 140      -0.471 -16.657  22.467  0.00  0.00           O
ATOM   2232  HH LTYR X 140       0.044 -17.055  23.172  0.00  0.00           H
ATOM   2233  CE2LTYR X 140      -1.758 -14.720  21.877  0.00  0.00           C
ATOM   2234  HE2LTYR X 140      -1.955 -15.135  20.888  0.00  0.00           H
ATOM   2235  CD2LTYR X 140      -2.279 -13.461  22.228  0.00  0.00           C
ATOM   2236  HD2LTYR X 140      -2.872 -12.896  21.508  0.00  0.00           H
ATOM   2237  C  LTYR X 140      -4.031 -10.346  25.538  0.00  0.00           C
ATOM   2238  O  LTYR X 140      -3.197  -9.973  26.355  0.00  0.00           O
ATOM   2239  N  LPHE X 141      -5.113  -9.604  25.266  0.00  0.00           N
ATOM   2240  H  LPHE X 141      -5.725  -9.888  24.515  0.00  0.00           H
ATOM   2241  CA LPHE X 141      -5.337  -8.279  25.891  0.00  0.00           C
ATOM   2242  HA LPHE X 141      -4.559  -8.081  26.628  0.00  0.00           H
ATOM   2243  CB LPHE X 141      -5.298  -7.170  24.825  0.00  0.00           C
ATOM   2244  HB2LPHE X 141      -6.158  -7.234  24.161  0.00  0.00           H
ATOM   2245  HB3LPHE X 141      -5.303  -6.206  25.335  0.00  0.00           H
ATOM   2246  CG LPHE X 141      -4.058  -7.187  23.937  0.00  0.00           C
ATOM   2247  CD1LPHE X 141      -2.794  -7.504  24.473  0.00  0.00           C
ATOM   2248  HD1LPHE X 141      -2.692  -7.651  25.548  0.00  0.00           H
ATOM   2249  CE1LPHE X 141      -1.674  -7.630  23.638  0.00  0.00           C
ATOM   2250  HE1LPHE X 141      -0.712  -7.919  24.061  0.00  0.00           H
ATOM   2251  CZ LPHE X 141      -1.790  -7.384  22.266  0.00  0.00           C
ATOM   2252  HZ LPHE X 141      -0.917  -7.465  21.617  0.00  0.00           H
ATOM   2253  CE2LPHE X 141      -3.036  -7.031  21.725  0.00  0.00           C
ATOM   2254  HE2LPHE X 141      -3.127  -6.842  20.655  0.00  0.00           H
ATOM   2255  CD2LPHE X 141      -4.164  -6.923  22.557  0.00  0.00           C
ATOM   2256  HD2LPHE X 141      -5.127  -6.634  22.135  0.00  0.00           H
ATOM   2257  C  LPHE X 141      -6.581  -8.254  26.787  0.00  0.00           C
ATOM   2258  O  LPHE X 141      -6.457  -7.997  27.982  0.00  0.00           O
ATOM   2259  N  LASP X 142      -7.739  -8.669  26.268  0.00  0.00           N
ATOM   2260  H  LASP X 142      -7.884  -8.589  25.272  0.00  0.00           H
ATOM   2261  CA LASP X 142      -8.856  -9.138  27.099  0.00  0.00           C
ATOM   2262  HA LASP X 142      -9.001  -8.463  27.943  0.00  0.00           H
ATOM   2263  CB LASP X 142     -10.158  -9.176  26.269  0.00  0.00           C
ATOM   2264  HB2LASP X 142      -9.824  -9.570  25.309  0.00  0.00           H
ATOM   2265  HB3LASP X 142     -10.879  -9.862  26.712  0.00  0.00           H
ATOM   2266  CG LASP X 142     -10.820  -7.801  26.056  0.00  0.00           C
ATOM   2267  OD1LASP X 142     -10.532  -6.849  26.810  0.00  0.00           O
ATOM   2268  OD2LASP X 142     -11.713  -7.665  25.189  0.00  0.00           O
ATOM   2269  C  LASP X 142      -8.543 -10.506  27.750  0.00  0.00           C
ATOM   2270  O  LASP X 142      -9.066 -10.811  28.820  0.00  0.00           O
ATOM   2271  N  LLYS X 143      -7.644 -11.316  27.166  0.00  0.00           N
ATOM   2272  H  LLYS X 143      -7.411 -11.089  26.211  0.00  0.00           H
ATOM   2273  CA LLYS X 143      -7.122 -12.584  27.735  0.00  0.00           C
ATOM   2274  HA LLYS X 143      -6.584 -13.141  26.968  0.00  0.00           H
ATOM   2275  CB LLYS X 143      -6.146 -12.285  28.909  0.00  0.00           C
ATOM   2276  HB2LLYS X 143      -6.737 -11.834  29.707  0.00  0.00           H
ATOM   2277  HB3LLYS X 143      -5.752 -13.244  29.246  0.00  0.00           H
ATOM   2278  CG LLYS X 143      -4.979 -11.350  28.543  0.00  0.00           C
ATOM   2279  HG2LLYS X 143      -4.332 -11.909  27.867  0.00  0.00           H
ATOM   2280  HG3LLYS X 143      -5.413 -10.503  28.012  0.00  0.00           H
ATOM   2281  CD LLYS X 143      -4.152 -10.837  29.738  0.00  0.00           C
ATOM   2282  HD2LLYS X 143      -4.818 -10.399  30.481  0.00  0.00           H
ATOM   2283  HD3LLYS X 143      -3.605 -11.668  30.185  0.00  0.00           H
ATOM   2284  CE LLYS X 143      -3.155  -9.772  29.250  0.00  0.00           C
ATOM   2285  HE2LLYS X 143      -2.589 -10.212  28.428  0.00  0.00           H
ATOM   2286  HE3LLYS X 143      -3.739  -8.930  28.879  0.00  0.00           H
ATOM   2287  NZ LLYS X 143      -2.219  -9.300  30.297  0.00  0.00           N
ATOM   2288  HZ1LLYS X 143      -1.677 -10.080  30.642  0.00  0.00           H
ATOM   2289  HZ2LLYS X 143      -1.598  -8.606  29.906  0.00  0.00           H
ATOM   2290  HZ3LLYS X 143      -2.743  -8.892  31.058  0.00  0.00           H
ATOM   2291  C  LLYS X 143      -8.245 -13.591  28.087  0.00  0.00           C
ATOM   2292  O  LLYS X 143      -8.160 -14.295  29.099  0.00  0.00           O
ATOM   2293  N  LALA X 144      -9.303 -13.632  27.276  0.00  0.00           N
ATOM   2294  H  LALA X 144      -9.156 -13.161  26.394  0.00  0.00           H
ATOM   2295  CA LALA X 144     -10.631 -14.194  27.551  0.00  0.00           C
ATOM   2296  HA LALA X 144     -10.624 -14.711  28.511  0.00  0.00           H
ATOM   2297  CB LALA X 144     -11.592 -12.997  27.645  0.00  0.00           C
ATOM   2298  HB1LALA X 144     -11.618 -12.475  26.689  0.00  0.00           H
ATOM   2299  HB2LALA X 144     -12.594 -13.353  27.891  0.00  0.00           H
ATOM   2300  HB3LALA X 144     -11.249 -12.315  28.423  0.00  0.00           H
ATOM   2301  C  LALA X 144     -11.078 -15.239  26.496  0.00  0.00           C
ATOM   2302  O  LALA X 144     -10.287 -15.659  25.648  0.00  0.00           O
ATOM   2303  N  LSER X 145     -12.337 -15.697  26.549  0.00  0.00           N
ATOM   2304  H  LSER X 145     -12.961 -15.323  27.250  0.00  0.00           H
ATOM   2305  CA LSER X 145     -12.841 -16.770  25.663  0.00  0.00           C
ATOM   2306  HA LSER X 145     -12.037 -17.467  25.427  0.00  0.00           H
ATOM   2307  CB LSER X 145     -13.966 -17.538  26.354  0.00  0.00           C
ATOM   2308  HB2LSER X 145     -14.776 -16.850  26.596  0.00  0.00           H
ATOM   2309  HB3LSER X 145     -14.337 -18.315  25.684  0.00  0.00           H
ATOM   2310  OG LSER X 145     -13.483 -18.131  27.539  0.00  0.00           O
ATOM   2311  HG LSER X 145     -14.194 -18.612  27.969  0.00  0.00           H
ATOM   2312  C  LSER X 145     -13.360 -16.334  24.285  0.00  0.00           C
ATOM   2313  O  LSER X 145     -13.575 -17.203  23.434  0.00  0.00           O
ATOM   2314  N  LTYR X 146     -13.596 -15.035  24.059  0.00  0.00           N
ATOM   2315  H  LTYR X 146     -13.377 -14.378  24.791  0.00  0.00           H
ATOM   2316  CA LTYR X 146     -14.340 -14.566  22.882  0.00  0.00           C
ATOM   2317  HA LTYR X 146     -15.291 -15.102  22.896  0.00  0.00           H
ATOM   2318  CB LTYR X 146     -14.706 -13.072  22.985  0.00  0.00           C
ATOM   2319  HB2LTYR X 146     -15.586 -12.908  22.362  0.00  0.00           H
ATOM   2320  HB3LTYR X 146     -15.016 -12.853  24.008  0.00  0.00           H
ATOM   2321  CG LTYR X 146     -13.653 -12.065  22.545  0.00  0.00           C
ATOM   2322  CD1LTYR X 146     -13.376 -11.887  21.174  0.00  0.00           C
ATOM   2323  HD1LTYR X 146     -13.896 -12.484  20.443  0.00  0.00           H
ATOM   2324  CE1LTYR X 146     -12.425 -10.942  20.750  0.00  0.00           C
ATOM   2325  HE1LTYR X 146     -12.208 -10.817  19.702  0.00  0.00           H
ATOM   2326  CZ LTYR X 146     -11.802 -10.111  21.697  0.00  0.00           C
ATOM   2327  OH LTYR X 146     -10.969  -9.126  21.274  0.00  0.00           O
ATOM   2328  HH LTYR X 146     -10.491  -9.413  20.478  0.00  0.00           H
ATOM   2329  CE2LTYR X 146     -12.086 -10.276  23.067  0.00  0.00           C
ATOM   2330  HE2LTYR X 146     -11.596  -9.642  23.786  0.00  0.00           H
ATOM   2331  CD2LTYR X 146     -12.997 -11.260  23.495  0.00  0.00           C
ATOM   2332  HD2LTYR X 146     -13.212 -11.376  24.549  0.00  0.00           H
ATOM   2333  C  LTYR X 146     -13.662 -14.925  21.546  0.00  0.00           C
ATOM   2334  O  LTYR X 146     -12.434 -14.880  21.388  0.00  0.00           O
ATOM   2335  N  LARG X 147     -14.497 -15.256  20.558  0.00  0.00           N
ATOM   2336  H  LARG X 147     -15.498 -15.156  20.746  0.00  0.00           H
ATOM   2337  CA LARG X 147     -14.110 -15.634  19.197  0.00  0.00           C
ATOM   2338  HA LARG X 147     -13.056 -15.900  19.190  0.00  0.00           H
ATOM   2339  CB LARG X 147     -14.928 -16.853  18.753  0.00  0.00           C
ATOM   2340  HB2LARG X 147     -15.984 -16.620  18.873  0.00  0.00           H
ATOM   2341  HB3LARG X 147     -14.734 -17.038  17.696  0.00  0.00           H
ATOM   2342  CG LARG X 147     -14.610 -18.125  19.554  0.00  0.00           C
ATOM   2343  HG2LARG X 147     -13.540 -18.177  19.760  0.00  0.00           H
ATOM   2344  HG3LARG X 147     -15.142 -18.082  20.506  0.00  0.00           H
ATOM   2345  CD LARG X 147     -15.043 -19.384  18.784  0.00  0.00           C
ATOM   2346  HD2LARG X 147     -15.045 -20.235  19.466  0.00  0.00           H
ATOM   2347  HD3LARG X 147     -16.067 -19.247  18.428  0.00  0.00           H
ATOM   2348  NE LARG X 147     -14.147 -19.654  17.635  0.00  0.00           N
ATOM   2349  HE LARG X 147     -14.401 -19.221  16.762  0.00  0.00           H
ATOM   2350  CZ LARG X 147     -12.970 -20.253  17.677  0.00  0.00           C
ATOM   2351  NH1LARG X 147     -12.519 -20.837  18.750  0.00  0.00           N
ATOM   2352 HH11LARG X 147     -13.063 -20.809  19.590  0.00  0.00           H
ATOM   2353 HH12LARG X 147     -11.550 -21.140  18.747  0.00  0.00           H
ATOM   2354  NH2LARG X 147     -12.167 -20.270  16.655  0.00  0.00           N
ATOM   2355 HH21LARG X 147     -12.362 -19.740  15.823  0.00  0.00           H
ATOM   2356 HH22LARG X 147     -11.220 -20.604  16.801  0.00  0.00           H
ATOM   2357  C  LARG X 147     -14.270 -14.491  18.198  0.00  0.00           C
ATOM   2358  O  LARG X 147     -14.925 -13.477  18.451  0.00  0.00           O
ATOM   2359  N  LVAL X 148     -13.654 -14.673  17.032  0.00  0.00           N
ATOM   2360  H  LVAL X 148     -13.146 -15.539  16.894  0.00  0.00           H
ATOM   2361  CA LVAL X 148     -13.683 -13.700  15.933  0.00  0.00           C
ATOM   2362  HA LVAL X 148     -14.512 -13.025  16.109  0.00  0.00           H
ATOM   2363  CB LVAL X 148     -12.398 -12.861  15.881  0.00  0.00           C
ATOM   2364  HB LVAL X 148     -11.574 -13.495  15.558  0.00  0.00           H
ATOM   2365  CG1LVAL X 148     -12.529 -11.696  14.893  0.00  0.00           C
ATOM   2366 HG11LVAL X 148     -13.333 -11.026  15.194  0.00  0.00           H
ATOM   2367 HG12LVAL X 148     -11.595 -11.148  14.865  0.00  0.00           H
ATOM   2368 HG13LVAL X 148     -12.713 -12.058  13.884  0.00  0.00           H
ATOM   2369  CG2LVAL X 148     -12.058 -12.294  17.261  0.00  0.00           C
ATOM   2370 HG21LVAL X 148     -11.667 -13.084  17.903  0.00  0.00           H
ATOM   2371 HG22LVAL X 148     -11.311 -11.517  17.165  0.00  0.00           H
ATOM   2372 HG23LVAL X 148     -12.950 -11.878  17.722  0.00  0.00           H
ATOM   2373  C  LVAL X 148     -13.930 -14.388  14.601  0.00  0.00           C
ATOM   2374  O  LVAL X 148     -13.408 -15.476  14.374  0.00  0.00           O
ATOM   2375  N  LTYR X 149     -14.690 -13.744  13.717  0.00  0.00           N
ATOM   2376  H  LTYR X 149     -15.091 -12.857  13.996  0.00  0.00           H
ATOM   2377  CA LTYR X 149     -15.118 -14.307  12.435  0.00  0.00           C
ATOM   2378  HA LTYR X 149     -14.571 -15.228  12.247  0.00  0.00           H
ATOM   2379  CB LTYR X 149     -16.610 -14.667  12.496  0.00  0.00           C
ATOM   2380  HB2LTYR X 149     -17.189 -13.746  12.478  0.00  0.00           H
ATOM   2381  HB3LTYR X 149     -16.885 -15.239  11.613  0.00  0.00           H
ATOM   2382  CG LTYR X 149     -16.993 -15.433  13.742  0.00  0.00           C
ATOM   2383  CD1LTYR X 149     -16.976 -16.841  13.778  0.00  0.00           C
ATOM   2384  HD1LTYR X 149     -16.751 -17.402  12.884  0.00  0.00           H
ATOM   2385  CE1LTYR X 149     -17.237 -17.514  14.990  0.00  0.00           C
ATOM   2386  HE1LTYR X 149     -17.217 -18.589  15.036  0.00  0.00           H
ATOM   2387  CZ LTYR X 149     -17.515 -16.776  16.161  0.00  0.00           C
ATOM   2388  OH LTYR X 149     -17.797 -17.403  17.331  0.00  0.00           O
ATOM   2389  HH LTYR X 149     -18.040 -16.760  18.030  0.00  0.00           H
ATOM   2390  CE2LTYR X 149     -17.510 -15.372  16.110  0.00  0.00           C
ATOM   2391  HE2LTYR X 149     -17.700 -14.801  16.991  0.00  0.00           H
ATOM   2392  CD2LTYR X 149     -17.277 -14.702  14.906  0.00  0.00           C
ATOM   2393  HD2LTYR X 149     -17.283 -13.621  14.887  0.00  0.00           H
ATOM   2394  C  LTYR X 149     -14.831 -13.328  11.299  0.00  0.00           C
ATOM   2395  O  LTYR X 149     -15.286 -12.184  11.343  0.00  0.00           O
ATOM   2396  N  LCYS X 150     -14.097 -13.781  10.284  0.00  0.00           N
ATOM   2397  H  LCYS X 150     -13.710 -14.717  10.350  0.00  0.00           H
ATOM   2398  CA LCYS X 150     -13.832 -13.024   9.066  0.00  0.00           C
ATOM   2399  HA LCYS X 150     -14.235 -12.022   9.169  0.00  0.00           H
ATOM   2400  CB LCYS X 150     -12.323 -12.897   8.874  0.00  0.00           C
ATOM   2401  HB2LCYS X 150     -11.853 -12.531   9.782  0.00  0.00           H
ATOM   2402  HB3LCYS X 150     -11.903 -13.870   8.614  0.00  0.00           H
ATOM   2403  SG LCYS X 150     -12.059 -11.729   7.520  0.00  0.00           S
ATOM   2404  HG LCYS X 150     -11.972 -10.624   8.279  0.00  0.00           H
ATOM   2405  C  LCYS X 150     -14.477 -13.695   7.848  0.00  0.00           C
ATOM   2406  O  LCYS X 150     -14.136 -14.838   7.550  0.00  0.00           O
ATOM   2407  N  LLEU X 151     -15.381 -13.010   7.143  0.00  0.00           N
ATOM   2408  H  LLEU X 151     -15.587 -12.060   7.434  0.00  0.00           H
ATOM   2409  CA LLEU X 151     -16.008 -13.519   5.914  0.00  0.00           C
ATOM   2410  HA LLEU X 151     -15.859 -14.596   5.875  0.00  0.00           H
ATOM   2411  CB LLEU X 151     -17.529 -13.290   6.000  0.00  0.00           C
ATOM   2412  HB2LLEU X 151     -17.905 -13.840   6.864  0.00  0.00           H
ATOM   2413  HB3LLEU X 151     -17.710 -12.231   6.179  0.00  0.00           H
ATOM   2414  CG LLEU X 151     -18.335 -13.718   4.756  0.00  0.00           C
ATOM   2415  HG LLEU X 151     -18.062 -13.089   3.910  0.00  0.00           H
ATOM   2416  CD1LLEU X 151     -18.138 -15.186   4.378  0.00  0.00           C
ATOM   2417 HD11LLEU X 151     -18.312 -15.820   5.244  0.00  0.00           H
ATOM   2418 HD12LLEU X 151     -18.835 -15.460   3.587  0.00  0.00           H
ATOM   2419 HD13LLEU X 151     -17.132 -15.347   3.998  0.00  0.00           H
ATOM   2420  CD2LLEU X 151     -19.827 -13.547   5.036  0.00  0.00           C
ATOM   2421 HD21LLEU X 151     -20.035 -12.528   5.349  0.00  0.00           H
ATOM   2422 HD22LLEU X 151     -20.392 -13.753   4.129  0.00  0.00           H
ATOM   2423 HD23LLEU X 151     -20.145 -14.232   5.822  0.00  0.00           H
ATOM   2424  C  LLEU X 151     -15.344 -12.928   4.657  0.00  0.00           C
ATOM   2425  O  LLEU X 151     -15.306 -11.705   4.504  0.00  0.00           O
ATOM   2426  N  LLEU X 152     -14.847 -13.797   3.770  0.00  0.00           N
ATOM   2427  H  LLEU X 152     -14.949 -14.785   3.981  0.00  0.00           H
ATOM   2428  CA LLEU X 152     -14.086 -13.481   2.550  0.00  0.00           C
ATOM   2429  HA LLEU X 152     -14.133 -12.407   2.382  0.00  0.00           H
ATOM   2430  CB LLEU X 152     -12.610 -13.895   2.725  0.00  0.00           C
ATOM   2431  HB2LLEU X 152     -12.567 -14.982   2.790  0.00  0.00           H
ATOM   2432  HB3LLEU X 152     -12.078 -13.618   1.813  0.00  0.00           H
ATOM   2433  CG LLEU X 152     -11.881 -13.278   3.938  0.00  0.00           C
ATOM   2434  HG LLEU X 152     -12.522 -12.555   4.436  0.00  0.00           H
ATOM   2435  CD1LLEU X 152     -11.493 -14.352   4.956  0.00  0.00           C
ATOM   2436 HD11LLEU X 152     -10.812 -15.071   4.502  0.00  0.00           H
ATOM   2437 HD12LLEU X 152     -11.003 -13.886   5.809  0.00  0.00           H
ATOM   2438 HD13LLEU X 152     -12.392 -14.863   5.302  0.00  0.00           H
ATOM   2439  CD2LLEU X 152     -10.601 -12.566   3.500  0.00  0.00           C
ATOM   2440 HD21LLEU X 152     -10.845 -11.800   2.766  0.00  0.00           H
ATOM   2441 HD22LLEU X 152     -10.143 -12.068   4.350  0.00  0.00           H
ATOM   2442 HD23LLEU X 152      -9.899 -13.273   3.059  0.00  0.00           H
ATOM   2443  C  LLEU X 152     -14.657 -14.186   1.301  0.00  0.00           C
ATOM   2444  O  LLEU X 152     -15.402 -15.158   1.433  0.00  0.00           O
ATOM   2445  N  LGLY X 153     -14.293 -13.730   0.096  0.00  0.00           N
ATOM   2446  H  LGLY X 153     -13.727 -12.881   0.083  0.00  0.00           H
ATOM   2447  CA LGLY X 153     -14.683 -14.331  -1.197  0.00  0.00           C
ATOM   2448  HA2LGLY X 153     -15.524 -15.008  -1.045  0.00  0.00           H
ATOM   2449  HA3LGLY X 153     -15.029 -13.538  -1.861  0.00  0.00           H
ATOM   2450  C  LGLY X 153     -13.573 -15.107  -1.937  0.00  0.00           C
ATOM   2451  O  LGLY X 153     -12.381 -14.868  -1.743  0.00  0.00           O
ATOM   2452  N  LASP X 154     -13.958 -16.013  -2.849  0.00  0.00           N
ATOM   2453  H  LASP X 154     -14.949 -16.242  -2.880  0.00  0.00           H
ATOM   2454  CA LASP X 154     -13.040 -16.814  -3.699  0.00  0.00           C
ATOM   2455  HA LASP X 154     -12.515 -17.529  -3.071  0.00  0.00           H
ATOM   2456  CB LASP X 154     -13.833 -17.620  -4.743  0.00  0.00           C
ATOM   2457  HB2LASP X 154     -13.171 -17.981  -5.530  0.00  0.00           H
ATOM   2458  HB3LASP X 154     -14.268 -18.487  -4.263  0.00  0.00           H
ATOM   2459  CG LASP X 154     -14.933 -16.787  -5.374  0.00  0.00           C
ATOM   2460  OD1LASP X 154     -14.651 -15.873  -6.173  0.00  0.00           O
ATOM   2461  OD2LASP X 154     -16.093 -16.843  -4.926  0.00  0.00           O
ATOM   2462  C  LASP X 154     -11.966 -16.002  -4.452  0.00  0.00           C
ATOM   2463  O  LASP X 154     -10.824 -16.460  -4.557  0.00  0.00           O
ATOM   2464  N  LGLY X 155     -12.322 -14.830  -4.988  0.00  0.00           N
ATOM   2465  H  LGLY X 155     -13.303 -14.589  -4.957  0.00  0.00           H
ATOM   2466  CA LGLY X 155     -11.428 -13.942  -5.732  0.00  0.00           C
ATOM   2467  HA2LGLY X 155     -10.752 -14.533  -6.349  0.00  0.00           H
ATOM   2468  HA3LGLY X 155     -12.030 -13.304  -6.379  0.00  0.00           H
ATOM   2469  C  LGLY X 155     -10.599 -13.045  -4.818  0.00  0.00           C
ATOM   2470  O  LGLY X 155      -9.439 -12.771  -5.120  0.00  0.00           O
ATOM   2471  N  LGLU X 156     -11.155 -12.651  -3.672  0.00  0.00           N
ATOM   2472  H  LGLU X 156     -12.101 -12.950  -3.481  0.00  0.00           H
ATOM   2473  CA LGLU X 156     -10.469 -11.893  -2.617  0.00  0.00           C
ATOM   2474  HA LGLU X 156     -10.057 -10.972  -3.030  0.00  0.00           H
ATOM   2475  CB LGLU X 156     -11.522 -11.521  -1.566  0.00  0.00           C
ATOM   2476  HB2LGLU X 156     -12.185 -10.772  -2.003  0.00  0.00           H
ATOM   2477  HB3LGLU X 156     -12.118 -12.401  -1.337  0.00  0.00           H
ATOM   2478  CG LGLU X 156     -10.955 -10.980  -0.251  0.00  0.00           C
ATOM   2479  HG2LGLU X 156     -10.391 -11.768   0.253  0.00  0.00           H
ATOM   2480  HG3LGLU X 156     -10.275 -10.155  -0.464  0.00  0.00           H
ATOM   2481  CD LGLU X 156     -12.078 -10.516   0.678  0.00  0.00           C
ATOM   2482  OE1LGLU X 156     -13.147 -11.160   0.691  0.00  0.00           O
ATOM   2483  OE2LGLU X 156     -11.856  -9.533   1.419  0.00  0.00           O
ATOM   2484  C  LGLU X 156      -9.290 -12.674  -2.020  0.00  0.00           C
ATOM   2485  O  LGLU X 156      -8.270 -12.086  -1.680  0.00  0.00           O
ATOM   2486  N  LLEU X 157      -9.359 -14.007  -2.015  0.00  0.00           N
ATOM   2487  H  LLEU X 157     -10.254 -14.420  -2.257  0.00  0.00           H
ATOM   2488  CA LLEU X 157      -8.240 -14.906  -1.698  0.00  0.00           C
ATOM   2489  HA LLEU X 157      -7.830 -14.597  -0.735  0.00  0.00           H
ATOM   2490  CB LLEU X 157      -8.811 -16.328  -1.556  0.00  0.00           C
ATOM   2491  HB2LLEU X 157      -9.446 -16.518  -2.419  0.00  0.00           H
ATOM   2492  HB3LLEU X 157      -8.012 -17.067  -1.574  0.00  0.00           H
ATOM   2493  CG LLEU X 157      -9.631 -16.495  -0.262  0.00  0.00           C
ATOM   2494  HG LLEU X 157     -10.097 -15.550   0.016  0.00  0.00           H
ATOM   2495  CD1LLEU X 157     -10.737 -17.525  -0.452  0.00  0.00           C
ATOM   2496 HD11LLEU X 157     -10.325 -18.519  -0.608  0.00  0.00           H
ATOM   2497 HD12LLEU X 157     -11.380 -17.518   0.421  0.00  0.00           H
ATOM   2498 HD13LLEU X 157     -11.347 -17.245  -1.305  0.00  0.00           H
ATOM   2499  CD2LLEU X 157      -8.737 -16.962   0.888  0.00  0.00           C
ATOM   2500 HD21LLEU X 157      -7.892 -16.285   0.996  0.00  0.00           H
ATOM   2501 HD22LLEU X 157      -9.301 -16.956   1.819  0.00  0.00           H
ATOM   2502 HD23LLEU X 157      -8.367 -17.968   0.699  0.00  0.00           H
ATOM   2503  C  LLEU X 157      -7.057 -14.832  -2.696  0.00  0.00           C
ATOM   2504  O  LLEU X 157      -6.090 -15.588  -2.561  0.00  0.00           O
ATOM   2505  N  LSER X 158      -7.088 -13.936  -3.684  0.00  0.00           N
ATOM   2506  H  LSER X 158      -7.921 -13.368  -3.776  0.00  0.00           H
ATOM   2507  CA LSER X 158      -5.897 -13.515  -4.443  0.00  0.00           C
ATOM   2508  HA LSER X 158      -5.301 -14.388  -4.703  0.00  0.00           H
ATOM   2509  CB LSER X 158      -6.300 -12.811  -5.745  0.00  0.00           C
ATOM   2510  HB2LSER X 158      -6.730 -11.837  -5.514  0.00  0.00           H
ATOM   2511  HB3LSER X 158      -5.415 -12.665  -6.366  0.00  0.00           H
ATOM   2512  OG LSER X 158      -7.259 -13.572  -6.452  0.00  0.00           O
ATOM   2513  HG LSER X 158      -8.115 -13.366  -6.028  0.00  0.00           H
ATOM   2514  C  LSER X 158      -5.003 -12.549  -3.654  0.00  0.00           C
ATOM   2515  O  LSER X 158      -3.796 -12.532  -3.882  0.00  0.00           O
ATOM   2516  N  LGLU X 159      -5.590 -11.760  -2.748  0.00  0.00           N
ATOM   2517  H  LGLU X 159      -6.573 -11.898  -2.543  0.00  0.00           H
ATOM   2518  CA LGLU X 159      -4.989 -10.556  -2.168  0.00  0.00           C
ATOM   2519  HA LGLU X 159      -4.483 -10.026  -2.977  0.00  0.00           H
ATOM   2520  CB LGLU X 159      -6.114  -9.636  -1.657  0.00  0.00           C
ATOM   2521  HB2LGLU X 159      -6.866  -9.551  -2.443  0.00  0.00           H
ATOM   2522  HB3LGLU X 159      -6.602 -10.090  -0.795  0.00  0.00           H
ATOM   2523  CG LGLU X 159      -5.654  -8.210  -1.316  0.00  0.00           C
ATOM   2524  HG2LGLU X 159      -4.998  -7.844  -2.108  0.00  0.00           H
ATOM   2525  HG3LGLU X 159      -6.536  -7.566  -1.291  0.00  0.00           H
ATOM   2526  CD LGLU X 159      -4.955  -8.101   0.042  0.00  0.00           C
ATOM   2527  OE1LGLU X 159      -5.364  -8.753   1.025  0.00  0.00           O
ATOM   2528  OE2LGLU X 159      -4.016  -7.293   0.211  0.00  0.00           O
ATOM   2529  C  LGLU X 159      -3.931 -10.853  -1.097  0.00  0.00           C
ATOM   2530  O  LGLU X 159      -4.014 -11.823  -0.343  0.00  0.00           O
ATOM   2531  N  LGLY X 160      -2.909 -10.002  -1.023  0.00  0.00           N
ATOM   2532  H  LGLY X 160      -2.878  -9.200  -1.650  0.00  0.00           H
ATOM   2533  CA LGLY X 160      -1.716 -10.243  -0.233  0.00  0.00           C
ATOM   2534  HA2LGLY X 160      -1.313 -11.223  -0.487  0.00  0.00           H
ATOM   2535  HA3LGLY X 160      -1.010  -9.481  -0.545  0.00  0.00           H
ATOM   2536  C  LGLY X 160      -1.876 -10.155   1.289  0.00  0.00           C
ATOM   2537  O  LGLY X 160      -1.332 -10.998   2.003  0.00  0.00           O
ATOM   2538  N  LSER X 161      -2.612  -9.167   1.803  0.00  0.00           N
ATOM   2539  H  LSER X 161      -3.101  -8.544   1.162  0.00  0.00           H
ATOM   2540  CA LSER X 161      -2.838  -8.980   3.243  0.00  0.00           C
ATOM   2541  HA LSER X 161      -1.863  -8.950   3.728  0.00  0.00           H
ATOM   2542  CB LSER X 161      -3.526  -7.639   3.527  0.00  0.00           C
ATOM   2543  HB2LSER X 161      -3.350  -7.372   4.570  0.00  0.00           H
ATOM   2544  HB3LSER X 161      -3.092  -6.866   2.896  0.00  0.00           H
ATOM   2545  OG LSER X 161      -4.921  -7.681   3.314  0.00  0.00           O
ATOM   2546  HG LSER X 161      -5.087  -8.126   2.442  0.00  0.00           H
ATOM   2547  C  LSER X 161      -3.627 -10.136   3.864  0.00  0.00           C
ATOM   2548  O  LSER X 161      -3.389 -10.468   5.025  0.00  0.00           O
ATOM   2549  N  LVAL X 162      -4.479 -10.818   3.082  0.00  0.00           N
ATOM   2550  H  LVAL X 162      -4.685 -10.438   2.160  0.00  0.00           H
ATOM   2551  CA LVAL X 162      -5.087 -12.100   3.477  0.00  0.00           C
ATOM   2552  HA LVAL X 162      -5.683 -11.935   4.374  0.00  0.00           H
ATOM   2553  CB LVAL X 162      -6.008 -12.675   2.378  0.00  0.00           C
ATOM   2554  HB LVAL X 162      -5.427 -12.851   1.476  0.00  0.00           H
ATOM   2555  CG1LVAL X 162      -6.647 -14.009   2.785  0.00  0.00           C
ATOM   2556 HG11LVAL X 162      -7.233 -13.879   3.693  0.00  0.00           H
ATOM   2557 HG12LVAL X 162      -7.307 -14.345   1.988  0.00  0.00           H
ATOM   2558 HG13LVAL X 162      -5.883 -14.770   2.943  0.00  0.00           H
ATOM   2559  CG2LVAL X 162      -7.153 -11.719   2.042  0.00  0.00           C
ATOM   2560 HG21LVAL X 162      -6.747 -10.797   1.635  0.00  0.00           H
ATOM   2561 HG22LVAL X 162      -7.801 -12.157   1.282  0.00  0.00           H
ATOM   2562 HG23LVAL X 162      -7.731 -11.499   2.939  0.00  0.00           H
ATOM   2563  C  LVAL X 162      -3.994 -13.110   3.821  0.00  0.00           C
ATOM   2564  O  LVAL X 162      -4.014 -13.694   4.901  0.00  0.00           O
ATOM   2565  N  LTRP X 163      -3.005 -13.301   2.947  0.00  0.00           N
ATOM   2566  H  LTRP X 163      -3.004 -12.758   2.091  0.00  0.00           H
ATOM   2567  CA LTRP X 163      -1.935 -14.282   3.159  0.00  0.00           C
ATOM   2568  HA LTRP X 163      -2.404 -15.187   3.538  0.00  0.00           H
ATOM   2569  CB LTRP X 163      -1.311 -14.650   1.807  0.00  0.00           C
ATOM   2570  HB2LTRP X 163      -0.889 -13.755   1.346  0.00  0.00           H
ATOM   2571  HB3LTRP X 163      -0.507 -15.367   1.957  0.00  0.00           H
ATOM   2572  CG LTRP X 163      -2.338 -15.258   0.896  0.00  0.00           C
ATOM   2573  CD1LTRP X 163      -2.847 -14.682  -0.215  0.00  0.00           C
ATOM   2574  HD1LTRP X 163      -2.532 -13.725  -0.619  0.00  0.00           H
ATOM   2575  NE1LTRP X 163      -3.941 -15.402  -0.651  0.00  0.00           N
ATOM   2576  HE1LTRP X 163      -4.565 -15.060  -1.379  0.00  0.00           H
ATOM   2577  CE2LTRP X 163      -4.202 -16.475   0.171  0.00  0.00           C
ATOM   2578  CZ2LTRP X 163      -5.238 -17.420   0.216  0.00  0.00           C
ATOM   2579  HZ2LTRP X 163      -6.063 -17.347  -0.473  0.00  0.00           H
ATOM   2580  CH2LTRP X 163      -5.222 -18.409   1.215  0.00  0.00           C
ATOM   2581  HH2LTRP X 163      -6.033 -19.123   1.292  0.00  0.00           H
ATOM   2582  CZ3LTRP X 163      -4.157 -18.456   2.132  0.00  0.00           C
ATOM   2583  HZ3LTRP X 163      -4.142 -19.215   2.902  0.00  0.00           H
ATOM   2584  CE3LTRP X 163      -3.134 -17.490   2.088  0.00  0.00           C
ATOM   2585  HE3LTRP X 163      -2.348 -17.508   2.828  0.00  0.00           H
ATOM   2586  CD2LTRP X 163      -3.140 -16.460   1.122  0.00  0.00           C
ATOM   2587  C  LTRP X 163      -0.935 -13.868   4.248  0.00  0.00           C
ATOM   2588  O  LTRP X 163      -0.495 -14.732   5.011  0.00  0.00           O
ATOM   2589  N  LGLU X 164      -0.671 -12.571   4.427  0.00  0.00           N
ATOM   2590  H  LGLU X 164      -1.017 -11.908   3.738  0.00  0.00           H
ATOM   2591  CA LGLU X 164       0.045 -12.063   5.608  0.00  0.00           C
ATOM   2592  HA LGLU X 164       1.024 -12.538   5.667  0.00  0.00           H
ATOM   2593  CB LGLU X 164       0.247 -10.544   5.530  0.00  0.00           C
ATOM   2594  HB2LGLU X 164      -0.716 -10.059   5.378  0.00  0.00           H
ATOM   2595  HB3LGLU X 164       0.657 -10.218   6.481  0.00  0.00           H
ATOM   2596  CG LGLU X 164       1.221 -10.098   4.445  0.00  0.00           C
ATOM   2597  HG2LGLU X 164       2.222 -10.414   4.737  0.00  0.00           H
ATOM   2598  HG3LGLU X 164       0.953 -10.583   3.506  0.00  0.00           H
ATOM   2599  CD LGLU X 164       1.225  -8.578   4.260  0.00  0.00           C
ATOM   2600  OE1LGLU X 164       1.164  -7.847   5.275  0.00  0.00           O
ATOM   2601  OE2LGLU X 164       1.293  -8.139   3.087  0.00  0.00           O
ATOM   2602  C  LGLU X 164      -0.707 -12.384   6.909  0.00  0.00           C
ATOM   2603  O  LGLU X 164      -0.123 -12.933   7.844  0.00  0.00           O
ATOM   2604  N  LALA X 165      -2.010 -12.096   6.968  0.00  0.00           N
ATOM   2605  H  LALA X 165      -2.443 -11.639   6.169  0.00  0.00           H
ATOM   2606  CA LALA X 165      -2.849 -12.343   8.139  0.00  0.00           C
ATOM   2607  HA LALA X 165      -2.376 -11.884   9.007  0.00  0.00           H
ATOM   2608  CB LALA X 165      -4.197 -11.657   7.906  0.00  0.00           C
ATOM   2609  HB1LALA X 165      -4.699 -12.093   7.042  0.00  0.00           H
ATOM   2610  HB2LALA X 165      -4.826 -11.774   8.787  0.00  0.00           H
ATOM   2611  HB3LALA X 165      -4.038 -10.594   7.724  0.00  0.00           H
ATOM   2612  C  LALA X 165      -3.005 -13.845   8.440  0.00  0.00           C
ATOM   2613  O  LALA X 165      -2.940 -14.250   9.604  0.00  0.00           O
ATOM   2614  N  LMET X 166      -3.127 -14.683   7.403  0.00  0.00           N
ATOM   2615  H  LMET X 166      -3.236 -14.273   6.479  0.00  0.00           H
ATOM   2616  CA LMET X 166      -3.083 -16.144   7.520  0.00  0.00           C
ATOM   2617  HA LMET X 166      -3.881 -16.460   8.189  0.00  0.00           H
ATOM   2618  CB LMET X 166      -3.299 -16.818   6.150  0.00  0.00           C
ATOM   2619  HB2LMET X 166      -2.606 -16.378   5.434  0.00  0.00           H
ATOM   2620  HB3LMET X 166      -3.051 -17.873   6.235  0.00  0.00           H
ATOM   2621  CG LMET X 166      -4.720 -16.707   5.581  0.00  0.00           C
ATOM   2622  HG2LMET X 166      -5.042 -15.674   5.646  0.00  0.00           H
ATOM   2623  HG3LMET X 166      -4.686 -16.968   4.524  0.00  0.00           H
ATOM   2624  SD LMET X 166      -6.005 -17.719   6.363  0.00  0.00           S
ATOM   2625  CE LMET X 166      -5.478 -19.392   5.924  0.00  0.00           C
ATOM   2626  HE1LMET X 166      -4.493 -19.596   6.340  0.00  0.00           H
ATOM   2627  HE2LMET X 166      -6.190 -20.106   6.337  0.00  0.00           H
ATOM   2628  HE3LMET X 166      -5.453 -19.492   4.839  0.00  0.00           H
ATOM   2629  C  LMET X 166      -1.747 -16.612   8.118  0.00  0.00           C
ATOM   2630  O  LMET X 166      -1.743 -17.448   9.021  0.00  0.00           O
ATOM   2631  N  LALA X 167      -0.610 -16.076   7.657  0.00  0.00           N
ATOM   2632  H  LALA X 167      -0.658 -15.371   6.926  0.00  0.00           H
ATOM   2633  CA LALA X 167       0.706 -16.442   8.184  0.00  0.00           C
ATOM   2634  HA LALA X 167       0.792 -17.530   8.173  0.00  0.00           H
ATOM   2635  CB LALA X 167       1.789 -15.856   7.265  0.00  0.00           C
ATOM   2636  HB1LALA X 167       1.723 -14.767   7.255  0.00  0.00           H
ATOM   2637  HB2LALA X 167       2.776 -16.142   7.631  0.00  0.00           H
ATOM   2638  HB3LALA X 167       1.656 -16.220   6.247  0.00  0.00           H
ATOM   2639  C  LALA X 167       0.883 -15.987   9.643  0.00  0.00           C
ATOM   2640  O  LALA X 167       1.322 -16.772  10.487  0.00  0.00           O
ATOM   2641  N  LPHE X 168       0.492 -14.748   9.951  0.00  0.00           N
ATOM   2642  H  LPHE X 168       0.166 -14.148   9.196  0.00  0.00           H
ATOM   2643  CA LPHE X 168       0.589 -14.157  11.283  0.00  0.00           C
ATOM   2644  HA LPHE X 168       1.625 -14.208  11.611  0.00  0.00           H
ATOM   2645  CB LPHE X 168       0.191 -12.681  11.200  0.00  0.00           C
ATOM   2646  HB2LPHE X 168       0.923 -12.153  10.588  0.00  0.00           H
ATOM   2647  HB3LPHE X 168      -0.780 -12.596  10.710  0.00  0.00           H
ATOM   2648  CG LPHE X 168       0.108 -12.032  12.566  0.00  0.00           C
ATOM   2649  CD1LPHE X 168       1.272 -11.546  13.185  0.00  0.00           C
ATOM   2650  HD1LPHE X 168       2.219 -11.577  12.663  0.00  0.00           H
ATOM   2651  CE1LPHE X 168       1.210 -11.044  14.495  0.00  0.00           C
ATOM   2652  HE1LPHE X 168       2.113 -10.687  14.971  0.00  0.00           H
ATOM   2653  CZ LPHE X 168      -0.017 -11.018  15.183  0.00  0.00           C
ATOM   2654  HZ LPHE X 168      -0.070 -10.627  16.187  0.00  0.00           H
ATOM   2655  CE2LPHE X 168      -1.183 -11.493  14.561  0.00  0.00           C
ATOM   2656  HE2LPHE X 168      -2.128 -11.457  15.083  0.00  0.00           H
ATOM   2657  CD2LPHE X 168      -1.120 -11.998  13.252  0.00  0.00           C
ATOM   2658  HD2LPHE X 168      -2.016 -12.365  12.771  0.00  0.00           H
ATOM   2659  C  LPHE X 168      -0.261 -14.890  12.328  0.00  0.00           C
ATOM   2660  O  LPHE X 168       0.224 -15.190  13.423  0.00  0.00           O
ATOM   2661  N  LALA X 169      -1.508 -15.242  11.996  0.00  0.00           N
ATOM   2662  H  LALA X 169      -1.873 -14.957  11.091  0.00  0.00           H
ATOM   2663  CA LALA X 169      -2.404 -15.944  12.916  0.00  0.00           C
ATOM   2664  HA LALA X 169      -2.564 -15.311  13.789  0.00  0.00           H
ATOM   2665  CB LALA X 169      -3.745 -16.158  12.213  0.00  0.00           C
ATOM   2666  HB1LALA X 169      -3.611 -16.807  11.347  0.00  0.00           H
ATOM   2667  HB2LALA X 169      -4.456 -16.612  12.903  0.00  0.00           H
ATOM   2668  HB3LALA X 169      -4.145 -15.203  11.882  0.00  0.00           H
ATOM   2669  C  LALA X 169      -1.819 -17.281  13.410  0.00  0.00           C
ATOM   2670  O  LALA X 169      -2.109 -17.705  14.530  0.00  0.00           O
ATOM   2671  N  LSER X 170      -0.959 -17.917  12.607  0.00  0.00           N
ATOM   2672  H  LSER X 170      -0.805 -17.526  11.686  0.00  0.00           H
ATOM   2673  CA LSER X 170      -0.236 -19.151  12.937  0.00  0.00           C
ATOM   2674  HA LSER X 170      -0.890 -19.780  13.541  0.00  0.00           H
ATOM   2675  CB LSER X 170       0.064 -19.918  11.651  0.00  0.00           C
ATOM   2676  HB2LSER X 170       0.647 -19.291  10.975  0.00  0.00           H
ATOM   2677  HB3LSER X 170       0.629 -20.824  11.876  0.00  0.00           H
ATOM   2678  OG LSER X 170      -1.154 -20.276  11.039  0.00  0.00           O
ATOM   2679  HG LSER X 170      -0.976 -20.346  10.079  0.00  0.00           H
ATOM   2680  C  LSER X 170       1.059 -18.953  13.740  0.00  0.00           C
ATOM   2681  O  LSER X 170       1.655 -19.950  14.155  0.00  0.00           O
ATOM   2682  N  LILE X 171       1.497 -17.715  14.015  0.00  0.00           N
ATOM   2683  H  LILE X 171       0.995 -16.926  13.615  0.00  0.00           H
ATOM   2684  CA LILE X 171       2.635 -17.421  14.911  0.00  0.00           C
ATOM   2685  HA LILE X 171       3.444 -18.114  14.679  0.00  0.00           H
ATOM   2686  CB LILE X 171       3.191 -15.985  14.711  0.00  0.00           C
ATOM   2687  HB LILE X 171       2.397 -15.269  14.925  0.00  0.00           H
ATOM   2688  CG2LILE X 171       4.358 -15.710  15.683  0.00  0.00           C
ATOM   2689 HG21LILE X 171       5.208 -16.352  15.449  0.00  0.00           H
ATOM   2690 HG22LILE X 171       4.674 -14.667  15.609  0.00  0.00           H
ATOM   2691 HG23LILE X 171       4.065 -15.871  16.720  0.00  0.00           H
ATOM   2692  CG1LILE X 171       3.656 -15.761  13.257  0.00  0.00           C
ATOM   2693 HG12LILE X 171       4.524 -16.388  13.059  0.00  0.00           H
ATOM   2694 HG13LILE X 171       2.865 -16.056  12.570  0.00  0.00           H
ATOM   2695  CD1LILE X 171       3.999 -14.298  12.949  0.00  0.00           C
ATOM   2696 HD11LILE X 171       4.883 -13.983  13.499  0.00  0.00           H
ATOM   2697 HD12LILE X 171       4.191 -14.186  11.881  0.00  0.00           H
ATOM   2698 HD13LILE X 171       3.166 -13.658  13.231  0.00  0.00           H
ATOM   2699  C  LILE X 171       2.212 -17.684  16.362  0.00  0.00           C
ATOM   2700  O  LILE X 171       2.549 -18.729  16.924  0.00  0.00           O
ATOM   2701  N  LTYR X 172       1.404 -16.781  16.930  0.00  0.00           N
ATOM   2702  H  LTYR X 172       1.182 -15.956  16.389  0.00  0.00           H
ATOM   2703  CA LTYR X 172       0.826 -16.875  18.280  0.00  0.00           C
ATOM   2704  HA LTYR X 172       1.578 -17.287  18.954  0.00  0.00           H
ATOM   2705  CB LTYR X 172       0.486 -15.460  18.777  0.00  0.00           C
ATOM   2706  HB2LTYR X 172      -0.124 -14.949  18.030  0.00  0.00           H
ATOM   2707  HB3LTYR X 172      -0.125 -15.557  19.672  0.00  0.00           H
ATOM   2708  CG LTYR X 172       1.682 -14.583  19.132  0.00  0.00           C
ATOM   2709  CD1LTYR X 172       2.037 -14.399  20.485  0.00  0.00           C
ATOM   2710  HD1LTYR X 172       1.480 -14.907  21.262  0.00  0.00           H
ATOM   2711  CE1LTYR X 172       3.088 -13.529  20.839  0.00  0.00           C
ATOM   2712  HE1LTYR X 172       3.337 -13.370  21.880  0.00  0.00           H
ATOM   2713  CZ LTYR X 172       3.796 -12.829  19.839  0.00  0.00           C
ATOM   2714  OH LTYR X 172       4.758 -11.928  20.178  0.00  0.00           O
ATOM   2715  HH LTYR X 172       4.493 -11.366  20.929  0.00  0.00           H
ATOM   2716  CE2LTYR X 172       3.454 -13.026  18.484  0.00  0.00           C
ATOM   2717  HE2LTYR X 172       3.988 -12.484  17.716  0.00  0.00           H
ATOM   2718  CD2LTYR X 172       2.401 -13.893  18.132  0.00  0.00           C
ATOM   2719  HD2LTYR X 172       2.130 -13.992  17.090  0.00  0.00           H
ATOM   2720  C  LTYR X 172      -0.393 -17.824  18.359  0.00  0.00           C
ATOM   2721  O  LTYR X 172      -0.894 -18.110  19.444  0.00  0.00           O
ATOM   2722  N  LLYS X 173      -0.832 -18.369  17.214  0.00  0.00           N
ATOM   2723  H  LLYS X 173      -0.421 -18.014  16.362  0.00  0.00           H
ATOM   2724  CA LLYS X 173      -1.825 -19.455  17.073  0.00  0.00           C
ATOM   2725  HA LLYS X 173      -1.980 -19.607  16.006  0.00  0.00           H
ATOM   2726  CB LLYS X 173      -1.284 -20.804  17.601  0.00  0.00           C
ATOM   2727  HB2LLYS X 173      -1.371 -20.851  18.688  0.00  0.00           H
ATOM   2728  HB3LLYS X 173      -1.881 -21.610  17.170  0.00  0.00           H
ATOM   2729  CG LLYS X 173       0.193 -20.982  17.218  0.00  0.00           C
ATOM   2730  HG2LLYS X 173       0.352 -20.500  16.255  0.00  0.00           H
ATOM   2731  HG3LLYS X 173       0.800 -20.476  17.971  0.00  0.00           H
ATOM   2732  CD LLYS X 173       0.681 -22.426  17.080  0.00  0.00           C
ATOM   2733  HD2LLYS X 173       0.351 -23.007  17.943  0.00  0.00           H
ATOM   2734  HD3LLYS X 173       0.235 -22.862  16.184  0.00  0.00           H
ATOM   2735  CE LLYS X 173       2.218 -22.502  16.982  0.00  0.00           C
ATOM   2736  HE2LLYS X 173       2.627 -22.427  17.994  0.00  0.00           H
ATOM   2737  HE3LLYS X 173       2.486 -23.485  16.585  0.00  0.00           H
ATOM   2738  NZ LLYS X 173       2.815 -21.428  16.140  0.00  0.00           N
ATOM   2739  HZ1LLYS X 173       2.702 -20.514  16.580  0.00  0.00           H
ATOM   2740  HZ2LLYS X 173       3.799 -21.569  15.969  0.00  0.00           H
ATOM   2741  HZ3LLYS X 173       2.339 -21.325  15.245  0.00  0.00           H
ATOM   2742  C  LLYS X 173      -3.189 -19.043  17.623  0.00  0.00           C
ATOM   2743  O  LLYS X 173      -3.611 -19.483  18.689  0.00  0.00           O
ATOM   2744  N  LLEU X 174      -3.848 -18.148  16.891  0.00  0.00           N
ATOM   2745  H  LLEU X 174      -3.398 -17.846  16.034  0.00  0.00           H
ATOM   2746  CA LLEU X 174      -5.137 -17.536  17.236  0.00  0.00           C
ATOM   2747  HA LLEU X 174      -5.119 -17.257  18.290  0.00  0.00           H
ATOM   2748  CB LLEU X 174      -5.323 -16.247  16.408  0.00  0.00           C
ATOM   2749  HB2LLEU X 174      -5.409 -16.516  15.354  0.00  0.00           H
ATOM   2750  HB3LLEU X 174      -6.261 -15.780  16.711  0.00  0.00           H
ATOM   2751  CG LLEU X 174      -4.186 -15.216  16.557  0.00  0.00           C
ATOM   2752  HG LLEU X 174      -3.252 -15.645  16.192  0.00  0.00           H
ATOM   2753  CD1LLEU X 174      -4.491 -13.980  15.714  0.00  0.00           C
ATOM   2754 HD11LLEU X 174      -5.372 -13.477  16.104  0.00  0.00           H
ATOM   2755 HD12LLEU X 174      -3.648 -13.291  15.750  0.00  0.00           H
ATOM   2756 HD13LLEU X 174      -4.669 -14.266  14.677  0.00  0.00           H
ATOM   2757  CD2LLEU X 174      -3.987 -14.780  18.011  0.00  0.00           C
ATOM   2758 HD21LLEU X 174      -3.593 -15.607  18.599  0.00  0.00           H
ATOM   2759 HD22LLEU X 174      -3.274 -13.959  18.060  0.00  0.00           H
ATOM   2760 HD23LLEU X 174      -4.939 -14.459  18.434  0.00  0.00           H
ATOM   2761  C  LLEU X 174      -6.302 -18.531  17.082  0.00  0.00           C
ATOM   2762  O  LLEU X 174      -7.125 -18.431  16.182  0.00  0.00           O
ATOM   2763  N  LASP X 175      -6.367 -19.519  17.966  0.00  0.00           N
ATOM   2764  H  LASP X 175      -5.679 -19.519  18.712  0.00  0.00           H
ATOM   2765  CA LASP X 175      -7.388 -20.575  18.018  0.00  0.00           C
ATOM   2766  HA LASP X 175      -7.448 -21.031  17.032  0.00  0.00           H
ATOM   2767  CB LASP X 175      -6.947 -21.676  19.004  0.00  0.00           C
ATOM   2768  HB2LASP X 175      -7.811 -22.273  19.299  0.00  0.00           H
ATOM   2769  HB3LASP X 175      -6.264 -22.318  18.455  0.00  0.00           H
ATOM   2770  CG LASP X 175      -6.206 -21.215  20.263  0.00  0.00           C
ATOM   2771  OD1LASP X 175      -6.393 -20.061  20.704  0.00  0.00           O
ATOM   2772  OD2LASP X 175      -5.330 -21.962  20.754  0.00  0.00           O
ATOM   2773  C  LASP X 175      -8.815 -20.076  18.314  0.00  0.00           C
ATOM   2774  O  LASP X 175      -9.789 -20.790  18.052  0.00  0.00           O
ATOM   2775  N  LASN X 176      -8.970 -18.834  18.782  0.00  0.00           N
ATOM   2776  H  LASN X 176      -8.134 -18.312  19.018  0.00  0.00           H
ATOM   2777  CA LASN X 176     -10.249 -18.125  18.860  0.00  0.00           C
ATOM   2778  HA LASN X 176     -11.015 -18.846  19.125  0.00  0.00           H
ATOM   2779  CB LASN X 176     -10.201 -17.124  20.024  0.00  0.00           C
ATOM   2780  HB2LASN X 176     -11.207 -16.750  20.191  0.00  0.00           H
ATOM   2781  HB3LASN X 176      -9.894 -17.634  20.938  0.00  0.00           H
ATOM   2782  CG LASN X 176      -9.269 -15.946  19.812  0.00  0.00           C
ATOM   2783  OD1LASN X 176      -8.222 -16.049  19.189  0.00  0.00           O
ATOM   2784  ND2LASN X 176      -9.632 -14.794  20.319  0.00  0.00           N
ATOM   2785 HD21LASN X 176      -8.955 -14.048  20.265  0.00  0.00           H
ATOM   2786 HD22LASN X 176     -10.504 -14.725  20.841  0.00  0.00           H
ATOM   2787  C  LASN X 176     -10.702 -17.484  17.522  0.00  0.00           C
ATOM   2788  O  LASN X 176     -11.879 -17.147  17.381  0.00  0.00           O
ATOM   2789  N  LLEU X 177      -9.822 -17.363  16.521  0.00  0.00           N
ATOM   2790  H  LLEU X 177      -8.875 -17.693  16.670  0.00  0.00           H
ATOM   2791  CA LLEU X 177     -10.150 -16.856  15.182  0.00  0.00           C
ATOM   2792  HA LLEU X 177     -10.838 -16.017  15.302  0.00  0.00           H
ATOM   2793  CB LLEU X 177      -8.862 -16.332  14.516  0.00  0.00           C
ATOM   2794  HB2LLEU X 177      -8.382 -15.627  15.192  0.00  0.00           H
ATOM   2795  HB3LLEU X 177      -8.189 -17.175  14.382  0.00  0.00           H
ATOM   2796  CG LLEU X 177      -9.012 -15.670  13.135  0.00  0.00           C
ATOM   2797  HG LLEU X 177      -9.386 -16.400  12.418  0.00  0.00           H
ATOM   2798  CD1LLEU X 177      -9.937 -14.453  13.130  0.00  0.00           C
ATOM   2799 HD11LLEU X 177      -9.572 -13.702  13.829  0.00  0.00           H
ATOM   2800 HD12LLEU X 177      -9.958 -14.026  12.128  0.00  0.00           H
ATOM   2801 HD13LLEU X 177     -10.952 -14.738  13.396  0.00  0.00           H
ATOM   2802  CD2LLEU X 177      -7.633 -15.208  12.676  0.00  0.00           C
ATOM   2803 HD21LLEU X 177      -6.964 -16.064  12.591  0.00  0.00           H
ATOM   2804 HD22LLEU X 177      -7.710 -14.727  11.701  0.00  0.00           H
ATOM   2805 HD23LLEU X 177      -7.217 -14.497  13.387  0.00  0.00           H
ATOM   2806  C  LLEU X 177     -10.836 -17.911  14.298  0.00  0.00           C
ATOM   2807  O  LLEU X 177     -10.537 -19.108  14.358  0.00  0.00           O
ATOM   2808  N  LVAL X 178     -11.729 -17.445  13.430  0.00  0.00           N
ATOM   2809  H  LVAL X 178     -12.025 -16.478  13.530  0.00  0.00           H
ATOM   2810  CA LVAL X 178     -12.353 -18.193  12.338  0.00  0.00           C
ATOM   2811  HA LVAL X 178     -11.793 -19.110  12.195  0.00  0.00           H
ATOM   2812  CB LVAL X 178     -13.813 -18.572  12.662  0.00  0.00           C
ATOM   2813  HB LVAL X 178     -14.422 -17.669  12.654  0.00  0.00           H
ATOM   2814  CG1LVAL X 178     -14.374 -19.544  11.619  0.00  0.00           C
ATOM   2815 HG11LVAL X 178     -13.784 -20.462  11.610  0.00  0.00           H
ATOM   2816 HG12LVAL X 178     -15.410 -19.785  11.851  0.00  0.00           H
ATOM   2817 HG13LVAL X 178     -14.341 -19.097  10.627  0.00  0.00           H
ATOM   2818  CG2LVAL X 178     -13.971 -19.238  14.036  0.00  0.00           C
ATOM   2819 HG21LVAL X 178     -13.717 -18.519  14.815  0.00  0.00           H
ATOM   2820 HG22LVAL X 178     -15.007 -19.545  14.180  0.00  0.00           H
ATOM   2821 HG23LVAL X 178     -13.325 -20.115  14.090  0.00  0.00           H
ATOM   2822  C  LVAL X 178     -12.286 -17.359  11.054  0.00  0.00           C
ATOM   2823  O  LVAL X 178     -12.711 -16.205  11.041  0.00  0.00           O
ATOM   2824  N  LALA X 179     -11.786 -17.941   9.966  0.00  0.00           N
ATOM   2825  H  LALA X 179     -11.497 -18.910  10.050  0.00  0.00           H
ATOM   2826  CA LALA X 179     -11.969 -17.426   8.610  0.00  0.00           C
ATOM   2827  HA LALA X 179     -12.280 -16.380   8.650  0.00  0.00           H
ATOM   2828  CB LALA X 179     -10.652 -17.486   7.829  0.00  0.00           C
ATOM   2829  HB1LALA X 179     -10.298 -18.515   7.761  0.00  0.00           H
ATOM   2830  HB2LALA X 179     -10.805 -17.096   6.822  0.00  0.00           H
ATOM   2831  HB3LALA X 179      -9.900 -16.873   8.325  0.00  0.00           H
ATOM   2832  C  LALA X 179     -13.081 -18.221   7.918  0.00  0.00           C
ATOM   2833  O  LALA X 179     -13.216 -19.426   8.131  0.00  0.00           O
ATOM   2834  N  LILE X 180     -13.880 -17.555   7.095  0.00  0.00           N
ATOM   2835  H  LILE X 180     -13.742 -16.552   6.999  0.00  0.00           H
ATOM   2836  CA LILE X 180     -15.042 -18.115   6.415  0.00  0.00           C
ATOM   2837  HA LILE X 180     -15.000 -19.201   6.459  0.00  0.00           H
ATOM   2838  CB LILE X 180     -16.358 -17.652   7.072  0.00  0.00           C
ATOM   2839  HB LILE X 180     -16.484 -16.579   6.918  0.00  0.00           H
ATOM   2840  CG2LILE X 180     -17.530 -18.370   6.386  0.00  0.00           C
ATOM   2841 HG21LILE X 180     -17.450 -19.449   6.525  0.00  0.00           H
ATOM   2842 HG22LILE X 180     -18.463 -18.019   6.821  0.00  0.00           H
ATOM   2843 HG23LILE X 180     -17.550 -18.150   5.318  0.00  0.00           H
ATOM   2844  CG1LILE X 180     -16.449 -17.945   8.584  0.00  0.00           C
ATOM   2845 HG12LILE X 180     -17.499 -18.045   8.845  0.00  0.00           H
ATOM   2846 HG13LILE X 180     -15.956 -18.891   8.809  0.00  0.00           H
ATOM   2847  CD1LILE X 180     -15.907 -16.836   9.493  0.00  0.00           C
ATOM   2848 HD11LILE X 180     -16.428 -15.901   9.287  0.00  0.00           H
ATOM   2849 HD12LILE X 180     -16.071 -17.120  10.531  0.00  0.00           H
ATOM   2850 HD13LILE X 180     -14.841 -16.692   9.351  0.00  0.00           H
ATOM   2851  C  LILE X 180     -14.966 -17.681   4.959  0.00  0.00           C
ATOM   2852  O  LILE X 180     -14.926 -16.487   4.676  0.00  0.00           O
ATOM   2853  N  LLEU X 181     -14.895 -18.641   4.045  0.00  0.00           N
ATOM   2854  H  LLEU X 181     -14.943 -19.606   4.354  0.00  0.00           H
ATOM   2855  CA LLEU X 181     -14.616 -18.394   2.635  0.00  0.00           C
ATOM   2856  HA LLEU X 181     -14.415 -17.333   2.480  0.00  0.00           H
ATOM   2857  CB LLEU X 181     -13.345 -19.167   2.217  0.00  0.00           C
ATOM   2858  HB2LLEU X 181     -13.607 -20.212   2.064  0.00  0.00           H
ATOM   2859  HB3LLEU X 181     -13.030 -18.766   1.258  0.00  0.00           H
ATOM   2860  CG LLEU X 181     -12.145 -19.124   3.194  0.00  0.00           C
ATOM   2861  HG LLEU X 181     -12.415 -19.636   4.118  0.00  0.00           H
ATOM   2862  CD1LLEU X 181     -10.941 -19.856   2.596  0.00  0.00           C
ATOM   2863 HD11LLEU X 181     -10.586 -19.338   1.709  0.00  0.00           H
ATOM   2864 HD12LLEU X 181     -10.135 -19.898   3.329  0.00  0.00           H
ATOM   2865 HD13LLEU X 181     -11.219 -20.868   2.322  0.00  0.00           H
ATOM   2866  CD2LLEU X 181     -11.680 -17.709   3.542  0.00  0.00           C
ATOM   2867 HD21LLEU X 181     -12.449 -17.187   4.105  0.00  0.00           H
ATOM   2868 HD22LLEU X 181     -10.781 -17.750   4.156  0.00  0.00           H
ATOM   2869 HD23LLEU X 181     -11.475 -17.144   2.637  0.00  0.00           H
ATOM   2870  C  LLEU X 181     -15.858 -18.759   1.812  0.00  0.00           C
ATOM   2871  O  LLEU X 181     -16.194 -19.938   1.701  0.00  0.00           O
ATOM   2872  N  LASP X 182     -16.550 -17.753   1.277  0.00  0.00           N
ATOM   2873  H  LASP X 182     -16.191 -16.812   1.411  0.00  0.00           H
ATOM   2874  CA LASP X 182     -17.685 -17.892   0.358  0.00  0.00           C
ATOM   2875  HA LASP X 182     -18.291 -18.752   0.652  0.00  0.00           H
ATOM   2876  CB LASP X 182     -18.561 -16.630   0.464  0.00  0.00           C
ATOM   2877  HB2LASP X 182     -18.835 -16.492   1.510  0.00  0.00           H
ATOM   2878  HB3LASP X 182     -17.980 -15.759   0.156  0.00  0.00           H
ATOM   2879  CG LASP X 182     -19.859 -16.680  -0.349  0.00  0.00           C
ATOM   2880  OD1LASP X 182     -20.299 -17.773  -0.760  0.00  0.00           O
ATOM   2881  OD2LASP X 182     -20.461 -15.597  -0.544  0.00  0.00           O
ATOM   2882  C  LASP X 182     -17.153 -18.136  -1.065  0.00  0.00           C
ATOM   2883  O  LASP X 182     -16.745 -17.208  -1.769  0.00  0.00           O
ATOM   2884  N  LILE X 183     -17.065 -19.411  -1.448  0.00  0.00           N
ATOM   2885  H  LILE X 183     -17.442 -20.122  -0.827  0.00  0.00           H
ATOM   2886  CA LILE X 183     -16.450 -19.866  -2.696  0.00  0.00           C
ATOM   2887  HA LILE X 183     -15.782 -19.081  -3.032  0.00  0.00           H
ATOM   2888  CB LILE X 183     -15.590 -21.134  -2.453  0.00  0.00           C
ATOM   2889  HB LILE X 183     -16.259 -21.954  -2.192  0.00  0.00           H
ATOM   2890  CG2LILE X 183     -14.841 -21.543  -3.727  0.00  0.00           C
ATOM   2891 HG21LILE X 183     -14.221 -20.728  -4.093  0.00  0.00           H
ATOM   2892 HG22LILE X 183     -14.212 -22.411  -3.537  0.00  0.00           H
ATOM   2893 HG23LILE X 183     -15.559 -21.794  -4.496  0.00  0.00           H
ATOM   2894  CG1LILE X 183     -14.562 -21.010  -1.305  0.00  0.00           C
ATOM   2895 HG12LILE X 183     -15.094 -20.921  -0.361  0.00  0.00           H
ATOM   2896 HG13LILE X 183     -13.989 -21.936  -1.253  0.00  0.00           H
ATOM   2897  CD1LILE X 183     -13.569 -19.844  -1.418  0.00  0.00           C
ATOM   2898 HD11LILE X 183     -14.088 -18.893  -1.287  0.00  0.00           H
ATOM   2899 HD12LILE X 183     -12.810 -19.948  -0.645  0.00  0.00           H
ATOM   2900 HD13LILE X 183     -13.067 -19.853  -2.382  0.00  0.00           H
ATOM   2901  C  LILE X 183     -17.536 -20.018  -3.774  0.00  0.00           C
ATOM   2902  O  LILE X 183     -18.061 -21.110  -4.009  0.00  0.00           O
ATOM   2903  N  LASN X 184     -17.894 -18.899  -4.412  0.00  0.00           N
ATOM   2904  H  LASN X 184     -17.361 -18.056  -4.205  0.00  0.00           H
ATOM   2905  CA LASN X 184     -19.083 -18.741  -5.260  0.00  0.00           C
ATOM   2906  HA LASN X 184     -19.696 -19.620  -5.082  0.00  0.00           H
ATOM   2907  CB LASN X 184     -19.922 -17.548  -4.742  0.00  0.00           C
ATOM   2908  HB2LASN X 184     -20.966 -17.737  -4.964  0.00  0.00           H
ATOM   2909  HB3LASN X 184     -19.829 -17.490  -3.659  0.00  0.00           H
ATOM   2910  CG LASN X 184     -19.585 -16.174  -5.278  0.00  0.00           C
ATOM   2911  OD1LASN X 184     -18.728 -15.976  -6.128  0.00  0.00           O
ATOM   2912  ND2LASN X 184     -20.242 -15.161  -4.773  0.00  0.00           N
ATOM   2913 HD21LASN X 184     -19.889 -14.223  -4.996  0.00  0.00           H
ATOM   2914 HD22LASN X 184     -20.856 -15.272  -3.978  0.00  0.00           H
ATOM   2915  C  LASN X 184     -18.808 -18.765  -6.783  0.00  0.00           C
ATOM   2916  O  LASN X 184     -19.646 -18.319  -7.570  0.00  0.00           O
ATOM   2917  N  LARG X 185     -17.650 -19.309  -7.193  0.00  0.00           N
ATOM   2918  H  LARG X 185     -17.050 -19.645  -6.450  0.00  0.00           H
ATOM   2919  CA LARG X 185     -17.101 -19.414  -8.568  0.00  0.00           C
ATOM   2920  HA LARG X 185     -16.243 -20.076  -8.506  0.00  0.00           H
ATOM   2921  CB LARG X 185     -18.120 -20.079  -9.517  0.00  0.00           C
ATOM   2922  HB2LARG X 185     -18.758 -20.760  -8.966  0.00  0.00           H
ATOM   2923  HB3LARG X 185     -18.769 -19.312  -9.942  0.00  0.00           H
ATOM   2924  CG LARG X 185     -17.414 -20.849 -10.643  0.00  0.00           C
ATOM   2925  HG2LARG X 185     -16.721 -20.188 -11.162  0.00  0.00           H
ATOM   2926  HG3LARG X 185     -16.844 -21.664 -10.198  0.00  0.00           H
ATOM   2927  CD LARG X 185     -18.375 -21.464 -11.666  0.00  0.00           C
ATOM   2928  HD2LARG X 185     -17.794 -21.993 -12.423  0.00  0.00           H
ATOM   2929  HD3LARG X 185     -19.010 -22.190 -11.155  0.00  0.00           H
ATOM   2930  NE LARG X 185     -19.237 -20.467 -12.318  0.00  0.00           N
ATOM   2931  HE LARG X 185     -20.222 -20.443 -12.035  0.00  0.00           H
ATOM   2932  CZ LARG X 185     -18.922 -19.545 -13.205  0.00  0.00           C
ATOM   2933  NH1LARG X 185     -19.857 -18.812 -13.710  0.00  0.00           N
ATOM   2934 HH11LARG X 185     -20.812 -19.145 -13.565  0.00  0.00           H
ATOM   2935 HH12LARG X 185     -19.652 -18.189 -14.487  0.00  0.00           H
ATOM   2936  NH2LARG X 185     -17.702 -19.329 -13.603  0.00  0.00           N
ATOM   2937 HH21LARG X 185     -16.954 -19.889 -13.252  0.00  0.00           H
ATOM   2938 HH22LARG X 185     -17.560 -18.559 -14.265  0.00  0.00           H
ATOM   2939  C  LARG X 185     -16.573 -18.124  -9.200  0.00  0.00           C
ATOM   2940  O  LARG X 185     -15.555 -18.157  -9.890  0.00  0.00           O
ATOM   2941  N  LLEU X 186     -17.293 -17.022  -9.039  0.00  0.00           N
ATOM   2942  H  LLEU X 186     -18.104 -17.096  -8.435  0.00  0.00           H
ATOM   2943  CA LLEU X 186     -17.218 -15.868  -9.939  0.00  0.00           C
ATOM   2944  HA LLEU X 186     -16.744 -16.169 -10.875  0.00  0.00           H
ATOM   2945  CB LLEU X 186     -18.659 -15.448 -10.236  0.00  0.00           C
ATOM   2946  HB2LLEU X 186     -19.246 -15.567  -9.329  0.00  0.00           H
ATOM   2947  HB3LLEU X 186     -18.696 -14.393 -10.512  0.00  0.00           H
ATOM   2948  CG LLEU X 186     -19.258 -16.311 -11.355  0.00  0.00           C
ATOM   2949  HG LLEU X 186     -18.815 -17.307 -11.348  0.00  0.00           H
ATOM   2950  CD1LLEU X 186     -20.763 -16.466 -11.200  0.00  0.00           C
ATOM   2951 HD11LLEU X 186     -21.235 -15.486 -11.145  0.00  0.00           H
ATOM   2952 HD12LLEU X 186     -21.160 -17.007 -12.058  0.00  0.00           H
ATOM   2953 HD13LLEU X 186     -20.973 -17.048 -10.302  0.00  0.00           H
ATOM   2954  CD2LLEU X 186     -18.956 -15.636 -12.683  0.00  0.00           C
ATOM   2955 HD21LLEU X 186     -17.887 -15.662 -12.893  0.00  0.00           H
ATOM   2956 HD22LLEU X 186     -19.484 -16.162 -13.472  0.00  0.00           H
ATOM   2957 HD23LLEU X 186     -19.305 -14.605 -12.652  0.00  0.00           H
ATOM   2958  C  LLEU X 186     -16.405 -14.699  -9.386  0.00  0.00           C
ATOM   2959  O  LLEU X 186     -16.457 -14.430  -8.190  0.00  0.00           O
ATOM   2960  N  LGLY X 187     -15.693 -13.978 -10.256  0.00  0.00           N
ATOM   2961  H  LGLY X 187     -15.726 -14.215 -11.236  0.00  0.00           H
ATOM   2962  CA LGLY X 187     -15.029 -12.719  -9.906  0.00  0.00           C
ATOM   2963  HA2LGLY X 187     -14.588 -12.784  -8.911  0.00  0.00           H
ATOM   2964  HA3LGLY X 187     -14.226 -12.538 -10.622  0.00  0.00           H
ATOM   2965  C  LGLY X 187     -15.983 -11.519  -9.931  0.00  0.00           C
ATOM   2966  O  LGLY X 187     -17.208 -11.667  -9.855  0.00  0.00           O
ATOM   2967  N  LGLN X 188     -15.417 -10.325 -10.102  0.00  0.00           N
ATOM   2968  H  LGLN X 188     -14.417 -10.314 -10.296  0.00  0.00           H
ATOM   2969  CA LGLN X 188     -16.174  -9.145 -10.511  0.00  0.00           C
ATOM   2970  HA LGLN X 188     -17.118  -9.163  -9.978  0.00  0.00           H
ATOM   2971  CB LGLN X 188     -15.442  -7.867 -10.061  0.00  0.00           C
ATOM   2972  HB2LGLN X 188     -15.530  -7.804  -8.980  0.00  0.00           H
ATOM   2973  HB3LGLN X 188     -14.385  -7.930 -10.312  0.00  0.00           H
ATOM   2974  CG LGLN X 188     -16.048  -6.588 -10.659  0.00  0.00           C
ATOM   2975  HG2LGLN X 188     -15.687  -6.467 -11.676  0.00  0.00           H
ATOM   2976  HG3LGLN X 188     -17.130  -6.700 -10.695  0.00  0.00           H
ATOM   2977  CD LGLN X 188     -15.750  -5.305  -9.890  0.00  0.00           C
ATOM   2978  OE1LGLN X 188     -14.854  -5.186  -9.075  0.00  0.00           O
ATOM   2979  NE2LGLN X 188     -16.491  -4.250 -10.142  0.00  0.00           N
ATOM   2980 HE21LGLN X 188     -16.269  -3.422  -9.626  0.00  0.00           H
ATOM   2981 HE22LGLN X 188     -17.302  -4.337 -10.744  0.00  0.00           H
ATOM   2982  C  LGLN X 188     -16.525  -9.186 -12.014  0.00  0.00           C
ATOM   2983  O  LGLN X 188     -17.574  -8.667 -12.399  0.00  0.00           O
ATOM   2984  N  LSER X 189     -15.730  -9.849 -12.865  0.00  0.00           N
ATOM   2985  H  LSER X 189     -14.839 -10.209 -12.519  0.00  0.00           H
ATOM   2986  CA LSER X 189     -16.127 -10.156 -14.248  0.00  0.00           C
ATOM   2987  HA LSER X 189     -17.187 -10.388 -14.227  0.00  0.00           H
ATOM   2988  CB LSER X 189     -15.990  -8.921 -15.146  0.00  0.00           C
ATOM   2989  HB2LSER X 189     -16.329  -9.172 -16.151  0.00  0.00           H
ATOM   2990  HB3LSER X 189     -16.639  -8.135 -14.764  0.00  0.00           H
ATOM   2991  OG LSER X 189     -14.670  -8.427 -15.206  0.00  0.00           O
ATOM   2992  HG LSER X 189     -14.216  -8.681 -14.366  0.00  0.00           H
ATOM   2993  C  LSER X 189     -15.477 -11.409 -14.853  0.00  0.00           C
ATOM   2994  O  LSER X 189     -16.225 -12.324 -15.195  0.00  0.00           O
ATOM   2995  N  LASP X 190     -14.143 -11.501 -14.959  0.00  0.00           N
ATOM   2996  H  LASP X 190     -13.581 -10.800 -14.484  0.00  0.00           H
ATOM   2997  CA LASP X 190     -13.491 -12.732 -15.447  0.00  0.00           C
ATOM   2998  HA LASP X 190     -14.085 -13.080 -16.291  0.00  0.00           H
ATOM   2999  CB LASP X 190     -12.051 -12.500 -15.990  0.00  0.00           C
ATOM   3000  HB2LASP X 190     -11.469 -11.995 -15.216  0.00  0.00           H
ATOM   3001  HB3LASP X 190     -11.592 -13.474 -16.156  0.00  0.00           H
ATOM   3002  CG LASP X 190     -11.910 -11.698 -17.308  0.00  0.00           C
ATOM   3003  OD1LASP X 190     -10.839 -11.741 -17.964  0.00  0.00           O
ATOM   3004  OD2LASP X 190     -12.815 -10.921 -17.678  0.00  0.00           O
ATOM   3005  C  LASP X 190     -13.550 -13.838 -14.350  0.00  0.00           C
ATOM   3006  O  LASP X 190     -13.628 -13.529 -13.156  0.00  0.00           O
ATOM   3007  N  LPRO X 191     -13.526 -15.145 -14.690  0.00  0.00           N
ATOM   3008  CD LPRO X 191     -13.473 -15.698 -16.034  0.00  0.00           C
ATOM   3009  HD2LPRO X 191     -12.431 -15.821 -16.335  0.00  0.00           H
ATOM   3010  HD3LPRO X 191     -14.004 -15.085 -16.762  0.00  0.00           H
ATOM   3011  CG LPRO X 191     -14.150 -17.060 -15.932  0.00  0.00           C
ATOM   3012  HG2LPRO X 191     -13.774 -17.755 -16.683  0.00  0.00           H
ATOM   3013  HG3LPRO X 191     -15.224 -16.930 -16.037  0.00  0.00           H
ATOM   3014  CB LPRO X 191     -13.813 -17.518 -14.513  0.00  0.00           C
ATOM   3015  HB2LPRO X 191     -12.843 -18.012 -14.530  0.00  0.00           H
ATOM   3016  HB3LPRO X 191     -14.576 -18.190 -14.118  0.00  0.00           H
ATOM   3017  CA LPRO X 191     -13.737 -16.216 -13.704  0.00  0.00           C
ATOM   3018  HA LPRO X 191     -14.701 -16.048 -13.221  0.00  0.00           H
ATOM   3019  C  LPRO X 191     -12.628 -16.253 -12.634  0.00  0.00           C
ATOM   3020  O  LPRO X 191     -11.445 -16.311 -12.985  0.00  0.00           O
ATOM   3021  N  LALA X 192     -12.987 -16.239 -11.342  0.00  0.00           N
ATOM   3022  H  LALA X 192     -13.968 -16.282 -11.116  0.00  0.00           H
ATOM   3023  CA LALA X 192     -12.056 -15.983 -10.230  0.00  0.00           C
ATOM   3024  HA LALA X 192     -11.651 -14.986 -10.395  0.00  0.00           H
ATOM   3025  CB LALA X 192     -12.844 -15.966  -8.914  0.00  0.00           C
ATOM   3026  HB1LALA X 192     -13.341 -16.925  -8.759  0.00  0.00           H
ATOM   3027  HB2LALA X 192     -12.172 -15.781  -8.076  0.00  0.00           H
ATOM   3028  HB3LALA X 192     -13.591 -15.176  -8.932  0.00  0.00           H
ATOM   3029  C  LALA X 192     -10.887 -16.995 -10.148  0.00  0.00           C
ATOM   3030  O  LALA X 192     -11.104 -18.171 -10.434  0.00  0.00           O
ATOM   3031  N  LPRO X 193      -9.665 -16.619  -9.703  0.00  0.00           N
ATOM   3032  CD LPRO X 193      -9.290 -15.300  -9.199  0.00  0.00           C
ATOM   3033  HD2LPRO X 193      -9.421 -15.274  -8.117  0.00  0.00           H
ATOM   3034  HD3LPRO X 193      -9.850 -14.490  -9.660  0.00  0.00           H
ATOM   3035  CG LPRO X 193      -7.811 -15.143  -9.541  0.00  0.00           C
ATOM   3036  HG2LPRO X 193      -7.305 -14.432  -8.891  0.00  0.00           H
ATOM   3037  HG3LPRO X 193      -7.704 -14.856 -10.586  0.00  0.00           H
ATOM   3038  CB LPRO X 193      -7.301 -16.565  -9.351  0.00  0.00           C
ATOM   3039  HB2LPRO X 193      -7.209 -16.784  -8.286  0.00  0.00           H
ATOM   3040  HB3LPRO X 193      -6.354 -16.733  -9.862  0.00  0.00           H
ATOM   3041  CA LPRO X 193      -8.433 -17.386  -9.972  0.00  0.00           C
ATOM   3042  HA LPRO X 193      -8.291 -17.390 -11.053  0.00  0.00           H
ATOM   3043  C  LPRO X 193      -8.347 -18.848  -9.503  0.00  0.00           C
ATOM   3044  O  LPRO X 193      -7.465 -19.564  -9.975  0.00  0.00           O
ATOM   3045  N  LLEU X 194      -9.229 -19.298  -8.604  0.00  0.00           N
ATOM   3046  H  LLEU X 194      -9.891 -18.632  -8.239  0.00  0.00           H
ATOM   3047  CA LLEU X 194      -9.388 -20.710  -8.219  0.00  0.00           C
ATOM   3048  HA LLEU X 194      -8.911 -21.332  -8.976  0.00  0.00           H
ATOM   3049  CB LLEU X 194      -8.681 -20.950  -6.869  0.00  0.00           C
ATOM   3050  HB2LLEU X 194      -8.972 -20.152  -6.194  0.00  0.00           H
ATOM   3051  HB3LLEU X 194      -9.033 -21.888  -6.441  0.00  0.00           H
ATOM   3052  CG LLEU X 194      -7.145 -20.985  -6.896  0.00  0.00           C
ATOM   3053  HG LLEU X 194      -6.754 -20.057  -7.311  0.00  0.00           H
ATOM   3054  CD1LLEU X 194      -6.640 -21.117  -5.456  0.00  0.00           C
ATOM   3055 HD11LLEU X 194      -7.094 -21.989  -4.985  0.00  0.00           H
ATOM   3056 HD12LLEU X 194      -5.558 -21.226  -5.448  0.00  0.00           H
ATOM   3057 HD13LLEU X 194      -6.921 -20.229  -4.890  0.00  0.00           H
ATOM   3058  CD2LLEU X 194      -6.603 -22.168  -7.700  0.00  0.00           C
ATOM   3059 HD21LLEU X 194      -6.857 -22.045  -8.753  0.00  0.00           H
ATOM   3060 HD22LLEU X 194      -5.519 -22.211  -7.619  0.00  0.00           H
ATOM   3061 HD23LLEU X 194      -7.038 -23.096  -7.331  0.00  0.00           H
ATOM   3062  C  LLEU X 194     -10.857 -21.194  -8.194  0.00  0.00           C
ATOM   3063  O  LLEU X 194     -11.090 -22.374  -7.939  0.00  0.00           O
ATOM   3064  N  LGLN X 195     -11.833 -20.327  -8.497  0.00  0.00           N
ATOM   3065  H  LGLN X 195     -11.528 -19.421  -8.828  0.00  0.00           H
ATOM   3066  CA LGLN X 195     -13.280 -20.584  -8.639  0.00  0.00           C
ATOM   3067  HA LGLN X 195     -13.772 -19.610  -8.623  0.00  0.00           H
ATOM   3068  CB LGLN X 195     -13.579 -21.211 -10.009  0.00  0.00           C
ATOM   3069  HB2LGLN X 195     -13.090 -22.184 -10.077  0.00  0.00           H
ATOM   3070  HB3LGLN X 195     -14.653 -21.370 -10.054  0.00  0.00           H
ATOM   3071  CG LGLN X 195     -13.158 -20.392 -11.232  0.00  0.00           C
ATOM   3072  HG2LGLN X 195     -13.541 -19.375 -11.161  0.00  0.00           H
ATOM   3073  HG3LGLN X 195     -12.070 -20.361 -11.276  0.00  0.00           H
ATOM   3074  CD LGLN X 195     -13.677 -21.026 -12.516  0.00  0.00           C
ATOM   3075  OE1LGLN X 195     -14.677 -21.731 -12.538  0.00  0.00           O
ATOM   3076  NE2LGLN X 195     -12.999 -20.854 -13.624  0.00  0.00           N
ATOM   3077 HE21LGLN X 195     -13.315 -21.369 -14.425  0.00  0.00           H
ATOM   3078 HE22LGLN X 195     -12.139 -20.304 -13.599  0.00  0.00           H
ATOM   3079  C  LGLN X 195     -13.980 -21.421  -7.544  0.00  0.00           C
ATOM   3080  O  LGLN X 195     -14.756 -20.896  -6.753  0.00  0.00           O
ATOM   3081  N  LHIE X 196     -13.768 -22.740  -7.576  0.00  0.00           N
ATOM   3082  H  LHIE X 196     -13.045 -23.029  -8.222  0.00  0.00           H
ATOM   3083  CA LHIE X 196     -14.436 -23.809  -6.820  0.00  0.00           C
ATOM   3084  HA LHIE X 196     -14.843 -23.398  -5.898  0.00  0.00           H
ATOM   3085  CB LHIE X 196     -15.589 -24.399  -7.669  0.00  0.00           C
ATOM   3086  HB2LHIE X 196     -15.254 -24.499  -8.703  0.00  0.00           H
ATOM   3087  HB3LHIE X 196     -15.814 -25.404  -7.317  0.00  0.00           H
ATOM   3088  CG LHIE X 196     -16.916 -23.670  -7.661  0.00  0.00           C
ATOM   3089  ND1LHIE X 196     -17.913 -23.843  -8.627  0.00  0.00           N
ATOM   3090  CE1LHIE X 196     -18.990 -23.166  -8.189  0.00  0.00           C
ATOM   3091  HE1LHIE X 196     -19.924 -23.052  -8.729  0.00  0.00           H
ATOM   3092  NE2LHIE X 196     -18.746 -22.648  -6.977  0.00  0.00           N
ATOM   3093  HE2LHIE X 196     -19.420 -22.123  -6.412  0.00  0.00           H
ATOM   3094  CD2LHIE X 196     -17.455 -22.965  -6.625  0.00  0.00           C
ATOM   3095  HD2LHIE X 196     -16.983 -22.730  -5.685  0.00  0.00           H
ATOM   3096  C  LHIE X 196     -13.443 -24.908  -6.383  0.00  0.00           C
ATOM   3097  O  LHIE X 196     -13.869 -25.976  -5.946  0.00  0.00           O
ATOM   3098  N  LGLN X 197     -12.127 -24.679  -6.494  0.00  0.00           N
ATOM   3099  H  LGLN X 197     -11.824 -23.787  -6.871  0.00  0.00           H
ATOM   3100  CA LGLN X 197     -11.068 -25.604  -6.059  0.00  0.00           C
ATOM   3101  HA LGLN X 197     -11.330 -26.614  -6.381  0.00  0.00           H
ATOM   3102  CB LGLN X 197      -9.731 -25.233  -6.722  0.00  0.00           C
ATOM   3103  HB2LGLN X 197      -9.519 -24.185  -6.512  0.00  0.00           H
ATOM   3104  HB3LGLN X 197      -8.933 -25.822  -6.276  0.00  0.00           H
ATOM   3105  CG LGLN X 197      -9.702 -25.447  -8.245  0.00  0.00           C
ATOM   3106  HG2LGLN X 197     -10.591 -25.007  -8.694  0.00  0.00           H
ATOM   3107  HG3LGLN X 197      -8.839 -24.908  -8.636  0.00  0.00           H
ATOM   3108  CD LGLN X 197      -9.581 -26.897  -8.727  0.00  0.00           C
ATOM   3109  OE1LGLN X 197      -9.645 -27.149  -9.918  0.00  0.00           O
ATOM   3110  NE2LGLN X 197      -9.396 -27.898  -7.892  0.00  0.00           N
ATOM   3111 HE21LGLN X 197      -9.284 -28.815  -8.281  0.00  0.00           H
ATOM   3112 HE22LGLN X 197      -9.323 -27.800  -6.877  0.00  0.00           H
ATOM   3113  C  LGLN X 197     -10.954 -25.645  -4.525  0.00  0.00           C
ATOM   3114  O  LGLN X 197     -10.013 -25.121  -3.922  0.00  0.00           O
ATOM   3115  N  LMET X 198     -11.953 -26.255  -3.884  0.00  0.00           N
ATOM   3116  H  LMET X 198     -12.727 -26.572  -4.457  0.00  0.00           H
ATOM   3117  CA LMET X 198     -12.064 -26.395  -2.426  0.00  0.00           C
ATOM   3118  HA LMET X 198     -12.158 -25.405  -1.980  0.00  0.00           H
ATOM   3119  CB LMET X 198     -13.311 -27.226  -2.073  0.00  0.00           C
ATOM   3120  HB2LMET X 198     -13.134 -28.270  -2.336  0.00  0.00           H
ATOM   3121  HB3LMET X 198     -13.456 -27.173  -0.997  0.00  0.00           H
ATOM   3122  CG LMET X 198     -14.605 -26.787  -2.768  0.00  0.00           C
ATOM   3123  HG2LMET X 198     -14.537 -27.039  -3.825  0.00  0.00           H
ATOM   3124  HG3LMET X 198     -15.434 -27.362  -2.355  0.00  0.00           H
ATOM   3125  SD LMET X 198     -14.998 -25.027  -2.622  0.00  0.00           S
ATOM   3126  CE LMET X 198     -15.440 -24.979  -0.871  0.00  0.00           C
ATOM   3127  HE1LMET X 198     -14.611 -25.341  -0.265  0.00  0.00           H
ATOM   3128  HE2LMET X 198     -15.671 -23.953  -0.587  0.00  0.00           H
ATOM   3129  HE3LMET X 198     -16.309 -25.612  -0.689  0.00  0.00           H
ATOM   3130  C  LMET X 198     -10.836 -27.078  -1.813  0.00  0.00           C
ATOM   3131  O  LMET X 198     -10.415 -26.733  -0.714  0.00  0.00           O
ATOM   3132  N  LASP X 199     -10.253 -28.019  -2.552  0.00  0.00           N
ATOM   3133  H  LASP X 199     -10.581 -28.106  -3.508  0.00  0.00           H
ATOM   3134  CA LASP X 199      -8.996 -28.707  -2.275  0.00  0.00           C
ATOM   3135  HA LASP X 199      -9.065 -29.203  -1.307  0.00  0.00           H
ATOM   3136  CB LASP X 199      -8.762 -29.781  -3.361  0.00  0.00           C
ATOM   3137  HB2LASP X 199      -7.782 -30.232  -3.193  0.00  0.00           H
ATOM   3138  HB3LASP X 199      -9.507 -30.566  -3.220  0.00  0.00           H
ATOM   3139  CG LASP X 199      -8.850 -29.308  -4.830  0.00  0.00           C
ATOM   3140  OD1LASP X 199      -8.425 -30.083  -5.705  0.00  0.00           O
ATOM   3141  OD2LASP X 199      -9.342 -28.182  -5.098  0.00  0.00           O
ATOM   3142  C  LASP X 199      -7.801 -27.744  -2.219  0.00  0.00           C
ATOM   3143  O  LASP X 199      -7.036 -27.766  -1.255  0.00  0.00           O
ATOM   3144  N  LILE X 200      -7.647 -26.870  -3.214  0.00  0.00           N
ATOM   3145  H  LILE X 200      -8.314 -26.913  -3.984  0.00  0.00           H
ATOM   3146  CA LILE X 200      -6.541 -25.910  -3.274  0.00  0.00           C
ATOM   3147  HA LILE X 200      -5.620 -26.447  -3.046  0.00  0.00           H
ATOM   3148  CB LILE X 200      -6.390 -25.325  -4.698  0.00  0.00           C
ATOM   3149  HB LILE X 200      -7.315 -24.818  -4.973  0.00  0.00           H
ATOM   3150  CG2LILE X 200      -5.249 -24.295  -4.737  0.00  0.00           C
ATOM   3151 HG21LILE X 200      -4.304 -24.791  -4.527  0.00  0.00           H
ATOM   3152 HG22LILE X 200      -5.191 -23.827  -5.717  0.00  0.00           H
ATOM   3153 HG23LILE X 200      -5.408 -23.505  -4.004  0.00  0.00           H
ATOM   3154  CG1LILE X 200      -6.105 -26.468  -5.707  0.00  0.00           C
ATOM   3155 HG12LILE X 200      -5.212 -27.010  -5.392  0.00  0.00           H
ATOM   3156 HG13LILE X 200      -6.936 -27.171  -5.698  0.00  0.00           H
ATOM   3157  CD1LILE X 200      -5.910 -26.032  -7.165  0.00  0.00           C
ATOM   3158 HD11LILE X 200      -4.984 -25.468  -7.278  0.00  0.00           H
ATOM   3159 HD12LILE X 200      -5.853 -26.918  -7.798  0.00  0.00           H
ATOM   3160 HD13LILE X 200      -6.753 -25.425  -7.488  0.00  0.00           H
ATOM   3161  C  LILE X 200      -6.703 -24.845  -2.181  0.00  0.00           C
ATOM   3162  O  LILE X 200      -5.737 -24.561  -1.473  0.00  0.00           O
ATOM   3163  N  LTYR X 201      -7.916 -24.322  -1.955  0.00  0.00           N
ATOM   3164  H  LTYR X 201      -8.681 -24.590  -2.569  0.00  0.00           H
ATOM   3165  CA LTYR X 201      -8.189 -23.424  -0.822  0.00  0.00           C
ATOM   3166  HA LTYR X 201      -7.517 -22.569  -0.893  0.00  0.00           H
ATOM   3167  CB LTYR X 201      -9.635 -22.901  -0.886  0.00  0.00           C
ATOM   3168  HB2LTYR X 201     -10.313 -23.753  -0.949  0.00  0.00           H
ATOM   3169  HB3LTYR X 201      -9.852 -22.383   0.049  0.00  0.00           H
ATOM   3170  CG LTYR X 201      -9.937 -21.929  -2.019  0.00  0.00           C
ATOM   3171  CD1LTYR X 201      -9.295 -20.673  -2.063  0.00  0.00           C
ATOM   3172  HD1LTYR X 201      -8.570 -20.412  -1.306  0.00  0.00           H
ATOM   3173  CE1LTYR X 201      -9.622 -19.741  -3.070  0.00  0.00           C
ATOM   3174  HE1LTYR X 201      -9.142 -18.776  -3.102  0.00  0.00           H
ATOM   3175  CZ LTYR X 201     -10.595 -20.061  -4.039  0.00  0.00           C
ATOM   3176  OH LTYR X 201     -10.926 -19.168  -5.008  0.00  0.00           O
ATOM   3177  HH LTYR X 201     -10.726 -18.247  -4.769  0.00  0.00           H
ATOM   3178  CE2LTYR X 201     -11.220 -21.325  -4.011  0.00  0.00           C
ATOM   3179  HE2LTYR X 201     -11.957 -21.563  -4.763  0.00  0.00           H
ATOM   3180  CD2LTYR X 201     -10.903 -22.247  -2.994  0.00  0.00           C
ATOM   3181  HD2LTYR X 201     -11.415 -23.197  -2.960  0.00  0.00           H
ATOM   3182  C  LTYR X 201      -7.899 -24.101   0.534  0.00  0.00           C
ATOM   3183  O  LTYR X 201      -7.215 -23.516   1.373  0.00  0.00           O
ATOM   3184  N  LGLN X 202      -8.323 -25.356   0.730  0.00  0.00           N
ATOM   3185  H  LGLN X 202      -8.905 -25.786   0.016  0.00  0.00           H
ATOM   3186  CA LGLN X 202      -8.000 -26.165   1.914  0.00  0.00           C
ATOM   3187  HA LGLN X 202      -8.392 -25.675   2.802  0.00  0.00           H
ATOM   3188  CB LGLN X 202      -8.700 -27.531   1.766  0.00  0.00           C
ATOM   3189  HB2LGLN X 202      -9.778 -27.375   1.777  0.00  0.00           H
ATOM   3190  HB3LGLN X 202      -8.449 -27.935   0.789  0.00  0.00           H
ATOM   3191  CG LGLN X 202      -8.329 -28.617   2.789  0.00  0.00           C
ATOM   3192  HG2LGLN X 202      -8.584 -29.586   2.360  0.00  0.00           H
ATOM   3193  HG3LGLN X 202      -7.255 -28.619   2.959  0.00  0.00           H
ATOM   3194  CD LGLN X 202      -9.061 -28.523   4.124  0.00  0.00           C
ATOM   3195  OE1LGLN X 202     -10.128 -27.948   4.255  0.00  0.00           O
ATOM   3196  NE2LGLN X 202      -8.528 -29.128   5.158  0.00  0.00           N
ATOM   3197 HE21LGLN X 202      -9.014 -29.040   6.042  0.00  0.00           H
ATOM   3198 HE22LGLN X 202      -7.581 -29.507   5.087  0.00  0.00           H
ATOM   3199  C  LGLN X 202      -6.485 -26.297   2.118  0.00  0.00           C
ATOM   3200  O  LGLN X 202      -5.988 -26.046   3.219  0.00  0.00           O
ATOM   3201  N  LLYS X 203      -5.729 -26.650   1.070  0.00  0.00           N
ATOM   3202  H  LLYS X 203      -6.191 -26.855   0.185  0.00  0.00           H
ATOM   3203  CA LLYS X 203      -4.269 -26.801   1.167  0.00  0.00           C
ATOM   3204  HA LLYS X 203      -4.046 -27.286   2.116  0.00  0.00           H
ATOM   3205  CB LLYS X 203      -3.724 -27.699   0.040  0.00  0.00           C
ATOM   3206  HB2LLYS X 203      -3.961 -27.255  -0.929  0.00  0.00           H
ATOM   3207  HB3LLYS X 203      -2.637 -27.733   0.132  0.00  0.00           H
ATOM   3208  CG LLYS X 203      -4.244 -29.154   0.070  0.00  0.00           C
ATOM   3209  HG2LLYS X 203      -5.247 -29.190  -0.347  0.00  0.00           H
ATOM   3210  HG3LLYS X 203      -3.600 -29.764  -0.565  0.00  0.00           H
ATOM   3211  CD LLYS X 203      -4.294 -29.767   1.478  0.00  0.00           C
ATOM   3212  HD2LLYS X 203      -3.305 -29.702   1.936  0.00  0.00           H
ATOM   3213  HD3LLYS X 203      -5.002 -29.202   2.084  0.00  0.00           H
ATOM   3214  CE LLYS X 203      -4.762 -31.223   1.476  0.00  0.00           C
ATOM   3215  HE2LLYS X 203      -5.703 -31.292   0.924  0.00  0.00           H
ATOM   3216  HE3LLYS X 203      -4.010 -31.834   0.970  0.00  0.00           H
ATOM   3217  NZ LLYS X 203      -4.954 -31.679   2.872  0.00  0.00           N
ATOM   3218  HZ1LLYS X 203      -5.648 -31.105   3.359  0.00  0.00           H
ATOM   3219  HZ2LLYS X 203      -5.177 -32.654   2.972  0.00  0.00           H
ATOM   3220  HZ3LLYS X 203      -4.147 -31.425   3.450  0.00  0.00           H
ATOM   3221  C  LLYS X 203      -3.519 -25.477   1.295  0.00  0.00           C
ATOM   3222  O  LLYS X 203      -2.461 -25.481   1.919  0.00  0.00           O
ATOM   3223  N  LARG X 204      -4.072 -24.341   0.844  0.00  0.00           N
ATOM   3224  H  LARG X 204      -4.915 -24.406   0.281  0.00  0.00           H
ATOM   3225  CA LARG X 204      -3.550 -23.017   1.230  0.00  0.00           C
ATOM   3226  HA LARG X 204      -2.482 -22.978   1.012  0.00  0.00           H
ATOM   3227  CB LARG X 204      -4.247 -21.860   0.501  0.00  0.00           C
ATOM   3228  HB2LARG X 204      -5.329 -21.954   0.584  0.00  0.00           H
ATOM   3229  HB3LARG X 204      -3.950 -20.944   1.011  0.00  0.00           H
ATOM   3230  CG LARG X 204      -3.857 -21.710  -0.973  0.00  0.00           C
ATOM   3231  HG2LARG X 204      -2.773 -21.770  -1.076  0.00  0.00           H
ATOM   3232  HG3LARG X 204      -4.327 -22.491  -1.565  0.00  0.00           H
ATOM   3233  CD LARG X 204      -4.330 -20.347  -1.473  0.00  0.00           C
ATOM   3234  HD2LARG X 204      -5.407 -20.265  -1.315  0.00  0.00           H
ATOM   3235  HD3LARG X 204      -3.825 -19.576  -0.888  0.00  0.00           H
ATOM   3236  NE LARG X 204      -4.032 -20.144  -2.899  0.00  0.00           N
ATOM   3237  HE LARG X 204      -3.646 -20.935  -3.406  0.00  0.00           H
ATOM   3238  CZ LARG X 204      -4.219 -19.005  -3.543  0.00  0.00           C
ATOM   3239  NH1LARG X 204      -4.620 -17.938  -2.915  0.00  0.00           N
ATOM   3240 HH11LARG X 204      -4.671 -17.955  -1.912  0.00  0.00           H
ATOM   3241 HH12LARG X 204      -4.876 -17.074  -3.373  0.00  0.00           H
ATOM   3242  NH2LARG X 204      -4.024 -18.915  -4.826  0.00  0.00           N
ATOM   3243 HH21LARG X 204      -3.713 -19.723  -5.330  0.00  0.00           H
ATOM   3244 HH22LARG X 204      -4.157 -18.030  -5.277  0.00  0.00           H
ATOM   3245  C  LARG X 204      -3.675 -22.815   2.735  0.00  0.00           C
ATOM   3246  O  LARG X 204      -2.680 -22.502   3.375  0.00  0.00           O
ATOM   3247  N  LCYS X 205      -4.853 -23.037   3.315  0.00  0.00           N
ATOM   3248  H  LCYS X 205      -5.651 -23.271   2.735  0.00  0.00           H
ATOM   3249  CA LCYS X 205      -5.057 -22.864   4.754  0.00  0.00           C
ATOM   3250  HA LCYS X 205      -4.794 -21.841   5.018  0.00  0.00           H
ATOM   3251  CB LCYS X 205      -6.543 -23.069   5.066  0.00  0.00           C
ATOM   3252  HB2LCYS X 205      -6.852 -24.057   4.720  0.00  0.00           H
ATOM   3253  HB3LCYS X 205      -6.708 -22.992   6.142  0.00  0.00           H
ATOM   3254  SG LCYS X 205      -7.518 -21.794   4.214  0.00  0.00           S
ATOM   3255  HG LCYS X 205      -8.725 -22.335   4.414  0.00  0.00           H
ATOM   3256  C  LCYS X 205      -4.129 -23.772   5.584  0.00  0.00           C
ATOM   3257  O  LCYS X 205      -3.405 -23.270   6.446  0.00  0.00           O
ATOM   3258  N  LGLU X 206      -4.049 -25.068   5.261  0.00  0.00           N
ATOM   3259  H  LGLU X 206      -4.676 -25.431   4.548  0.00  0.00           H
ATOM   3260  CA LGLU X 206      -3.109 -25.998   5.911  0.00  0.00           C
ATOM   3261  HA LGLU X 206      -3.331 -26.039   6.980  0.00  0.00           H
ATOM   3262  CB LGLU X 206      -3.258 -27.415   5.329  0.00  0.00           C
ATOM   3263  HB2LGLU X 206      -3.167 -27.360   4.243  0.00  0.00           H
ATOM   3264  HB3LGLU X 206      -2.437 -28.027   5.707  0.00  0.00           H
ATOM   3265  CG LGLU X 206      -4.580 -28.113   5.691  0.00  0.00           C
ATOM   3266  HG2LGLU X 206      -4.617 -28.266   6.772  0.00  0.00           H
ATOM   3267  HG3LGLU X 206      -5.416 -27.470   5.413  0.00  0.00           H
ATOM   3268  CD LGLU X 206      -4.733 -29.469   4.981  0.00  0.00           C
ATOM   3269  OE1LGLU X 206      -3.722 -30.123   4.631  0.00  0.00           O
ATOM   3270  OE2LGLU X 206      -5.878 -29.897   4.691  0.00  0.00           O
ATOM   3271  C  LGLU X 206      -1.643 -25.540   5.772  0.00  0.00           C
ATOM   3272  O  LGLU X 206      -0.914 -25.492   6.762  0.00  0.00           O
ATOM   3273  N  LALA X 207      -1.205 -25.132   4.575  0.00  0.00           N
ATOM   3274  H  LALA X 207      -1.833 -25.179   3.778  0.00  0.00           H
ATOM   3275  CA LALA X 207       0.163 -24.661   4.336  0.00  0.00           C
ATOM   3276  HA LALA X 207       0.834 -25.341   4.861  0.00  0.00           H
ATOM   3277  CB LALA X 207       0.465 -24.782   2.843  0.00  0.00           C
ATOM   3278  HB1LALA X 207      -0.116 -24.050   2.281  0.00  0.00           H
ATOM   3279  HB2LALA X 207       1.527 -24.611   2.691  0.00  0.00           H
ATOM   3280  HB3LALA X 207       0.220 -25.786   2.493  0.00  0.00           H
ATOM   3281  C  LALA X 207       0.458 -23.242   4.879  0.00  0.00           C
ATOM   3282  O  LALA X 207       1.601 -22.775   4.862  0.00  0.00           O
ATOM   3283  N  LPHE X 208      -0.547 -22.537   5.395  0.00  0.00           N
ATOM   3284  H  LPHE X 208      -1.489 -22.899   5.284  0.00  0.00           H
ATOM   3285  CA LPHE X 208      -0.369 -21.347   6.229  0.00  0.00           C
ATOM   3286  HA LPHE X 208       0.658 -21.002   6.137  0.00  0.00           H
ATOM   3287  CB LPHE X 208      -1.245 -20.199   5.704  0.00  0.00           C
ATOM   3288  HB2LPHE X 208      -2.231 -20.580   5.435  0.00  0.00           H
ATOM   3289  HB3LPHE X 208      -1.387 -19.477   6.508  0.00  0.00           H
ATOM   3290  CG LPHE X 208      -0.638 -19.466   4.510  0.00  0.00           C
ATOM   3291  CD1LPHE X 208      -0.176 -18.145   4.659  0.00  0.00           C
ATOM   3292  HD1LPHE X 208      -0.267 -17.644   5.608  0.00  0.00           H
ATOM   3293  CE1LPHE X 208       0.394 -17.459   3.572  0.00  0.00           C
ATOM   3294  HE1LPHE X 208       0.741 -16.442   3.692  0.00  0.00           H
ATOM   3295  CZ LPHE X 208       0.484 -18.080   2.317  0.00  0.00           C
ATOM   3296  HZ LPHE X 208       0.881 -17.535   1.474  0.00  0.00           H
ATOM   3297  CE2LPHE X 208       0.043 -19.401   2.159  0.00  0.00           C
ATOM   3298  HE2LPHE X 208       0.122 -19.882   1.196  0.00  0.00           H
ATOM   3299  CD2LPHE X 208      -0.504 -20.092   3.254  0.00  0.00           C
ATOM   3300  HD2LPHE X 208      -0.820 -21.110   3.118  0.00  0.00           H
ATOM   3301  C  LPHE X 208      -0.522 -21.660   7.731  0.00  0.00           C
ATOM   3302  O  LPHE X 208      -0.440 -20.746   8.546  0.00  0.00           O
ATOM   3303  N  LGLY X 209      -0.659 -22.936   8.117  0.00  0.00           N
ATOM   3304  H  LGLY X 209      -0.737 -23.648   7.397  0.00  0.00           H
ATOM   3305  CA LGLY X 209      -0.660 -23.421   9.505  0.00  0.00           C
ATOM   3306  HA2LGLY X 209      -0.222 -24.419   9.515  0.00  0.00           H
ATOM   3307  HA3LGLY X 209      -0.039 -22.771  10.121  0.00  0.00           H
ATOM   3308  C  LGLY X 209      -2.040 -23.520  10.166  0.00  0.00           C
ATOM   3309  O  LGLY X 209      -2.127 -23.855  11.350  0.00  0.00           O
ATOM   3310  N  LTRP X 210      -3.114 -23.240   9.428  0.00  0.00           N
ATOM   3311  H  LTRP X 210      -2.991 -23.084   8.434  0.00  0.00           H
ATOM   3312  CA LTRP X 210      -4.488 -23.248   9.933  0.00  0.00           C
ATOM   3313  HA LTRP X 210      -4.499 -22.834  10.943  0.00  0.00           H
ATOM   3314  CB LTRP X 210      -5.370 -22.351   9.053  0.00  0.00           C
ATOM   3315  HB2LTRP X 210      -5.274 -22.647   8.012  0.00  0.00           H
ATOM   3316  HB3LTRP X 210      -6.409 -22.524   9.330  0.00  0.00           H
ATOM   3317  CG LTRP X 210      -5.132 -20.876   9.163  0.00  0.00           C
ATOM   3318  CD1LTRP X 210      -3.943 -20.238   9.099  0.00  0.00           C
ATOM   3319  HD1LTRP X 210      -2.985 -20.709   8.939  0.00  0.00           H
ATOM   3320  NE1LTRP X 210      -4.123 -18.893   9.337  0.00  0.00           N
ATOM   3321  HE1LTRP X 210      -3.342 -18.242   9.383  0.00  0.00           H
ATOM   3322  CE2LTRP X 210      -5.448 -18.579   9.538  0.00  0.00           C
ATOM   3323  CZ2LTRP X 210      -6.134 -17.386   9.814  0.00  0.00           C
ATOM   3324  HZ2LTRP X 210      -5.603 -16.448   9.882  0.00  0.00           H
ATOM   3325  CH2LTRP X 210      -7.527 -17.431   9.990  0.00  0.00           C
ATOM   3326  HH2LTRP X 210      -8.077 -16.529  10.207  0.00  0.00           H
ATOM   3327  CZ3LTRP X 210      -8.210 -18.655   9.891  0.00  0.00           C
ATOM   3328  HZ3LTRP X 210      -9.276 -18.688  10.044  0.00  0.00           H
ATOM   3329  CE3LTRP X 210      -7.513 -19.837   9.590  0.00  0.00           C
ATOM   3330  HE3LTRP X 210      -8.036 -20.772   9.503  0.00  0.00           H
ATOM   3331  CD2LTRP X 210      -6.117 -19.833   9.417  0.00  0.00           C
ATOM   3332  C  LTRP X 210      -5.072 -24.663  10.003  0.00  0.00           C
ATOM   3333  O  LTRP X 210      -4.687 -25.553   9.243  0.00  0.00           O
ATOM   3334  N  LHIE X 211      -6.064 -24.855  10.876  0.00  0.00           N
ATOM   3335  H  LHIE X 211      -6.354 -24.048  11.420  0.00  0.00           H
ATOM   3336  CA LHIE X 211      -7.046 -25.925  10.683  0.00  0.00           C
ATOM   3337  HA LHIE X 211      -6.534 -26.833  10.359  0.00  0.00           H
ATOM   3338  CB LHIE X 211      -7.766 -26.235  12.000  0.00  0.00           C
ATOM   3339  HB2LHIE X 211      -7.034 -26.593  12.722  0.00  0.00           H
ATOM   3340  HB3LHIE X 211      -8.210 -25.318  12.388  0.00  0.00           H
ATOM   3341  CG LHIE X 211      -8.846 -27.276  11.840  0.00  0.00           C
ATOM   3342  ND1LHIE X 211      -8.672 -28.532  11.256  0.00  0.00           N
ATOM   3343  CE1LHIE X 211      -9.885 -29.099  11.214  0.00  0.00           C
ATOM   3344  HE1LHIE X 211     -10.100 -30.058  10.760  0.00  0.00           H
ATOM   3345  NE2LHIE X 211     -10.791 -28.295  11.794  0.00  0.00           N
ATOM   3346  HE2LHIE X 211     -11.790 -28.477  11.844  0.00  0.00           H
ATOM   3347  CD2LHIE X 211     -10.156 -27.140  12.193  0.00  0.00           C
ATOM   3348  HD2LHIE X 211     -10.606 -26.269  12.652  0.00  0.00           H
ATOM   3349  C  LHIE X 211      -8.016 -25.511   9.568  0.00  0.00           C
ATOM   3350  O  LHIE X 211      -8.332 -24.329   9.440  0.00  0.00           O
ATOM   3351  N  LALA X 212      -8.494 -26.447   8.752  0.00  0.00           N
ATOM   3352  H  LALA X 212      -8.283 -27.418   8.938  0.00  0.00           H
ATOM   3353  CA LALA X 212      -9.273 -26.130   7.555  0.00  0.00           C
ATOM   3354  HA LALA X 212      -9.804 -25.193   7.716  0.00  0.00           H
ATOM   3355  CB LALA X 212      -8.301 -25.918   6.391  0.00  0.00           C
ATOM   3356  HB1LALA X 212      -7.704 -26.814   6.230  0.00  0.00           H
ATOM   3357  HB2LALA X 212      -8.853 -25.681   5.482  0.00  0.00           H
ATOM   3358  HB3LALA X 212      -7.630 -25.097   6.634  0.00  0.00           H
ATOM   3359  C  LALA X 212     -10.331 -27.199   7.259  0.00  0.00           C
ATOM   3360  O  LALA X 212     -10.092 -28.391   7.484  0.00  0.00           O
ATOM   3361  N  LILE X 213     -11.510 -26.770   6.792  0.00  0.00           N
ATOM   3362  H  LILE X 213     -11.647 -25.769   6.691  0.00  0.00           H
ATOM   3363  CA LILE X 213     -12.683 -27.634   6.621  0.00  0.00           C
ATOM   3364  HA LILE X 213     -12.331 -28.659   6.496  0.00  0.00           H
ATOM   3365  CB LILE X 213     -13.596 -27.588   7.875  0.00  0.00           C
ATOM   3366  HB LILE X 213     -14.157 -26.653   7.848  0.00  0.00           H
ATOM   3367  CG2LILE X 213     -14.599 -28.758   7.788  0.00  0.00           C
ATOM   3368 HG21LILE X 213     -14.061 -29.707   7.782  0.00  0.00           H
ATOM   3369 HG22LILE X 213     -15.280 -28.747   8.635  0.00  0.00           H
ATOM   3370 HG23LILE X 213     -15.196 -28.676   6.880  0.00  0.00           H
ATOM   3371  CG1LILE X 213     -12.827 -27.605   9.221  0.00  0.00           C
ATOM   3372 HG12LILE X 213     -12.285 -28.546   9.323  0.00  0.00           H
ATOM   3373 HG13LILE X 213     -12.110 -26.786   9.243  0.00  0.00           H
ATOM   3374  CD1LILE X 213     -13.719 -27.393  10.444  0.00  0.00           C
ATOM   3375 HD11LILE X 213     -14.303 -28.290  10.634  0.00  0.00           H
ATOM   3376 HD12LILE X 213     -13.113 -27.178  11.321  0.00  0.00           H
ATOM   3377 HD13LILE X 213     -14.372 -26.539  10.277  0.00  0.00           H
ATOM   3378  C  LILE X 213     -13.480 -27.256   5.363  0.00  0.00           C
ATOM   3379  O  LILE X 213     -14.098 -26.192   5.312  0.00  0.00           O
ATOM   3380  N  LILE X 214     -13.523 -28.157   4.377  0.00  0.00           N
ATOM   3381  H  LILE X 214     -12.918 -28.959   4.450  0.00  0.00           H
ATOM   3382  CA LILE X 214     -14.384 -28.042   3.186  0.00  0.00           C
ATOM   3383  HA LILE X 214     -14.322 -27.016   2.821  0.00  0.00           H
ATOM   3384  CB LILE X 214     -13.899 -28.972   2.046  0.00  0.00           C
ATOM   3385  HB LILE X 214     -13.861 -29.992   2.433  0.00  0.00           H
ATOM   3386  CG2LILE X 214     -14.884 -28.953   0.858  0.00  0.00           C
ATOM   3387 HG21LILE X 214     -15.051 -27.928   0.525  0.00  0.00           H
ATOM   3388 HG22LILE X 214     -14.505 -29.545   0.027  0.00  0.00           H
ATOM   3389 HG23LILE X 214     -15.841 -29.387   1.145  0.00  0.00           H
ATOM   3390  CG1LILE X 214     -12.476 -28.578   1.585  0.00  0.00           C
ATOM   3391 HG12LILE X 214     -12.499 -27.595   1.114  0.00  0.00           H
ATOM   3392 HG13LILE X 214     -11.832 -28.509   2.457  0.00  0.00           H
ATOM   3393  CD1LILE X 214     -11.816 -29.588   0.635  0.00  0.00           C
ATOM   3394 HD11LILE X 214     -12.314 -29.592  -0.333  0.00  0.00           H
ATOM   3395 HD12LILE X 214     -10.774 -29.310   0.482  0.00  0.00           H
ATOM   3396 HD13LILE X 214     -11.853 -30.587   1.070  0.00  0.00           H
ATOM   3397  C  LILE X 214     -15.854 -28.322   3.538  0.00  0.00           C
ATOM   3398  O  LILE X 214     -16.182 -29.354   4.139  0.00  0.00           O
ATOM   3399  N  LVAL X 215     -16.748 -27.440   3.093  0.00  0.00           N
ATOM   3400  H  LVAL X 215     -16.399 -26.613   2.611  0.00  0.00           H
ATOM   3401  CA LVAL X 215     -18.210 -27.539   3.211  0.00  0.00           C
ATOM   3402  HA LVAL X 215     -18.484 -28.579   3.374  0.00  0.00           H
ATOM   3403  CB LVAL X 215     -18.744 -26.719   4.416  0.00  0.00           C
ATOM   3404  HB LVAL X 215     -19.759 -27.055   4.621  0.00  0.00           H
ATOM   3405  CG1LVAL X 215     -17.917 -26.901   5.695  0.00  0.00           C
ATOM   3406 HG11LVAL X 215     -16.949 -26.405   5.600  0.00  0.00           H
ATOM   3407 HG12LVAL X 215     -18.458 -26.459   6.530  0.00  0.00           H
ATOM   3408 HG13LVAL X 215     -17.750 -27.950   5.894  0.00  0.00           H
ATOM   3409  CG2LVAL X 215     -18.796 -25.207   4.202  0.00  0.00           C
ATOM   3410 HG21LVAL X 215     -19.473 -24.965   3.386  0.00  0.00           H
ATOM   3411 HG22LVAL X 215     -19.180 -24.725   5.098  0.00  0.00           H
ATOM   3412 HG23LVAL X 215     -17.798 -24.826   3.995  0.00  0.00           H
ATOM   3413  C  LVAL X 215     -18.879 -27.104   1.901  0.00  0.00           C
ATOM   3414  O  LVAL X 215     -18.304 -26.351   1.114  0.00  0.00           O
ATOM   3415  N  LASP X 216     -20.113 -27.536   1.668  0.00  0.00           N
ATOM   3416  H  LASP X 216     -20.521 -28.230   2.279  0.00  0.00           H
ATOM   3417  CA LASP X 216     -21.051 -26.771   0.842  0.00  0.00           C
ATOM   3418  HA LASP X 216     -20.509 -26.280   0.033  0.00  0.00           H
ATOM   3419  CB LASP X 216     -22.024 -27.754   0.174  0.00  0.00           C
ATOM   3420  HB2LASP X 216     -21.458 -28.393  -0.507  0.00  0.00           H
ATOM   3421  HB3LASP X 216     -22.466 -28.394   0.935  0.00  0.00           H
ATOM   3422  CG LASP X 216     -23.142 -27.061  -0.597  0.00  0.00           C
ATOM   3423  OD1LASP X 216     -23.893 -26.293   0.043  0.00  0.00           O
ATOM   3424  OD2LASP X 216     -23.263 -27.283  -1.825  0.00  0.00           O
ATOM   3425  C  LASP X 216     -21.692 -25.649   1.700  0.00  0.00           C
ATOM   3426  O  LASP X 216     -21.934 -25.831   2.894  0.00  0.00           O
ATOM   3427  N  LGLY X 217     -21.882 -24.458   1.122  0.00  0.00           N
ATOM   3428  H  LGLY X 217     -21.738 -24.391   0.120  0.00  0.00           H
ATOM   3429  CA LGLY X 217     -22.272 -23.235   1.833  0.00  0.00           C
ATOM   3430  HA2LGLY X 217     -21.890 -23.278   2.852  0.00  0.00           H
ATOM   3431  HA3LGLY X 217     -21.807 -22.387   1.337  0.00  0.00           H
ATOM   3432  C  LGLY X 217     -23.772 -22.949   1.922  0.00  0.00           C
ATOM   3433  O  LGLY X 217     -24.164 -22.122   2.740  0.00  0.00           O
ATOM   3434  N  LHIE X 218     -24.622 -23.629   1.145  0.00  0.00           N
ATOM   3435  H  LHIE X 218     -24.232 -24.311   0.496  0.00  0.00           H
ATOM   3436  CA LHIE X 218     -26.078 -23.681   1.393  0.00  0.00           C
ATOM   3437  HA LHIE X 218     -26.340 -22.882   2.082  0.00  0.00           H
ATOM   3438  CB LHIE X 218     -26.888 -23.408   0.104  0.00  0.00           C
ATOM   3439  HB2LHIE X 218     -27.908 -23.771   0.229  0.00  0.00           H
ATOM   3440  HB3LHIE X 218     -26.940 -22.326  -0.031  0.00  0.00           H
ATOM   3441  CG LHIE X 218     -26.296 -23.990  -1.155  0.00  0.00           C
ATOM   3442  ND1LHIE X 218     -25.424 -23.312  -2.011  0.00  0.00           N
ATOM   3443  CE1LHIE X 218     -24.757 -24.262  -2.683  0.00  0.00           C
ATOM   3444  HE1LHIE X 218     -23.875 -24.090  -3.287  0.00  0.00           H
ATOM   3445  NE2LHIE X 218     -25.237 -25.475  -2.374  0.00  0.00           N
ATOM   3446  HE2LHIE X 218     -24.626 -26.304  -2.402  0.00  0.00           H
ATOM   3447  CD2LHIE X 218     -26.219 -25.322  -1.421  0.00  0.00           C
ATOM   3448  HD2LHIE X 218     -26.595 -26.107  -0.778  0.00  0.00           H
ATOM   3449  C  LHIE X 218     -26.478 -24.966   2.143  0.00  0.00           C
ATOM   3450  O  LHIE X 218     -27.580 -25.047   2.687  0.00  0.00           O
ATOM   3451  N  LSER X 219     -25.570 -25.938   2.252  0.00  0.00           N
ATOM   3452  H  LSER X 219     -24.739 -25.863   1.666  0.00  0.00           H
ATOM   3453  CA LSER X 219     -25.641 -27.103   3.137  0.00  0.00           C
ATOM   3454  HA LSER X 219     -26.626 -27.557   3.032  0.00  0.00           H
ATOM   3455  CB LSER X 219     -24.614 -28.135   2.663  0.00  0.00           C
ATOM   3456  HB2LSER X 219     -24.738 -28.289   1.590  0.00  0.00           H
ATOM   3457  HB3LSER X 219     -23.607 -27.762   2.849  0.00  0.00           H
ATOM   3458  OG LSER X 219     -24.782 -29.378   3.306  0.00  0.00           O
ATOM   3459  HG LSER X 219     -24.065 -29.955   2.950  0.00  0.00           H
ATOM   3460  C  LSER X 219     -25.450 -26.705   4.613  0.00  0.00           C
ATOM   3461  O  LSER X 219     -24.374 -26.815   5.203  0.00  0.00           O
ATOM   3462  N  LVAL X 220     -26.532 -26.217   5.233  0.00  0.00           N
ATOM   3463  H  LVAL X 220     -27.334 -26.042   4.639  0.00  0.00           H
ATOM   3464  CA LVAL X 220     -26.565 -25.688   6.616  0.00  0.00           C
ATOM   3465  HA LVAL X 220     -25.973 -24.776   6.649  0.00  0.00           H
ATOM   3466  CB LVAL X 220     -28.019 -25.331   7.006  0.00  0.00           C
ATOM   3467  HB LVAL X 220     -28.604 -26.251   7.035  0.00  0.00           H
ATOM   3468  CG1LVAL X 220     -28.126 -24.657   8.378  0.00  0.00           C
ATOM   3469 HG11LVAL X 220     -27.689 -23.662   8.333  0.00  0.00           H
ATOM   3470 HG12LVAL X 220     -29.176 -24.576   8.650  0.00  0.00           H
ATOM   3471 HG13LVAL X 220     -27.619 -25.237   9.146  0.00  0.00           H
ATOM   3472  CG2LVAL X 220     -28.689 -24.377   6.006  0.00  0.00           C
ATOM   3473 HG21LVAL X 220     -28.806 -24.857   5.035  0.00  0.00           H
ATOM   3474 HG22LVAL X 220     -29.683 -24.101   6.361  0.00  0.00           H
ATOM   3475 HG23LVAL X 220     -28.087 -23.475   5.888  0.00  0.00           H
ATOM   3476  C  LVAL X 220     -25.964 -26.660   7.649  0.00  0.00           C
ATOM   3477  O  LVAL X 220     -25.286 -26.241   8.588  0.00  0.00           O
ATOM   3478  N  LGLU X 221     -26.173 -27.965   7.467  0.00  0.00           N
ATOM   3479  H  LGLU X 221     -26.685 -28.248   6.646  0.00  0.00           H
ATOM   3480  CA LGLU X 221     -25.612 -29.018   8.324  0.00  0.00           C
ATOM   3481  HA LGLU X 221     -25.825 -28.781   9.367  0.00  0.00           H
ATOM   3482  CB LGLU X 221     -26.305 -30.344   7.967  0.00  0.00           C
ATOM   3483  HB2LGLU X 221     -27.386 -30.217   8.037  0.00  0.00           H
ATOM   3484  HB3LGLU X 221     -26.070 -30.576   6.927  0.00  0.00           H
ATOM   3485  CG LGLU X 221     -25.899 -31.553   8.823  0.00  0.00           C
ATOM   3486  HG2LGLU X 221     -26.226 -32.453   8.296  0.00  0.00           H
ATOM   3487  HG3LGLU X 221     -24.814 -31.615   8.909  0.00  0.00           H
ATOM   3488  CD LGLU X 221     -26.537 -31.540  10.218  0.00  0.00           C
ATOM   3489  OE1LGLU X 221     -27.255 -32.511  10.552  0.00  0.00           O
ATOM   3490  OE2LGLU X 221     -26.329 -30.587  11.011  0.00  0.00           O
ATOM   3491  C  LGLU X 221     -24.084 -29.139   8.185  0.00  0.00           C
ATOM   3492  O  LGLU X 221     -23.382 -29.363   9.169  0.00  0.00           O
ATOM   3493  N  LGLU X 222     -23.527 -28.945   6.987  0.00  0.00           N
ATOM   3494  H  LGLU X 222     -24.109 -28.665   6.204  0.00  0.00           H
ATOM   3495  CA LGLU X 222     -22.079 -29.005   6.780  0.00  0.00           C
ATOM   3496  HA LGLU X 222     -21.692 -29.864   7.321  0.00  0.00           H
ATOM   3497  CB LGLU X 222     -21.743 -29.189   5.308  0.00  0.00           C
ATOM   3498  HB2LGLU X 222     -22.221 -28.411   4.712  0.00  0.00           H
ATOM   3499  HB3LGLU X 222     -20.662 -29.097   5.196  0.00  0.00           H
ATOM   3500  CG LGLU X 222     -22.161 -30.570   4.810  0.00  0.00           C
ATOM   3501  HG2LGLU X 222     -21.689 -31.343   5.418  0.00  0.00           H
ATOM   3502  HG3LGLU X 222     -23.241 -30.698   4.890  0.00  0.00           H
ATOM   3503  CD LGLU X 222     -21.692 -30.710   3.372  0.00  0.00           C
ATOM   3504  OE1LGLU X 222     -20.447 -30.776   3.204  0.00  0.00           O
ATOM   3505  OE2LGLU X 222     -22.565 -30.692   2.481  0.00  0.00           O
ATOM   3506  C  LGLU X 222     -21.348 -27.781   7.320  0.00  0.00           C
ATOM   3507  O  LGLU X 222     -20.256 -27.927   7.869  0.00  0.00           O
ATOM   3508  N  LLEU X 223     -21.966 -26.600   7.272  0.00  0.00           N
ATOM   3509  H  LLEU X 223     -22.835 -26.530   6.749  0.00  0.00           H
ATOM   3510  CA LLEU X 223     -21.489 -25.452   8.045  0.00  0.00           C
ATOM   3511  HA LLEU X 223     -20.470 -25.219   7.733  0.00  0.00           H
ATOM   3512  CB LLEU X 223     -22.390 -24.236   7.761  0.00  0.00           C
ATOM   3513  HB2LLEU X 223     -23.423 -24.538   7.928  0.00  0.00           H
ATOM   3514  HB3LLEU X 223     -22.153 -23.442   8.466  0.00  0.00           H
ATOM   3515  CG LLEU X 223     -22.262 -23.666   6.335  0.00  0.00           C
ATOM   3516  HG LLEU X 223     -22.237 -24.479   5.609  0.00  0.00           H
ATOM   3517  CD1LLEU X 223     -23.465 -22.776   6.031  0.00  0.00           C
ATOM   3518 HD11LLEU X 223     -23.606 -22.035   6.816  0.00  0.00           H
ATOM   3519 HD12LLEU X 223     -23.309 -22.263   5.084  0.00  0.00           H
ATOM   3520 HD13LLEU X 223     -24.360 -23.387   5.941  0.00  0.00           H
ATOM   3521  CD2LLEU X 223     -21.003 -22.810   6.173  0.00  0.00           C
ATOM   3522 HD21LLEU X 223     -20.137 -23.317   6.592  0.00  0.00           H
ATOM   3523 HD22LLEU X 223     -20.828 -22.634   5.112  0.00  0.00           H
ATOM   3524 HD23LLEU X 223     -21.128 -21.850   6.669  0.00  0.00           H
ATOM   3525  C  LLEU X 223     -21.427 -25.811   9.545  0.00  0.00           C
ATOM   3526  O  LLEU X 223     -20.431 -25.518  10.206  0.00  0.00           O
ATOM   3527  N  LCYS X 224     -22.417 -26.539  10.076  0.00  0.00           N
ATOM   3528  H  LCYS X 224     -23.207 -26.775   9.488  0.00  0.00           H
ATOM   3529  CA LCYS X 224     -22.397 -27.035  11.460  0.00  0.00           C
ATOM   3530  HA LCYS X 224     -22.108 -26.205  12.108  0.00  0.00           H
ATOM   3531  CB LCYS X 224     -23.812 -27.461  11.878  0.00  0.00           C
ATOM   3532  HB2LCYS X 224     -24.175 -28.274  11.245  0.00  0.00           H
ATOM   3533  HB3LCYS X 224     -23.783 -27.812  12.910  0.00  0.00           H
ATOM   3534  SG LCYS X 224     -24.937 -26.036  11.763  0.00  0.00           S
ATOM   3535  HG LCYS X 224     -25.030 -26.009  10.421  0.00  0.00           H
ATOM   3536  C  LCYS X 224     -21.356 -28.150  11.712  0.00  0.00           C
ATOM   3537  O  LCYS X 224     -20.755 -28.183  12.789  0.00  0.00           O
ATOM   3538  N  LLYS X 225     -21.048 -29.021  10.735  0.00  0.00           N
ATOM   3539  H  LLYS X 225     -21.637 -29.015   9.905  0.00  0.00           H
ATOM   3540  CA LLYS X 225     -19.923 -29.991  10.815  0.00  0.00           C
ATOM   3541  HA LLYS X 225     -20.068 -30.588  11.716  0.00  0.00           H
ATOM   3542  CB LLYS X 225     -19.944 -30.968   9.603  0.00  0.00           C
ATOM   3543  HB2LLYS X 225     -19.840 -31.985   9.983  0.00  0.00           H
ATOM   3544  HB3LLYS X 225     -20.919 -30.913   9.119  0.00  0.00           H
ATOM   3545  CG LLYS X 225     -18.829 -30.747   8.554  0.00  0.00           C
ATOM   3546  HG2LLYS X 225     -18.721 -29.681   8.380  0.00  0.00           H
ATOM   3547  HG3LLYS X 225     -17.880 -31.096   8.963  0.00  0.00           H
ATOM   3548  CD LLYS X 225     -19.044 -31.431   7.192  0.00  0.00           C
ATOM   3549  HD2LLYS X 225     -18.703 -32.466   7.238  0.00  0.00           H
ATOM   3550  HD3LLYS X 225     -20.099 -31.410   6.930  0.00  0.00           H
ATOM   3551  CE LLYS X 225     -18.241 -30.631   6.155  0.00  0.00           C
ATOM   3552  HE2LLYS X 225     -18.639 -29.615   6.155  0.00  0.00           H
ATOM   3553  HE3LLYS X 225     -17.198 -30.578   6.481  0.00  0.00           H
ATOM   3554  NZ LLYS X 225     -18.293 -31.157   4.769  0.00  0.00           N
ATOM   3555  HZ1LLYS X 225     -19.208 -31.015   4.327  0.00  0.00           H
ATOM   3556  HZ2LLYS X 225     -17.637 -30.632   4.195  0.00  0.00           H
ATOM   3557  HZ3LLYS X 225     -18.071 -32.136   4.709  0.00  0.00           H
ATOM   3558  C  LLYS X 225     -18.562 -29.293  10.984  0.00  0.00           C
ATOM   3559  O  LLYS X 225     -17.597 -29.922  11.425  0.00  0.00           O
ATOM   3560  N  LALA X 226     -18.481 -28.018  10.596  0.00  0.00           N
ATOM   3561  H  LALA X 226     -19.312 -27.607  10.189  0.00  0.00           H
ATOM   3562  CA LALA X 226     -17.250 -27.250  10.504  0.00  0.00           C
ATOM   3563  HA LALA X 226     -16.412 -27.935  10.598  0.00  0.00           H
ATOM   3564  CB LALA X 226     -17.201 -26.650   9.096  0.00  0.00           C
ATOM   3565  HB1LALA X 226     -17.999 -25.918   8.965  0.00  0.00           H
ATOM   3566  HB2LALA X 226     -16.241 -26.173   8.920  0.00  0.00           H
ATOM   3567  HB3LALA X 226     -17.327 -27.446   8.363  0.00  0.00           H
ATOM   3568  C  LALA X 226     -17.088 -26.198  11.616  0.00  0.00           C
ATOM   3569  O  LALA X 226     -16.103 -26.234  12.351  0.00  0.00           O
ATOM   3570  N  LPHE X 227     -18.045 -25.281  11.779  0.00  0.00           N
ATOM   3571  H  LPHE X 227     -18.849 -25.307  11.159  0.00  0.00           H
ATOM   3572  CA LPHE X 227     -17.894 -24.104  12.646  0.00  0.00           C
ATOM   3573  HA LPHE X 227     -17.073 -23.494  12.268  0.00  0.00           H
ATOM   3574  CB LPHE X 227     -19.186 -23.279  12.599  0.00  0.00           C
ATOM   3575  HB2LPHE X 227     -20.050 -23.941  12.513  0.00  0.00           H
ATOM   3576  HB3LPHE X 227     -19.291 -22.758  13.546  0.00  0.00           H
ATOM   3577  CG LPHE X 227     -19.222 -22.226  11.512  0.00  0.00           C
ATOM   3578  CD1LPHE X 227     -18.304 -21.163  11.553  0.00  0.00           C
ATOM   3579  HD1LPHE X 227     -17.553 -21.126  12.329  0.00  0.00           H
ATOM   3580  CE1LPHE X 227     -18.368 -20.139  10.598  0.00  0.00           C
ATOM   3581  HE1LPHE X 227     -17.664 -19.325  10.651  0.00  0.00           H
ATOM   3582  CZ LPHE X 227     -19.351 -20.172   9.593  0.00  0.00           C
ATOM   3583  HZ LPHE X 227     -19.408 -19.384   8.856  0.00  0.00           H
ATOM   3584  CE2LPHE X 227     -20.280 -21.224   9.559  0.00  0.00           C
ATOM   3585  HE2LPHE X 227     -21.058 -21.228   8.811  0.00  0.00           H
ATOM   3586  CD2LPHE X 227     -20.209 -22.255  10.511  0.00  0.00           C
ATOM   3587  HD2LPHE X 227     -20.928 -23.055  10.491  0.00  0.00           H
ATOM   3588  C  LPHE X 227     -17.549 -24.428  14.106  0.00  0.00           C
ATOM   3589  O  LPHE X 227     -16.705 -23.763  14.702  0.00  0.00           O
ATOM   3590  N  LGLY X 228     -18.171 -25.459  14.684  0.00  0.00           N
ATOM   3591  H  LGLY X 228     -18.851 -25.968  14.138  0.00  0.00           H
ATOM   3592  CA LGLY X 228     -17.994 -25.806  16.097  0.00  0.00           C
ATOM   3593  HA2LGLY X 228     -18.029 -24.890  16.690  0.00  0.00           H
ATOM   3594  HA3LGLY X 228     -18.827 -26.433  16.409  0.00  0.00           H
ATOM   3595  C  LGLY X 228     -16.686 -26.531  16.447  0.00  0.00           C
ATOM   3596  O  LGLY X 228     -16.522 -26.920  17.599  0.00  0.00           O
ATOM   3597  N  LGLN X 229     -15.775 -26.773  15.494  0.00  0.00           N
ATOM   3598  H  LGLN X 229     -15.939 -26.401  14.564  0.00  0.00           H
ATOM   3599  CA LGLN X 229     -14.585 -27.613  15.708  0.00  0.00           C
ATOM   3600  HA LGLN X 229     -14.476 -27.783  16.780  0.00  0.00           H
ATOM   3601  CB LGLN X 229     -14.791 -29.009  15.094  0.00  0.00           C
ATOM   3602  HB2LGLN X 229     -13.921 -29.615  15.351  0.00  0.00           H
ATOM   3603  HB3LGLN X 229     -15.658 -29.480  15.561  0.00  0.00           H
ATOM   3604  CG LGLN X 229     -14.996 -29.001  13.571  0.00  0.00           C
ATOM   3605  HG2LGLN X 229     -16.059 -29.109  13.362  0.00  0.00           H
ATOM   3606  HG3LGLN X 229     -14.677 -28.051  13.157  0.00  0.00           H
ATOM   3607  CD LGLN X 229     -14.197 -30.073  12.840  0.00  0.00           C
ATOM   3608  OE1LGLN X 229     -12.997 -30.252  13.040  0.00  0.00           O
ATOM   3609  NE2LGLN X 229     -14.824 -30.791  11.935  0.00  0.00           N
ATOM   3610 HE21LGLN X 229     -14.306 -31.498  11.450  0.00  0.00           H
ATOM   3611 HE22LGLN X 229     -15.811 -30.612  11.753  0.00  0.00           H
ATOM   3612  C  LGLN X 229     -13.271 -26.929  15.293  0.00  0.00           C
ATOM   3613  O  LGLN X 229     -12.574 -27.356  14.369  0.00  0.00           O
ATOM   3614  N  LALA X 230     -12.884 -25.903  16.050  0.00  0.00           N
ATOM   3615  H  LALA X 230     -13.511 -25.580  16.771  0.00  0.00           H
ATOM   3616  CA LALA X 230     -11.526 -25.358  16.023  0.00  0.00           C
ATOM   3617  HA LALA X 230     -11.299 -25.069  14.999  0.00  0.00           H
ATOM   3618  CB LALA X 230     -11.511 -24.089  16.892  0.00  0.00           C
ATOM   3619  HB1LALA X 230     -11.699 -24.345  17.935  0.00  0.00           H
ATOM   3620  HB2LALA X 230     -10.542 -23.592  16.817  0.00  0.00           H
ATOM   3621  HB3LALA X 230     -12.278 -23.395  16.544  0.00  0.00           H
ATOM   3622  C  LALA X 230     -10.456 -26.394  16.458  0.00  0.00           C
ATOM   3623  O  LALA X 230     -10.760 -27.557  16.754  0.00  0.00           O
ATOM   3624  N  LLYS X 231      -9.188 -25.972  16.483  0.00  0.00           N
ATOM   3625  H  LLYS X 231      -9.035 -24.997  16.246  0.00  0.00           H
ATOM   3626  CA LLYS X 231      -8.017 -26.675  17.055  0.00  0.00           C
ATOM   3627  HA LLYS X 231      -8.342 -27.437  17.762  0.00  0.00           H
ATOM   3628  CB LLYS X 231      -7.173 -27.319  15.927  0.00  0.00           C
ATOM   3629  HB2LLYS X 231      -6.743 -26.519  15.323  0.00  0.00           H
ATOM   3630  HB3LLYS X 231      -6.345 -27.878  16.365  0.00  0.00           H
ATOM   3631  CG LLYS X 231      -7.936 -28.255  14.976  0.00  0.00           C
ATOM   3632  HG2LLYS X 231      -8.763 -27.698  14.545  0.00  0.00           H
ATOM   3633  HG3LLYS X 231      -7.269 -28.539  14.160  0.00  0.00           H
ATOM   3634  CD LLYS X 231      -8.458 -29.543  15.632  0.00  0.00           C
ATOM   3635  HD2LLYS X 231      -7.614 -30.214  15.798  0.00  0.00           H
ATOM   3636  HD3LLYS X 231      -8.906 -29.325  16.601  0.00  0.00           H
ATOM   3637  CE LLYS X 231      -9.496 -30.250  14.748  0.00  0.00           C
ATOM   3638  HE2LLYS X 231      -9.056 -30.440  13.764  0.00  0.00           H
ATOM   3639  HE3LLYS X 231      -9.740 -31.212  15.208  0.00  0.00           H
ATOM   3640  NZ LLYS X 231     -10.731 -29.442  14.604  0.00  0.00           N
ATOM   3641  HZ1LLYS X 231     -10.569 -28.637  14.009  0.00  0.00           H
ATOM   3642  HZ2LLYS X 231     -11.502 -29.951  14.174  0.00  0.00           H
ATOM   3643  HZ3LLYS X 231     -11.032 -29.051  15.494  0.00  0.00           H
ATOM   3644  C  LLYS X 231      -7.189 -25.643  17.836  0.00  0.00           C
ATOM   3645  O  LLYS X 231      -7.597 -24.488  17.898  0.00  0.00           O
ATOM   3646  N  LHIE X 232      -6.000 -25.987  18.337  0.00  0.00           N
ATOM   3647  H  LHIE X 232      -5.737 -26.960  18.336  0.00  0.00           H
ATOM   3648  CA LHIE X 232      -4.976 -25.006  18.766  0.00  0.00           C
ATOM   3649  HA LHIE X 232      -5.474 -24.219  19.335  0.00  0.00           H
ATOM   3650  CB LHIE X 232      -3.984 -25.667  19.730  0.00  0.00           C
ATOM   3651  HB2LHIE X 232      -3.480 -26.495  19.231  0.00  0.00           H
ATOM   3652  HB3LHIE X 232      -3.233 -24.935  20.032  0.00  0.00           H
ATOM   3653  CG LHIE X 232      -4.675 -26.173  20.967  0.00  0.00           C
ATOM   3654  ND1LHIE X 232      -5.149 -27.472  21.161  0.00  0.00           N
ATOM   3655  CE1LHIE X 232      -5.793 -27.449  22.338  0.00  0.00           C
ATOM   3656  HE1LHIE X 232      -6.278 -28.306  22.787  0.00  0.00           H
ATOM   3657  NE2LHIE X 232      -5.769 -26.213  22.868  0.00  0.00           N
ATOM   3658  HE2LHIE X 232      -6.210 -25.931  23.732  0.00  0.00           H
ATOM   3659  CD2LHIE X 232      -5.079 -25.390  22.008  0.00  0.00           C
ATOM   3660  HD2LHIE X 232      -4.928 -24.319  22.095  0.00  0.00           H
ATOM   3661  C  LHIE X 232      -4.302 -24.293  17.572  0.00  0.00           C
ATOM   3662  O  LHIE X 232      -3.081 -24.166  17.484  0.00  0.00           O
ATOM   3663  N  LGLN X 233      -5.131 -23.882  16.614  0.00  0.00           N
ATOM   3664  H  LGLN X 233      -6.122 -23.939  16.826  0.00  0.00           H
ATOM   3665  CA LGLN X 233      -4.814 -23.241  15.345  0.00  0.00           C
ATOM   3666  HA LGLN X 233      -3.893 -22.670  15.454  0.00  0.00           H
ATOM   3667  CB LGLN X 233      -4.666 -24.275  14.212  0.00  0.00           C
ATOM   3668  HB2LGLN X 233      -5.634 -24.759  14.074  0.00  0.00           H
ATOM   3669  HB3LGLN X 233      -4.434 -23.746  13.286  0.00  0.00           H
ATOM   3670  CG LGLN X 233      -3.614 -25.373  14.412  0.00  0.00           C
ATOM   3671  HG2LGLN X 233      -2.614 -24.948  14.317  0.00  0.00           H
ATOM   3672  HG3LGLN X 233      -3.713 -25.822  15.398  0.00  0.00           H
ATOM   3673  CD LGLN X 233      -3.814 -26.479  13.386  0.00  0.00           C
ATOM   3674  OE1LGLN X 233      -4.476 -27.473  13.642  0.00  0.00           O
ATOM   3675  NE2LGLN X 233      -3.302 -26.326  12.187  0.00  0.00           N
ATOM   3676 HE21LGLN X 233      -3.526 -27.018  11.494  0.00  0.00           H
ATOM   3677 HE22LGLN X 233      -2.809 -25.472  11.944  0.00  0.00           H
ATOM   3678  C  LGLN X 233      -5.990 -22.322  14.970  0.00  0.00           C
ATOM   3679  O  LGLN X 233      -7.146 -22.705  15.199  0.00  0.00           O
ATOM   3680  N  LPRO X 234      -5.744 -21.170  14.322  0.00  0.00           N
ATOM   3681  CD LPRO X 234      -4.441 -20.634  13.947  0.00  0.00           C
ATOM   3682  HD2LPRO X 234      -3.728 -21.416  13.684  0.00  0.00           H
ATOM   3683  HD3LPRO X 234      -4.053 -20.020  14.760  0.00  0.00           H
ATOM   3684  CG LPRO X 234      -4.705 -19.766  12.725  0.00  0.00           C
ATOM   3685  HG2LPRO X 234      -4.709 -20.396  11.839  0.00  0.00           H
ATOM   3686  HG3LPRO X 234      -3.972 -18.970  12.626  0.00  0.00           H
ATOM   3687  CB LPRO X 234      -6.113 -19.239  13.003  0.00  0.00           C
ATOM   3688  HB2LPRO X 234      -6.617 -18.901  12.105  0.00  0.00           H
ATOM   3689  HB3LPRO X 234      -6.058 -18.427  13.727  0.00  0.00           H
ATOM   3690  CA LPRO X 234      -6.809 -20.446  13.630  0.00  0.00           C
ATOM   3691  HA LPRO X 234      -7.558 -20.103  14.345  0.00  0.00           H
ATOM   3692  C  LPRO X 234      -7.493 -21.368  12.601  0.00  0.00           C
ATOM   3693  O  LPRO X 234      -6.864 -22.284  12.061  0.00  0.00           O
ATOM   3694  N  LTHR X 235      -8.802 -21.198  12.390  0.00  0.00           N
ATOM   3695  H  LTHR X 235      -9.264 -20.416  12.841  0.00  0.00           H
ATOM   3696  CA LTHR X 235      -9.647 -22.205  11.714  0.00  0.00           C
ATOM   3697  HA LTHR X 235      -9.018 -23.015  11.353  0.00  0.00           H
ATOM   3698  CB LTHR X 235     -10.608 -22.830  12.736  0.00  0.00           C
ATOM   3699  HB LTHR X 235     -11.119 -22.036  13.284  0.00  0.00           H
ATOM   3700  CG2LTHR X 235     -11.661 -23.746  12.110  0.00  0.00           C
ATOM   3701 HG21LTHR X 235     -11.188 -24.446  11.421  0.00  0.00           H
ATOM   3702 HG22LTHR X 235     -12.187 -24.295  12.890  0.00  0.00           H
ATOM   3703 HG23LTHR X 235     -12.391 -23.149  11.563  0.00  0.00           H
ATOM   3704  OG1LTHR X 235      -9.859 -23.609  13.650  0.00  0.00           O
ATOM   3705  HG1LTHR X 235      -9.136 -23.059  13.985  0.00  0.00           H
ATOM   3706  C  LTHR X 235     -10.392 -21.648  10.498  0.00  0.00           C
ATOM   3707  O  LTHR X 235     -11.104 -20.656  10.612  0.00  0.00           O
ATOM   3708  N  LALA X 236     -10.249 -22.288   9.334  0.00  0.00           N
ATOM   3709  H  LALA X 236      -9.630 -23.092   9.308  0.00  0.00           H
ATOM   3710  CA LALA X 236     -10.863 -21.887   8.069  0.00  0.00           C
ATOM   3711  HA LALA X 236     -11.217 -20.861   8.159  0.00  0.00           H
ATOM   3712  CB LALA X 236      -9.788 -21.894   6.975  0.00  0.00           C
ATOM   3713  HB1LALA X 236      -9.379 -22.898   6.858  0.00  0.00           H
ATOM   3714  HB2LALA X 236     -10.228 -21.572   6.031  0.00  0.00           H
ATOM   3715  HB3LALA X 236      -8.984 -21.206   7.239  0.00  0.00           H
ATOM   3716  C  LALA X 236     -12.064 -22.776   7.691  0.00  0.00           C
ATOM   3717  O  LALA X 236     -11.943 -23.998   7.585  0.00  0.00           O
ATOM   3718  N  LILE X 237     -13.212 -22.147   7.443  0.00  0.00           N
ATOM   3719  H  LILE X 237     -13.225 -21.139   7.568  0.00  0.00           H
ATOM   3720  CA LILE X 237     -14.460 -22.758   6.970  0.00  0.00           C
ATOM   3721  HA LILE X 237     -14.408 -23.842   7.088  0.00  0.00           H
ATOM   3722  CB LILE X 237     -15.658 -22.219   7.789  0.00  0.00           C
ATOM   3723  HB LILE X 237     -15.816 -21.177   7.507  0.00  0.00           H
ATOM   3724  CG2LILE X 237     -16.944 -22.984   7.428  0.00  0.00           C
ATOM   3725 HG21LILE X 237     -16.811 -24.052   7.591  0.00  0.00           H
ATOM   3726 HG22LILE X 237     -17.771 -22.625   8.043  0.00  0.00           H
ATOM   3727 HG23LILE X 237     -17.199 -22.814   6.381  0.00  0.00           H
ATOM   3728  CG1LILE X 237     -15.420 -22.206   9.317  0.00  0.00           C
ATOM   3729 HG12LILE X 237     -14.579 -21.551   9.542  0.00  0.00           H
ATOM   3730 HG13LILE X 237     -16.291 -21.767   9.795  0.00  0.00           H
ATOM   3731  CD1LILE X 237     -15.157 -23.566   9.969  0.00  0.00           C
ATOM   3732 HD11LILE X 237     -14.323 -24.072   9.482  0.00  0.00           H
ATOM   3733 HD12LILE X 237     -14.915 -23.421  11.022  0.00  0.00           H
ATOM   3734 HD13LILE X 237     -16.054 -24.173   9.901  0.00  0.00           H
ATOM   3735  C  LILE X 237     -14.608 -22.427   5.482  0.00  0.00           C
ATOM   3736  O  LILE X 237     -14.709 -21.255   5.127  0.00  0.00           O
ATOM   3737  N  LILE X 238     -14.567 -23.426   4.601  0.00  0.00           N
ATOM   3738  H  LILE X 238     -14.495 -24.379   4.947  0.00  0.00           H
ATOM   3739  CA LILE X 238     -14.348 -23.217   3.160  0.00  0.00           C
ATOM   3740  HA LILE X 238     -14.247 -22.152   2.959  0.00  0.00           H
ATOM   3741  CB LILE X 238     -13.027 -23.895   2.719  0.00  0.00           C
ATOM   3742  HB LILE X 238     -13.166 -24.977   2.740  0.00  0.00           H
ATOM   3743  CG2LILE X 238     -12.692 -23.486   1.273  0.00  0.00           C
ATOM   3744 HG21LILE X 238     -12.405 -22.437   1.228  0.00  0.00           H
ATOM   3745 HG22LILE X 238     -11.882 -24.105   0.889  0.00  0.00           H
ATOM   3746 HG23LILE X 238     -13.552 -23.628   0.625  0.00  0.00           H
ATOM   3747  CG1LILE X 238     -11.870 -23.559   3.695  0.00  0.00           C
ATOM   3748 HG12LILE X 238     -11.806 -22.480   3.832  0.00  0.00           H
ATOM   3749 HG13LILE X 238     -12.083 -24.007   4.666  0.00  0.00           H
ATOM   3750  CD1LILE X 238     -10.503 -24.088   3.266  0.00  0.00           C
ATOM   3751 HD11LILE X 238     -10.148 -23.555   2.386  0.00  0.00           H
ATOM   3752 HD12LILE X 238      -9.789 -23.938   4.076  0.00  0.00           H
ATOM   3753 HD13LILE X 238     -10.581 -25.154   3.052  0.00  0.00           H
ATOM   3754  C  LILE X 238     -15.571 -23.715   2.388  0.00  0.00           C
ATOM   3755  O  LILE X 238     -15.745 -24.922   2.234  0.00  0.00           O
ATOM   3756  N  LALA X 239     -16.440 -22.799   1.955  0.00  0.00           N
ATOM   3757  H  LALA X 239     -16.203 -21.813   2.037  0.00  0.00           H
ATOM   3758  CA LALA X 239     -17.837 -23.087   1.632  0.00  0.00           C
ATOM   3759  HA LALA X 239     -18.056 -24.117   1.884  0.00  0.00           H
ATOM   3760  CB LALA X 239     -18.696 -22.193   2.537  0.00  0.00           C
ATOM   3761  HB1LALA X 239     -18.526 -21.144   2.291  0.00  0.00           H
ATOM   3762  HB2LALA X 239     -19.746 -22.423   2.389  0.00  0.00           H
ATOM   3763  HB3LALA X 239     -18.440 -22.357   3.584  0.00  0.00           H
ATOM   3764  C  LALA X 239     -18.178 -22.901   0.146  0.00  0.00           C
ATOM   3765  O  LALA X 239     -18.178 -21.776  -0.348  0.00  0.00           O
ATOM   3766  N  LLYS X 240     -18.504 -23.986  -0.575  0.00  0.00           N
ATOM   3767  H  LLYS X 240     -18.490 -24.891  -0.112  0.00  0.00           H
ATOM   3768  CA LLYS X 240     -18.933 -23.895  -1.983  0.00  0.00           C
ATOM   3769  HA LLYS X 240     -18.273 -23.183  -2.483  0.00  0.00           H
ATOM   3770  CB LLYS X 240     -18.803 -25.238  -2.730  0.00  0.00           C
ATOM   3771  HB2LLYS X 240     -17.751 -25.509  -2.788  0.00  0.00           H
ATOM   3772  HB3LLYS X 240     -19.336 -26.022  -2.190  0.00  0.00           H
ATOM   3773  CG LLYS X 240     -19.383 -25.118  -4.155  0.00  0.00           C
ATOM   3774  HG2LLYS X 240     -20.464 -25.256  -4.099  0.00  0.00           H
ATOM   3775  HG3LLYS X 240     -19.188 -24.115  -4.536  0.00  0.00           H
ATOM   3776  CD LLYS X 240     -18.801 -26.105  -5.173  0.00  0.00           C
ATOM   3777  HD2LLYS X 240     -17.765 -25.825  -5.372  0.00  0.00           H
ATOM   3778  HD3LLYS X 240     -18.836 -27.120  -4.775  0.00  0.00           H
ATOM   3779  CE LLYS X 240     -19.643 -26.019  -6.458  0.00  0.00           C
ATOM   3780  HE2LLYS X 240     -20.518 -26.664  -6.341  0.00  0.00           H
ATOM   3781  HE3LLYS X 240     -20.007 -24.991  -6.564  0.00  0.00           H
ATOM   3782  NZ LLYS X 240     -18.876 -26.386  -7.675  0.00  0.00           N
ATOM   3783  HZ1LLYS X 240     -18.363 -27.247  -7.559  0.00  0.00           H
ATOM   3784  HZ2LLYS X 240     -19.485 -26.458  -8.480  0.00  0.00           H
ATOM   3785  HZ3LLYS X 240     -18.224 -25.634  -7.904  0.00  0.00           H
ATOM   3786  C  LLYS X 240     -20.350 -23.333  -2.091  0.00  0.00           C
ATOM   3787  O  LLYS X 240     -21.296 -23.914  -1.568  0.00  0.00           O
ATOM   3788  N  LTHR X 241     -20.495 -22.261  -2.853  0.00  0.00           N
ATOM   3789  H  LTHR X 241     -19.655 -21.823  -3.217  0.00  0.00           H
ATOM   3790  CA LTHR X 241     -21.763 -21.596  -3.177  0.00  0.00           C
ATOM   3791  HA LTHR X 241     -22.599 -22.262  -2.977  0.00  0.00           H
ATOM   3792  CB LTHR X 241     -21.936 -20.345  -2.294  0.00  0.00           C
ATOM   3793  HB LTHR X 241     -22.877 -19.852  -2.541  0.00  0.00           H
ATOM   3794  CG2LTHR X 241     -21.941 -20.645  -0.800  0.00  0.00           C
ATOM   3795 HG21LTHR X 241     -20.961 -20.997  -0.479  0.00  0.00           H
ATOM   3796 HG22LTHR X 241     -22.184 -19.733  -0.253  0.00  0.00           H
ATOM   3797 HG23LTHR X 241     -22.700 -21.396  -0.584  0.00  0.00           H
ATOM   3798  OG1LTHR X 241     -20.878 -19.483  -2.585  0.00  0.00           O
ATOM   3799  HG1LTHR X 241     -20.716 -18.880  -1.815  0.00  0.00           H
ATOM   3800  C  LTHR X 241     -21.780 -21.252  -4.676  0.00  0.00           C
ATOM   3801  O  LTHR X 241     -20.973 -21.772  -5.453  0.00  0.00           O
ATOM   3802  N  LPHE X 242     -22.705 -20.392  -5.101  0.00  0.00           N
ATOM   3803  H  LPHE X 242     -23.305 -19.960  -4.416  0.00  0.00           H
ATOM   3804  CA LPHE X 242     -22.815 -19.870  -6.465  0.00  0.00           C
ATOM   3805  HA LPHE X 242     -21.859 -19.959  -6.985  0.00  0.00           H
ATOM   3806  CB LPHE X 242     -23.873 -20.666  -7.244  0.00  0.00           C
ATOM   3807  HB2LPHE X 242     -24.838 -20.551  -6.751  0.00  0.00           H
ATOM   3808  HB3LPHE X 242     -23.973 -20.223  -8.232  0.00  0.00           H
ATOM   3809  CG LPHE X 242     -23.577 -22.148  -7.405  0.00  0.00           C
ATOM   3810  CD1LPHE X 242     -22.888 -22.610  -8.543  0.00  0.00           C
ATOM   3811  HD1LPHE X 242     -22.575 -21.907  -9.304  0.00  0.00           H
ATOM   3812  CE1LPHE X 242     -22.639 -23.984  -8.711  0.00  0.00           C
ATOM   3813  HE1LPHE X 242     -22.153 -24.330  -9.613  0.00  0.00           H
ATOM   3814  CZ LPHE X 242     -23.060 -24.902  -7.731  0.00  0.00           C
ATOM   3815  HZ LPHE X 242     -22.892 -25.959  -7.874  0.00  0.00           H
ATOM   3816  CE2LPHE X 242     -23.733 -24.444  -6.584  0.00  0.00           C
ATOM   3817  HE2LPHE X 242     -24.065 -25.148  -5.835  0.00  0.00           H
ATOM   3818  CD2LPHE X 242     -24.000 -23.071  -6.428  0.00  0.00           C
ATOM   3819  HD2LPHE X 242     -24.537 -22.719  -5.561  0.00  0.00           H
ATOM   3820  C  LPHE X 242     -23.183 -18.384  -6.383  0.00  0.00           C
ATOM   3821  O  LPHE X 242     -23.977 -17.997  -5.520  0.00  0.00           O
ATOM   3822  N  LLYN X 243     -22.595 -17.523  -7.214  0.00  0.00           N
ATOM   3823  H  LLYN X 243     -21.899 -17.860  -7.871  0.00  0.00           H
ATOM   3824  CA LLYN X 243     -22.842 -16.080  -7.113  0.00  0.00           C
ATOM   3825  HA LLYN X 243     -22.661 -15.788  -6.078  0.00  0.00           H
ATOM   3826  CB LLYN X 243     -21.845 -15.322  -7.989  0.00  0.00           C
ATOM   3827  HB2LLYN X 243     -20.864 -15.764  -7.826  0.00  0.00           H
ATOM   3828  HB3LLYN X 243     -22.119 -15.437  -9.035  0.00  0.00           H
ATOM   3829  CG LLYN X 243     -21.780 -13.827  -7.646  0.00  0.00           C
ATOM   3830  HG2LLYN X 243     -22.637 -13.314  -8.081  0.00  0.00           H
ATOM   3831  HG3LLYN X 243     -21.803 -13.699  -6.563  0.00  0.00           H
ATOM   3832  CD LLYN X 243     -20.488 -13.216  -8.192  0.00  0.00           C
ATOM   3833  HD2LLYN X 243     -19.637 -13.784  -7.800  0.00  0.00           H
ATOM   3834  HD3LLYN X 243     -20.475 -13.244  -9.273  0.00  0.00           H
ATOM   3835  C  LLYN X 243     -24.301 -15.760  -7.457  0.00  0.00           C
ATOM   3836  O  LLYN X 243     -24.801 -16.135  -8.515  0.00  0.00           O
ATOM   3837  N  LGLY X 244     -25.008 -15.092  -6.545  0.00  0.00           N
ATOM   3838  H  LGLY X 244     -24.549 -14.771  -5.700  0.00  0.00           H
ATOM   3839  CA LGLY X 244     -26.453 -14.900  -6.668  0.00  0.00           C
ATOM   3840  HA2LGLY X 244     -26.755 -14.097  -6.006  0.00  0.00           H
ATOM   3841  HA3LGLY X 244     -26.699 -14.613  -7.692  0.00  0.00           H
ATOM   3842  C  LGLY X 244     -27.308 -16.114  -6.296  0.00  0.00           C
ATOM   3843  O  LGLY X 244     -28.463 -16.145  -6.705  0.00  0.00           O
ATOM   3844  N  LARG X 245     -26.791 -17.083  -5.520  0.00  0.00           N
ATOM   3845  H  LARG X 245     -25.798 -17.041  -5.316  0.00  0.00           H
ATOM   3846  CA LARG X 245     -27.523 -18.289  -5.078  0.00  0.00           C
ATOM   3847  HA LARG X 245     -27.605 -18.949  -5.937  0.00  0.00           H
ATOM   3848  CB LARG X 245     -26.714 -19.014  -3.982  0.00  0.00           C
ATOM   3849  HB2LARG X 245     -25.704 -19.187  -4.342  0.00  0.00           H
ATOM   3850  HB3LARG X 245     -26.644 -18.372  -3.107  0.00  0.00           H
ATOM   3851  CG LARG X 245     -27.255 -20.380  -3.532  0.00  0.00           C
ATOM   3852  HG2LARG X 245     -26.571 -20.773  -2.779  0.00  0.00           H
ATOM   3853  HG3LARG X 245     -28.239 -20.269  -3.077  0.00  0.00           H
ATOM   3854  CD LARG X 245     -27.338 -21.363  -4.705  0.00  0.00           C
ATOM   3855  HD2LARG X 245     -28.280 -21.199  -5.232  0.00  0.00           H
ATOM   3856  HD3LARG X 245     -26.516 -21.167  -5.393  0.00  0.00           H
ATOM   3857  NE LARG X 245     -27.246 -22.765  -4.270  0.00  0.00           N
ATOM   3858  HE LARG X 245     -26.841 -22.934  -3.356  0.00  0.00           H
ATOM   3859  CZ LARG X 245     -27.490 -23.824  -5.020  0.00  0.00           C
ATOM   3860  NH1LARG X 245     -27.873 -23.746  -6.259  0.00  0.00           N
ATOM   3861 HH11LARG X 245     -27.852 -22.824  -6.721  0.00  0.00           H
ATOM   3862 HH12LARG X 245     -27.986 -24.542  -6.847  0.00  0.00           H
ATOM   3863  NH2LARG X 245     -27.331 -25.016  -4.522  0.00  0.00           N
ATOM   3864 HH21LARG X 245     -26.941 -25.108  -3.593  0.00  0.00           H
ATOM   3865 HH22LARG X 245     -27.500 -25.818  -5.094  0.00  0.00           H
ATOM   3866  C  LARG X 245     -28.944 -17.966  -4.601  0.00  0.00           C
ATOM   3867  O  LARG X 245     -29.116 -17.251  -3.616  0.00  0.00           O
ATOM   3868  N  LGLY X 246     -29.956 -18.506  -5.274  0.00  0.00           N
ATOM   3869  H  LGLY X 246     -29.724 -19.080  -6.086  0.00  0.00           H
ATOM   3870  CA LGLY X 246     -31.377 -18.280  -4.998  0.00  0.00           C
ATOM   3871  HA2LGLY X 246     -31.920 -19.180  -5.284  0.00  0.00           H
ATOM   3872  HA3LGLY X 246     -31.517 -18.124  -3.929  0.00  0.00           H
ATOM   3873  C  LGLY X 246     -32.031 -17.102  -5.735  0.00  0.00           C
ATOM   3874  O  LGLY X 246     -33.228 -16.902  -5.548  0.00  0.00           O
ATOM   3875  N  LILE X 247     -31.304 -16.333  -6.556  0.00  0.00           N
ATOM   3876  H  LILE X 247     -30.315 -16.538  -6.663  0.00  0.00           H
ATOM   3877  CA LILE X 247     -31.885 -15.341  -7.478  0.00  0.00           C
ATOM   3878  HA LILE X 247     -32.824 -14.975  -7.061  0.00  0.00           H
ATOM   3879  CB LILE X 247     -30.959 -14.115  -7.678  0.00  0.00           C
ATOM   3880  HB LILE X 247     -30.027 -14.461  -8.129  0.00  0.00           H
ATOM   3881  CG2LILE X 247     -31.612 -13.100  -8.640  0.00  0.00           C
ATOM   3882 HG21LILE X 247     -32.477 -12.638  -8.177  0.00  0.00           H
ATOM   3883 HG22LILE X 247     -30.902 -12.320  -8.911  0.00  0.00           H
ATOM   3884 HG23LILE X 247     -31.936 -13.579  -9.564  0.00  0.00           H
ATOM   3885  CG1LILE X 247     -30.621 -13.418  -6.337  0.00  0.00           C
ATOM   3886 HG12LILE X 247     -31.533 -13.013  -5.897  0.00  0.00           H
ATOM   3887 HG13LILE X 247     -30.209 -14.150  -5.643  0.00  0.00           H
ATOM   3888  CD1LILE X 247     -29.586 -12.292  -6.478  0.00  0.00           C
ATOM   3889 HD11LILE X 247     -29.985 -11.467  -7.066  0.00  0.00           H
ATOM   3890 HD12LILE X 247     -29.322 -11.906  -5.496  0.00  0.00           H
ATOM   3891 HD13LILE X 247     -28.690 -12.684  -6.956  0.00  0.00           H
ATOM   3892  C  LILE X 247     -32.193 -16.033  -8.815  0.00  0.00           C
ATOM   3893  O  LILE X 247     -31.281 -16.377  -9.573  0.00  0.00           O
ATOM   3894  N  LTHR X 248     -33.480 -16.213  -9.116  0.00  0.00           N
ATOM   3895  H  LTHR X 248     -34.178 -15.960  -8.430  0.00  0.00           H
ATOM   3896  CA LTHR X 248     -33.985 -16.897 -10.317  0.00  0.00           C
ATOM   3897  HA LTHR X 248     -33.757 -17.957 -10.221  0.00  0.00           H
ATOM   3898  CB LTHR X 248     -35.512 -16.746 -10.406  0.00  0.00           C
ATOM   3899  HB LTHR X 248     -35.757 -15.716 -10.659  0.00  0.00           H
ATOM   3900  CG2LTHR X 248     -36.146 -17.667 -11.447  0.00  0.00           C
ATOM   3901 HG21LTHR X 248     -35.902 -18.705 -11.223  0.00  0.00           H
ATOM   3902 HG22LTHR X 248     -37.229 -17.539 -11.422  0.00  0.00           H
ATOM   3903 HG23LTHR X 248     -35.790 -17.409 -12.444  0.00  0.00           H
ATOM   3904  OG1LTHR X 248     -36.092 -17.056  -9.163  0.00  0.00           O
ATOM   3905  HG1LTHR X 248     -36.931 -16.529  -9.119  0.00  0.00           H
ATOM   3906  C  LTHR X 248     -33.345 -16.363 -11.604  0.00  0.00           C
ATOM   3907  O  LTHR X 248     -33.351 -15.161 -11.863  0.00  0.00           O
ATOM   3908  N  LGLY X 249     -32.776 -17.258 -12.418  0.00  0.00           N
ATOM   3909  H  LGLY X 249     -32.761 -18.220 -12.116  0.00  0.00           H
ATOM   3910  CA LGLY X 249     -32.127 -16.945 -13.701  0.00  0.00           C
ATOM   3911  HA2LGLY X 249     -32.003 -17.865 -14.271  0.00  0.00           H
ATOM   3912  HA3LGLY X 249     -32.781 -16.281 -14.268  0.00  0.00           H
ATOM   3913  C  LGLY X 249     -30.756 -16.261 -13.593  0.00  0.00           C
ATOM   3914  O  LGLY X 249     -29.834 -16.630 -14.324  0.00  0.00           O
ATOM   3915  N  LVAL X 250     -30.588 -15.310 -12.669  0.00  0.00           N
ATOM   3916  H  LVAL X 250     -31.398 -15.051 -12.115  0.00  0.00           H
ATOM   3917  CA LVAL X 250     -29.322 -14.587 -12.444  0.00  0.00           C
ATOM   3918  HA LVAL X 250     -28.959 -14.210 -13.401  0.00  0.00           H
ATOM   3919  CB LVAL X 250     -29.518 -13.380 -11.508  0.00  0.00           C
ATOM   3920  HB LVAL X 250     -29.881 -13.753 -10.556  0.00  0.00           H
ATOM   3921  CG1LVAL X 250     -28.218 -12.611 -11.240  0.00  0.00           C
ATOM   3922 HG11LVAL X 250     -27.760 -12.325 -12.187  0.00  0.00           H
ATOM   3923 HG12LVAL X 250     -28.427 -11.716 -10.655  0.00  0.00           H
ATOM   3924 HG13LVAL X 250     -27.517 -13.229 -10.679  0.00  0.00           H
ATOM   3925  CG2LVAL X 250     -30.542 -12.391 -12.079  0.00  0.00           C
ATOM   3926 HG21LVAL X 250     -31.510 -12.877 -12.193  0.00  0.00           H
ATOM   3927 HG22LVAL X 250     -30.662 -11.545 -11.403  0.00  0.00           H
ATOM   3928 HG23LVAL X 250     -30.204 -12.022 -13.048  0.00  0.00           H
ATOM   3929  C  LVAL X 250     -28.238 -15.500 -11.875  0.00  0.00           C
ATOM   3930  O  LVAL X 250     -27.093 -15.392 -12.307  0.00  0.00           O
ATOM   3931  N  LGLU X 251     -28.590 -16.421 -10.967  0.00  0.00           N
ATOM   3932  H  LGLU X 251     -29.557 -16.451 -10.660  0.00  0.00           H
ATOM   3933  CA LGLU X 251     -27.641 -17.308 -10.276  0.00  0.00           C
ATOM   3934  HA LGLU X 251     -27.120 -16.716  -9.523  0.00  0.00           H
ATOM   3935  CB LGLU X 251     -28.402 -18.420  -9.534  0.00  0.00           C
ATOM   3936  HB2LGLU X 251     -29.023 -17.954  -8.768  0.00  0.00           H
ATOM   3937  HB3LGLU X 251     -29.049 -18.952 -10.233  0.00  0.00           H
ATOM   3938  CG LGLU X 251     -27.440 -19.426  -8.878  0.00  0.00           C
ATOM   3939  HG2LGLU X 251     -26.908 -19.976  -9.656  0.00  0.00           H
ATOM   3940  HG3LGLU X 251     -26.703 -18.870  -8.293  0.00  0.00           H
ATOM   3941  CD LGLU X 251     -28.127 -20.434  -7.952  0.00  0.00           C
ATOM   3942  OE1LGLU X 251     -29.192 -20.127  -7.370  0.00  0.00           O
ATOM   3943  OE2LGLU X 251     -27.516 -21.488  -7.679  0.00  0.00           O
ATOM   3944  C  LGLU X 251     -26.579 -17.892 -11.223  0.00  0.00           C
ATOM   3945  O  LGLU X 251     -26.909 -18.540 -12.221  0.00  0.00           O
ATOM   3946  N  LASP X 252     -25.310 -17.620 -10.913  0.00  0.00           N
ATOM   3947  H  LASP X 252     -25.142 -17.083 -10.068  0.00  0.00           H
ATOM   3948  CA LASP X 252     -24.126 -18.025 -11.673  0.00  0.00           C
ATOM   3949  HA LASP X 252     -23.290 -17.480 -11.238  0.00  0.00           H
ATOM   3950  CB LASP X 252     -23.849 -19.517 -11.404  0.00  0.00           C
ATOM   3951  HB2LASP X 252     -24.072 -19.730 -10.360  0.00  0.00           H
ATOM   3952  HB3LASP X 252     -24.513 -20.133 -12.003  0.00  0.00           H
ATOM   3953  CG LASP X 252     -22.401 -19.920 -11.668  0.00  0.00           C
ATOM   3954  OD1LASP X 252     -21.602 -19.979 -10.710  0.00  0.00           O
ATOM   3955  OD2LASP X 252     -22.041 -20.181 -12.834  0.00  0.00           O
ATOM   3956  C  LASP X 252     -24.188 -17.599 -13.162  0.00  0.00           C
ATOM   3957  O  LASP X 252     -24.326 -18.436 -14.054  0.00  0.00           O
ATOM   3958  N  LLYS X 253     -24.173 -16.276 -13.425  0.00  0.00           N
ATOM   3959  H  LLYS X 253     -24.174 -15.666 -12.618  0.00  0.00           H
ATOM   3960  CA LLYS X 253     -23.720 -15.654 -14.696  0.00  0.00           C
ATOM   3961  HA LLYS X 253     -23.627 -16.411 -15.473  0.00  0.00           H
ATOM   3962  CB LLYS X 253     -24.623 -14.496 -15.190  0.00  0.00           C
ATOM   3963  HB2LLYS X 253     -24.593 -13.718 -14.431  0.00  0.00           H
ATOM   3964  HB3LLYS X 253     -24.144 -14.077 -16.078  0.00  0.00           H
ATOM   3965  CG LLYS X 253     -26.104 -14.669 -15.562  0.00  0.00           C
ATOM   3966  HG2LLYS X 253     -26.697 -14.733 -14.656  0.00  0.00           H
ATOM   3967  HG3LLYS X 253     -26.413 -13.741 -16.045  0.00  0.00           H
ATOM   3968  CD LLYS X 253     -26.466 -15.814 -16.521  0.00  0.00           C
ATOM   3969  HD2LLYS X 253     -27.487 -15.650 -16.872  0.00  0.00           H
ATOM   3970  HD3LLYS X 253     -25.805 -15.780 -17.389  0.00  0.00           H
ATOM   3971  CE LLYS X 253     -26.397 -17.204 -15.884  0.00  0.00           C
ATOM   3972  HE2LLYS X 253     -26.806 -17.943 -16.577  0.00  0.00           H
ATOM   3973  HE3LLYS X 253     -25.347 -17.457 -15.724  0.00  0.00           H
ATOM   3974  NZ LLYS X 253     -27.122 -17.248 -14.594  0.00  0.00           N
ATOM   3975  HZ1LLYS X 253     -28.127 -17.135 -14.699  0.00  0.00           H
ATOM   3976  HZ2LLYS X 253     -26.932 -18.102 -14.078  0.00  0.00           H
ATOM   3977  HZ3LLYS X 253     -26.804 -16.510 -13.971  0.00  0.00           H
ATOM   3978  C  LLYS X 253     -22.339 -15.015 -14.490  0.00  0.00           C
ATOM   3979  O  LLYS X 253     -22.064 -14.497 -13.407  0.00  0.00           O
ATOM   3980  N  LGLU X 254     -21.532 -14.919 -15.544  0.00  0.00           N
ATOM   3981  H  LGLU X 254     -21.812 -15.324 -16.422  0.00  0.00           H
ATOM   3982  CA LGLU X 254     -20.348 -14.049 -15.558  0.00  0.00           C
ATOM   3983  HA LGLU X 254     -19.751 -14.262 -14.682  0.00  0.00           H
ATOM   3984  CB LGLU X 254     -19.460 -14.333 -16.786  0.00  0.00           C
ATOM   3985  HB2LGLU X 254     -20.055 -14.780 -17.585  0.00  0.00           H
ATOM   3986  HB3LGLU X 254     -19.074 -13.383 -17.154  0.00  0.00           H
ATOM   3987  CG LGLU X 254     -18.229 -15.218 -16.494  0.00  0.00           C
ATOM   3988  HG2LGLU X 254     -17.662 -15.334 -17.421  0.00  0.00           H
ATOM   3989  HG3LGLU X 254     -17.591 -14.680 -15.789  0.00  0.00           H
ATOM   3990  CD LGLU X 254     -18.514 -16.614 -15.919  0.00  0.00           C
ATOM   3991  OE1LGLU X 254     -17.595 -17.233 -15.339  0.00  0.00           O
ATOM   3992  OE2LGLU X 254     -19.648 -17.132 -16.009  0.00  0.00           O
ATOM   3993  C  LGLU X 254     -20.748 -12.564 -15.442  0.00  0.00           C
ATOM   3994  O  LGLU X 254     -21.831 -12.153 -15.855  0.00  0.00           O
ATOM   3995  N  LSER X 255     -19.880 -11.754 -14.828  0.00  0.00           N
ATOM   3996  H  LSER X 255     -18.995 -12.160 -14.554  0.00  0.00           H
ATOM   3997  CA LSER X 255     -20.018 -10.295 -14.650  0.00  0.00           C
ATOM   3998  HA LSER X 255     -19.204 -10.004 -13.991  0.00  0.00           H
ATOM   3999  CB LSER X 255     -19.756  -9.588 -15.982  0.00  0.00           C
ATOM   4000  HB2LSER X 255     -18.979 -10.125 -16.525  0.00  0.00           H
ATOM   4001  HB3LSER X 255     -20.670  -9.579 -16.579  0.00  0.00           H
ATOM   4002  OG LSER X 255     -19.311  -8.269 -15.741  0.00  0.00           O
ATOM   4003  HG LSER X 255     -19.439  -7.740 -16.552  0.00  0.00           H
ATOM   4004  C  LSER X 255     -21.275  -9.746 -13.936  0.00  0.00           C
ATOM   4005  O  LSER X 255     -21.360  -8.539 -13.700  0.00  0.00           O
ATOM   4006  N  LTRP X 256     -22.210 -10.581 -13.466  0.00  0.00           N
ATOM   4007  H  LTRP X 256     -22.153 -11.548 -13.762  0.00  0.00           H
ATOM   4008  CA LTRP X 256     -23.340 -10.184 -12.593  0.00  0.00           C
ATOM   4009  HA LTRP X 256     -23.722  -9.237 -12.978  0.00  0.00           H
ATOM   4010  CB LTRP X 256     -24.489 -11.193 -12.738  0.00  0.00           C
ATOM   4011  HB2LTRP X 256     -24.086 -12.199 -12.853  0.00  0.00           H
ATOM   4012  HB3LTRP X 256     -25.096 -11.194 -11.834  0.00  0.00           H
ATOM   4013  CG LTRP X 256     -25.411 -10.863 -13.875  0.00  0.00           C
ATOM   4014  CD1LTRP X 256     -25.158 -11.059 -15.191  0.00  0.00           C
ATOM   4015  HD1LTRP X 256     -24.257 -11.511 -15.595  0.00  0.00           H
ATOM   4016  NE1LTRP X 256     -26.197 -10.547 -15.946  0.00  0.00           N
ATOM   4017  HE1LTRP X 256     -26.190 -10.502 -16.967  0.00  0.00           H
ATOM   4018  CE2LTRP X 256     -27.161  -9.964 -15.155  0.00  0.00           C
ATOM   4019  CZ2LTRP X 256     -28.357  -9.292 -15.444  0.00  0.00           C
ATOM   4020  HZ2LTRP X 256     -28.680  -9.172 -16.470  0.00  0.00           H
ATOM   4021  CH2LTRP X 256     -29.120  -8.768 -14.388  0.00  0.00           C
ATOM   4022  HH2LTRP X 256     -30.045  -8.246 -14.599  0.00  0.00           H
ATOM   4023  CZ3LTRP X 256     -28.672  -8.911 -13.062  0.00  0.00           C
ATOM   4024  HZ3LTRP X 256     -29.258  -8.495 -12.255  0.00  0.00           H
ATOM   4025  CE3LTRP X 256     -27.462  -9.579 -12.784  0.00  0.00           C
ATOM   4026  HE3LTRP X 256     -27.123  -9.673 -11.764  0.00  0.00           H
ATOM   4027  CD2LTRP X 256     -26.679 -10.134 -13.823  0.00  0.00           C
ATOM   4028  C  LTRP X 256     -22.921  -9.861 -11.138  0.00  0.00           C
ATOM   4029  O  LTRP X 256     -23.619 -10.125 -10.154  0.00  0.00           O
ATOM   4030  N  LHID X 257     -21.752  -9.245 -11.000  0.00  0.00           N
ATOM   4031  H  LHID X 257     -21.259  -9.016 -11.853  0.00  0.00           H
ATOM   4032  CA LHID X 257     -21.219  -8.713  -9.768  0.00  0.00           C
ATOM   4033  HA LHID X 257     -21.507  -9.330  -8.924  0.00  0.00           H
ATOM   4034  C  LHID X 257     -21.675  -7.264  -9.510  0.00  0.00           C
ATOM   4035  O  LHID X 257     -21.564  -6.396 -10.385  0.00  0.00           O
ATOM   4036  N  LGLY X 258     -22.068  -6.963  -8.271  0.00  0.00           N
ATOM   4037  H  LGLY X 258     -22.051  -7.705  -7.585  0.00  0.00           H
ATOM   4038  CA LGLY X 258     -22.119  -5.583  -7.782  0.00  0.00           C
ATOM   4039  HA2LGLY X 258     -22.426  -5.596  -6.742  0.00  0.00           H
ATOM   4040  HA3LGLY X 258     -21.120  -5.149  -7.845  0.00  0.00           H
ATOM   4041  C  LGLY X 258     -23.081  -4.656  -8.519  0.00  0.00           C
ATOM   4042  O  LGLY X 258     -22.765  -3.482  -8.697  0.00  0.00           O
ATOM   4043  N  LLYS X 259     -24.206  -5.182  -9.013  0.00  0.00           N
ATOM   4044  H  LLYS X 259     -24.383  -6.162  -8.841  0.00  0.00           H
ATOM   4045  CA LLYS X 259     -25.296  -4.403  -9.613  0.00  0.00           C
ATOM   4046  HA LLYS X 259     -25.050  -3.347  -9.534  0.00  0.00           H
ATOM   4047  CB LLYS X 259     -25.480  -4.762 -11.106  0.00  0.00           C
ATOM   4048  HB2LLYS X 259     -25.866  -5.782 -11.171  0.00  0.00           H
ATOM   4049  HB3LLYS X 259     -26.233  -4.101 -11.538  0.00  0.00           H
ATOM   4050  CG LLYS X 259     -24.201  -4.691 -11.964  0.00  0.00           C
ATOM   4051  HG2LLYS X 259     -23.469  -5.378 -11.552  0.00  0.00           H
ATOM   4052  HG3LLYS X 259     -24.435  -5.050 -12.968  0.00  0.00           H
ATOM   4053  CD LLYS X 259     -23.591  -3.284 -12.085  0.00  0.00           C
ATOM   4054  HD2LLYS X 259     -24.093  -2.765 -12.903  0.00  0.00           H
ATOM   4055  HD3LLYS X 259     -23.773  -2.712 -11.178  0.00  0.00           H
ATOM   4056  CE LLYS X 259     -22.078  -3.306 -12.361  0.00  0.00           C
ATOM   4057  HE2LLYS X 259     -21.854  -4.054 -13.127  0.00  0.00           H
ATOM   4058  HE3LLYS X 259     -21.781  -2.326 -12.744  0.00  0.00           H
ATOM   4059  NZ LLYS X 259     -21.302  -3.582 -11.129  0.00  0.00           N
ATOM   4060  HZ1LLYS X 259     -21.511  -4.509 -10.772  0.00  0.00           H
ATOM   4061  HZ2LLYS X 259     -20.302  -3.554 -11.313  0.00  0.00           H
ATOM   4062  HZ3LLYS X 259     -21.543  -2.911 -10.401  0.00  0.00           H
ATOM   4063  C  LLYS X 259     -26.582  -4.656  -8.813  0.00  0.00           C
ATOM   4064  O  LLYS X 259     -26.868  -5.822  -8.527  0.00  0.00           O
ATOM   4065  N  LPRO X 260     -27.358  -3.621  -8.438  0.00  0.00           N
ATOM   4066  CD LPRO X 260     -27.155  -2.211  -8.741  0.00  0.00           C
ATOM   4067  HD2LPRO X 260     -26.856  -2.064  -9.780  0.00  0.00           H
ATOM   4068  HD3LPRO X 260     -26.400  -1.805  -8.069  0.00  0.00           H
ATOM   4069  CG LPRO X 260     -28.503  -1.529  -8.495  0.00  0.00           C
ATOM   4070  HG2LPRO X 260     -29.100  -1.555  -9.408  0.00  0.00           H
ATOM   4071  HG3LPRO X 260     -28.383  -0.504  -8.151  0.00  0.00           H
ATOM   4072  CB LPRO X 260     -29.148  -2.419  -7.433  0.00  0.00           C
ATOM   4073  HB2LPRO X 260     -30.236  -2.332  -7.433  0.00  0.00           H
ATOM   4074  HB3LPRO X 260     -28.744  -2.165  -6.452  0.00  0.00           H
ATOM   4075  CA LPRO X 260     -28.673  -3.818  -7.835  0.00  0.00           C
ATOM   4076  HA LPRO X 260     -28.596  -4.444  -6.948  0.00  0.00           H
ATOM   4077  C  LPRO X 260     -29.616  -4.477  -8.853  0.00  0.00           C
ATOM   4078  O  LPRO X 260     -29.472  -4.273 -10.058  0.00  0.00           O
ATOM   4079  N  LLEU X 261     -30.605  -5.239  -8.382  0.00  0.00           N
ATOM   4080  H  LLEU X 261     -30.730  -5.309  -7.385  0.00  0.00           H
ATOM   4081  CA LLEU X 261     -31.712  -5.653  -9.248  0.00  0.00           C
ATOM   4082  HA LLEU X 261     -31.300  -5.979 -10.202  0.00  0.00           H
ATOM   4083  CB LLEU X 261     -32.487  -6.827  -8.618  0.00  0.00           C
ATOM   4084  HB2LLEU X 261     -32.885  -6.496  -7.659  0.00  0.00           H
ATOM   4085  HB3LLEU X 261     -33.330  -7.066  -9.268  0.00  0.00           H
ATOM   4086  CG LLEU X 261     -31.671  -8.112  -8.377  0.00  0.00           C
ATOM   4087  HG LLEU X 261     -30.870  -7.906  -7.665  0.00  0.00           H
ATOM   4088  CD1LLEU X 261     -32.580  -9.185  -7.777  0.00  0.00           C
ATOM   4089 HD11LLEU X 261     -33.389  -9.416  -8.470  0.00  0.00           H
ATOM   4090 HD12LLEU X 261     -32.008 -10.090  -7.580  0.00  0.00           H
ATOM   4091 HD13LLEU X 261     -33.005  -8.831  -6.840  0.00  0.00           H
ATOM   4092  CD2LLEU X 261     -31.057  -8.680  -9.658  0.00  0.00           C
ATOM   4093 HD21LLEU X 261     -30.314  -7.986 -10.052  0.00  0.00           H
ATOM   4094 HD22LLEU X 261     -30.558  -9.625  -9.445  0.00  0.00           H
ATOM   4095 HD23LLEU X 261     -31.832  -8.843 -10.408  0.00  0.00           H
ATOM   4096  C  LLEU X 261     -32.628  -4.437  -9.502  0.00  0.00           C
ATOM   4097  O  LLEU X 261     -32.916  -3.705  -8.551  0.00  0.00           O
ATOM   4098  N  LPRO X 262     -33.121  -4.202 -10.733  0.00  0.00           N
ATOM   4099  CD LPRO X 262     -32.874  -4.965 -11.949  0.00  0.00           C
ATOM   4100  HD2LPRO X 262     -32.942  -6.039 -11.774  0.00  0.00           H
ATOM   4101  HD3LPRO X 262     -31.889  -4.707 -12.343  0.00  0.00           H
ATOM   4102  CG LPRO X 262     -33.955  -4.527 -12.939  0.00  0.00           C
ATOM   4103  HG2LPRO X 262     -34.841  -5.151 -12.822  0.00  0.00           H
ATOM   4104  HG3LPRO X 262     -33.600  -4.570 -13.969  0.00  0.00           H
ATOM   4105  CB LPRO X 262     -34.277  -3.098 -12.499  0.00  0.00           C
ATOM   4106  HB2LPRO X 262     -35.283  -2.797 -12.793  0.00  0.00           H
ATOM   4107  HB3LPRO X 262     -33.543  -2.409 -12.914  0.00  0.00           H
ATOM   4108  CA LPRO X 262     -34.098  -3.145 -10.982  0.00  0.00           C
ATOM   4109  HA LPRO X 262     -33.708  -2.187 -10.635  0.00  0.00           H
ATOM   4110  C  LPRO X 262     -35.399  -3.464 -10.242  0.00  0.00           C
ATOM   4111  O  LPRO X 262     -35.821  -4.620 -10.200  0.00  0.00           O
ATOM   4112  N  LLYS X 263     -36.042  -2.458  -9.636  0.00  0.00           N
ATOM   4113  H  LLYS X 263     -35.634  -1.539  -9.737  0.00  0.00           H
ATOM   4114  CA LLYS X 263     -37.062  -2.648  -8.582  0.00  0.00           C
ATOM   4115  HA LLYS X 263     -36.562  -3.102  -7.728  0.00  0.00           H
ATOM   4116  CB LLYS X 263     -37.562  -1.261  -8.149  0.00  0.00           C
ATOM   4117  HB2LLYS X 263     -36.695  -0.670  -7.846  0.00  0.00           H
ATOM   4118  HB3LLYS X 263     -38.029  -0.756  -8.997  0.00  0.00           H
ATOM   4119  CG LLYS X 263     -38.567  -1.309  -6.984  0.00  0.00           C
ATOM   4120  HG2LLYS X 263     -39.560  -1.526  -7.380  0.00  0.00           H
ATOM   4121  HG3LLYS X 263     -38.285  -2.098  -6.284  0.00  0.00           H
ATOM   4122  CD LLYS X 263     -38.580   0.033  -6.235  0.00  0.00           C
ATOM   4123  HD2LLYS X 263     -37.670   0.108  -5.636  0.00  0.00           H
ATOM   4124  HD3LLYS X 263     -38.566   0.847  -6.963  0.00  0.00           H
ATOM   4125  CE LLYS X 263     -39.802   0.239  -5.329  0.00  0.00           C
ATOM   4126  HE2LLYS X 263     -39.646   1.156  -4.755  0.00  0.00           H
ATOM   4127  HE3LLYS X 263     -40.683   0.378  -5.961  0.00  0.00           H
ATOM   4128  NZ LLYS X 263     -40.042  -0.894  -4.406  0.00  0.00           N
ATOM   4129  HZ1LLYS X 263     -39.214  -1.272  -3.953  0.00  0.00           H
ATOM   4130  HZ2LLYS X 263     -40.739  -0.714  -3.703  0.00  0.00           H
ATOM   4131  HZ3LLYS X 263     -40.379  -1.730  -4.896  0.00  0.00           H
ATOM   4132  C  LLYS X 263     -38.210  -3.603  -8.950  0.00  0.00           C
ATOM   4133  O  LLYS X 263     -38.650  -4.380  -8.107  0.00  0.00           O
ATOM   4134  N  LASN X 264     -38.648  -3.593 -10.208  0.00  0.00           N
ATOM   4135  H  LASN X 264     -38.179  -2.974 -10.859  0.00  0.00           H
ATOM   4136  CA LASN X 264     -39.645  -4.520 -10.755  0.00  0.00           C
ATOM   4137  HA LASN X 264     -40.548  -4.467 -10.142  0.00  0.00           H
ATOM   4138  CB LASN X 264     -39.996  -4.081 -12.192  0.00  0.00           C
ATOM   4139  HB2LASN X 264     -40.672  -4.810 -12.638  0.00  0.00           H
ATOM   4140  HB3LASN X 264     -40.514  -3.123 -12.156  0.00  0.00           H
ATOM   4141  CG LASN X 264     -38.769  -3.907 -13.075  0.00  0.00           C
ATOM   4142  OD1LASN X 264     -37.978  -3.002 -12.878  0.00  0.00           O
ATOM   4143  ND2LASN X 264     -38.539  -4.774 -14.031  0.00  0.00           N
ATOM   4144 HD21LASN X 264     -37.709  -4.619 -14.581  0.00  0.00           H
ATOM   4145 HD22LASN X 264     -39.152  -5.552 -14.191  0.00  0.00           H
ATOM   4146  C  LASN X 264     -39.189  -5.992 -10.734  0.00  0.00           C
ATOM   4147  O  LASN X 264     -39.986  -6.862 -10.403  0.00  0.00           O
ATOM   4148  N  LMET X 265     -37.925  -6.273 -11.069  0.00  0.00           N
ATOM   4149  H  LMET X 265     -37.295  -5.500 -11.251  0.00  0.00           H
ATOM   4150  CA LMET X 265     -37.331  -7.609 -10.952  0.00  0.00           C
ATOM   4151  HA LMET X 265     -38.042  -8.356 -11.311  0.00  0.00           H
ATOM   4152  CB LMET X 265     -36.069  -7.690 -11.822  0.00  0.00           C
ATOM   4153  HB2LMET X 265     -36.319  -7.414 -12.847  0.00  0.00           H
ATOM   4154  HB3LMET X 265     -35.324  -6.992 -11.442  0.00  0.00           H
ATOM   4155  CG LMET X 265     -35.460  -9.095 -11.825  0.00  0.00           C
ATOM   4156  HG2LMET X 265     -35.247  -9.407 -10.804  0.00  0.00           H
ATOM   4157  HG3LMET X 265     -36.188  -9.788 -12.250  0.00  0.00           H
ATOM   4158  SD LMET X 265     -33.924  -9.207 -12.774  0.00  0.00           S
ATOM   4159  CE LMET X 265     -33.722 -11.007 -12.769  0.00  0.00           C
ATOM   4160  HE1LMET X 265     -34.611 -11.478 -13.190  0.00  0.00           H
ATOM   4161  HE2LMET X 265     -32.856 -11.272 -13.375  0.00  0.00           H
ATOM   4162  HE3LMET X 265     -33.575 -11.360 -11.748  0.00  0.00           H
ATOM   4163  C  LMET X 265     -36.997  -7.936  -9.494  0.00  0.00           C
ATOM   4164  O  LMET X 265     -37.247  -9.045  -9.041  0.00  0.00           O
ATOM   4165  N  LALA X 266     -36.474  -6.965  -8.740  0.00  0.00           N
ATOM   4166  H  LALA X 266     -36.286  -6.073  -9.181  0.00  0.00           H
ATOM   4167  CA LALA X 266     -36.093  -7.126  -7.341  0.00  0.00           C
ATOM   4168  HA LALA X 266     -35.263  -7.830  -7.280  0.00  0.00           H
ATOM   4169  CB LALA X 266     -35.630  -5.758  -6.819  0.00  0.00           C
ATOM   4170  HB1LALA X 266     -36.474  -5.076  -6.753  0.00  0.00           H
ATOM   4171  HB2LALA X 266     -35.205  -5.860  -5.824  0.00  0.00           H
ATOM   4172  HB3LALA X 266     -34.879  -5.327  -7.480  0.00  0.00           H
ATOM   4173  C  LALA X 266     -37.251  -7.683  -6.498  0.00  0.00           C
ATOM   4174  O  LALA X 266     -37.106  -8.705  -5.830  0.00  0.00           O
ATOM   4175  N  LGLU X 267     -38.420  -7.043  -6.572  0.00  0.00           N
ATOM   4176  H  LGLU X 267     -38.479  -6.203  -7.140  0.00  0.00           H
ATOM   4177  CA LGLU X 267     -39.599  -7.437  -5.795  0.00  0.00           C
ATOM   4178  HA LGLU X 267     -39.257  -7.848  -4.851  0.00  0.00           H
ATOM   4179  CB LGLU X 267     -40.408  -6.181  -5.433  0.00  0.00           C
ATOM   4180  HB2LGLU X 267     -40.499  -5.548  -6.317  0.00  0.00           H
ATOM   4181  HB3LGLU X 267     -41.406  -6.459  -5.090  0.00  0.00           H
ATOM   4182  CG LGLU X 267     -39.672  -5.442  -4.292  0.00  0.00           C
ATOM   4183  HG2LGLU X 267     -39.942  -5.914  -3.344  0.00  0.00           H
ATOM   4184  HG3LGLU X 267     -38.594  -5.565  -4.411  0.00  0.00           H
ATOM   4185  CD LGLU X 267     -39.934  -3.937  -4.201  0.00  0.00           C
ATOM   4186  OE1LGLU X 267     -40.828  -3.385  -4.881  0.00  0.00           O
ATOM   4187  OE2LGLU X 267     -39.215  -3.256  -3.425  0.00  0.00           O
ATOM   4188  C  LGLU X 267     -40.411  -8.585  -6.424  0.00  0.00           C
ATOM   4189  O  LGLU X 267     -41.155  -9.249  -5.706  0.00  0.00           O
ATOM   4190  N  LGLN X 268     -40.187  -8.908  -7.705  0.00  0.00           N
ATOM   4191  H  LGLN X 268     -39.571  -8.318  -8.246  0.00  0.00           H
ATOM   4192  CA LGLN X 268     -40.604 -10.183  -8.304  0.00  0.00           C
ATOM   4193  HA LGLN X 268     -41.643 -10.374  -8.033  0.00  0.00           H
ATOM   4194  CB LGLN X 268     -40.534 -10.073  -9.839  0.00  0.00           C
ATOM   4195  HB2LGLN X 268     -41.386  -9.473 -10.162  0.00  0.00           H
ATOM   4196  HB3LGLN X 268     -39.636  -9.530 -10.125  0.00  0.00           H
ATOM   4197  CG LGLN X 268     -40.573 -11.415 -10.596  0.00  0.00           C
ATOM   4198  HG2LGLN X 268     -41.101 -12.165 -10.010  0.00  0.00           H
ATOM   4199  HG3LGLN X 268     -41.127 -11.274 -11.523  0.00  0.00           H
ATOM   4200  CD LGLN X 268     -39.182 -11.921 -10.980  0.00  0.00           C
ATOM   4201  OE1LGLN X 268     -38.385 -11.218 -11.584  0.00  0.00           O
ATOM   4202  NE2LGLN X 268     -38.836 -13.145 -10.662  0.00  0.00           N
ATOM   4203 HE21LGLN X 268     -37.908 -13.448 -10.881  0.00  0.00           H
ATOM   4204 HE22LGLN X 268     -39.435 -13.763 -10.105  0.00  0.00           H
ATOM   4205  C  LGLN X 268     -39.783 -11.356  -7.739  0.00  0.00           C
ATOM   4206  O  LGLN X 268     -40.357 -12.258  -7.140  0.00  0.00           O
ATOM   4207  N  LILE X 269     -38.450 -11.312  -7.838  0.00  0.00           N
ATOM   4208  H  LILE X 269     -38.046 -10.525  -8.338  0.00  0.00           H
ATOM   4209  CA LILE X 269     -37.516 -12.337  -7.326  0.00  0.00           C
ATOM   4210  HA LILE X 269     -37.655 -13.263  -7.885  0.00  0.00           H
ATOM   4211  CB LILE X 269     -36.070 -11.811  -7.527  0.00  0.00           C
ATOM   4212  HB LILE X 269     -36.064 -10.761  -7.229  0.00  0.00           H
ATOM   4213  CG2LILE X 269     -35.031 -12.498  -6.625  0.00  0.00           C
ATOM   4214 HG21LILE X 269     -35.034 -13.577  -6.788  0.00  0.00           H
ATOM   4215 HG22LILE X 269     -34.046 -12.086  -6.824  0.00  0.00           H
ATOM   4216 HG23LILE X 269     -35.252 -12.293  -5.579  0.00  0.00           H
ATOM   4217  CG1LILE X 269     -35.629 -11.849  -9.009  0.00  0.00           C
ATOM   4218 HG12LILE X 269     -36.389 -11.370  -9.624  0.00  0.00           H
ATOM   4219 HG13LILE X 269     -34.713 -11.269  -9.115  0.00  0.00           H
ATOM   4220  CD1LILE X 269     -35.373 -13.241  -9.591  0.00  0.00           C
ATOM   4221 HD11LILE X 269     -36.259 -13.862  -9.479  0.00  0.00           H
ATOM   4222 HD12LILE X 269     -35.136 -13.150 -10.651  0.00  0.00           H
ATOM   4223 HD13LILE X 269     -34.533 -13.710  -9.085  0.00  0.00           H
ATOM   4224  C  LILE X 269     -37.790 -12.656  -5.849  0.00  0.00           C
ATOM   4225  O  LILE X 269     -37.749 -13.810  -5.414  0.00  0.00           O
ATOM   4226  N  LILE X 270     -38.118 -11.625  -5.070  0.00  0.00           N
ATOM   4227  H  LILE X 270     -38.099 -10.703  -5.491  0.00  0.00           H
ATOM   4228  CA LILE X 270     -38.484 -11.736  -3.658  0.00  0.00           C
ATOM   4229  HA LILE X 270     -37.639 -12.173  -3.128  0.00  0.00           H
ATOM   4230  CB LILE X 270     -38.704 -10.307  -3.108  0.00  0.00           C
ATOM   4231  HB LILE X 270     -39.173  -9.717  -3.891  0.00  0.00           H
ATOM   4232  CG2LILE X 270     -39.636 -10.233  -1.888  0.00  0.00           C
ATOM   4233 HG21LILE X 270     -39.267 -10.869  -1.085  0.00  0.00           H
ATOM   4234 HG22LILE X 270     -39.720  -9.208  -1.528  0.00  0.00           H
ATOM   4235 HG23LILE X 270     -40.638 -10.550  -2.176  0.00  0.00           H
ATOM   4236  CG1LILE X 270     -37.310  -9.709  -2.800  0.00  0.00           C
ATOM   4237 HG12LILE X 270     -36.892 -10.215  -1.937  0.00  0.00           H
ATOM   4238 HG13LILE X 270     -36.634  -9.904  -3.632  0.00  0.00           H
ATOM   4239  CD1LILE X 270     -37.287  -8.202  -2.535  0.00  0.00           C
ATOM   4240 HD11LILE X 270     -37.932  -7.946  -1.698  0.00  0.00           H
ATOM   4241 HD12LILE X 270     -36.267  -7.907  -2.292  0.00  0.00           H
ATOM   4242 HD13LILE X 270     -37.607  -7.655  -3.418  0.00  0.00           H
ATOM   4243  C  LILE X 270     -39.659 -12.701  -3.417  0.00  0.00           C
ATOM   4244  O  LILE X 270     -39.650 -13.368  -2.384  0.00  0.00           O
ATOM   4245  N  LGLN X 271     -40.613 -12.875  -4.343  0.00  0.00           N
ATOM   4246  H  LGLN X 271     -40.550 -12.360  -5.218  0.00  0.00           H
ATOM   4247  CA LGLN X 271     -41.697 -13.862  -4.195  0.00  0.00           C
ATOM   4248  HA LGLN X 271     -42.148 -13.702  -3.216  0.00  0.00           H
ATOM   4249  CB LGLN X 271     -42.806 -13.616  -5.246  0.00  0.00           C
ATOM   4250  HB2LGLN X 271     -43.761 -13.922  -4.817  0.00  0.00           H
ATOM   4251  HB3LGLN X 271     -42.868 -12.544  -5.446  0.00  0.00           H
ATOM   4252  CG LGLN X 271     -42.629 -14.372  -6.578  0.00  0.00           C
ATOM   4253  HG2LGLN X 271     -41.587 -14.337  -6.875  0.00  0.00           H
ATOM   4254  HG3LGLN X 271     -42.900 -15.419  -6.445  0.00  0.00           H
ATOM   4255  CD LGLN X 271     -43.444 -13.809  -7.734  0.00  0.00           C
ATOM   4256  OE1LGLN X 271     -44.550 -13.314  -7.582  0.00  0.00           O
ATOM   4257  NE2LGLN X 271     -42.942 -13.911  -8.943  0.00  0.00           N
ATOM   4258 HE21LGLN X 271     -43.474 -13.540  -9.701  0.00  0.00           H
ATOM   4259 HE22LGLN X 271     -41.995 -14.294  -9.060  0.00  0.00           H
ATOM   4260  C  LGLN X 271     -41.169 -15.312  -4.218  0.00  0.00           C
ATOM   4261  O  LGLN X 271     -41.573 -16.145  -3.403  0.00  0.00           O
ATOM   4262  N  LGLU X 272     -40.222 -15.615  -5.111  0.00  0.00           N
ATOM   4263  H  LGLU X 272     -39.886 -14.878  -5.722  0.00  0.00           H
ATOM   4264  CA LGLU X 272     -39.633 -16.951  -5.256  0.00  0.00           C
ATOM   4265  HA LGLU X 272     -40.429 -17.696  -5.255  0.00  0.00           H
ATOM   4266  CB LGLU X 272     -38.883 -17.056  -6.594  0.00  0.00           C
ATOM   4267  HB2LGLU X 272     -38.103 -16.295  -6.620  0.00  0.00           H
ATOM   4268  HB3LGLU X 272     -38.397 -18.031  -6.639  0.00  0.00           H
ATOM   4269  CG LGLU X 272     -39.817 -16.923  -7.817  0.00  0.00           C
ATOM   4270  HG2LGLU X 272     -39.762 -17.851  -8.391  0.00  0.00           H
ATOM   4271  HG3LGLU X 272     -40.854 -16.821  -7.488  0.00  0.00           H
ATOM   4272  CD LGLU X 272     -39.446 -15.754  -8.741  0.00  0.00           C
ATOM   4273  OE1LGLU X 272     -38.255 -15.644  -9.105  0.00  0.00           O
ATOM   4274  OE2LGLU X 272     -40.352 -14.972  -9.118  0.00  0.00           O
ATOM   4275  C  LGLU X 272     -38.706 -17.266  -4.076  0.00  0.00           C
ATOM   4276  O  LGLU X 272     -38.687 -18.394  -3.572  0.00  0.00           O
ATOM   4277  N  LILE X 273     -38.008 -16.251  -3.560  0.00  0.00           N
ATOM   4278  H  LILE X 273     -38.032 -15.364  -4.060  0.00  0.00           H
ATOM   4279  CA LILE X 273     -37.208 -16.352  -2.337  0.00  0.00           C
ATOM   4280  HA LILE X 273     -36.620 -17.267  -2.398  0.00  0.00           H
ATOM   4281  CB LILE X 273     -36.206 -15.177  -2.267  0.00  0.00           C
ATOM   4282  HB LILE X 273     -36.761 -14.238  -2.296  0.00  0.00           H
ATOM   4283  CG2LILE X 273     -35.390 -15.223  -0.966  0.00  0.00           C
ATOM   4284 HG21LILE X 273     -34.765 -16.114  -0.949  0.00  0.00           H
ATOM   4285 HG22LILE X 273     -34.755 -14.344  -0.906  0.00  0.00           H
ATOM   4286 HG23LILE X 273     -36.046 -15.209  -0.098  0.00  0.00           H
ATOM   4287  CG1LILE X 273     -35.241 -15.238  -3.477  0.00  0.00           C
ATOM   4288 HG12LILE X 273     -34.702 -16.186  -3.456  0.00  0.00           H
ATOM   4289 HG13LILE X 273     -35.810 -15.207  -4.405  0.00  0.00           H
ATOM   4290  CD1LILE X 273     -34.216 -14.100  -3.546  0.00  0.00           C
ATOM   4291 HD11LILE X 273     -33.462 -14.227  -2.774  0.00  0.00           H
ATOM   4292 HD12LILE X 273     -33.715 -14.125  -4.514  0.00  0.00           H
ATOM   4293 HD13LILE X 273     -34.718 -13.141  -3.421  0.00  0.00           H
ATOM   4294  C  LILE X 273     -38.108 -16.499  -1.092  0.00  0.00           C
ATOM   4295  O  LILE X 273     -37.797 -17.326  -0.230  0.00  0.00           O
ATOM   4296  N  LTYR X 274     -39.250 -15.799  -1.012  0.00  0.00           N
ATOM   4297  H  LTYR X 274     -39.431 -15.093  -1.721  0.00  0.00           H
ATOM   4298  CA LTYR X 274     -40.258 -15.972   0.050  0.00  0.00           C
ATOM   4299  HA LTYR X 274     -39.772 -15.831   1.013  0.00  0.00           H
ATOM   4300  CB LTYR X 274     -41.410 -14.951  -0.085  0.00  0.00           C
ATOM   4301  HB2LTYR X 274     -41.532 -14.676  -1.131  0.00  0.00           H
ATOM   4302  HB3LTYR X 274     -42.344 -15.433   0.206  0.00  0.00           H
ATOM   4303  CG LTYR X 274     -41.310 -13.701   0.772  0.00  0.00           C
ATOM   4304  CD1LTYR X 274     -41.216 -13.811   2.174  0.00  0.00           C
ATOM   4305  HD1LTYR X 274     -41.197 -14.789   2.630  0.00  0.00           H
ATOM   4306  CE1LTYR X 274     -41.156 -12.654   2.977  0.00  0.00           C
ATOM   4307  HE1LTYR X 274     -41.071 -12.734   4.048  0.00  0.00           H
ATOM   4308  CZ LTYR X 274     -41.231 -11.378   2.374  0.00  0.00           C
ATOM   4309  OH LTYR X 274     -41.175 -10.254   3.134  0.00  0.00           O
ATOM   4310  HH LTYR X 274     -40.596 -10.343   3.892  0.00  0.00           H
ATOM   4311  CE2LTYR X 274     -41.373 -11.269   0.977  0.00  0.00           C
ATOM   4312  HE2LTYR X 274     -41.441 -10.290   0.527  0.00  0.00           H
ATOM   4313  CD2LTYR X 274     -41.409 -12.429   0.179  0.00  0.00           C
ATOM   4314  HD2LTYR X 274     -41.516 -12.341  -0.893  0.00  0.00           H
ATOM   4315  C  LTYR X 274     -40.879 -17.373   0.059  0.00  0.00           C
ATOM   4316  O  LTYR X 274     -41.176 -17.887   1.139  0.00  0.00           O
ATOM   4317  N  LSER X 275     -41.084 -17.992  -1.110  0.00  0.00           N
ATOM   4318  H  LSER X 275     -40.900 -17.466  -1.960  0.00  0.00           H
ATOM   4319  CA LSER X 275     -41.779 -19.286  -1.230  0.00  0.00           C
ATOM   4320  HA LSER X 275     -42.800 -19.157  -0.872  0.00  0.00           H
ATOM   4321  CB LSER X 275     -41.853 -19.712  -2.704  0.00  0.00           C
ATOM   4322  HB2LSER X 275     -42.584 -20.517  -2.793  0.00  0.00           H
ATOM   4323  HB3LSER X 275     -42.189 -18.874  -3.317  0.00  0.00           H
ATOM   4324  OG LSER X 275     -40.611 -20.192  -3.183  0.00  0.00           O
ATOM   4325  HG LSER X 275     -40.001 -19.449  -3.363  0.00  0.00           H
ATOM   4326  C  LSER X 275     -41.136 -20.399  -0.387  0.00  0.00           C
ATOM   4327  O  LSER X 275     -41.835 -21.230   0.187  0.00  0.00           O
ATOM   4328  N  LGLN X 276     -39.808 -20.361  -0.252  0.00  0.00           N
ATOM   4329  H  LGLN X 276     -39.324 -19.634  -0.757  0.00  0.00           H
ATOM   4330  CA LGLN X 276     -39.000 -21.339   0.481  0.00  0.00           C
ATOM   4331  HA LGLN X 276     -39.359 -22.343   0.250  0.00  0.00           H
ATOM   4332  CB LGLN X 276     -37.539 -21.208   0.012  0.00  0.00           C
ATOM   4333  HB2LGLN X 276     -37.216 -20.204   0.274  0.00  0.00           H
ATOM   4334  HB3LGLN X 276     -36.913 -21.914   0.560  0.00  0.00           H
ATOM   4335  CG LGLN X 276     -37.312 -21.421  -1.500  0.00  0.00           C
ATOM   4336  HG2LGLN X 276     -37.245 -22.488  -1.711  0.00  0.00           H
ATOM   4337  HG3LGLN X 276     -38.152 -21.028  -2.070  0.00  0.00           H
ATOM   4338  CD LGLN X 276     -36.041 -20.732  -1.995  0.00  0.00           C
ATOM   4339  OE1LGLN X 276     -34.948 -20.909  -1.463  0.00  0.00           O
ATOM   4340  NE2LGLN X 276     -36.135 -19.872  -2.986  0.00  0.00           N
ATOM   4341 HE21LGLN X 276     -35.293 -19.478  -3.366  0.00  0.00           H
ATOM   4342 HE22LGLN X 276     -37.040 -19.637  -3.384  0.00  0.00           H
ATOM   4343  C  LGLN X 276     -39.060 -21.164   2.013  0.00  0.00           C
ATOM   4344  O  LGLN X 276     -38.625 -22.057   2.736  0.00  0.00           O
ATOM   4345  N  LILE X 277     -39.541 -20.016   2.512  0.00  0.00           N
ATOM   4346  H  LILE X 277     -39.956 -19.357   1.863  0.00  0.00           H
ATOM   4347  CA LILE X 277     -39.463 -19.622   3.929  0.00  0.00           C
ATOM   4348  HA LILE X 277     -38.504 -19.962   4.323  0.00  0.00           H
ATOM   4349  CB LILE X 277     -39.510 -18.079   4.075  0.00  0.00           C
ATOM   4350  HB LILE X 277     -40.460 -17.717   3.680  0.00  0.00           H
ATOM   4351  CG2LILE X 277     -39.410 -17.635   5.549  0.00  0.00           C
ATOM   4352 HG21LILE X 277     -38.391 -17.789   5.897  0.00  0.00           H
ATOM   4353 HG22LILE X 277     -39.660 -16.578   5.631  0.00  0.00           H
ATOM   4354 HG23LILE X 277     -40.095 -18.195   6.183  0.00  0.00           H
ATOM   4355  CG1LILE X 277     -38.362 -17.448   3.257  0.00  0.00           C
ATOM   4356 HG12LILE X 277     -37.428 -17.919   3.555  0.00  0.00           H
ATOM   4357 HG13LILE X 277     -38.525 -17.657   2.202  0.00  0.00           H
ATOM   4358  CD1LILE X 277     -38.208 -15.932   3.406  0.00  0.00           C
ATOM   4359 HD11LILE X 277     -37.796 -15.698   4.383  0.00  0.00           H
ATOM   4360 HD12LILE X 277     -37.528 -15.558   2.643  0.00  0.00           H
ATOM   4361 HD13LILE X 277     -39.171 -15.443   3.291  0.00  0.00           H
ATOM   4362  C  LILE X 277     -40.569 -20.315   4.731  0.00  0.00           C
ATOM   4363  O  LILE X 277     -41.706 -19.826   4.796  0.00  0.00           O
ATOM   4364  N  LGLN X 278     -40.251 -21.443   5.366  0.00  0.00           N
ATOM   4365  H  LGLN X 278     -39.303 -21.786   5.310  0.00  0.00           H
ATOM   4366  CA LGLN X 278     -41.213 -22.188   6.184  0.00  0.00           C
ATOM   4367  HA LGLN X 278     -42.185 -22.207   5.690  0.00  0.00           H
ATOM   4368  CB LGLN X 278     -40.732 -23.640   6.381  0.00  0.00           C
ATOM   4369  HB2LGLN X 278     -39.775 -23.623   6.904  0.00  0.00           H
ATOM   4370  HB3LGLN X 278     -41.466 -24.172   6.986  0.00  0.00           H
ATOM   4371  CG LGLN X 278     -40.564 -24.357   5.029  0.00  0.00           C
ATOM   4372  HG2LGLN X 278     -41.501 -24.306   4.474  0.00  0.00           H
ATOM   4373  HG3LGLN X 278     -39.792 -23.809   4.489  0.00  0.00           H
ATOM   4374  CD LGLN X 278     -40.140 -25.819   5.137  0.00  0.00           C
ATOM   4375  OE1LGLN X 278     -40.606 -26.601   5.957  0.00  0.00           O
ATOM   4376  NE2LGLN X 278     -39.256 -26.266   4.275  0.00  0.00           N
ATOM   4377 HE21LGLN X 278     -38.954 -27.229   4.319  0.00  0.00           H
ATOM   4378 HE22LGLN X 278     -38.882 -25.645   3.572  0.00  0.00           H
ATOM   4379  C  LGLN X 278     -41.507 -21.469   7.512  0.00  0.00           C
ATOM   4380  O  LGLN X 278     -42.621 -20.985   7.700  0.00  0.00           O
ATOM   4381  N  LSER X 279     -40.528 -21.324   8.409  0.00  0.00           N
ATOM   4382  H  LSER X 279     -39.670 -21.827   8.233  0.00  0.00           H
ATOM   4383  CA LSER X 279     -40.645 -20.565   9.661  0.00  0.00           C
ATOM   4384  HA LSER X 279     -41.621 -20.741  10.112  0.00  0.00           H
ATOM   4385  CB LSER X 279     -39.558 -21.006  10.655  0.00  0.00           C
ATOM   4386  HB2LSER X 279     -39.561 -22.093  10.719  0.00  0.00           H
ATOM   4387  HB3LSER X 279     -38.589 -20.666  10.289  0.00  0.00           H
ATOM   4388  OG LSER X 279     -39.798 -20.456  11.939  0.00  0.00           O
ATOM   4389  HG LSER X 279     -39.108 -20.743  12.543  0.00  0.00           H
ATOM   4390  C  LSER X 279     -40.590 -19.056   9.397  0.00  0.00           C
ATOM   4391  O  LSER X 279     -39.516 -18.457   9.275  0.00  0.00           O
ATOM   4392  N  LLYS X 280     -41.754 -18.403   9.283  0.00  0.00           N
ATOM   4393  H  LLYS X 280     -42.584 -18.978   9.276  0.00  0.00           H
ATOM   4394  CA LLYS X 280     -41.902 -16.954   9.010  0.00  0.00           C
ATOM   4395  HA LLYS X 280     -41.070 -16.606   8.398  0.00  0.00           H
ATOM   4396  CB LLYS X 280     -43.216 -16.681   8.256  0.00  0.00           C
ATOM   4397  HB2LLYS X 280     -44.037 -17.116   8.826  0.00  0.00           H
ATOM   4398  HB3LLYS X 280     -43.354 -15.603   8.187  0.00  0.00           H
ATOM   4399  CG LLYS X 280     -43.194 -17.287   6.844  0.00  0.00           C
ATOM   4400  HG2LLYS X 280     -42.396 -16.816   6.269  0.00  0.00           H
ATOM   4401  HG3LLYS X 280     -43.002 -18.357   6.921  0.00  0.00           H
ATOM   4402  CD LLYS X 280     -44.537 -17.059   6.136  0.00  0.00           C
ATOM   4403  HD2LLYS X 280     -45.315 -17.537   6.732  0.00  0.00           H
ATOM   4404  HD3LLYS X 280     -44.718 -15.985   6.097  0.00  0.00           H
ATOM   4405  CE LLYS X 280     -44.557 -17.632   4.715  0.00  0.00           C
ATOM   4406  HE2LLYS X 280     -45.520 -17.391   4.266  0.00  0.00           H
ATOM   4407  HE3LLYS X 280     -43.761 -17.152   4.145  0.00  0.00           H
ATOM   4408  NZ LLYS X 280     -44.359 -19.098   4.699  0.00  0.00           N
ATOM   4409  HZ1LLYS X 280     -45.096 -19.543   5.226  0.00  0.00           H
ATOM   4410  HZ2LLYS X 280     -44.379 -19.430   3.745  0.00  0.00           H
ATOM   4411  HZ3LLYS X 280     -43.465 -19.321   5.114  0.00  0.00           H
ATOM   4412  C  LLYS X 280     -41.735 -16.099  10.279  0.00  0.00           C
ATOM   4413  O  LLYS X 280     -42.506 -15.175  10.539  0.00  0.00           O
ATOM   4414  N  LLYS X 281     -40.715 -16.423  11.077  0.00  0.00           N
ATOM   4415  H  LLYS X 281     -40.176 -17.226  10.785  0.00  0.00           H
ATOM   4416  CA LLYS X 281     -40.356 -15.766  12.341  0.00  0.00           C
ATOM   4417  HA LLYS X 281     -40.771 -14.759  12.377  0.00  0.00           H
ATOM   4418  CB LLYS X 281     -40.929 -16.577  13.518  0.00  0.00           C
ATOM   4419  HB2LLYS X 281     -40.619 -17.611  13.368  0.00  0.00           H
ATOM   4420  HB3LLYS X 281     -40.463 -16.188  14.424  0.00  0.00           H
ATOM   4421  CG LLYS X 281     -42.460 -16.517  13.662  0.00  0.00           C
ATOM   4422  HG2LLYS X 281     -42.903 -16.746  12.693  0.00  0.00           H
ATOM   4423  HG3LLYS X 281     -42.765 -17.271  14.388  0.00  0.00           H
ATOM   4424  CD LLYS X 281     -42.940 -15.133  14.130  0.00  0.00           C
ATOM   4425  HD2LLYS X 281     -42.606 -15.002  15.159  0.00  0.00           H
ATOM   4426  HD3LLYS X 281     -42.459 -14.388  13.496  0.00  0.00           H
ATOM   4427  CE LLYS X 281     -44.459 -14.957  14.060  0.00  0.00           C
ATOM   4428  HE2LLYS X 281     -44.688 -13.934  14.359  0.00  0.00           H
ATOM   4429  HE3LLYS X 281     -44.762 -15.108  13.024  0.00  0.00           H
ATOM   4430  NZ LLYS X 281     -45.193 -15.901  14.930  0.00  0.00           N
ATOM   4431  HZ1LLYS X 281     -44.913 -15.761  15.891  0.00  0.00           H
ATOM   4432  HZ2LLYS X 281     -46.186 -15.738  14.842  0.00  0.00           H
ATOM   4433  HZ3LLYS X 281     -44.981 -16.849  14.653  0.00  0.00           H
ATOM   4434  C  LLYS X 281     -38.835 -15.622  12.440  0.00  0.00           C
ATOM   4435  O  LLYS X 281     -38.105 -16.553  12.110  0.00  0.00           O
ATOM   4436  N  LLYS X 282     -38.371 -14.428  12.827  0.00  0.00           N
ATOM   4437  H  LLYS X 282     -39.058 -13.734  13.084  0.00  0.00           H
ATOM   4438  CA LLYS X 282     -36.950 -14.038  12.826  0.00  0.00           C
ATOM   4439  HA LLYS X 282     -36.471 -14.388  11.912  0.00  0.00           H
ATOM   4440  CB LLYS X 282     -36.812 -12.508  12.899  0.00  0.00           C
ATOM   4441  HB2LLYS X 282     -37.320 -12.166  13.801  0.00  0.00           H
ATOM   4442  HB3LLYS X 282     -35.752 -12.268  12.966  0.00  0.00           H
ATOM   4443  CG LLYS X 282     -37.420 -11.808  11.672  0.00  0.00           C
ATOM   4444  HG2LLYS X 282     -36.993 -12.257  10.775  0.00  0.00           H
ATOM   4445  HG3LLYS X 282     -38.497 -11.972  11.682  0.00  0.00           H
ATOM   4446  CD LLYS X 282     -37.132 -10.298  11.675  0.00  0.00           C
ATOM   4447  HD2LLYS X 282     -37.926  -9.793  12.224  0.00  0.00           H
ATOM   4448  HD3LLYS X 282     -36.179 -10.126  12.176  0.00  0.00           H
ATOM   4449  CE LLYS X 282     -37.065  -9.743  10.248  0.00  0.00           C
ATOM   4450  HE2LLYS X 282     -37.832 -10.240   9.652  0.00  0.00           H
ATOM   4451  HE3LLYS X 282     -37.274  -8.673  10.288  0.00  0.00           H
ATOM   4452  NZ LLYS X 282     -35.740  -9.963   9.627  0.00  0.00           N
ATOM   4453  HZ1LLYS X 282     -35.546 -10.953   9.589  0.00  0.00           H
ATOM   4454  HZ2LLYS X 282     -35.739  -9.584   8.692  0.00  0.00           H
ATOM   4455  HZ3LLYS X 282     -35.029  -9.503  10.178  0.00  0.00           H
ATOM   4456  C  LLYS X 282     -36.169 -14.701  13.963  0.00  0.00           C
ATOM   4457  O  LLYS X 282     -36.662 -14.760  15.091  0.00  0.00           O
ATOM   4458  N  LILE X 283     -34.956 -15.181  13.693  0.00  0.00           N
ATOM   4459  H  LILE X 283     -34.648 -15.223  12.733  0.00  0.00           H
ATOM   4460  CA LILE X 283     -34.101 -15.790  14.727  0.00  0.00           C
ATOM   4461  HA LILE X 283     -34.737 -16.220  15.501  0.00  0.00           H
ATOM   4462  CB LILE X 283     -33.180 -16.889  14.147  0.00  0.00           C
ATOM   4463  HB LILE X 283     -32.463 -16.443  13.460  0.00  0.00           H
ATOM   4464  CG2LILE X 283     -32.427 -17.576  15.300  0.00  0.00           C
ATOM   4465 HG21LILE X 283     -33.145 -18.024  15.988  0.00  0.00           H
ATOM   4466 HG22LILE X 283     -31.776 -18.353  14.898  0.00  0.00           H
ATOM   4467 HG23LILE X 283     -31.826 -16.839  15.833  0.00  0.00           H
ATOM   4468  CG1LILE X 283     -33.995 -17.946  13.364  0.00  0.00           C
ATOM   4469 HG12LILE X 283     -34.718 -18.372  14.059  0.00  0.00           H
ATOM   4470 HG13LILE X 283     -34.522 -17.420  12.568  0.00  0.00           H
ATOM   4471  CD1LILE X 283     -33.145 -19.071  12.758  0.00  0.00           C
ATOM   4472 HD11LILE X 283     -32.618 -19.597  13.553  0.00  0.00           H
ATOM   4473 HD12LILE X 283     -33.792 -19.769  12.226  0.00  0.00           H
ATOM   4474 HD13LILE X 283     -32.421 -18.646  12.062  0.00  0.00           H
ATOM   4475  C  LILE X 283     -33.326 -14.701  15.489  0.00  0.00           C
ATOM   4476  O  LILE X 283     -32.753 -13.800  14.885  0.00  0.00           O
ATOM   4477  N  LLEU X 284     -33.308 -14.779  16.824  0.00  0.00           N
ATOM   4478  H  LLEU X 284     -33.930 -15.444  17.261  0.00  0.00           H
ATOM   4479  CA LLEU X 284     -32.530 -13.881  17.688  0.00  0.00           C
ATOM   4480  HA LLEU X 284     -32.337 -12.939  17.174  0.00  0.00           H
ATOM   4481  CB LLEU X 284     -33.319 -13.585  18.979  0.00  0.00           C
ATOM   4482  HB2LLEU X 284     -33.507 -14.547  19.456  0.00  0.00           H
ATOM   4483  HB3LLEU X 284     -32.678 -12.981  19.622  0.00  0.00           H
ATOM   4484  CG LLEU X 284     -34.658 -12.853  18.753  0.00  0.00           C
ATOM   4485  HG LLEU X 284     -35.279 -13.435  18.074  0.00  0.00           H
ATOM   4486  CD1LLEU X 284     -35.381 -12.685  20.088  0.00  0.00           C
ATOM   4487 HD11LLEU X 284     -34.760 -12.103  20.769  0.00  0.00           H
ATOM   4488 HD12LLEU X 284     -36.327 -12.168  19.927  0.00  0.00           H
ATOM   4489 HD13LLEU X 284     -35.574 -13.666  20.523  0.00  0.00           H
ATOM   4490  CD2LLEU X 284     -34.474 -11.465  18.130  0.00  0.00           C
ATOM   4491 HD21LLEU X 284     -33.980 -11.562  17.164  0.00  0.00           H
ATOM   4492 HD22LLEU X 284     -35.449 -10.995  17.994  0.00  0.00           H
ATOM   4493 HD23LLEU X 284     -33.863 -10.848  18.789  0.00  0.00           H
ATOM   4494  C  LLEU X 284     -31.121 -14.434  17.975  0.00  0.00           C
ATOM   4495  O  LLEU X 284     -30.876 -15.636  17.867  0.00  0.00           O
ATOM   4496  N  LALA X 285     -30.195 -13.546  18.343  0.00  0.00           N
ATOM   4497  H  LALA X 285     -30.507 -12.594  18.466  0.00  0.00           H
ATOM   4498  CA LALA X 285     -28.770 -13.839  18.525  0.00  0.00           C
ATOM   4499  HA LALA X 285     -28.360 -14.145  17.563  0.00  0.00           H
ATOM   4500  CB LALA X 285     -28.081 -12.543  18.961  0.00  0.00           C
ATOM   4501  HB1LALA X 285     -28.476 -12.229  19.927  0.00  0.00           H
ATOM   4502  HB2LALA X 285     -27.008 -12.713  19.045  0.00  0.00           H
ATOM   4503  HB3LALA X 285     -28.270 -11.765  18.222  0.00  0.00           H
ATOM   4504  C  LALA X 285     -28.471 -14.961  19.539  0.00  0.00           C
ATOM   4505  O  LALA X 285     -29.164 -15.119  20.550  0.00  0.00           O
ATOM   4506  N  LTHR X 286     -27.403 -15.724  19.300  0.00  0.00           N
ATOM   4507  H  LTHR X 286     -27.040 -15.755  18.358  0.00  0.00           H
ATOM   4508  CA LTHR X 286     -26.822 -16.634  20.302  0.00  0.00           C
ATOM   4509  HA LTHR X 286     -27.626 -16.973  20.955  0.00  0.00           H
ATOM   4510  CB LTHR X 286     -26.176 -17.861  19.639  0.00  0.00           C
ATOM   4511  HB LTHR X 286     -25.455 -18.296  20.334  0.00  0.00           H
ATOM   4512  CG2LTHR X 286     -27.230 -18.908  19.279  0.00  0.00           C
ATOM   4513 HG21LTHR X 286     -27.950 -18.475  18.585  0.00  0.00           H
ATOM   4514 HG22LTHR X 286     -26.747 -19.766  18.812  0.00  0.00           H
ATOM   4515 HG23LTHR X 286     -27.746 -19.230  20.184  0.00  0.00           H
ATOM   4516  OG1LTHR X 286     -25.520 -17.556  18.429  0.00  0.00           O
ATOM   4517  HG1LTHR X 286     -25.137 -18.356  18.061  0.00  0.00           H
ATOM   4518  C  LTHR X 286     -25.855 -15.875  21.244  0.00  0.00           C
ATOM   4519  O  LTHR X 286     -25.013 -15.119  20.760  0.00  0.00           O
ATOM   4520  N  LPRO X 287     -25.981 -16.023  22.581  0.00  0.00           N
ATOM   4521  CD LPRO X 287     -26.864 -16.973  23.248  0.00  0.00           C
ATOM   4522  HD2LPRO X 287     -26.616 -17.971  22.886  0.00  0.00           H
ATOM   4523  HD3LPRO X 287     -27.890 -16.731  22.969  0.00  0.00           H
ATOM   4524  CG LPRO X 287     -26.615 -16.814  24.742  0.00  0.00           C
ATOM   4525  HG2LPRO X 287     -25.793 -17.443  25.083  0.00  0.00           H
ATOM   4526  HG3LPRO X 287     -27.509 -17.038  25.325  0.00  0.00           H
ATOM   4527  CB LPRO X 287     -26.260 -15.335  24.837  0.00  0.00           C
ATOM   4528  HB2LPRO X 287     -25.672 -15.080  25.719  0.00  0.00           H
ATOM   4529  HB3LPRO X 287     -27.170 -14.736  24.822  0.00  0.00           H
ATOM   4530  CA LPRO X 287     -25.441 -15.073  23.572  0.00  0.00           C
ATOM   4531  HA LPRO X 287     -25.655 -14.079  23.182  0.00  0.00           H
ATOM   4532  C  LPRO X 287     -23.932 -15.190  23.881  0.00  0.00           C
ATOM   4533  O  LPRO X 287     -23.329 -16.225  23.588  0.00  0.00           O
ATOM   4534  N  LPRO X 288     -23.315 -14.154  24.494  0.00  0.00           N
ATOM   4535  CD LPRO X 288     -23.925 -12.882  24.867  0.00  0.00           C
ATOM   4536  HD2LPRO X 288     -24.800 -13.103  25.479  0.00  0.00           H
ATOM   4537  HD3LPRO X 288     -24.240 -12.386  23.950  0.00  0.00           H
ATOM   4538  CG LPRO X 288     -22.863 -12.084  25.627  0.00  0.00           C
ATOM   4539  HG2LPRO X 288     -22.983 -12.209  26.703  0.00  0.00           H
ATOM   4540  HG3LPRO X 288     -22.922 -11.026  25.375  0.00  0.00           H
ATOM   4541  CB LPRO X 288     -21.552 -12.685  25.141  0.00  0.00           C
ATOM   4542  HB2LPRO X 288     -20.766 -12.612  25.892  0.00  0.00           H
ATOM   4543  HB3LPRO X 288     -21.210 -12.230  24.212  0.00  0.00           H
ATOM   4544  CA LPRO X 288     -21.908 -14.151  24.902  0.00  0.00           C
ATOM   4545  HA LPRO X 288     -21.324 -14.546  24.072  0.00  0.00           H
ATOM   4546  C  LPRO X 288     -21.639 -14.990  26.160  0.00  0.00           C
ATOM   4547  O  LPRO X 288     -22.442 -15.005  27.096  0.00  0.00           O
ATOM   4548  N  LGLN X 289     -20.459 -15.615  26.211  0.00  0.00           N
ATOM   4549  H  LGLN X 289     -19.962 -15.736  25.340  0.00  0.00           H
ATOM   4550  CA LGLN X 289     -19.883 -16.202  27.426  0.00  0.00           C
ATOM   4551  HA LGLN X 289     -20.668 -16.579  28.081  0.00  0.00           H
ATOM   4552  CB LGLN X 289     -18.970 -17.376  27.024  0.00  0.00           C
ATOM   4553  HB2LGLN X 289     -19.565 -18.080  26.442  0.00  0.00           H
ATOM   4554  HB3LGLN X 289     -18.166 -16.980  26.405  0.00  0.00           H
ATOM   4555  CG LGLN X 289     -18.371 -18.096  28.240  0.00  0.00           C
ATOM   4556  HG2LGLN X 289     -17.860 -17.341  28.837  0.00  0.00           H
ATOM   4557  HG3LGLN X 289     -19.165 -18.552  28.833  0.00  0.00           H
ATOM   4558  CD LGLN X 289     -17.365 -19.180  27.858  0.00  0.00           C
ATOM   4559  OE1LGLN X 289     -17.564 -20.030  26.999  0.00  0.00           O
ATOM   4560  NE2LGLN X 289     -16.233 -19.223  28.519  0.00  0.00           N
ATOM   4561 HE21LGLN X 289     -15.545 -19.928  28.291  0.00  0.00           H
ATOM   4562 HE22LGLN X 289     -16.053 -18.553  29.253  0.00  0.00           H
ATOM   4563  C  LGLN X 289     -19.145 -15.099  28.210  0.00  0.00           C
ATOM   4564  O  LGLN X 289     -18.077 -14.650  27.802  0.00  0.00           O
ATOM   4565  N  LGLU X 290     -19.739 -14.610  29.301  0.00  0.00           N
ATOM   4566  H  LGLU X 290     -20.543 -15.104  29.658  0.00  0.00           H
ATOM   4567  CA LGLU X 290     -19.417 -13.288  29.873  0.00  0.00           C
ATOM   4568  HA LGLU X 290     -19.040 -12.624  29.096  0.00  0.00           H
ATOM   4569  CB LGLU X 290     -20.687 -12.661  30.485  0.00  0.00           C
ATOM   4570  HB2LGLU X 290     -20.984 -13.257  31.348  0.00  0.00           H
ATOM   4571  HB3LGLU X 290     -20.449 -11.647  30.808  0.00  0.00           H
ATOM   4572  CG LGLU X 290     -21.842 -12.617  29.469  0.00  0.00           C
ATOM   4573  HG2LGLU X 290     -21.469 -12.436  28.461  0.00  0.00           H
ATOM   4574  HG3LGLU X 290     -22.257 -13.623  29.527  0.00  0.00           H
ATOM   4575  CD LGLU X 290     -22.934 -11.595  29.800  0.00  0.00           C
ATOM   4576  OE1LGLU X 290     -22.619 -10.427  30.116  0.00  0.00           O
ATOM   4577  OE2LGLU X 290     -24.137 -11.922  29.655  0.00  0.00           O
ATOM   4578  C  LGLU X 290     -18.193 -13.255  30.814  0.00  0.00           C
ATOM   4579  O  LGLU X 290     -18.307 -12.917  31.998  0.00  0.00           O
ATOM   4580  N  LASP X 291     -17.015 -13.642  30.307  0.00  0.00           N
ATOM   4581  H  LASP X 291     -17.027 -13.963  29.350  0.00  0.00           H
ATOM   4582  CA LASP X 291     -15.782 -13.833  31.093  0.00  0.00           C
ATOM   4583  HA LASP X 291     -15.962 -13.601  32.143  0.00  0.00           H
ATOM   4584  CB LASP X 291     -15.331 -15.299  30.985  0.00  0.00           C
ATOM   4585  HB2LASP X 291     -14.600 -15.498  31.769  0.00  0.00           H
ATOM   4586  HB3LASP X 291     -16.260 -15.821  31.213  0.00  0.00           H
ATOM   4587  CG LASP X 291     -14.783 -15.793  29.639  0.00  0.00           C
ATOM   4588  OD1LASP X 291     -14.257 -15.026  28.807  0.00  0.00           O
ATOM   4589  OD2LASP X 291     -14.804 -17.036  29.459  0.00  0.00           O
ATOM   4590  C  LASP X 291     -14.647 -12.815  30.847  0.00  0.00           C
ATOM   4591  O  LASP X 291     -13.550 -12.978  31.398  0.00  0.00           O
ATOM   4592  N  LALA X 292     -14.902 -11.751  30.079  0.00  0.00           N
ATOM   4593  H  LALA X 292     -15.814 -11.721  29.645  0.00  0.00           H
ATOM   4594  CA LALA X 292     -13.939 -10.697  29.745  0.00  0.00           C
ATOM   4595  HA LALA X 292     -12.996 -11.180  29.488  0.00  0.00           H
ATOM   4596  CB LALA X 292     -14.468  -9.960  28.501  0.00  0.00           C
ATOM   4597  HB1LALA X 292     -15.407  -9.463  28.745  0.00  0.00           H
ATOM   4598  HB2LALA X 292     -13.738  -9.217  28.180  0.00  0.00           H
ATOM   4599  HB3LALA X 292     -14.636 -10.677  27.697  0.00  0.00           H
ATOM   4600  C  LALA X 292     -13.633  -9.717  30.916  0.00  0.00           C
ATOM   4601  O  LALA X 292     -14.377  -9.664  31.903  0.00  0.00           O
ATOM   4602  N  LPRO X 293     -12.540  -8.930  30.833  0.00  0.00           N
ATOM   4603  CD LPRO X 293     -11.446  -9.105  29.884  0.00  0.00           C
ATOM   4604  HD2LPRO X 293     -11.844  -8.927  28.885  0.00  0.00           H
ATOM   4605  HD3LPRO X 293     -11.104 -10.138  29.961  0.00  0.00           H
ATOM   4606  CG LPRO X 293     -10.360  -8.101  30.271  0.00  0.00           C
ATOM   4607  HG2LPRO X 293     -10.393  -7.224  29.624  0.00  0.00           H
ATOM   4608  HG3LPRO X 293      -9.372  -8.558  30.214  0.00  0.00           H
ATOM   4609  CB LPRO X 293     -10.713  -7.745  31.707  0.00  0.00           C
ATOM   4610  HB2LPRO X 293     -10.375  -6.730  31.914  0.00  0.00           H
ATOM   4611  HB3LPRO X 293     -10.315  -8.422  32.463  0.00  0.00           H
ATOM   4612  CA LPRO X 293     -12.245  -7.796  31.714  0.00  0.00           C
ATOM   4613  HA LPRO X 293     -12.639  -8.013  32.708  0.00  0.00           H
ATOM   4614  C  LPRO X 293     -12.885  -6.498  31.179  0.00  0.00           C
ATOM   4615  O  LPRO X 293     -13.659  -6.529  30.219  0.00  0.00           O
ATOM   4616  N  LSER X 294     -12.533  -5.324  31.725  0.00  0.00           N
ATOM   4617  H  LSER X 294     -12.159  -5.304  32.663  0.00  0.00           H
ATOM   4618  CA LSER X 294     -12.837  -4.040  31.065  0.00  0.00           C
ATOM   4619  HA LSER X 294     -12.633  -4.120  29.997  0.00  0.00           H
ATOM   4620  CB LSER X 294     -14.306  -3.664  31.254  0.00  0.00           C
ATOM   4621  HB2LSER X 294     -14.906  -4.565  31.387  0.00  0.00           H
ATOM   4622  HB3LSER X 294     -14.416  -3.023  32.128  0.00  0.00           H
ATOM   4623  OG LSER X 294     -14.746  -2.970  30.101  0.00  0.00           O
ATOM   4624  HG LSER X 294     -15.669  -2.728  30.207  0.00  0.00           H
ATOM   4625  C  LSER X 294     -11.901  -2.883  31.437  0.00  0.00           C
ATOM   4626  O  LSER X 294     -11.311  -2.870  32.521  0.00  0.00           O
ATOM   4627  N  LVAL X 295     -11.715  -1.926  30.521  0.00  0.00           N
ATOM   4628  H  LVAL X 295     -12.383  -1.878  29.765  0.00  0.00           H
ATOM   4629  CA LVAL X 295     -10.555  -1.009  30.490  0.00  0.00           C
ATOM   4630  HA LVAL X 295     -10.052  -0.955  31.455  0.00  0.00           H
ATOM   4631  CB LVAL X 295      -9.525  -1.434  29.418  0.00  0.00           C
ATOM   4632  HB LVAL X 295      -8.713  -0.706  29.414  0.00  0.00           H
ATOM   4633  CG1LVAL X 295      -8.957  -2.830  29.701  0.00  0.00           C
ATOM   4634 HG11LVAL X 295      -9.768  -3.559  29.705  0.00  0.00           H
ATOM   4635 HG12LVAL X 295      -8.237  -3.093  28.926  0.00  0.00           H
ATOM   4636 HG13LVAL X 295      -8.462  -2.832  30.672  0.00  0.00           H
ATOM   4637  CG2LVAL X 295     -10.081  -1.408  27.991  0.00  0.00           C
ATOM   4638 HG21LVAL X 295     -10.408  -0.398  27.746  0.00  0.00           H
ATOM   4639 HG22LVAL X 295      -9.304  -1.718  27.292  0.00  0.00           H
ATOM   4640 HG23LVAL X 295     -10.928  -2.092  27.918  0.00  0.00           H
ATOM   4641  C  LVAL X 295     -10.936   0.461  30.285  0.00  0.00           C
ATOM   4642  O  LVAL X 295     -11.978   0.780  29.716  0.00  0.00           O
ATOM   4643  N  LASP X 296     -10.046   1.350  30.724  0.00  0.00           N
ATOM   4644  H  LASP X 296      -9.376   1.009  31.399  0.00  0.00           H
ATOM   4645  CA LASP X 296     -10.016   2.775  30.375  0.00  0.00           C
ATOM   4646  HA LASP X 296     -10.983   3.252  30.538  0.00  0.00           H
ATOM   4647  CB LASP X 296      -8.976   3.436  31.307  0.00  0.00           C
ATOM   4648  HB2LASP X 296      -9.466   3.470  32.280  0.00  0.00           H
ATOM   4649  HB3LASP X 296      -8.106   2.781  31.361  0.00  0.00           H
ATOM   4650  CG LASP X 296      -8.528   4.846  30.911  0.00  0.00           C
ATOM   4651  OD1LASP X 296      -9.355   5.609  30.365  0.00  0.00           O
ATOM   4652  OD2LASP X 296      -7.331   5.157  31.115  0.00  0.00           O
ATOM   4653  C  LASP X 296      -9.707   2.979  28.870  0.00  0.00           C
ATOM   4654  O  LASP X 296      -8.922   2.229  28.289  0.00  0.00           O
ATOM   4655  N  LILE X 297     -10.304   3.999  28.240  0.00  0.00           N
ATOM   4656  H  LILE X 297     -10.986   4.507  28.784  0.00  0.00           H
ATOM   4657  CA LILE X 297     -10.144   4.350  26.814  0.00  0.00           C
ATOM   4658  HA LILE X 297      -9.254   3.916  26.360  0.00  0.00           H
ATOM   4659  CB LILE X 297     -11.394   3.924  26.008  0.00  0.00           C
ATOM   4660  HB LILE X 297     -11.196   4.092  24.950  0.00  0.00           H
ATOM   4661  CG2LILE X 297     -11.736   2.440  26.237  0.00  0.00           C
ATOM   4662 HG21LILE X 297     -11.934   2.271  27.296  0.00  0.00           H
ATOM   4663 HG22LILE X 297     -12.619   2.176  25.655  0.00  0.00           H
ATOM   4664 HG23LILE X 297     -10.896   1.821  25.922  0.00  0.00           H
ATOM   4665  CG1LILE X 297     -12.642   4.801  26.266  0.00  0.00           C
ATOM   4666 HG12LILE X 297     -13.247   4.314  27.031  0.00  0.00           H
ATOM   4667 HG13LILE X 297     -12.306   5.772  26.632  0.00  0.00           H
ATOM   4668  CD1LILE X 297     -13.481   4.995  24.999  0.00  0.00           C
ATOM   4669 HD11LILE X 297     -13.817   4.026  24.634  0.00  0.00           H
ATOM   4670 HD12LILE X 297     -14.347   5.617  25.228  0.00  0.00           H
ATOM   4671 HD13LILE X 297     -12.877   5.482  24.234  0.00  0.00           H
ATOM   4672  C  LILE X 297      -9.795   5.836  26.563  0.00  0.00           C
ATOM   4673  O  LILE X 297      -9.760   6.279  25.407  0.00  0.00           O
ATOM   4674  N  LALA X 298      -9.580   6.617  27.627  0.00  0.00           N
ATOM   4675  H  LALA X 298      -9.552   6.147  28.520  0.00  0.00           H
ATOM   4676  CA LALA X 298      -9.477   8.078  27.606  0.00  0.00           C
ATOM   4677  HA LALA X 298     -10.044   8.454  26.754  0.00  0.00           H
ATOM   4678  CB LALA X 298     -10.140   8.583  28.898  0.00  0.00           C
ATOM   4679  HB1LALA X 298      -9.579   8.221  29.760  0.00  0.00           H
ATOM   4680  HB2LALA X 298     -10.148   9.672  28.902  0.00  0.00           H
ATOM   4681  HB3LALA X 298     -11.164   8.213  28.950  0.00  0.00           H
ATOM   4682  C  LALA X 298      -8.033   8.606  27.441  0.00  0.00           C
ATOM   4683  O  LALA X 298      -7.097   7.848  27.171  0.00  0.00           O
ATOM   4684  N  LASN X 299      -7.860   9.920  27.606  0.00  0.00           N
ATOM   4685  H  LASN X 299      -8.711  10.461  27.663  0.00  0.00           H
ATOM   4686  CA LASN X 299      -6.577  10.635  27.639  0.00  0.00           C
ATOM   4687  HA LASN X 299      -6.034  10.525  26.700  0.00  0.00           H
ATOM   4688  CB LASN X 299      -6.898  12.127  27.849  0.00  0.00           C
ATOM   4689  HB2LASN X 299      -7.556  12.203  28.715  0.00  0.00           H
ATOM   4690  HB3LASN X 299      -5.987  12.696  28.035  0.00  0.00           H
ATOM   4691  CG LASN X 299      -7.606  12.723  26.648  0.00  0.00           C
ATOM   4692  OD1LASN X 299      -8.816  12.632  26.503  0.00  0.00           O
ATOM   4693  ND2LASN X 299      -6.873  13.312  25.737  0.00  0.00           N
ATOM   4694 HD21LASN X 299      -7.314  13.719  24.925  0.00  0.00           H
ATOM   4695 HD22LASN X 299      -5.871  13.356  25.850  0.00  0.00           H
ATOM   4696  C  LASN X 299      -5.601  10.108  28.716  0.00  0.00           C
ATOM   4697  O  LASN X 299      -6.014   9.461  29.680  0.00  0.00           O
ATOM   4698  N  LILE X 300      -4.302  10.397  28.564  0.00  0.00           N
ATOM   4699  H  LILE X 300      -4.063  10.959  27.759  0.00  0.00           H
ATOM   4700  CA LILE X 300      -3.208   9.942  29.452  0.00  0.00           C
ATOM   4701  HA LILE X 300      -3.542   9.854  30.487  0.00  0.00           H
ATOM   4702  CB LILE X 300      -2.595   8.583  28.987  0.00  0.00           C
ATOM   4703  HB LILE X 300      -1.939   8.756  28.134  0.00  0.00           H
ATOM   4704  CG2LILE X 300      -1.785   7.954  30.141  0.00  0.00           C
ATOM   4705 HG21LILE X 300      -2.441   7.781  30.994  0.00  0.00           H
ATOM   4706 HG22LILE X 300      -1.358   7.006  29.812  0.00  0.00           H
ATOM   4707 HG23LILE X 300      -0.982   8.630  30.433  0.00  0.00           H
ATOM   4708  CG1LILE X 300      -3.614   7.553  28.439  0.00  0.00           C
ATOM   4709 HG12LILE X 300      -4.276   7.289  29.264  0.00  0.00           H
ATOM   4710 HG13LILE X 300      -4.188   8.055  27.660  0.00  0.00           H
ATOM   4711  CD1LILE X 300      -2.979   6.276  27.865  0.00  0.00           C
ATOM   4712 HD11LILE X 300      -2.405   5.773  28.643  0.00  0.00           H
ATOM   4713 HD12LILE X 300      -3.763   5.611  27.504  0.00  0.00           H
ATOM   4714 HD13LILE X 300      -2.317   6.538  27.039  0.00  0.00           H
ATOM   4715  C  LILE X 300      -2.101  11.010  29.489  0.00  0.00           C
ATOM   4716  O  LILE X 300      -1.861  11.657  28.472  0.00  0.00           O
ATOM   4717  N  LARG X 301      -1.361  11.166  30.594  0.00  0.00           N
ATOM   4718  H  LARG X 301      -1.763  10.901  31.482  0.00  0.00           H
ATOM   4719  CA LARG X 301      -0.051  11.854  30.595  0.00  0.00           C
ATOM   4720  HA LARG X 301       0.286  11.983  29.566  0.00  0.00           H
ATOM   4721  CB LARG X 301      -0.132  13.239  31.264  0.00  0.00           C
ATOM   4722  HB2LARG X 301      -0.638  13.121  32.223  0.00  0.00           H
ATOM   4723  HB3LARG X 301       0.885  13.593  31.432  0.00  0.00           H
ATOM   4724  CG LARG X 301      -0.900  14.266  30.399  0.00  0.00           C
ATOM   4725  HG2LARG X 301      -0.913  13.885  29.378  0.00  0.00           H
ATOM   4726  HG3LARG X 301      -1.919  14.315  30.781  0.00  0.00           H
ATOM   4727  CD LARG X 301      -0.280  15.673  30.412  0.00  0.00           C
ATOM   4728  HD2LARG X 301      -0.906  16.354  29.834  0.00  0.00           H
ATOM   4729  HD3LARG X 301      -0.205  16.031  31.438  0.00  0.00           H
ATOM   4730  NE LARG X 301       1.066  15.653  29.820  0.00  0.00           N
ATOM   4731  HE LARG X 301       1.406  14.710  29.693  0.00  0.00           H
ATOM   4732  CZ LARG X 301       1.850  16.654  29.481  0.00  0.00           C
ATOM   4733  NH1LARG X 301       1.517  17.910  29.561  0.00  0.00           N
ATOM   4734 HH11LARG X 301       0.602  18.166  29.903  0.00  0.00           H
ATOM   4735 HH12LARG X 301       2.176  18.623  29.282  0.00  0.00           H
ATOM   4736  NH2LARG X 301       3.018  16.367  29.007  0.00  0.00           N
ATOM   4737 HH21LARG X 301       3.296  15.401  28.909  0.00  0.00           H
ATOM   4738 HH22LARG X 301       3.646  17.109  28.737  0.00  0.00           H
ATOM   4739  C  LARG X 301       1.047  10.970  31.189  0.00  0.00           C
ATOM   4740  O  LARG X 301       0.759  10.048  31.949  0.00  0.00           O
ATOM   4741  N  LMET X 302       2.302  11.222  30.812  0.00  0.00           N
ATOM   4742  H  LMET X 302       2.459  11.978  30.162  0.00  0.00           H
ATOM   4743  CA LMET X 302       3.452  10.411  31.229  0.00  0.00           C
ATOM   4744  HA LMET X 302       3.272   9.364  30.984  0.00  0.00           H
ATOM   4745  CB LMET X 302       4.731  10.871  30.508  0.00  0.00           C
ATOM   4746  HB2LMET X 302       4.793  11.956  30.599  0.00  0.00           H
ATOM   4747  HB3LMET X 302       5.582  10.415  31.014  0.00  0.00           H
ATOM   4748  CG LMET X 302       4.749  10.482  29.028  0.00  0.00           C
ATOM   4749  HG2LMET X 302       3.797  10.793  28.598  0.00  0.00           H
ATOM   4750  HG3LMET X 302       5.559  11.037  28.555  0.00  0.00           H
ATOM   4751  SD LMET X 302       4.988   8.706  28.728  0.00  0.00           S
ATOM   4752  CE LMET X 302       4.924   8.703  26.914  0.00  0.00           C
ATOM   4753  HE1LMET X 302       5.720   9.335  26.521  0.00  0.00           H
ATOM   4754  HE2LMET X 302       5.055   7.685  26.547  0.00  0.00           H
ATOM   4755  HE3LMET X 302       3.959   9.088  26.583  0.00  0.00           H
ATOM   4756  C  LMET X 302       3.659  10.435  32.759  0.00  0.00           C
ATOM   4757  O  LMET X 302       3.478  11.488  33.381  0.00  0.00           O
ATOM   4758  N  LPRO X 303       4.090   9.315  33.376  0.00  0.00           N
ATOM   4759  CD LPRO X 303       4.406   8.046  32.733  0.00  0.00           C
ATOM   4760  HD2LPRO X 303       5.080   8.250  31.900  0.00  0.00           H
ATOM   4761  HD3LPRO X 303       3.478   7.622  32.352  0.00  0.00           H
ATOM   4762  CG LPRO X 303       5.049   7.171  33.807  0.00  0.00           C
ATOM   4763  HG2LPRO X 303       6.133   7.285  33.809  0.00  0.00           H
ATOM   4764  HG3LPRO X 303       4.795   6.121  33.660  0.00  0.00           H
ATOM   4765  CB LPRO X 303       4.429   7.707  35.095  0.00  0.00           C
ATOM   4766  HB2LPRO X 303       5.077   7.542  35.956  0.00  0.00           H
ATOM   4767  HB3LPRO X 303       3.448   7.274  35.292  0.00  0.00           H
ATOM   4768  CA LPRO X 303       4.291   9.211  34.828  0.00  0.00           C
ATOM   4769  HA LPRO X 303       3.393   9.593  35.314  0.00  0.00           H
ATOM   4770  C  LPRO X 303       5.518   9.997  35.328  0.00  0.00           C
ATOM   4771  O  LPRO X 303       5.660  10.235  36.527  0.00  0.00           O
ATOM   4772  N  LSER X 304       6.403  10.422  34.421  0.00  0.00           N
ATOM   4773  H  LSER X 304       6.346   9.989  33.510  0.00  0.00           H
ATOM   4774  CA LSER X 304       7.476  11.388  34.666  0.00  0.00           C
ATOM   4775  HA LSER X 304       7.103  12.188  35.304  0.00  0.00           H
ATOM   4776  CB LSER X 304       8.679  10.728  35.358  0.00  0.00           C
ATOM   4777  HB2LSER X 304       9.342  11.525  35.697  0.00  0.00           H
ATOM   4778  HB3LSER X 304       8.301  10.178  36.221  0.00  0.00           H
ATOM   4779  OG LSER X 304       9.396   9.846  34.516  0.00  0.00           O
ATOM   4780  HG LSER X 304      10.132   9.467  35.002  0.00  0.00           H
ATOM   4781  C  LSER X 304       7.902  12.065  33.364  0.00  0.00           C
ATOM   4782  O  LSER X 304       7.532  11.613  32.281  0.00  0.00           O
ATOM   4783  N  LLEU X 305       8.682  13.144  33.463  0.00  0.00           N
ATOM   4784  H  LLEU X 305       8.812  13.555  34.377  0.00  0.00           H
ATOM   4785  CA LLEU X 305       9.299  13.807  32.308  0.00  0.00           C
ATOM   4786  HA LLEU X 305       8.557  13.987  31.531  0.00  0.00           H
ATOM   4787  CB LLEU X 305       9.882  15.163  32.755  0.00  0.00           C
ATOM   4788  HB2LLEU X 305      10.726  14.923  33.402  0.00  0.00           H
ATOM   4789  HB3LLEU X 305      10.246  15.651  31.851  0.00  0.00           H
ATOM   4790  CG LLEU X 305       8.920  16.109  33.497  0.00  0.00           C
ATOM   4791  HG LLEU X 305       8.569  15.632  34.412  0.00  0.00           H
ATOM   4792  CD1LLEU X 305       9.660  17.399  33.848  0.00  0.00           C
ATOM   4793 HD11LLEU X 305      10.011  17.877  32.933  0.00  0.00           H
ATOM   4794 HD12LLEU X 305       8.984  18.075  34.374  0.00  0.00           H
ATOM   4795 HD13LLEU X 305      10.512  17.168  34.487  0.00  0.00           H
ATOM   4796  CD2LLEU X 305       7.691  16.472  32.664  0.00  0.00           C
ATOM   4797 HD21LLEU X 305       7.140  15.565  32.414  0.00  0.00           H
ATOM   4798 HD22LLEU X 305       7.048  17.141  33.236  0.00  0.00           H
ATOM   4799 HD23LLEU X 305       8.006  16.969  31.747  0.00  0.00           H
ATOM   4800  C  LLEU X 305      10.383  12.909  31.656  0.00  0.00           C
ATOM   4801  O  LLEU X 305      10.890  12.008  32.334  0.00  0.00           O
ATOM   4802  N  LPRO X 306      10.753  13.109  30.373  0.00  0.00           N
ATOM   4803  CD LPRO X 306      10.071  13.999  29.439  0.00  0.00           C
ATOM   4804  HD2LPRO X 306      10.315  15.024  29.721  0.00  0.00           H
ATOM   4805  HD3LPRO X 306       8.999  13.838  29.552  0.00  0.00           H
ATOM   4806  CG LPRO X 306      10.570  13.641  28.045  0.00  0.00           C
ATOM   4807  HG2LPRO X 306      10.716  14.548  27.458  0.00  0.00           H
ATOM   4808  HG3LPRO X 306       9.846  12.998  27.545  0.00  0.00           H
ATOM   4809  CB LPRO X 306      11.888  12.905  28.273  0.00  0.00           C
ATOM   4810  HB2LPRO X 306      12.764  13.552  28.228  0.00  0.00           H
ATOM   4811  HB3LPRO X 306      11.982  12.114  27.529  0.00  0.00           H
ATOM   4812  CA LPRO X 306      11.763  12.294  29.671  0.00  0.00           C
ATOM   4813  HA LPRO X 306      11.335  11.299  29.549  0.00  0.00           H
ATOM   4814  C  LPRO X 306      13.123  12.184  30.391  0.00  0.00           C
ATOM   4815  O  LPRO X 306      13.418  12.974  31.283  0.00  0.00           O
ATOM   4816  N  LSER X 307      13.963  11.197  30.054  0.00  0.00           N
ATOM   4817  H  LSER X 307      13.676  10.569  29.317  0.00  0.00           H
ATOM   4818  CA LSER X 307      15.213  10.891  30.792  0.00  0.00           C
ATOM   4819  HA LSER X 307      15.153  11.284  31.807  0.00  0.00           H
ATOM   4820  CB LSER X 307      15.422   9.371  30.867  0.00  0.00           C
ATOM   4821  HB2LSER X 307      16.247   9.167  31.550  0.00  0.00           H
ATOM   4822  HB3LSER X 307      14.511   8.913  31.250  0.00  0.00           H
ATOM   4823  OG LSER X 307      15.721   8.832  29.593  0.00  0.00           O
ATOM   4824  HG LSER X 307      15.847   7.883  29.669  0.00  0.00           H
ATOM   4825  C  LSER X 307      16.471  11.612  30.258  0.00  0.00           C
ATOM   4826  O  LSER X 307      17.575  11.052  30.281  0.00  0.00           O
ATOM   4827  N  LTYR X 308      16.323  12.811  29.691  0.00  0.00           N
ATOM   4828  H  LTYR X 308      15.441  13.291  29.805  0.00  0.00           H
ATOM   4829  CA LTYR X 308      17.305  13.373  28.759  0.00  0.00           C
ATOM   4830  HA LTYR X 308      18.198  12.749  28.716  0.00  0.00           H
ATOM   4831  CB LTYR X 308      16.676  13.424  27.364  0.00  0.00           C
ATOM   4832  HB2LTYR X 308      15.883  14.171  27.356  0.00  0.00           H
ATOM   4833  HB3LTYR X 308      17.479  13.742  26.700  0.00  0.00           H
ATOM   4834  CG LTYR X 308      16.122  12.091  26.888  0.00  0.00           C
ATOM   4835  CD1LTYR X 308      16.937  10.939  26.915  0.00  0.00           C
ATOM   4836  HD1LTYR X 308      17.988  11.026  27.188  0.00  0.00           H
ATOM   4837  CE1LTYR X 308      16.397   9.682  26.590  0.00  0.00           C
ATOM   4838  HE1LTYR X 308      17.020   8.789  26.643  0.00  0.00           H
ATOM   4839  CZ LTYR X 308      15.045   9.576  26.198  0.00  0.00           C
ATOM   4840  OH LTYR X 308      14.517   8.364  25.894  0.00  0.00           O
ATOM   4841  HH LTYR X 308      15.150   7.648  25.980  0.00  0.00           H
ATOM   4842  CE2LTYR X 308      14.243  10.733  26.121  0.00  0.00           C
ATOM   4843  HE2LTYR X 308      13.207  10.657  25.792  0.00  0.00           H
ATOM   4844  CD2LTYR X 308      14.781  11.988  26.470  0.00  0.00           C
ATOM   4845  HD2LTYR X 308      14.159  12.882  26.416  0.00  0.00           H
ATOM   4846  C  LTYR X 308      17.943  14.699  29.202  0.00  0.00           C
ATOM   4847  O  LTYR X 308      17.482  15.380  30.120  0.00  0.00           O
ATOM   4848  N  LLYS X 309      19.077  15.041  28.590  0.00  0.00           N
ATOM   4849  H  LLYS X 309      19.496  14.343  27.993  0.00  0.00           H
ATOM   4850  CA LLYS X 309      19.817  16.285  28.832  0.00  0.00           C
ATOM   4851  HA LLYS X 309      19.114  17.100  29.002  0.00  0.00           H
ATOM   4852  CB LLYS X 309      20.730  16.155  30.071  0.00  0.00           C
ATOM   4853  HB2LLYS X 309      21.213  17.122  30.210  0.00  0.00           H
ATOM   4854  HB3LLYS X 309      20.079  15.949  30.920  0.00  0.00           H
ATOM   4855  CG LLYS X 309      21.806  15.054  29.968  0.00  0.00           C
ATOM   4856  HG2LLYS X 309      21.687  14.590  28.990  0.00  0.00           H
ATOM   4857  HG3LLYS X 309      22.773  15.555  30.017  0.00  0.00           H
ATOM   4858  CD LLYS X 309      21.733  13.973  31.063  0.00  0.00           C
ATOM   4859  HD2LLYS X 309      22.589  13.315  30.912  0.00  0.00           H
ATOM   4860  HD3LLYS X 309      21.834  14.487  32.018  0.00  0.00           H
ATOM   4861  CE LLYS X 309      20.441  13.139  31.065  0.00  0.00           C
ATOM   4862  HE2LLYS X 309      20.381  12.621  32.022  0.00  0.00           H
ATOM   4863  HE3LLYS X 309      19.601  13.827  30.971  0.00  0.00           H
ATOM   4864  NZ LLYS X 309      20.393  12.147  29.962  0.00  0.00           N
ATOM   4865  HZ1LLYS X 309      21.171  11.509  30.049  0.00  0.00           H
ATOM   4866  HZ2LLYS X 309      19.527  11.630  30.012  0.00  0.00           H
ATOM   4867  HZ3LLYS X 309      20.447  12.627  29.075  0.00  0.00           H
ATOM   4868  C  LLYS X 309      20.567  16.734  27.578  0.00  0.00           C
ATOM   4869  O  LLYS X 309      21.039  15.907  26.797  0.00  0.00           O
ATOM   4870  N  LVAL X 310      20.648  18.049  27.375  0.00  0.00           N
ATOM   4871  H  LVAL X 310      20.228  18.665  28.056  0.00  0.00           H
ATOM   4872  CA LVAL X 310      21.225  18.646  26.157  0.00  0.00           C
ATOM   4873  HA LVAL X 310      20.687  18.291  25.277  0.00  0.00           H
ATOM   4874  CB LVAL X 310      21.144  20.185  26.196  0.00  0.00           C
ATOM   4875  HB LVAL X 310      21.664  20.530  27.090  0.00  0.00           H
ATOM   4876  CG1LVAL X 310      21.780  20.828  24.956  0.00  0.00           C
ATOM   4877 HG11LVAL X 310      21.261  20.484  24.061  0.00  0.00           H
ATOM   4878 HG12LVAL X 310      21.700  21.913  25.028  0.00  0.00           H
ATOM   4879 HG13LVAL X 310      22.830  20.545  24.898  0.00  0.00           H
ATOM   4880  CG2LVAL X 310      19.682  20.648  26.276  0.00  0.00           C
ATOM   4881 HG21LVAL X 310      19.222  20.248  27.180  0.00  0.00           H
ATOM   4882 HG22LVAL X 310      19.647  21.738  26.304  0.00  0.00           H
ATOM   4883 HG23LVAL X 310      19.138  20.289  25.403  0.00  0.00           H
ATOM   4884  C  LVAL X 310      22.662  18.152  25.946  0.00  0.00           C
ATOM   4885  O  LVAL X 310      23.513  18.362  26.806  0.00  0.00           O
ATOM   4886  N  LGLY X 311      22.915  17.485  24.814  0.00  0.00           N
ATOM   4887  H  LGLY X 311      22.162  17.417  24.144  0.00  0.00           H
ATOM   4888  CA LGLY X 311      24.202  16.851  24.484  0.00  0.00           C
ATOM   4889  HA2LGLY X 311      24.490  17.225  23.502  0.00  0.00           H
ATOM   4890  HA3LGLY X 311      24.918  17.198  25.229  0.00  0.00           H
ATOM   4891  C  LGLY X 311      24.214  15.311  24.457  0.00  0.00           C
ATOM   4892  O  LGLY X 311      25.148  14.737  23.883  0.00  0.00           O
ATOM   4893  N  LASP X 312      23.186  14.628  24.985  0.00  0.00           N
ATOM   4894  H  LASP X 312      22.492  15.140  25.510  0.00  0.00           H
ATOM   4895  CA LASP X 312      23.017  13.165  24.840  0.00  0.00           C
ATOM   4896  HA LASP X 312      23.805  12.656  25.393  0.00  0.00           H
ATOM   4897  CB LASP X 312      21.652  12.693  25.380  0.00  0.00           C
ATOM   4898  HB2LASP X 312      20.983  13.398  24.886  0.00  0.00           H
ATOM   4899  HB3LASP X 312      21.448  11.686  25.017  0.00  0.00           H
ATOM   4900  CG LASP X 312      21.422  12.746  26.891  0.00  0.00           C
ATOM   4901  OD1LASP X 312      22.387  12.593  27.669  0.00  0.00           O
ATOM   4902  OD2LASP X 312      20.249  12.833  27.323  0.00  0.00           O
ATOM   4903  C  LASP X 312      23.095  12.700  23.372  0.00  0.00           C
ATOM   4904  O  LASP X 312      22.775  13.454  22.446  0.00  0.00           O
ATOM   4905  N  LLYS X 313      23.474  11.436  23.146  0.00  0.00           N
ATOM   4906  H  LLYS X 313      23.970  10.962  23.886  0.00  0.00           H
ATOM   4907  CA LLYS X 313      23.253  10.716  21.880  0.00  0.00           C
ATOM   4908  HA LLYS X 313      22.909  11.415  21.118  0.00  0.00           H
ATOM   4909  CB LLYS X 313      24.554  10.055  21.390  0.00  0.00           C
ATOM   4910  HB2LLYS X 313      24.971   9.527  22.247  0.00  0.00           H
ATOM   4911  HB3LLYS X 313      24.262   9.334  20.627  0.00  0.00           H
ATOM   4912  CG LLYS X 313      25.609  11.007  20.814  0.00  0.00           C
ATOM   4913  HG2LLYS X 313      25.738  11.814  21.536  0.00  0.00           H
ATOM   4914  HG3LLYS X 313      26.538  10.441  20.733  0.00  0.00           H
ATOM   4915  CD LLYS X 313      25.248  11.603  19.437  0.00  0.00           C
ATOM   4916  HD2LLYS X 313      26.199  11.895  18.990  0.00  0.00           H
ATOM   4917  HD3LLYS X 313      24.819  10.777  18.869  0.00  0.00           H
ATOM   4918  CE LLYS X 313      24.283  12.798  19.411  0.00  0.00           C
ATOM   4919  HE2LLYS X 313      24.302  13.229  18.410  0.00  0.00           H
ATOM   4920  HE3LLYS X 313      23.281  12.430  19.628  0.00  0.00           H
ATOM   4921  NZ LLYS X 313      24.652  13.835  20.401  0.00  0.00           N
ATOM   4922  HZ1LLYS X 313      25.581  14.177  20.200  0.00  0.00           H
ATOM   4923  HZ2LLYS X 313      23.994  14.599  20.349  0.00  0.00           H
ATOM   4924  HZ3LLYS X 313      24.634  13.437  21.329  0.00  0.00           H
ATOM   4925  C  LLYS X 313      22.166   9.663  22.061  0.00  0.00           C
ATOM   4926  O  LLYS X 313      22.417   8.617  22.659  0.00  0.00           O
ATOM   4927  N  LILE X 314      20.980   9.902  21.509  0.00  0.00           N
ATOM   4928  H  LILE X 314      20.771  10.847  21.220  0.00  0.00           H
ATOM   4929  CA LILE X 314      19.911   8.903  21.447  0.00  0.00           C
ATOM   4930  HA LILE X 314      20.290   7.913  21.195  0.00  0.00           H
ATOM   4931  CB LILE X 314      19.109   8.829  22.771  0.00  0.00           C
ATOM   4932  HB LILE X 314      19.793   8.477  23.543  0.00  0.00           H
ATOM   4933  CG2LILE X 314      18.493  10.172  23.206  0.00  0.00           C
ATOM   4934 HG21LILE X 314      17.807  10.524  22.435  0.00  0.00           H
ATOM   4935 HG22LILE X 314      17.949  10.037  24.141  0.00  0.00           H
ATOM   4936 HG23LILE X 314      19.285  10.906  23.350  0.00  0.00           H
ATOM   4937  CG1LILE X 314      18.028   7.734  22.646  0.00  0.00           C
ATOM   4938 HG12LILE X 314      17.238   8.141  22.015  0.00  0.00           H
ATOM   4939 HG13LILE X 314      18.494   6.886  22.144  0.00  0.00           H
ATOM   4940  CD1LILE X 314      17.430   7.273  23.976  0.00  0.00           C
ATOM   4941 HD11LILE X 314      16.964   8.120  24.479  0.00  0.00           H
ATOM   4942 HD12LILE X 314      16.680   6.504  23.791  0.00  0.00           H
ATOM   4943 HD13LILE X 314      18.219   6.867  24.609  0.00  0.00           H
ATOM   4944  C  LILE X 314      19.028   9.125  20.218  0.00  0.00           C
ATOM   4945  O  LILE X 314      18.419  10.177  20.036  0.00  0.00           O
ATOM   4946  N  LALA X 315      18.938   8.104  19.369  0.00  0.00           N
ATOM   4947  H  LALA X 315      19.555   7.313  19.487  0.00  0.00           H
ATOM   4948  CA LALA X 315      18.020   8.098  18.242  0.00  0.00           C
ATOM   4949  HA LALA X 315      18.218   8.954  17.597  0.00  0.00           H
ATOM   4950  CB LALA X 315      18.228   6.820  17.432  0.00  0.00           C
ATOM   4951  HB1LALA X 315      18.024   5.954  18.062  0.00  0.00           H
ATOM   4952  HB2LALA X 315      17.551   6.815  16.579  0.00  0.00           H
ATOM   4953  HB3LALA X 315      19.257   6.777  17.078  0.00  0.00           H
ATOM   4954  C  LALA X 315      16.567   8.210  18.713  0.00  0.00           C
ATOM   4955  O  LALA X 315      16.154   7.544  19.665  0.00  0.00           O
ATOM   4956  N  LTHR X 316      15.764   8.975  17.979  0.00  0.00           N
ATOM   4957  H  LTHR X 316      16.195   9.501  17.233  0.00  0.00           H
ATOM   4958  CA LTHR X 316      14.326   9.170  18.233  0.00  0.00           C
ATOM   4959  HA LTHR X 316      14.231   9.715  19.172  0.00  0.00           H
ATOM   4960  CB LTHR X 316      13.739  10.034  17.102  0.00  0.00           C
ATOM   4961  HB LTHR X 316      12.657  10.074  17.228  0.00  0.00           H
ATOM   4962  CG2LTHR X 316      14.306  11.452  17.118  0.00  0.00           C
ATOM   4963 HG21LTHR X 316      15.387  11.413  16.991  0.00  0.00           H
ATOM   4964 HG22LTHR X 316      13.865  12.029  16.305  0.00  0.00           H
ATOM   4965 HG23LTHR X 316      14.069  11.928  18.070  0.00  0.00           H
ATOM   4966  OG1LTHR X 316      14.114   9.510  15.851  0.00  0.00           O
ATOM   4967  HG1LTHR X 316      13.744  10.054  15.152  0.00  0.00           H
ATOM   4968  C  LTHR X 316      13.596   7.826  18.379  0.00  0.00           C
ATOM   4969  O  LTHR X 316      12.893   7.605  19.358  0.00  0.00           O
ATOM   4970  N  LARG X 317      13.896   6.844  17.519  0.00  0.00           N
ATOM   4971  H  LARG X 317      14.426   7.116  16.704  0.00  0.00           H
ATOM   4972  CA LARG X 317      13.413   5.445  17.610  0.00  0.00           C
ATOM   4973  HA LARG X 317      12.325   5.407  17.561  0.00  0.00           H
ATOM   4974  CB LARG X 317      13.987   4.656  16.419  0.00  0.00           C
ATOM   4975  HB2LARG X 317      13.533   3.666  16.444  0.00  0.00           H
ATOM   4976  HB3LARG X 317      13.676   5.175  15.513  0.00  0.00           H
ATOM   4977  CG LARG X 317      15.519   4.517  16.430  0.00  0.00           C
ATOM   4978  HG2LARG X 317      15.932   5.501  16.653  0.00  0.00           H
ATOM   4979  HG3LARG X 317      15.776   3.825  17.232  0.00  0.00           H
ATOM   4980  CD LARG X 317      16.103   4.005  15.105  0.00  0.00           C
ATOM   4981  HD2LARG X 317      16.030   2.918  15.073  0.00  0.00           H
ATOM   4982  HD3LARG X 317      15.543   4.432  14.273  0.00  0.00           H
ATOM   4983  NE LARG X 317      17.523   4.388  14.964  0.00  0.00           N
ATOM   4984  HE LARG X 317      17.694   5.056  14.226  0.00  0.00           H
ATOM   4985  CZ LARG X 317      18.548   3.965  15.681  0.00  0.00           C
ATOM   4986  NH1LARG X 317      19.698   4.555  15.625  0.00  0.00           N
ATOM   4987 HH11LARG X 317      19.822   5.357  15.022  0.00  0.00           H
ATOM   4988 HH12LARG X 317      20.466   4.212  16.183  0.00  0.00           H
ATOM   4989  NH2LARG X 317      18.477   2.950  16.485  0.00  0.00           N
ATOM   4990 HH21LARG X 317      17.607   2.446  16.582  0.00  0.00           H
ATOM   4991 HH22LARG X 317      19.292   2.668  17.011  0.00  0.00           H
ATOM   4992  C  LARG X 317      13.700   4.749  18.954  0.00  0.00           C
ATOM   4993  O  LARG X 317      12.844   4.056  19.493  0.00  0.00           O
ATOM   4994  N  LLYS X 318      14.875   4.981  19.544  0.00  0.00           N
ATOM   4995  H  LLYS X 318      15.548   5.529  19.029  0.00  0.00           H
ATOM   4996  CA LLYS X 318      15.287   4.398  20.832  0.00  0.00           C
ATOM   4997  HA LLYS X 318      14.967   3.359  20.917  0.00  0.00           H
ATOM   4998  CB LLYS X 318      16.821   4.445  20.887  0.00  0.00           C
ATOM   4999  HB2LLYS X 318      17.185   4.076  19.928  0.00  0.00           H
ATOM   5000  HB3LLYS X 318      17.103   5.492  21.004  0.00  0.00           H
ATOM   5001  CG LLYS X 318      17.441   3.617  22.025  0.00  0.00           C
ATOM   5002  HG2LLYS X 318      17.040   3.983  22.970  0.00  0.00           H
ATOM   5003  HG3LLYS X 318      17.150   2.576  21.886  0.00  0.00           H
ATOM   5004  CD LLYS X 318      18.977   3.722  22.045  0.00  0.00           C
ATOM   5005  HD2LLYS X 318      19.231   4.772  22.193  0.00  0.00           H
ATOM   5006  HD3LLYS X 318      19.333   3.139  22.894  0.00  0.00           H
ATOM   5007  CE LLYS X 318      19.644   3.212  20.758  0.00  0.00           C
ATOM   5008  HE2LLYS X 318      19.666   2.122  20.789  0.00  0.00           H
ATOM   5009  HE3LLYS X 318      19.048   3.539  19.906  0.00  0.00           H
ATOM   5010  NZ LLYS X 318      21.023   3.728  20.622  0.00  0.00           N
ATOM   5011  HZ1LLYS X 318      21.576   3.425  21.411  0.00  0.00           H
ATOM   5012  HZ2LLYS X 318      21.432   3.375  19.769  0.00  0.00           H
ATOM   5013  HZ3LLYS X 318      21.003   4.737  20.594  0.00  0.00           H
ATOM   5014  C  LLYS X 318      14.599   5.098  22.010  0.00  0.00           C
ATOM   5015  O  LLYS X 318      14.176   4.436  22.956  0.00  0.00           O
ATOM   5016  N  LALA X 319      14.390   6.412  21.903  0.00  0.00           N
ATOM   5017  H  LALA X 319      14.893   6.923  21.191  0.00  0.00           H
ATOM   5018  CA LALA X 319      13.545   7.164  22.830  0.00  0.00           C
ATOM   5019  HA LALA X 319      13.879   6.946  23.844  0.00  0.00           H
ATOM   5020  CB LALA X 319      13.734   8.659  22.564  0.00  0.00           C
ATOM   5021  HB1LALA X 319      13.396   8.895  21.555  0.00  0.00           H
ATOM   5022  HB2LALA X 319      13.152   9.233  23.284  0.00  0.00           H
ATOM   5023  HB3LALA X 319      14.788   8.916  22.662  0.00  0.00           H
ATOM   5024  C  LALA X 319      12.064   6.744  22.753  0.00  0.00           C
ATOM   5025  O  LALA X 319      11.419   6.634  23.790  0.00  0.00           O
ATOM   5026  N  LTYR X 320      11.537   6.414  21.565  0.00  0.00           N
ATOM   5027  H  LTYR X 320      12.035   6.693  20.731  0.00  0.00           H
ATOM   5028  CA LTYR X 320      10.222   5.770  21.409  0.00  0.00           C
ATOM   5029  HA LTYR X 320       9.452   6.398  21.857  0.00  0.00           H
ATOM   5030  CB LTYR X 320       9.884   5.563  19.918  0.00  0.00           C
ATOM   5031  HB2LTYR X 320       9.366   6.468  19.601  0.00  0.00           H
ATOM   5032  HB3LTYR X 320      10.828   5.478  19.380  0.00  0.00           H
ATOM   5033  CG LTYR X 320       9.015   4.349  19.614  0.00  0.00           C
ATOM   5034  CD1LTYR X 320       7.618   4.422  19.774  0.00  0.00           C
ATOM   5035  HD1LTYR X 320       7.161   5.357  20.097  0.00  0.00           H
ATOM   5036  CE1LTYR X 320       6.811   3.295  19.518  0.00  0.00           C
ATOM   5037  HE1LTYR X 320       5.732   3.354  19.660  0.00  0.00           H
ATOM   5038  CZ LTYR X 320       7.400   2.086  19.085  0.00  0.00           C
ATOM   5039  OH LTYR X 320       6.649   0.986  18.813  0.00  0.00           O
ATOM   5040  HH LTYR X 320       5.709   1.131  18.949  0.00  0.00           H
ATOM   5041  CE2LTYR X 320       8.797   2.016  18.920  0.00  0.00           C
ATOM   5042  HE2LTYR X 320       9.255   1.086  18.581  0.00  0.00           H
ATOM   5043  CD2LTYR X 320       9.602   3.139  19.190  0.00  0.00           C
ATOM   5044  HD2LTYR X 320      10.683   3.075  19.072  0.00  0.00           H
ATOM   5045  C  LTYR X 320      10.134   4.453  22.198  0.00  0.00           C
ATOM   5046  O  LTYR X 320       9.147   4.241  22.898  0.00  0.00           O
ATOM   5047  N  LGLY X 321      11.171   3.607  22.153  0.00  0.00           N
ATOM   5048  H  LGLY X 321      11.957   3.833  21.561  0.00  0.00           H
ATOM   5049  CA LGLY X 321      11.219   2.363  22.928  0.00  0.00           C
ATOM   5050  HA2LGLY X 321      10.406   1.719  22.592  0.00  0.00           H
ATOM   5051  HA3LGLY X 321      12.173   1.874  22.732  0.00  0.00           H
ATOM   5052  C  LGLY X 321      11.078   2.597  24.439  0.00  0.00           C
ATOM   5053  O  LGLY X 321      10.223   1.979  25.076  0.00  0.00           O
ATOM   5054  N  LGLN X 322      11.846   3.544  25.002  0.00  0.00           N
ATOM   5055  H  LGLN X 322      12.581   3.966  24.454  0.00  0.00           H
ATOM   5056  CA LGLN X 322      11.680   3.976  26.400  0.00  0.00           C
ATOM   5057  HA LGLN X 322      11.814   3.120  27.060  0.00  0.00           H
ATOM   5058  CB LGLN X 322      12.705   5.056  26.781  0.00  0.00           C
ATOM   5059  HB2LGLN X 322      12.778   5.740  25.935  0.00  0.00           H
ATOM   5060  HB3LGLN X 322      12.304   5.588  27.644  0.00  0.00           H
ATOM   5061  CG LGLN X 322      14.096   4.512  27.119  0.00  0.00           C
ATOM   5062  HG2LGLN X 322      14.053   3.756  27.904  0.00  0.00           H
[truncated: 1,126,308 more chars]
